# Supplementary material for: Transcriptional deregulation of stress-growth balance in Nicotiana benthamiana biofactories producing insect sex pheromones
Source: Front Plant Sci. 2022 Oct 26;13:941338. doi: 10.3389/fpls.2022.941338 (PMC9645294; doi:10.3389/fpls.2022.941338)
Supplement: Supplementary file 4 [file DataSheet_1.xlsx]

## Sheet: Expression
Supplementary Data Sheet S1: Gene expression changes in SxPv1.0 and v1.2. For each GeneID, MapMan onology v3 annotation and descriptions are shown, together with the respective LogFC and adjusted p-values (false dicovery rate, pAdj) for comparison of SxP to wild type plants in the same experiment. LogFC values are coloured in red hues for positive values and in blue hues for negative values from …
GeneID	MapMan v3 BIN	Description	v1.0-l_logFC	v1.0-l_pAdj	v1.0-h_logFC	v1.0-h_pAdj	v1.2-h_logFC	v1.2-high_pAdj
NbL00g00340	29.4.1.59 protein.postranslational modification.kinase.receptor like cytoplasmatic kinase IX	Unknown	0.178162	0.999959	0.448314	0.0774449	0.255143	0.456712
NbL00g00350	35.1.21 not assigned.no ontology.epsin N-terminal homology (ENTH) domain-containing protein	Unknown	0.379005	0.999959	1.70663	3.15524e-07	0.99116	0.000148144
NbL00g00360	23.2 nucleotide metabolism.degradation	xanthine dehydrogenase 1	0.115343	0.999959	-0.184317	0.438708	-0.071056	0.742444
NbL00g00370	11.3.1 lipid metabolism.Phospholipid synthesis.1-acylglycerol-3-phosphate O-acyltransferase	lysophosphatidyl acyltransferase 2	-0.409636	0.717004	-1.1846	6.26275e-06	-0.270372	0.29778
NbL00g00380	27.3.99 RNA.regulation of transcription.unclassified	RNA-binding (RRM/RBD/RNP motifs) family protein	0.0985993	0.999959	-0.0502972	0.828484	-0.568263	0.000204205
NbL00g00390	30.5 signalling.G-proteins	GTP-binding family protein	-0.200352	0.999959	-1.61168	5.89183e-05	-1.29647	3.99654e-07
NbL00g00400	35.2 not assigned.unknown	Unknown	0.00468528	0.999959	-1.89719	9.45669e-06	-2.20071	0.00879259
NbL00g00410	27.1 RNA.processing	tRNA (5-methylaminomethyl-2-thiouridylate)-methyltransferase	0.240734	0.999959	0.293637	0.153575	0.0482401	0.803312
NbL00g00580	33.1 development.storage proteins	RmlC-like cupins superfamily protein	0.295165	0.999959	2.44004	4.57338e-05	2.44794	0.000514333
NbL00g00590	33.1 development.storage proteins	RmlC-like cupins superfamily protein	0.299779	0.999959	2.39004	4.61278e-05	2.36751	0.000206475
NbL00g00630	18.3.1 Co-factor and vitamine metabolism.riboflavin.GTP cyclohydrolase II	monofunctional riboflavin biosynthesis protein RIBA 3	0.113063	0.999959	-1.86746	0.00113478	NA	NA
NbL00g00680	27.3.8 RNA.regulation of transcription.C2C2(Zn) DOF zinc finger family	Unknown	-0.211629	0.999959	-0.172993	0.599343	0.516346	0.00285535
NbL00g00780	35.2 not assigned.unknown	Unknown	-0.275407	0.999959	0.07326	0.731663	-0.515294	5.59972e-05
NbL00g00790	35.2 not assigned.unknown	Unknown	-0.0136473	0.999959	0.270841	0.182887	-0.472253	0.000410507
NbL00g00800	35.1 not assigned.no ontology	hypothetical protein	0.056835	0.999959	0.0885712	0.589041	0.0917895	0.657811
NbL00g00810	20.2.1 stress.abiotic.heat;29.6 protein.folding	heat shock cognate protein 70-1	-0.452713	0.999959	0.469631	0.106743	0.623464	0.00418722
NbL00g00820	20.2.1 stress.abiotic.heat;29.6 protein.folding	heat shock cognate protein 70-1	-0.46253	0.999959	-0.0338416	0.910342	0.125468	0.796201
NbL00g00970	11.4 lipid metabolism.TAG synthesis;33.99 development.unspecified	Caleosin-related family protein	0.873943	0.999959	3.45265	0.00240341	3.8281	6.90389e-06
NbL00g01310	35.2 not assigned.unknown	Unknown	-0.256284	0.999959	-0.48714	0.303822	-0.129203	0.790771
NbL00g01320	34.1 transport.p- and v-ATPases	Unknown	NA	NA	NA	NA	-0.046546	0.770919
NbL00g01330	27.1 RNA.processing;27.1.1 RNA.processing.splicing	U3 ribonucleoprotein (Utp) family protein	-0.114986	0.999959	-0.365517	0.0496392	-0.176308	0.111987
NbL00g01340	30.5 signalling.G-proteins	Ras-related small GTP-binding family protein	-0.139034	0.999959	0.147715	0.586268	0.317137	0.095819
NbL00g01600	18.5.2.4 Co-factor and vitamine metabolism.folate & vitamine K.vitamine K.o-Succinyl-BenzoylCoa Synthetase	acyl-activating enzyme 14	0.0507766	0.999959	-2.09648	3.73282e-06	-2.50489	2.04296e-07
NbL00g01610	35.2 not assigned.unknown	Unknown	0.419435	0.999959	-0.881016	0.0201127	NA	NA
NbL00g02020	30.5 signalling.G-proteins	Ras-related small GTP-binding family protein	0.0270097	0.999959	0.308489	0.100592	0.494079	0.00799276
NbL00g02050	29.5.5 protein.degradation.serine protease	serine carboxypeptidase-like 45	0.0179447	0.999959	1.68862	0.00181734	NA	NA
NbL00g02100	34.13 transport.peptides and oligopeptides	oligopeptide transporter	0.33752	0.999959	1.64814	6.78997e-05	0.981001	0.0348506
NbL00g02110	34.13 transport.peptides and oligopeptides	oligopeptide transporter	0.906349	0.999959	6.33286	0.231052	2.46951	0.466416
NbL00g02140	27.1 RNA.processing	Unknown	-0.142539	0.999959	-0.296114	0.148669	-0.43989	0.0489368
NbL00g02150	27.1 RNA.processing	Unknown	NA	NA	NA	NA	-0.544106	0.00477767
NbL00g02460	20.2.1 stress.abiotic.heat	Unknown	0.106123	0.999959	-0.928175	0.00370569	-0.881256	4.60518e-05
NbL00g02560	30.2.20 signalling.receptor kinases.wheat LRK10 like	Unknown	0.00764892	0.999959	-0.71207	0.00883755	NA	NA
NbL00g02640	35.2 not assigned.unknown	Unknown	0.0503278	0.999959	-0.0272813	0.959408	1.29373	0.0232653
NbL00g02660	35.2 not assigned.unknown	SNARE associated Golgi protein family	0.211817	0.999959	0.104952	0.70152	0.0988129	0.72745
NbL00g02670	35.2 not assigned.unknown	Unknown	-0.165809	0.999959	-2.2308	3.27796e-07	-2.53319	4.42644e-09
NbL00g02690	35.2 not assigned.unknown	Unknown	0.424599	0.999959	1.491	7.5344e-06	1.29468	9.0743e-07
NbL00g02710	27.1.1 RNA.processing.splicing	SER/ARG-rich protein 34A	0.0376506	0.999959	-0.138788	0.341551	-0.409737	0.0110102
NbL00g02720	34.8 transport.metabolite transporters at the envelope membrane	dicarboxylate transporter 1	-0.0607774	0.999959	-2.07407	1.87095e-06	-2.29005	6.16854e-09
NbL00g02730	34.8 transport.metabolite transporters at the envelope membrane	dicarboxylate transporter 1	-0.0780081	0.999959	-2.05604	1.76056e-06	-2.33552	7.60195e-09
NbL00g02790	35.2 not assigned.unknown	Unknown	0.0947631	0.999959	1.39466	1.65773e-05	-0.32203	0.0228356
NbL00g02800	35.2 not assigned.unknown	Unknown	0.0216924	0.999959	1.34836	3.52846e-05	-0.283835	0.0528393
NbL00g02820	35.2 not assigned.unknown	Unknown	0.0873622	0.999959	0.2761	0.295474	0.176445	0.402194
NbL00g02830	29.5.11.3 protein.degradation.ubiquitin.E2	ubiquitin-conjugating enzyme E2	0.148669	0.999959	0.79781	0.0161296	0.835078	0.00367137
NbL00g02840	35.2 not assigned.unknown	Unknown	-0.0632752	0.999959	0.187679	0.360079	0.513248	0.0150628
NbL00g02880	27.3.17 RNA.regulation of transcription.CPP(Zn),CPP1-related transcription factor family	Unknown	-0.0578153	0.999959	-1.38865	0.0084532	NA	NA
NbL00g03040	35.2 not assigned.unknown	B-cell receptor-associated-like protein	-0.084694	0.999959	0.659647	0.0212783	0.491071	0.0602516
NbL00g03050	35.2 not assigned.unknown	B-cell receptor-associated-like protein	0.100615	0.999959	0.716044	0.00380752	0.40568	0.0437823
NbL00g03320	31.1 cell.organisation	Unknown	0.479755	0.999959	3.21169	0.000269048	1.08079	0.000808634
NbL00g03350	29.5.11.4.3.2 protein.degradation.ubiquitin.E3.SCF.FBOX	peptidoglycan-binding LysM domain-containing protein	-0.0474817	0.999959	-0.0416868	0.88339	0.342647	0.0374214
NbL00g03360	35.2 not assigned.unknown	SNARE associated Golgi protein family	0.182426	0.999959	-0.0275341	0.923899	NA	NA
NbL00g03420	17.2.2 hormone metabolism.auxin.signal transduction	Auxin efflux carrier family protein	0.530382	0.999959	-1.5636	0.0016013	-1.97796	7.9793e-08
NbL00g03510	34.99 transport.misc	MATE efflux family protein	0.423256	0.999959	1.81511	0.000430815	1.1108	0.000374606
NbL00g03530	35.2 not assigned.unknown	Unknown	NA	NA	NA	NA	1.1157	0.000593764
NbL00g03710	20.2.1 stress.abiotic.heat;29.6 protein.folding	heat shock protein 70	-0.0875455	0.999959	0.474428	0.00808632	0.526605	0.00190606
NbL00g03720	20.2.1 stress.abiotic.heat;29.6 protein.folding	heat shock protein 70	-0.25441	0.999959	0.229451	0.195562	0.485972	0.00318211
NbL00g03760	7.2.2 OPP.non-reductive PP.transaldolase	Aldolase-type TIM barrel family protein	0.130465	0.999959	1.82549	7.67826e-05	2.28962	3.93807e-08
NbL00g03780	35.2 not assigned.unknown	Unknown	-0.0487214	0.999959	-0.622412	0.193898	-0.447943	0.208698
NbL00g03790	35.2 not assigned.unknown	Unknown	-0.308556	0.999959	-0.549237	0.178482	NA	NA
NbL00g03810	29.5.3 protein.degradation.cysteine protease	Cysteine proteinases superfamily protein	0.435086	0.999959	2.59688	5.92853e-07	2.06124	4.32465e-07
NbL00g03870	31.3.1 cell.cycle.peptidylprolyl isomerase	Unknown	0.0198446	0.999959	-0.561605	0.0153561	-1.4917	8.33227e-06
NbL00g03960	35.1.2 not assigned.no ontology.agenet domain-containing protein	Unknown	-0.099956	0.999959	0.330379	0.14391	0.407316	0.0726045
NbL00g04210	35.2 not assigned.unknown	DUF309 domain protein	0.42226	0.999959	-1.03603	0.0220761	NA	NA
NbL00g04470	31.1 cell.organisation	profilin 1	-0.138373	0.999959	0.0197858	0.931791	-0.113388	0.322658
NbL00g04480	31.1 cell.organisation	Unknown	-0.107791	0.999959	0.0575013	0.827572	-0.121178	0.398327
NbL00g04500	16.2.1.2 secondary metabolism.phenylpropanoids.lignin biosynthesis.C4H	cinnamate-4-hydroxylase	0.0329293	0.999959	2.76899	2.316e-05	0.527231	0.24593
NbL00g04560	20.2.1 stress.abiotic.heat	chloroplast heat shock protein 70-1	-0.316354	0.999959	-1.15183	0.000569151	-1.28153	9.77901e-07
NbL00g04570	20.2.1 stress.abiotic.heat	chloroplast heat shock protein 70-1	-0.241819	0.999959	-1.34053	7.37629e-05	-1.57025	1.17834e-05
NbL00g04610	27.3.4 RNA.regulation of transcription.ARF, Auxin Response Factor family	Unknown	-0.159567	0.999959	-0.345504	0.120296	-0.157036	0.399356
NbL00g04620	27.3.4 RNA.regulation of transcription.ARF, Auxin Response Factor family	Unknown	0.0537825	0.999959	-0.358584	0.120945	-0.770824	0.00712907
NbL00g04690	35.1 not assigned.no ontology	defective in cullin neddylation protein	-0.0948654	0.999959	-0.419695	0.29494	-1.00832	0.0207627
NbL00g04790	35.1.5 not assigned.no ontology.pentatricopeptide (PPR) repeat-containing protein	mitochondrial editing factor 21	-0.108641	0.999959	-0.295489	0.291235	-0.650638	0.000951176
NbL00g04820	27.1 RNA.processing	Unknown	0.252875	0.999959	0.11271	0.67915	0.534167	0.143165
NbL00g04830	27.1 RNA.processing	Unknown	0.0584464	0.999959	0.131026	0.629846	-0.0558481	0.841332
NbL00g05480	11.9.3 lipid metabolism.lipid degradation.lysophospholipases	non-specific phospholipase C2	0.35077	0.999959	1.97918	0.0765043	NA	NA
NbL01g00010	20.1.7 stress.biotic.PR-proteins	Unknown	NA	NA	NA	NA	0.144997	0.631317
NbL01g00020	29.1.6 protein.aa activation.lysine-tRNA ligase	Lysyl-tRNA synthetase%2C class II	-0.0790431	0.999959	-1.52027	2.6409e-05	-1.93976	6.47898e-07
NbL01g00030	35.2 not assigned.unknown	Unknown	-0.315086	0.999959	-2.28564	5.53631e-05	NA	NA
NbL01g00040	29.1.6 protein.aa activation.lysine-tRNA ligase	Unknown	NA	NA	NA	NA	-2.28391	6.88599e-07
NbL01g00060	35.2 not assigned.unknown	Unknown	-0.337942	0.999959	-0.583858	0.0381751	NA	NA
NbL01g00070	29.5 protein.degradation	tRNA-splicing ligase (DUF239)	0.0509022	0.999959	-1.11869	0.000148805	-1.54445	2.46779e-06
NbL01g00080	8.1.4 TCA / org transformation.TCA.IDH	cytosolic NADP+-dependent isocitrate dehydrogenase	-0.0454813	0.999959	-0.46065	0.0621589	-0.479064	0.00362294
NbL01g00090	35.2 not assigned.unknown	Unknown	-0.0771917	0.999959	-0.0731595	0.787739	-0.469632	0.0342678
NbL01g00100	35.2 not assigned.unknown	Unknown	0.20078	0.999959	0.335302	0.225212	NA	NA
NbL01g00110	35.2 not assigned.unknown	Unknown	-0.0379776	0.999959	0.000262792	0.999306	NA	NA
NbL01g00120	35.2 not assigned.unknown	Unknown	NA	NA	NA	NA	0.272292	0.312298
NbL01g00130	35.2 not assigned.unknown	hypothetical protein (DUF1639)	0.0896167	0.999959	0.152569	0.598167	-0.0611733	0.823956
NbL01g00140	21.1 redox.thioredoxin	Unknown	0.169394	0.999959	0.464428	0.0127201	-0.374634	0.00691786
NbL01g00150	35.2 not assigned.unknown	Unknown	NA	NA	NA	NA	0.109961	0.724405
NbL01g00160	29.5.11.4.3.2 protein.degradation.ubiquitin.E3.SCF.FBOX	Unknown	0.258952	0.999959	0.686914	0.000975007	0.291996	0.103036
NbL01g00170	29.5.11.4.3.2 protein.degradation.ubiquitin.E3.SCF.FBOX	Unknown	0.0989018	0.999959	0.245852	0.473116	-0.356962	0.755118
NbL01g00180	34.9 transport.metabolite transporters at the mitochondrial membrane	Unknown	-1.73487	0.999959	2.39307	0.0579043	0.0909902	0.672898
NbL01g00190	34.9 transport.metabolite transporters at the mitochondrial membrane	Mitochondrial substrate carrier family protein	0.0314736	0.999959	-0.392476	0.0702618	-0.620468	0.0561692
NbL01g00200	29.4 protein.postranslational modification	Unknown	-0.0885492	0.999959	-0.624022	0.000490682	-0.412737	0.00565793
NbL01g00220	35.2 not assigned.unknown	Unknown	0.117572	0.999959	0.566141	0.0941153	NA	NA
NbL01g00260	29.2.3 protein.synthesis.initiation	Eukaryotic translation initiation factor 3 subunit 7 (eIF-3)	-0.0973384	0.999959	0.164242	0.327906	0.227172	0.185215
NbL01g00300	35.2 not assigned.unknown	Unknown	-1.66488	0.999959	-2.50149	0.112571	NA	NA
NbL01g00330	35.2 not assigned.unknown	calcium ion binding protein	-0.035888	0.999959	0.135001	0.367751	0.128278	0.400483
NbL01g00340	27.3.99 RNA.regulation of transcription.unclassified;28.99 DNA.unspecified	Unknown	0.00500553	0.999959	-0.132301	0.519851	-0.26175	0.108377
NbL01g00370	35.1 not assigned.no ontology	TRAUCO	-0.0290624	0.999959	-0.602397	0.00146328	-0.230296	0.165137
NbL01g00420	27.1.19 RNA.processing.ribonucleases	3'-5'-exoribonuclease family protein	0.119351	0.999959	-0.110921	0.700329	NA	NA
NbL01g00440	35.2 not assigned.unknown	Unknown	0.529494	0.999959	0.909264	0.140254	NA	NA
NbL01g00450	35.2 not assigned.unknown	Unknown	0.536909	0.999959	1.38483	0.00454088	0.675095	0.0773163
NbL01g00460	27.3.99 RNA.regulation of transcription.unclassified	Unknown	0.103058	0.999959	-0.335303	0.24634	NA	NA
NbL01g00500	35.2 not assigned.unknown	Unknown	0.0898154	0.999959	0.289902	0.216894	-0.126502	0.344183
NbL01g00520	29.6 protein.folding	Unknown	0.117088	0.999959	-0.146866	0.645164	0.0743403	0.724249
NbL01g00530	35.2 not assigned.unknown	Unknown	NA	NA	NA	NA	0.0523519	0.877552
NbL01g00560	35.2 not assigned.unknown	Saccharopine dehydrogenase	0.0365066	0.999959	-1.49182	1.35528e-05	NA	NA
NbL01g00590	2.2.1.4 major CHO metabolism.degradation.sucrose.hexokinase	hexokinase-like 1	-0.0146676	0.999959	-0.262275	0.20012	-0.48547	0.00349322
NbL01g00600	29.5.11.5 protein.degradation.ubiquitin.ubiquitin protease	ubiquitin-specific protease 24	0.081472	0.999959	-0.427213	0.085539	-0.418584	0.0339428
NbL01g00620	35.1 not assigned.no ontology	THUMP domain-containing protein	0.11489	0.999959	-0.625264	0.0566452	NA	NA
NbL01g00640	27.3.63 RNA.regulation of transcription.PHD finger transcription factor	Unknown	NA	NA	NA	NA	-0.381187	0.11158
NbL01g00650	27.3.63 RNA.regulation of transcription.PHD finger transcription factor	Unknown	0.208733	0.999959	-0.589358	0.299293	NA	NA
NbL01g00660	27.3.99 RNA.regulation of transcription.unclassified;31.2 cell.division	Regulator of chromosome condensation (RCC1) family with FYVE zinc finger domain-containing protein	0.0866739	0.999959	0.356285	0.0581492	0.163275	0.209745
NbL01g00670	27.3.99 RNA.regulation of transcription.unclassified;31.2 cell.division	Regulator of chromosome condensation (RCC1) family with FYVE zinc finger domain-containing protein	0.111826	0.999959	0.140024	0.637353	-0.101532	0.906615
NbL01g00690	27.3.22 RNA.regulation of transcription.HB,Homeobox transcription factor family	Unknown	0.160043	0.999959	0.650287	0.0126567	0.520103	0.00158132
NbL01g00700	31.2 cell.division	Tetratricopeptide repeat (TPR)-like superfamily protein	0.0320172	0.999959	0.815102	0.00220037	0.722396	0.00650474
NbL01g00710	34.10 transport.nucleotides;34.99 transport.misc	magnesium transporter%2C putative (DUF803)	-0.0481075	0.999959	-0.00308126	0.989014	-0.0572269	0.726061
NbL01g00720	35.2 not assigned.unknown	Unknown	-0.210625	0.999959	0.56036	0.0242708	NA	NA
NbL01g00730	13.2.4.4 amino acid metabolism.degradation.branched chain group.leucine	Aldolase superfamily protein	0.15495	0.999959	2.02433	5.09931e-06	0.952961	0.000494672
NbL01g00740	35.2 not assigned.unknown	Putative methyltransferase family protein	-0.113569	0.999959	0.915278	0.00861184	0.598561	0.01796
NbL01g00790	23.2.1.4 nucleotide metabolism.degradation.pyrimidine.dihydropyrimidinase	pyrimidine 2	0.141697	0.999959	0.0862216	0.912172	1.12168	0.00223834
NbL01g00800	35.2 not assigned.unknown	Unknown	0.374997	0.999959	0.405898	0.638905	1.58595	0.0037054
NbL01g00810	10.1.7 cell wall.precursor synthesis.GMD	NAD(P)-binding Rossmann-fold superfamily protein	-0.240352	0.999959	-0.0891489	0.736974	-0.327575	0.0521959
NbL01g00820	27.3.35 RNA.regulation of transcription.bZIP transcription factor family	bZIP transcription factor family protein	0.0440397	0.999959	0.688219	0.012724	0.600952	0.00416907
NbL01g00840	29.4 protein.postranslational modification;29.4.1.52 protein.postranslational modification.kinase.receptor like cytoplasmatic kinase II	kinase with tetratricopeptide repeat domain-containing protein	0.098573	0.999959	-0.169242	0.186323	-0.369402	0.00476048
NbL01g00850	35.1.5 not assigned.no ontology.pentatricopeptide (PPR) repeat-containing protein	Unknown	-0.0972136	0.999959	-0.292007	0.233602	-0.0184966	0.9179
NbL01g00860	35.1 not assigned.no ontology	Rho GTPase activation protein (RhoGAP) with PH domain-containing protein	0.286578	0.999959	0.185946	0.313428	-0.459588	0.0046284
NbL01g00910	29.5 protein.degradation	signal peptide peptidase	-0.0106347	0.999959	0.193186	0.516068	-0.281219	0.186777
NbL01g00920	21.2.1 redox.ascorbate and glutathione.ascorbate	Plant L-ascorbate oxidase	-0.262834	0.999959	-0.531129	0.0803903	-0.334954	0.068672
NbL01g00960	30.11.1 signalling.light.COP9 signalosome	proteasome family protein	0.355353	0.999959	0.719753	0.00840153	0.747024	0.00232898
NbL01g00970	29.5.3 protein.degradation.cysteine protease	Cysteine proteinases superfamily protein	-0.00107292	0.999959	-0.588728	0.013711	-0.617381	6.09106e-05
NbL01g01030	35.1 not assigned.no ontology	plectin-like protein	0.0756933	0.999959	-0.200532	0.488601	NA	NA
NbL01g01040	35.2 not assigned.unknown	transferring glycosyl group transferase	-0.118747	0.999959	-0.160005	0.557938	NA	NA
NbL01g01050	26.19 misc.plastocyanin-like	early nodulin-like protein 18	-0.24989	0.999959	0.220059	0.40463	0.0982392	0.558187
NbL01g01060	26.19 misc.plastocyanin-like	Unknown	-0.197228	0.999959	0.0131131	0.965128	0.202962	0.285116
NbL01g01070	27.3.67 RNA.regulation of transcription.putative transcription regulator	ARM repeat superfamily protein	0.0928261	0.999959	0.0754491	0.68949	-0.0178135	0.906405
NbL01g01080	24.2 Biodegradation of Xenobiotics.lactoylglutathione lyase	Lactoylglutathione lyase / glyoxalase I family protein	0.197205	0.999959	0.465106	0.0730144	NA	NA
NbL01g01090	35.2 not assigned.unknown	nuclear pore complex protein	0.0289417	0.999959	-0.153966	0.287733	-0.404875	0.0100689
NbL01g01110	29.3.4.99 protein.targeting.secretory pathway.unspecified	SRP72 RNA-binding domain-containing protein	-0.112896	0.999959	-0.276521	0.0620225	-0.390626	0.00813829
NbL01g01130	29.5.11.4.2 protein.degradation.ubiquitin.E3.RING	Unknown	0.13664	0.999959	0.0545936	0.86584	NA	NA
NbL01g01150	35.1.5 not assigned.no ontology.pentatricopeptide (PPR) repeat-containing protein	SLOW GROWTH 1	0.0343461	0.999959	-0.532709	0.030853	-0.377929	0.0594548
NbL01g01160	35.2 not assigned.unknown	Unknown	-0.0930586	0.999959	0.0198071	0.929524	0.0302223	0.89966
NbL01g01170	35.2 not assigned.unknown	Unknown	0.0823659	0.999959	-0.579693	0.215282	-0.496373	0.168097
NbL01g01180	34.8 transport.metabolite transporters at the envelope membrane;34.14 transport.unspecified cations	ADP/ATP carrier 2	-0.338686	0.999959	-0.0821969	0.767156	-0.0153326	0.917054
NbL01g01190	34.8 transport.metabolite transporters at the envelope membrane;34.14 transport.unspecified cations	ADP/ATP carrier 1	-0.377168	0.999959	-0.124484	0.640137	0.116183	0.459327
NbL01g01200	34.12 transport.metal	heavy metal atpase 5	0.124811	0.999959	0.488159	0.0984259	0.773174	9.44157e-05
NbL01g01210	29.3.3 protein.targeting.chloroplast	outer envelope protein of 80 kDa	-0.117251	0.999959	-0.307749	0.0916625	-0.290951	0.203238
NbL01g01220	9.6 mitochondrial electron transport / ATP synthesis.cytochrome c	transmembrane protein G1P-related 1	-0.120553	0.999959	0.377262	0.107495	NA	NA
NbL01g01230	34.12 transport.metal	ZIP metal ion transporter family	0.0852408	0.999959	0.213349	0.233209	0.278243	0.0859892
NbL01g01250	28.1 DNA.synthesis/chromatin structure	Unknown	0.117545	0.999959	-0.829433	0.00114288	-0.31745	0.142267
NbL01g01260	35.2 not assigned.unknown	Unknown	-0.0899892	0.999959	-0.991369	0.0111867	-0.815853	0.000900203
NbL01g01270	27.3.99 RNA.regulation of transcription.unclassified	Unknown	-0.111127	0.999959	0.147587	0.466432	0.132219	0.248097
NbL01g01300	35.2 not assigned.unknown	Unknown	NA	NA	NA	NA	0.352999	0.0502068
NbL01g01350	26.10 misc.cytochrome P450	Unknown	0.253905	0.999959	0.860555	0.0653899	0.0536042	0.863062
NbL01g01360	27.3.6 RNA.regulation of transcription.bHLH,Basic Helix-Loop-Helix family	Unknown	0.64495	0.999959	2.7361	4.79355e-05	2.2429	4.93526e-05
NbL01g01400	27.3.60 RNA.regulation of transcription.NIN-like bZIP-related family	Unknown	-0.356221	0.999959	0.0557866	0.829893	NA	NA
NbL01g01410	27.3.60 RNA.regulation of transcription.NIN-like bZIP-related family	Unknown	-0.0389725	0.999959	-0.140797	0.465685	-0.304133	0.0842641
NbL01g01420	27.3.60 RNA.regulation of transcription.NIN-like bZIP-related family	Unknown	-0.274753	0.999959	-0.0457004	0.885426	NA	NA
NbL01g01430	27.3.60 RNA.regulation of transcription.NIN-like bZIP-related family	Unknown	-0.419426	0.999959	0.0453382	0.87055	NA	NA
NbL01g01440	35.2 not assigned.unknown	Unknown	-0.32886	0.999959	-0.319159	0.113343	NA	NA
NbL01g01450	35.2 not assigned.unknown	Unknown	-0.268415	0.999959	-0.265586	0.303248	NA	NA
NbL01g01460	27.3.60 RNA.regulation of transcription.NIN-like bZIP-related family	Unknown	0.465594	0.999959	2.04602	0.0100213	1.26744	0.0173608
NbL01g01490	35.2 not assigned.unknown	Unknown	0.341669	0.999959	-0.430412	0.297117	NA	NA
NbL01g01510	28.1 DNA.synthesis/chromatin structure	Unknown	-0.0617859	0.999959	-0.451995	0.0602295	NA	NA
NbL01g01520	28.1 DNA.synthesis/chromatin structure	Unknown	0.0361757	0.999959	-0.462633	0.0249435	-0.492399	0.0128247
NbL01g01530	35.2 not assigned.unknown	DNA double-strand break repair RAD50 ATPase	0.0688845	0.999959	-2.28053	1.20196e-06	-2.04346	5.61389e-09
NbL01g01540	27.3.57 RNA.regulation of transcription.JUMONJI family	2-oxoglutarate (2OG) and Fe(II)-dependent oxygenase superfamily protein	-0.222793	0.999959	0.744031	0.0333159	0.414638	0.0160146
NbL01g01640	35.1 not assigned.no ontology	NAD(P)-binding Rossmann-fold superfamily protein	-0.148198	0.999959	0.493419	0.0608509	0.421861	0.0296169
NbL01g01650	35.1.19 not assigned.no ontology.C2 domain-containing protein	Calcium-dependent lipid-binding (CaLB domain) plant phosphoribosyltransferase family protein	0.0132469	0.999959	1.12282	0.00196809	NA	NA
NbL01g01660	17.7.1.2 hormone metabolism.jasmonate.synthesis-degradation.lipoxygenase	lipoxygenase 2	-0.224785	0.999959	3.11682	0.0172175	-0.913311	0.261931
NbL01g01680	3.3 minor CHO metabolism.sugar alcohols	GroES-like zinc-binding alcohol dehydrogenase family protein	0.117424	0.999959	0.0268858	0.925046	0.386401	0.00325864
NbL01g01700	35.2 not assigned.unknown	Unknown	-0.208824	0.999959	-3.76303	4.38907e-06	NA	NA
NbL01g01710	17.7.1.2 hormone metabolism.jasmonate.synthesis-degradation.lipoxygenase	lipoxygenase 2	0.778766	0.999959	4.60249	0.00264841	3.55717	0.00654757
NbL01g01720	29.2.1.2.1.20 protein.synthesis.ribosomal protein.eukaryotic.40S subunit.S20	Ribosomal protein S10p/S20e family protein	-0.238069	0.999959	-0.0204978	0.946795	0.118428	0.374053
NbL01g01730	35.2 not assigned.unknown	selenoprotein O	0.266142	0.999959	1.03291	1.09391e-05	0.777503	3.38561e-05
NbL01g01740	35.1.5 not assigned.no ontology.pentatricopeptide (PPR) repeat-containing protein	Pentatricopeptide repeat (PPR) superfamily protein	-0.122549	0.999959	-1.00809	0.000197102	-0.842421	0.000655656
NbL01g01750	35.2 not assigned.unknown	alpha/beta-Hydrolases superfamily protein	0.210139	0.999959	0.00598642	0.979533	-0.116885	0.606091
NbL01g01780	11.1.6 lipid metabolism.FA synthesis and FA elongation.enoyl ACP reductase	NAD(P)-binding Rossmann-fold superfamily protein	-0.433229	0.999959	-3.415	4.70705e-06	-3.50304	2.17095e-06
NbL01g01800	11.2.4 lipid metabolism.FA desaturation.omega 6 desaturase	fatty acid desaturase 2	-0.423243	0.999959	-0.469707	0.246015	NA	NA
NbL01g01810	11.2.4 lipid metabolism.FA desaturation.omega 6 desaturase	fatty acid desaturase 2	-0.375006	0.999959	-0.32704	0.422878	NA	NA
NbL01g01820	35.2 not assigned.unknown	Unknown	0.459241	0.999959	0.149152	0.837497	-3.2296	1.76062e-06
NbL01g01830	35.2 not assigned.unknown	Unknown	0.498369	0.999959	0.218492	0.756605	-2.85836	2.94529e-06
NbL01g01840	35.2 not assigned.unknown	Unknown	0.254607	0.999959	2.09048	0.011221	-0.999941	0.0624389
NbL01g01850	35.2 not assigned.unknown	Unknown	0.171065	0.999959	2.09902	0.0111029	-0.946691	0.0849501
NbL01g01870	35.2 not assigned.unknown	Unknown	-0.748369	0.491728	-0.49677	0.0589295	NA	NA
NbL01g01880	3.6 minor CHO metabolism.callose	glucan synthase-like 12	0.0156506	0.999959	1.12888	0.010285	NA	NA
NbL01g01890	3.6 minor CHO metabolism.callose	glucan synthase-like 12	-0.235363	0.999959	-0.564989	0.0284756	-0.721557	1.7213e-05
NbL01g01900	3.6 minor CHO metabolism.callose	glucan synthase-like 10	-0.0260525	0.999959	-0.294161	0.153553	-0.257642	0.256454
NbL01g01910	30.2.17 signalling.receptor kinases.DUF 26	Unknown	-0.209917	0.999959	-0.885495	0.00257135	-0.404689	0.386422
NbL01g01930	35.2 not assigned.unknown	Unknown	NA	NA	NA	NA	1.90579	4.35853e-05
NbL01g01940	28.1 DNA.synthesis/chromatin structure	P-loop containing nucleoside triphosphate hydrolases superfamily protein	0.0709961	0.999959	0.357944	0.167254	0.582191	0.033197
NbL01g01950	31.1 cell.organisation	Plastid-lipid associated protein PAP / fibrillin family protein	0.0518135	0.999959	-2.31497	4.65799e-07	-2.32943	8.51166e-09
NbL01g02010	35.2 not assigned.unknown	10-formyltetrahydrofolate synthetase	0.110269	0.999959	0.516359	0.0158276	-0.0839254	0.660487
NbL01g02020	25.2 C1-metabolism.formate-tetrahydrofolate ligase	10-formyltetrahydrofolate synthetase	0.254407	0.999959	-0.0276839	0.915094	-0.340655	0.399988
NbL01g02030	25.2 C1-metabolism.formate-tetrahydrofolate ligase	10-formyltetrahydrofolate synthetase	0.154379	0.999959	0.0970491	0.615028	-0.46491	0.110654
NbL01g02040	27.1.19 RNA.processing.ribonucleases	ribonuclease P family protein / Rpp14 family protein	-0.212518	0.999959	-0.209211	0.309984	-0.386106	0.0505943
NbL01g02060	35.2 not assigned.unknown	Unknown	0.30558	0.999959	1.11807	0.161458	2.23625	0.0131363
NbL01g02070	29.5.2 protein.degradation.autophagy	Peptidase family C54 protein	-0.00588028	0.999959	0.351173	0.0497886	0.336587	0.0394272
NbL01g02100	35.2 not assigned.unknown	embryo defective 1379	-0.166954	0.999959	0.268011	0.344873	NA	NA
NbL01g02110	33.99 development.unspecified	seven in absentia of Arabidopsis 2	0.119533	0.999959	0.366859	0.035879	0.162776	0.162301
NbL01g02120	35.2 not assigned.unknown	P-loop containing nucleoside triphosphate hydrolases superfamily protein	-0.0211418	0.999959	-0.379601	0.0997338	NA	NA
NbL01g02140	35.2 not assigned.unknown	Unknown	-0.239658	0.999959	-0.0885614	0.851026	0.175406	0.390385
NbL01g02150	34.12 transport.metal	Cation efflux family protein	-0.434304	0.999959	-0.814156	0.00410863	NA	NA
NbL01g02180	29.6 protein.folding	DnaJ/Hsp40 cysteine-rich domain superfamily protein	0.129523	0.999959	-1.60388	0.000190138	NA	NA
NbL01g02190	29.4 protein.postranslational modification	Protein kinase family protein	0.105379	0.999959	0.321285	0.0391644	0.348169	0.119577
NbL01g02210	29.4 protein.postranslational modification	2A phosphatase associated protein of 46 kD	0.187501	0.999959	0.20999	0.238685	0.0814313	0.689763
NbL01g02240	29.2.2.3.99 protein.synthesis.ribosome biogenesis.Pre-rRNA processing and modifications.misc	rRNA processing protein-like protein	-0.16028	0.999959	-0.644143	0.0311705	-0.735675	7.49031e-05
NbL01g02260	29.5.11.4.99 protein.degradation.ubiquitin.E3.unspecified	histone mono-ubiquitination 2	0.285337	0.999959	0.395219	0.151822	0.372816	0.145297
NbL01g02270	35.2 not assigned.unknown	6%2C7-dimethyl-8-ribityllumazine synthase	-0.0280988	0.999959	-0.0743234	0.777319	-0.00832033	0.956923
NbL01g02280	35.2 not assigned.unknown	Unknown	0.0144528	0.999959	0.0215145	0.936069	0.246735	0.0406761
NbL01g02290	35.2 not assigned.unknown	Unknown	-0.0550987	0.999959	-0.238035	0.425224	-0.167331	0.400286
NbL01g02300	35.2 not assigned.unknown	Unknown	0.0768513	0.999959	-0.5127	0.145474	NA	NA
NbL01g02310	35.2 not assigned.unknown	Unknown	0.182966	0.999959	-0.153238	0.629761	-0.899023	0.00121635
NbL01g02320	35.2 not assigned.unknown	Unknown	-0.02321	0.999959	-0.337144	0.241781	-0.825795	0.00271879
NbL01g02340	11.6 lipid metabolism.lipid transfer proteins etc;26.21 misc.protease inhibitor/seed storage/lipid transfer protein (LTP) family protein	Bifunctional inhibitor/lipid-transfer protein/seed storage 2S albumin superfamily protein	-0.20866	0.999959	-1.69501	1.12006e-05	-2.05783	5.32828e-09
NbL01g02350	11.6 lipid metabolism.lipid transfer proteins etc;26.21 misc.protease inhibitor/seed storage/lipid transfer protein (LTP) family protein	Bifunctional inhibitor/lipid-transfer protein/seed storage 2S albumin superfamily protein	-0.220058	0.999959	-1.72961	6.76707e-06	-1.93138	2.7053e-08
NbL01g02370	35.2 not assigned.unknown	transmembrane protein%2C putative (Protein of unknown function%2C DUF538)	-0.223595	0.999959	1.68455	2.67806e-07	0.774745	0.00182034
NbL01g02380	29.5.11.4.3.2 protein.degradation.ubiquitin.E3.SCF.FBOX	Galactose oxidase/kelch repeat superfamily protein	0.0778248	0.999959	0.452001	0.0204456	0.218003	0.357468
NbL01g02390	27.1.2 RNA.processing.RNA helicase	P-loop containing nucleoside triphosphate hydrolases superfamily protein	-0.173203	0.999959	-0.939812	1.2776e-06	-0.887135	1.85402e-06
NbL01g02410	29.4 protein.postranslational modification	protein phosphatase 2A-4	-0.072135	0.999959	0.225104	0.189951	-0.0124891	0.954805
NbL01g02430	35.2 not assigned.unknown	Unknown	0.345835	0.999959	1.42526	0.00120626	1.4744	7.15305e-06
NbL01g02440	35.2 not assigned.unknown	Unknown	0.0432034	0.999959	-0.459121	0.0517171	NA	NA
NbL01g02460	35.1.5 not assigned.no ontology.pentatricopeptide (PPR) repeat-containing protein	Tetratricopeptide repeat (TPR)-like superfamily protein	-0.32274	0.999959	-0.2062	0.395239	NA	NA
NbL01g02510	29.5.11.3 protein.degradation.ubiquitin.E2	Ubiquitin-conjugating enzyme family protein	0.0671482	0.999959	-0.26959	0.187997	-0.463249	0.0121768
NbL01g02520	26.4.1 misc.beta 1,3 glucan hydrolases.glucan endo-1,3-beta-glucosidase	O-Glycosyl hydrolases family 17 protein	-0.311307	0.999959	-0.612856	0.0130645	NA	NA
NbL01g02530	35.2 not assigned.unknown	Unknown	-0.0190678	0.999959	0.358398	0.0291819	0.150522	0.290279
NbL01g02580	35.2 not assigned.unknown	UvrABC system C protein%2C putative (DUF3411)	0.0119736	0.999959	0.466782	0.0879845	NA	NA
NbL01g02620	30.3 signalling.calcium	Unknown	-0.0760307	0.999959	-0.0563129	0.831568	-0.270941	0.15255
NbL01g02650	14.3 S-assimilation.sulfite redox	sulfite reductase	-0.131263	0.999959	-1.26855	0.00038278	-1.82953	0.00312438
NbL01g02660	14.3 S-assimilation.sulfite redox	sulfite reductase	2.11064	0.999959	3.02424	0.383944	-1.72978	0.000849831
NbL01g02680	35.1.5 not assigned.no ontology.pentatricopeptide (PPR) repeat-containing protein	Tetratricopeptide repeat (TPR)-like superfamily protein	-0.0473144	0.999959	-0.21098	0.337661	-0.324777	0.139958
NbL01g02710	35.2 not assigned.unknown	transmembrane protein	-0.198535	0.999959	-1.46142	0.000112695	NA	NA
NbL01g02740	35.1 not assigned.no ontology	translocation protein-like protein	-0.131415	0.999959	0.410807	0.0916197	NA	NA
NbL01g02750	27.3.14 RNA.regulation of transcription.CCAAT box binding factor family, HAP2	Unknown	0.0558929	0.999959	0.542154	0.00585401	0.389317	0.0115331
NbL01g02770	35.2 not assigned.unknown	Unknown	0.620916	0.976455	0.334442	0.315713	-0.309385	0.143439
NbL01g02780	35.1.3 not assigned.no ontology.armadillo/beta-catenin repeat family protein	ARM repeat superfamily protein	0.0754336	0.999959	-0.139341	0.348641	0.184833	0.224019
NbL01g02800	30.2.17 signalling.receptor kinases.DUF 26	Unknown	-0.295606	0.999959	-1.51735	0.0124688	-1.93047	3.20288e-05
NbL01g02810	34.8 transport.metabolite transporters at the envelope membrane	dicarboxylate transporter 1	-0.182448	0.999959	-2.15431	0.000183337	-1.72952	2.75917e-05
NbL01g02830	35.2 not assigned.unknown	Unknown	0.00833142	0.999959	0.271721	0.35899	NA	NA
NbL01g02840	30.5 signalling.G-proteins	GTP-binding family protein	-0.085329	0.999959	-1.85756	6.09966e-06	-1.29215	8.73133e-07
NbL01g02850	27.3.99 RNA.regulation of transcription.unclassified	RNA-binding (RRM/RBD/RNP motifs) family protein	NA	NA	NA	NA	-0.519943	0.010773
NbL01g02870	27.3.35 RNA.regulation of transcription.bZIP transcription factor family;31.1 cell.organisation	Unknown	0.249347	0.999959	0.643209	0.0324112	0.95838	0.0272035
NbL01g02880	23.2 nucleotide metabolism.degradation	xanthine dehydrogenase 1	-0.0463	0.999959	-0.218479	0.66544	NA	NA
NbL01g02900	23.2 nucleotide metabolism.degradation	xanthine dehydrogenase 1	0.269984	0.999959	-0.216323	0.713365	NA	NA
NbL01g02970	31.1 cell.organisation	hypothetical protein	0.0140239	0.999959	0.380174	0.218958	0.500128	0.143135
NbL01g02980	31.1 cell.organisation	hypothetical protein	-0.0443835	0.999959	0.0518524	0.829642	-0.410039	0.252735
NbL01g02990	29.5.11.4.2 protein.degradation.ubiquitin.E3.RING	plant U-box 13	0.00376895	0.999959	0.00115968	0.994164	0.490594	0.00506375
NbL01g03000	29.5.11.4.2 protein.degradation.ubiquitin.E3.RING	Unknown	NA	NA	NA	NA	0.208394	0.182442
NbL01g03030	27.3.8 RNA.regulation of transcription.C2C2(Zn) DOF zinc finger family	Unknown	-0.316769	0.999959	-0.495987	0.0606022	0.101015	0.656082
NbL01g03040	20.2.1 stress.abiotic.heat;29.6 protein.folding	heat shock cognate protein 70-1	-0.0270507	0.999959	0.503748	0.0223058	0.719136	0.00526415
NbL01g03060	35.2 not assigned.unknown	Unknown	-0.180022	0.999959	-0.190019	0.466899	-0.235492	0.158825
NbL01g03070	35.2 not assigned.unknown	Unknown	-0.112517	0.999959	-0.074113	0.785351	-0.421127	0.0831986
NbL01g03120	20.2 stress.abiotic	HSP20-like chaperones superfamily protein	-0.219219	0.999959	-0.993483	5.32834e-05	NA	NA
NbL01g03140	29.3.3 protein.targeting.chloroplast	63 kDa inner membrane family protein	-0.00338405	0.999959	-1.38642	1.72685e-06	-1.25588	5.52974e-08
NbL01g03150	35.2 not assigned.unknown	Unknown	-0.104633	0.999959	-1.32446	0.00065159	-0.980826	1.31495e-05
NbL01g03220	28.1.3.2.4 DNA.synthesis/chromatin structure.histone.core.H4	Unknown	-0.347494	0.999959	-0.920599	0.0823326	-0.747295	0.000110908
NbL01g03230	35.2 not assigned.unknown	K-stimulated pyrophosphate-energized sodium pump protein	0.431743	0.999959	0.802619	0.00247252	0.499018	0.00679853
NbL01g03240	27.4 RNA.RNA binding	Unknown	-0.105119	0.999959	-0.0338732	0.893087	0.347502	0.0487444
NbL01g03250	35.1.5 not assigned.no ontology.pentatricopeptide (PPR) repeat-containing protein	Pentatricopeptide repeat (PPR) superfamily protein	-0.28185	0.999959	-0.697305	0.00336115	NA	NA
NbL01g03260	31.1.1.1.2 cell.organisation.cytoskeleton.actin.actin depolymerizing factors	actin depolymerizing factor 4	-0.0413255	0.999959	0.00167306	0.991821	0.00501055	0.956991
NbL01g03370	35.2 not assigned.unknown	UPSTREAM OF FLC protein (DUF966)	-0.205897	0.999959	1.72463	0.00121665	2.41709	4.69838e-06
NbL01g03390	35.1 not assigned.no ontology	TIP41-like family protein	0.238883	0.999959	0.069922	0.743796	0.443124	0.00383092
NbL01g03400	27.3.25 RNA.regulation of transcription.MYB domain transcription factor family	Unknown	1.02355	0.999959	3.87681	0.0206272	3.52539	6.68555e-06
NbL01g03460	18.3.1 Co-factor and vitamine metabolism.riboflavin.GTP cyclohydrolase II	monofunctional riboflavin biosynthesis protein RIBA 3	-0.0901456	0.999959	-1.08561	3.49933e-05	-1.04225	2.22505e-06
NbL01g03490	33.1 development.storage proteins	RmlC-like cupins superfamily protein	0.066952	0.999959	2.21533	0.11622	2.49497	0.0267364
NbL01g03510	31.1.1.2 cell.organisation.cytoskeleton.mikrotubuli	Tubulin/FtsZ family protein	-0.292703	0.999959	-0.794543	0.000555329	-1.55471	2.51487e-06
NbL01g03520	31.1.1.2 cell.organisation.cytoskeleton.mikrotubuli	Tubulin/FtsZ family protein	-0.25136	0.999959	-0.729972	0.00122787	-1.5653	5.93108e-07
NbL01g03530	35.2 not assigned.unknown	Unknown	0.0665546	0.999959	-0.392601	0.125983	-0.167561	0.236183
NbL01g03540	35.1.5 not assigned.no ontology.pentatricopeptide (PPR) repeat-containing protein	Tetratricopeptide repeat (TPR)-like superfamily protein	-0.200226	0.999959	-1.26933	0.000478915	-1.09174	8.15297e-05
NbL01g03550	35.1.5 not assigned.no ontology.pentatricopeptide (PPR) repeat-containing protein	Tetratricopeptide repeat (TPR)-like superfamily protein	-0.146313	0.999959	-1.26049	0.000110304	-0.878433	0.000119599
NbL01g03570	35.2 not assigned.unknown	Unknown	-0.561354	0.999959	-1.69937	0.00536575	-1.24355	2.93501e-05
NbL01g03580	35.1.2 not assigned.no ontology.agenet domain-containing protein	Unknown	0.123173	0.999959	0.459429	0.0255177	0.342621	0.0912142
NbL01g03620	29.2.1.2.2.35 protein.synthesis.ribosomal protein.eukaryotic.60S subunit.L35	Ribosomal L29 family protein	-0.196262	0.999959	-0.113312	0.776631	0.222475	0.401312
NbL01g03650	11.1.10 lipid metabolism.FA synthesis and FA elongation.beta ketoacyl CoA synthase	3-ketoacyl-CoA synthase 3	0.154862	0.999959	-1.06841	0.00330871	NA	NA
NbL01g03660	23.3.3 nucleotide metabolism.salvage.NUDIX hydrolases	Unknown	0.0550135	0.999959	0.557121	0.0210962	0.61999	0.0431048
NbL01g03680	35.2 not assigned.unknown	Unknown	0.120518	0.999959	0.723243	0.0130659	0.914698	0.000396814
NbL01g03690	27.3.99 RNA.regulation of transcription.unclassified	NOT2 / NOT3 / NOT5 family	0.271508	0.999959	0.239542	0.310445	0.0650292	0.731551
NbL01g03710	27.3.99 RNA.regulation of transcription.unclassified	VIRE2 interacting protein 2	-0.108802	0.999959	-0.433389	0.59251	NA	NA
NbL01g03730	30.2.16 signalling.receptor kinases.Catharanthus roseus-like RLK1	hercules receptor kinase 1	-0.0975333	0.999959	0.308209	0.160869	0.969727	7.81289e-06
NbL01g03740	34.21 transport.calcium	endomembrane-type CA-ATPase 4	0.0575051	0.999959	-0.105483	0.702466	-0.284156	0.483661
NbL01g03760	34.21 transport.calcium	endomembrane-type CA-ATPase 4	-1.28308	0.999959	1.12101	0.10982	0.702397	0.0799265
NbL01g03860	29.3.4.3 protein.targeting.secretory pathway.vacuole	vacuolar protein sorting 11	0.054688	0.999959	-0.0395273	0.908965	NA	NA
NbL01g03880	31.1 cell.organisation	P-loop containing nucleoside triphosphate hydrolases superfamily protein	-0.123171	0.999959	-1.05196	0.0024974	NA	NA
NbL01g03890	27.3.67 RNA.regulation of transcription.putative transcription regulator	Unknown	0.136064	0.999959	0.162523	0.344182	0.0976644	0.698799
NbL01g03920	35.2 not assigned.unknown	Unknown	0.0468379	0.999959	-0.16374	0.472668	-0.135641	0.386631
NbL01g03980	35.1 not assigned.no ontology	BTB/POZ domain-containing protein	-0.368095	0.999959	-0.64578	0.017141	NA	NA
NbL01g03990	30.11 signalling.light	phototropin 1	0.422054	0.690292	-0.0575379	0.76695	-0.394572	0.00129079
NbL01g04000	30.11 signalling.light	phototropin 1	0.358699	0.999959	-0.440918	0.0949687	-0.701	0.134445
NbL01g04010	30.11 signalling.light	Unknown	-0.0105596	0.999959	-2.33368	0.111986	NA	NA
NbL01g04030	10.1.12.2 cell wall.precursor synthesis.KDO pathway.KDO-8-Phosphate Synthase	Aldolase-type TIM barrel family protein	-0.302535	0.999959	-0.39945	0.0647148	NA	NA
NbL01g04050	29.4.1.57 protein.postranslational modification.kinase.receptor like cytoplasmatic kinase VII	Protein kinase superfamily protein	0.650605	0.999959	2.4654	2.84824e-05	1.62362	1.67949e-05
NbL01g04080	35.1 not assigned.no ontology	Polyketide synthase%2C enoylreductase family protein	1.57222	0.999959	9.25833	0.154828	NA	NA
NbL01g04090	30.6 signalling.MAP kinases	Protein kinase superfamily protein	-0.059672	0.999959	0.275743	0.252385	NA	NA
NbL01g04160	28.2 DNA.repair	DNA repair (Rad51) family protein	0.0285367	0.999959	-0.322534	0.176671	NA	NA
NbL01g04170	35.2 not assigned.unknown	Unknown	0.124825	0.999959	0.114937	0.821628	0.815188	0.0845966
NbL01g04180	35.2 not assigned.unknown	Unknown	-0.0539134	0.999959	-0.325333	0.192676	-1.35216	6.79891e-08
NbL01g04200	27.3.3 RNA.regulation of transcription.AP2/EREBP, APETALA2/Ethylene-responsive element binding protein family	Unknown	0.759279	0.999959	2.7776	5.62625e-05	1.62755	8.22533e-07
NbL01g04210	27.3.67 RNA.regulation of transcription.putative transcription regulator;29.5.11.4.2 protein.degradation.ubiquitin.E3.RING	Unknown	-0.0327042	0.999959	-0.125262	0.338043	-0.170733	0.180622
NbL01g04260	29.5.11.4.99 protein.degradation.ubiquitin.E3.unspecified	Transducin/WD40 repeat-like superfamily protein	0.00424688	0.999959	0.52622	0.0203797	0.383992	0.01716
NbL01g04280	34.1 transport.p- and v-ATPases	vacuolar proton ATPase A1	0.0366919	0.999959	0.294942	0.223628	-0.133627	0.435435
NbL01g04300	13.1.6.3.1 amino acid metabolism.synthesis.aromatic aa.phenylalanine.arogenate dehydratase / prephenate dehydratase	arogenate dehydratase 2	0.188453	0.999959	0.0929889	0.619696	-0.010892	0.961124
NbL01g04320	27.3.8 RNA.regulation of transcription.C2C2(Zn) DOF zinc finger family	Unknown	-0.194146	0.999959	1.18284	0.0684041	NA	NA
NbL01g04340	27.3.8 RNA.regulation of transcription.C2C2(Zn) DOF zinc finger family	Unknown	-0.307969	0.999959	1.79126	0.000950848	2.5811	2.12358e-07
NbL01g04350	35.1 not assigned.no ontology	Unknown	-0.123146	0.999959	-2.37243	2.61755e-07	-2.76881	1.41319e-08
NbL01g04360	33.99 development.unspecified	tetraspanin3	-0.0867272	0.999959	0.533886	0.0242271	-0.0913981	0.550489
NbL01g04370	33.99 development.unspecified	tetraspanin3	-0.0690136	0.999959	0.558578	0.0157902	0.0835009	0.614188
NbL01g04420	35.2 not assigned.unknown	Unknown	-0.0891802	0.999959	0.707588	0.103249	NA	NA
NbL01g04430	29.5.11.4.2 protein.degradation.ubiquitin.E3.RING	zinc finger (C3HC4-type RING finger) family protein	-0.0728043	0.999959	0.847871	0.00262775	0.525704	0.0469242
NbL01g04440	26.7 misc.oxidases - copper, flavone etc	FAD/NAD(P)-binding oxidoreductase family protein	-0.0504999	0.999959	0.689785	0.00776248	0.711819	0.00819511
NbL01g04450	9.9 mitochondrial electron transport / ATP synthesis.F1-ATPase	ATP synthase D chain	-0.0784255	0.999959	0.0102287	0.969901	-0.135948	0.358667
NbL01g04480	35.1 not assigned.no ontology	alpha/beta-Hydrolases superfamily protein	0.0525571	0.999959	1.02957	7.00129e-06	0.592108	0.00356435
NbL01g04490	29.2.4 protein.synthesis.elongation	RNAligase	0.144601	0.999959	0.444588	0.057784	-0.100941	0.494601
NbL01g04510	35.2 not assigned.unknown	Unknown	-0.0208429	0.999959	0.527191	0.0137896	0.240263	0.282971
NbL01g04520	35.1 not assigned.no ontology	Unknown	0.0648289	0.999959	-0.282804	0.278103	-0.522976	0.0103463
NbL01g04600	35.2 not assigned.unknown	Unknown	0.0337764	0.999959	0.297796	0.211334	0.165392	0.477722
NbL01g04610	21.1.1 redox.thioredoxin.PDIL	PDI-like 5-1	-0.0577619	0.999959	0.397162	0.20957	NA	NA
NbL01g04630	29.2.4 protein.synthesis.elongation	GTP binding Elongation factor Tu family protein	-0.0661119	0.999959	0.43698	0.062212	0.446812	0.00064264
NbL01g04640	29.2.4 protein.synthesis.elongation	GTP binding Elongation factor Tu family protein	-0.0324364	0.999959	0.468939	0.0565196	0.498727	0.000328036
NbL01g04650	34.16 transport.ABC transporters and multidrug resistance systems	ABC-2 type transporter family protein	-0.0212402	0.999959	-0.290024	0.140817	-0.502302	0.0115406
NbL01g04660	31.2 cell.division	ATPase%2C AAA-type%2C CDC48 protein	0.0864368	0.999959	-0.108154	0.634372	0.141799	0.690537
NbL01g04670	31.2 cell.division	ATPase%2C AAA-type%2C CDC48 protein	0.05858	0.999959	0.828908	0.0577745	0.611063	0.0559173
NbL01g04680	35.2 not assigned.unknown	Unknown	NA	NA	NA	NA	0.502473	0.0934262
NbL01g04710	35.2 not assigned.unknown	Unknown	-0.0459166	0.999959	0.174498	0.502788	NA	NA
NbL01g04730	28.99 DNA.unspecified	BED zinc finger and hAT dimerization domain-containing protein DAYSLEEPER	0.153326	0.999959	-0.0464609	0.850709	-0.464216	0.00402105
NbL01g04810	29.4 protein.postranslational modification	5'-AMP-activated protein kinase beta-2 subunit protein	-0.233694	0.999959	0.114035	0.608073	NA	NA
NbL01g04830	31.1 cell.organisation	Unknown	NA	NA	NA	NA	0.261908	0.0593688
NbL01g04840	35.2 not assigned.unknown	Unknown	-0.0050763	0.999959	-0.237367	0.301337	0.391991	0.0671863
NbL01g04880	1.3.13 PS.calvin cycle.rubisco interacting	Unknown	-0.461722	0.999959	-1.19519	0.000590699	-1.05621	5.09324e-07
NbL01g04890	1.3.13 PS.calvin cycle.rubisco interacting	chaperonin-60alpha	-0.403756	0.999959	-1.20075	0.000325624	-1.01372	1.00467e-06
NbL01g04960	21.4 redox.glutaredoxins	Glutaredoxin family protein	0.0539913	0.999959	-0.141194	0.671821	-0.472185	0.0542215
NbL01g05010	27.2 RNA.transcription	DNA-directed RNA polymerase%2C RBP11-like protein	-0.00770892	0.999959	0.178019	0.538748	NA	NA
NbL01g05060	29.2.3 protein.synthesis.initiation	Unknown	-0.191884	0.999959	-0.172013	0.442772	-0.390715	0.00826667
NbL01g05070	29.2.3 protein.synthesis.initiation	MIF4G domain-containing protein / MA3 domain-containing protein	-0.0229203	0.999959	-0.573141	0.0141577	-0.402547	0.386915
NbL01g05090	10.2.1 cell wall.cellulose synthesis.cellulose synthase	Cellulose synthase family protein	-0.406	0.999959	-0.353287	0.45461	-1.42704	0.000180096
NbL01g05100	35.2 not assigned.unknown	Unknown	-0.0745465	0.999959	-0.225356	0.313307	-0.64443	0.00344834
NbL01g05110	29.2.1.2.1.5 protein.synthesis.ribosomal protein.eukaryotic.40S subunit.S5	ribosomal protein 5A	-0.204945	0.999959	0.0464108	0.898054	0.0126042	0.938235
NbL01g05120	35.2 not assigned.unknown	FAD/NAD(P)-binding oxidoreductase family protein	-0.189858	0.999959	-1.60516	0.000116246	-1.57748	2.72421e-05
NbL01g05130	28.1 DNA.synthesis/chromatin structure	replication factor C1	-0.0815017	0.999959	-0.477569	0.0065172	-0.429832	0.0188914
NbL01g05140	35.2 not assigned.unknown	Unknown	-0.195778	0.999959	-1.86731	0.000111577	-3.90184	1.46024e-08
NbL01g05200	27.2 RNA.transcription	DNA/RNA polymerases superfamily protein	-0.0279238	0.999959	-1.63761	6.08341e-06	-1.64236	1.85183e-06
NbL01g05210	34.1.1.6 transport.p- and v-ATPases.H+-transporting two-sector ATPase.subunit H	vacuolar ATP synthase subunit H family protein	-0.022447	0.999959	0.31315	0.0531054	0.0980653	0.358912
NbL01g05220	35.1.5 not assigned.no ontology.pentatricopeptide (PPR) repeat-containing protein	Tetratricopeptide repeat (TPR)-like superfamily protein	-0.0873509	0.999959	-1.56093	8.61571e-05	-1.73791	3.43731e-07
NbL01g05230	35.2 not assigned.unknown	Unknown	NA	NA	NA	NA	-1.68959	0.128489
NbL01g05240	35.2 not assigned.unknown	autophagy-like protein	-0.0945139	0.999959	-0.586085	0.00661604	0.0445804	0.835858
NbL01g05250	35.2 not assigned.unknown	autophagy-like protein	0.537015	0.999959	0.0379651	0.935324	NA	NA
NbL01g05260	35.2 not assigned.unknown	Unknown	0.0721518	0.999959	-0.224807	0.518291	0.373787	0.152458
NbL01g05270	29.2.1.1.3.2.35 protein.synthesis.ribosomal protein.prokaryotic.unknown organellar.50S subunit.L35	Ribosomal protein L35	-0.271433	0.999959	-3.21249	5.71786e-08	-3.38638	8.61742e-10
NbL01g05300	35.2 not assigned.unknown	Tetratricopeptide repeat (TPR)-like superfamily protein	-0.231138	0.999959	-2.68676	4.23244e-05	-3.52555	1.5021e-08
NbL01g05320	35.2 not assigned.unknown	Unknown	0.190841	0.999959	0.498579	0.0929874	-0.911364	7.22589e-05
NbL01g05330	10.1.8 cell wall.precursor synthesis.GER	NAD(P)-binding Rossmann-fold superfamily protein	-0.319926	0.999959	-0.806616	0.000971065	-0.861083	2.04173e-05
NbL01g05410	35.2 not assigned.unknown	transmembrane protein (DUF788)	0.112739	0.999959	0.681234	0.00421906	0.467834	0.0173067
NbL01g05420	26.10 misc.cytochrome P450	cytochrome P450%2C family 72%2C subfamily A%2C polypeptide 15	0.641432	0.999959	1.17929	0.00930365	0.843127	0.000581498
NbL01g05430	35.1.5 not assigned.no ontology.pentatricopeptide (PPR) repeat-containing protein	Unknown	0.00291358	0.999959	-0.20184	0.255161	-0.0222527	0.906609
NbL01g05440	35.1 not assigned.no ontology	AFG1-like ATPase family protein	-0.0331201	0.999959	1.04553	0.0109028	0.92895	0.00470951
NbL01g05470	35.1.27 not assigned.no ontology.tetratricopeptide repeat (TPR)	Tetratricopeptide repeat (TPR)-like superfamily protein	0.0929718	0.999959	1.13816	9.7568e-05	0.660247	0.00125941
NbL01g05530	27.3.69 RNA.regulation of transcription.SET-domain transcriptional regulator family	Unknown	-0.106804	0.999959	0.301232	0.298641	NA	NA
NbL01g05540	10.1.6 cell wall.precursor synthesis.GAE	UDP-D-glucuronate 4-epimerase 1	-0.357619	0.999959	-0.120015	0.690714	-0.521994	0.00293451
NbL01g05550	10.1.6 cell wall.precursor synthesis.GAE	UDP-D-glucuronate 4-epimerase 1	-0.415871	0.999959	-0.218197	0.429891	-0.434057	0.00148838
NbL01g05560	35.2 not assigned.unknown	Unknown	0.267846	0.999959	1.04292	0.000878345	1.11099	9.9973e-05
NbL01g05570	27.2 RNA.transcription	RNA polymerase Rpb7 N-terminal domain-containing protein	-0.000171078	0.999959	0.24416	0.287992	NA	NA
NbL01g05590	35.1 not assigned.no ontology	Unknown	-0.193044	0.999959	0.344893	0.0682343	0.232307	0.243549
NbL01g05600	33.99 development.unspecified	tetraspanin8	-0.994885	0.249659	-0.583914	0.0575634	0.561521	0.00124846
NbL01g05610	33.99 development.unspecified	tetraspanin8	-0.980576	0.134983	-0.628912	0.0203887	0.568556	0.00111547
NbL01g05620	16.7 secondary metabolism.wax	Fatty acid hydroxylase superfamily	-0.369912	0.999959	-1.17282	0.00808337	-0.747429	0.000925572
NbL01g05640	27.3.99 RNA.regulation of transcription.unclassified	Unknown	0.698513	0.999959	-0.119432	0.834853	-2.78866	2.21233e-06
NbL01g05680	26.24 misc.GCN5-related N-acetyltransferase	Unknown	0.049618	0.999959	-0.065765	0.809852	NA	NA
NbL01g05690	17.5.1.20 hormone metabolism.ethylene.synthesis-degradation.XBAT32	Unknown	0.490317	0.999959	1.13836	0.0406845	NA	NA
NbL01g05700	17.5.1.20 hormone metabolism.ethylene.synthesis-degradation.XBAT32	hypothetical protein	0.145844	0.999959	0.211931	0.483028	NA	NA
NbL01g05710	29.5.11.4.2 protein.degradation.ubiquitin.E3.RING	Unknown	-0.116862	0.999959	-0.25964	0.203798	-0.53811	0.0146798
NbL01g05730	34.21 transport.calcium	Unknown	0.7973	0.999959	3.82907	0.000266493	1.25643	0.00221055
NbL01g05740	35.2 not assigned.unknown	Unknown	-0.212482	0.999959	4.07158	0.00018366	NA	NA
NbL01g05750	29.5.11.4.2 protein.degradation.ubiquitin.E3.RING	Unknown	-0.399247	0.999959	-0.499716	0.0343466	NA	NA
NbL01g05830	35.2 not assigned.unknown	Unknown	-0.0745896	0.999959	-1.28331	4.61478e-05	NA	NA
NbL01g05870	34.22 transport.cyclic nucleotide or calcium regulated channels	cyclic nucleotide-gated channel 17	-0.167693	0.999959	-0.417515	0.136387	0.426255	0.367965
NbL01g05890	34.22 transport.cyclic nucleotide or calcium regulated channels	cyclic nucleotide-gated channel 17	0.154385	0.999959	0.422888	0.0630828	0.520924	0.016502
NbL01g05900	29.3.3 protein.targeting.chloroplast	SECY homolog 1	-0.311316	0.999959	-1.39341	0.00228148	-1.90359	6.82367e-06
NbL01g05910	29.3.3 protein.targeting.chloroplast	SECY homolog 1	0.101811	0.999959	-1.86135	5.54117e-05	-2.26399	1.4472e-06
NbL01g05920	23.1.2.8 nucleotide metabolism.synthesis.purine.SAICAR lyase	L-Aspartase-like family protein	-0.346807	0.999959	-0.896631	0.0105218	-1.06705	0.000158504
NbL01g05940	29.2.1.1.1.2.22 protein.synthesis.ribosomal protein.prokaryotic.chloroplast.50S subunit.L22	Ribosomal protein L22p/L17e family protein	-0.241776	0.999959	-0.446888	0.00806847	-0.991783	2.57329e-06
NbL01g05960	35.2 not assigned.unknown	Unknown	0.327758	0.999959	0.0801306	0.890893	1.49343	0.0159655
NbL01g05980	20.2.1 stress.abiotic.heat	Unknown	1.40548	0.999959	2.97126	0.0148282	-0.0814244	0.850933
NbL01g05990	20.2.1 stress.abiotic.heat	Unknown	0.0304594	0.999959	-0.0825156	0.745126	-0.826375	0.149659
NbL01g06000	11.3.5 lipid metabolism.Phospholipid synthesis.diacylglycerol kinase	diacylglycerol kinase 7	-0.0760733	0.999959	-0.41993	0.0566042	0.147737	0.572209
NbL01g06010	35.2 not assigned.unknown	Unknown	-0.0967368	0.999959	0.928689	0.00180556	1.38715	0.00344279
NbL01g06020	35.2 not assigned.unknown	Unknown	-0.831399	0.999959	-0.0963166	0.906749	-0.246298	0.535768
NbL01g06060	29.4.1.56 protein.postranslational modification.kinase.receptor like cytoplasmatic kinase VI	Unknown	0.324609	0.999959	-1.1427	4.90046e-06	-1.21517	1.59657e-07
NbL01g06070	27.3.7 RNA.regulation of transcription.C2C2(Zn) CO-like, Constans-like zinc finger family	Unknown	0.666852	0.999959	-1.07063	0.010849	-1.05578	0.000120753
NbL01g06080	27.3.7 RNA.regulation of transcription.C2C2(Zn) CO-like, Constans-like zinc finger family	Unknown	0.679561	0.999959	-1.12185	0.00743944	-1.09953	0.000113393
NbL01g06090	29.4 protein.postranslational modification	ADP-ribosylation factor 3	0.229731	0.999959	0.955183	3.85413e-05	0.533028	0.00111035
NbL01g06100	3.5.1 minor CHO metabolism.others.Xylose isomerase	xylose isomerase family protein	0.211799	0.999959	0.141005	0.793726	0.93662	0.00516616
NbL01g06120	35.2 not assigned.unknown	Unknown	0.19783	0.999959	-0.301325	0.245772	0.225844	0.194638
NbL01g06140	35.2 not assigned.unknown	Unknown	0.349519	0.999959	0.331155	0.469059	NA	NA
NbL01g06150	20.1 stress.biotic	CAP (Cysteine-rich secretory proteins%2C Antigen 5%2C and Pathogenesis-related 1 protein) superfamily protein	-0.836471	0.957148	-0.668869	0.107044	NA	NA
NbL01g06160	34.99 transport.misc	MATE efflux family protein	0.285413	0.999959	-1.34116	0.000115249	-1.06191	3.50898e-06
NbL01g06170	29.4 protein.postranslational modification	Unknown	0.243135	0.999959	0.585915	0.00378893	0.633032	5.27481e-05
NbL01g06190	29.4 protein.postranslational modification	Unknown	0.0463075	0.999959	0.123447	0.656159	-0.902604	0.483846
NbL01g06200	35.2 not assigned.unknown	Unknown	0.280854	0.999959	0.653116	0.00722357	0.286624	0.0525869
NbL01g06210	35.2 not assigned.unknown	Unknown	NA	NA	NA	NA	-0.0228658	0.892195
NbL01g06220	35.2 not assigned.unknown	Unknown	NA	NA	NA	NA	0.145726	0.484897
NbL01g06230	3.3 minor CHO metabolism.sugar alcohols	FGGY family of carbohydrate kinase	-0.0136108	0.999959	-0.407607	0.0892269	0.206776	0.314288
NbL01g06240	8.1.1.2 TCA / org transformation.TCA.pyruvate DH.E2	Dihydrolipoamide acetyltransferase%2C long form protein	-0.0545983	0.999959	-0.211427	0.24683	-0.229071	0.0931504
NbL01g06280	27.3.54 RNA.regulation of transcription.Histone acetyltransferases	Unknown	0.114471	0.999959	-0.0780655	0.823826	-0.150838	0.381651
NbL01g06290	30.3 signalling.calcium	Calmodulin-binding protein	0.0483378	0.999959	-0.00219033	0.989732	-0.0495748	0.708778
NbL01g06300	29.2.1.2.1.15 protein.synthesis.ribosomal protein.eukaryotic.40S subunit.S15	Ribosomal protein S19 family protein	-0.104706	0.999959	-0.0777503	0.808635	-0.163309	0.278928
NbL01g06330	10.6.2 cell wall.degradation.mannan-xylose-arabinose-fucose;10.7 cell wall.modification	xyloglucan endotransglucosylase/hydrolase 25	-0.166949	0.999959	1.24114	0.0575927	NA	NA
NbL01g06340	10.6.2 cell wall.degradation.mannan-xylose-arabinose-fucose;10.7 cell wall.modification	xyloglucan endotransglycosylase 6	-0.619052	0.999959	0.818446	0.218627	NA	NA
NbL01g06380	27.2 RNA.transcription	RNA polymerase Rpb7-like%2C N-terminal domain-containing protein	0.284397	0.999959	0.597825	0.0217736	0.595826	0.0190752
NbL01g06400	35.1 not assigned.no ontology	Unknown	0.506528	0.999959	0.218974	0.469361	0.133071	0.6067
NbL01g06420	34.18 transport.unspecified anions	voltage dependent anion channel 4	-0.329425	0.993079	-0.27938	0.121704	-0.419559	0.0152906
NbL01g06460	34.2 transport.sugars	Nucleotide/sugar transporter family protein	0.346702	0.999959	-0.420822	0.12345	-1.38532	1.09627e-05
NbL01g06470	35.2 not assigned.unknown	TRICHOME BIREFRINGENCE-LIKE 5	0.123858	0.999959	-0.43652	0.0173641	-0.49084	0.00457777
NbL01g06510	35.2 not assigned.unknown	transmembrane protein (DUF872)	0.00882211	0.999959	1.65119	0.00172426	1.54162	1.90955e-05
NbL01g06520	35.2 not assigned.unknown	transmembrane protein (DUF872)	0.247826	0.999959	1.67254	0.00208287	1.738	7.89928e-05
NbL01g06530	35.1.41 not assigned.no ontology.hydroxyproline rich proteins	Unknown	0.034456	0.999959	-0.34884	0.0664458	-0.703078	0.00160383
NbL01g06540	34.12 transport.metal	metal tolerance protein A2	-0.0318402	0.999959	0.650176	0.00695016	0.297308	0.00421002
NbL01g06590	31.3.1 cell.cycle.peptidylprolyl isomerase	Cyclophilin-like peptidyl-prolyl cis-trans isomerase family protein	-0.0487116	0.999959	-1.23082	5.61807e-07	-1.22448	2.7467e-06
NbL01g06600	31.3.1 cell.cycle.peptidylprolyl isomerase	Cyclophilin-like peptidyl-prolyl cis-trans isomerase family protein	-0.0922894	0.999959	-1.06865	0.000232724	-0.853802	0.000619617
NbL01g06610	27.3.22 RNA.regulation of transcription.HB,Homeobox transcription factor family	Unknown	0.241012	0.999959	-0.147018	0.557289	0.100123	0.755841
NbL01g06620	29.4 protein.postranslational modification	Unknown	-0.167933	0.999959	-0.201927	0.539395	-0.181991	0.386618
NbL01g06630	35.2 not assigned.unknown	Unknown	-0.0932979	0.999959	1.55063	0.00152447	2.80753	3.26136e-06
NbL01g06640	35.2 not assigned.unknown	Unknown	NA	NA	NA	NA	0.987905	8.56656e-05
NbL01g06650	35.2 not assigned.unknown	Unknown	0.40276	0.999959	2.16862	0.0391002	1.22103	1.37194e-06
NbL01g06660	29.5.11.4.2 protein.degradation.ubiquitin.E3.RING	Unknown	NA	NA	NA	NA	1.2805	3.18821e-06
NbL01g06670	29.5.11.4.2 protein.degradation.ubiquitin.E3.RING	Unknown	0.23087	0.999959	0.573815	0.167009	0.796931	0.00151029
NbL01g06700	29.2.4 protein.synthesis.elongation	Ribosomal protein S5/Elongation factor G/III/V family protein	-0.0424174	0.999959	-0.0376637	0.825428	0.0130976	0.93499
NbL01g06710	29.4 protein.postranslational modification	DNA-binding protein phosphatase 1	0.3832	0.999959	1.77219	3.11118e-05	0.536164	0.0595199
NbL01g06720	29.4 protein.postranslational modification	DNA-binding protein phosphatase 1	0.492565	0.999959	1.85412	2.80536e-06	0.495598	0.088158
NbL01g06770	35.2 not assigned.unknown	chlororespiratory reduction 6	-0.0502997	0.999959	-1.3356	7.70182e-06	-0.981982	2.83843e-05
NbL01g06780	35.2 not assigned.unknown	Unknown	NA	NA	NA	NA	-0.716138	0.00116135
NbL01g06800	35.2 not assigned.unknown	Unknown	0.712048	0.999959	-0.709744	0.240632	NA	NA
NbL01g06810	35.2 not assigned.unknown	Unknown	-0.0112382	0.999959	-0.567219	0.0358456	0.0807009	0.727349
NbL01g06850	29.5.2 protein.degradation.autophagy	Unknown	0.109248	0.999959	0.0930914	0.600533	0.250216	0.124417
NbL01g06860	27.3.69 RNA.regulation of transcription.SET-domain transcriptional regulator family	Unknown	NA	NA	NA	NA	-0.0601648	0.736385
NbL01g06880	35.2 not assigned.unknown	embryo defective 1379	-0.0102829	0.999959	-0.380482	0.217337	NA	NA
NbL01g06900	33.99 development.unspecified	seven in absentia of Arabidopsis 2	0.0485329	0.999959	-0.322262	0.059285	-0.168178	0.223174
NbL01g06910	35.2 not assigned.unknown	P-loop containing nucleoside triphosphate hydrolases superfamily protein	-0.0439724	0.999959	-0.122127	0.483179	-0.379488	0.0278458
NbL01g06920	29.2.1.2.2.81 protein.synthesis.ribosomal protein.eukaryotic.60S subunit.P1	60S acidic ribosomal protein family	-0.227426	0.999959	-0.553638	0.114341	-0.173841	0.39138
NbL01g06940	28.1 DNA.synthesis/chromatin structure	Unknown	0.0442969	0.999959	-1.50897	0.00444666	NA	NA
NbL01g06950	29.6 protein.folding	DnaJ/Hsp40 cysteine-rich domain superfamily protein	-0.0104779	0.999959	-1.59586	0.000118661	-1.31982	5.63942e-07
NbL01g06960	29.4 protein.postranslational modification	2A phosphatase associated protein of 46 kD	0.0828887	0.999959	0.651719	0.00414617	0.449369	0.0811669
NbL01g06980	29.2.2.3.99 protein.synthesis.ribosome biogenesis.Pre-rRNA processing and modifications.misc	rRNA processing protein-like protein	-0.237869	0.999959	-0.523402	0.104184	-0.620994	0.00111651
NbL01g07000	27.1.2 RNA.processing.RNA helicase	P-loop containing nucleoside triphosphate hydrolases superfamily protein	-0.0472397	0.999959	-0.519819	0.0018133	-0.261859	0.0159593
NbL01g07010	29.5.11.4.3.2 protein.degradation.ubiquitin.E3.SCF.FBOX	Galactose oxidase/kelch repeat superfamily protein	0.0269556	0.999959	0.428315	0.0818759	0.499004	0.00841418
NbL01g07020	35.2 not assigned.unknown	transmembrane protein%2C putative (Protein of unknown function%2C DUF538)	-0.410764	0.980515	2.34785	5.71786e-08	1.24112	2.92792e-06
NbL01g07040	35.2 not assigned.unknown	Unknown	-0.165747	0.999959	-0.130864	0.486909	0.315332	0.0706638
NbL01g07050	11.6 lipid metabolism.lipid transfer proteins etc;26.21 misc.protease inhibitor/seed storage/lipid transfer protein (LTP) family protein	Bifunctional inhibitor/lipid-transfer protein/seed storage 2S albumin superfamily protein	-0.111561	0.999959	-2.58942	3.89445e-05	NA	NA
NbL01g07070	35.2 not assigned.unknown	transferases%2C transferring hexosyl groups	-0.362327	0.999959	-0.390342	0.0963504	NA	NA
NbL01g07080	35.2 not assigned.unknown	Unknown	-0.220319	0.999959	-1.1156	0.00857966	-0.761979	0.068682
NbL01g07090	35.2 not assigned.unknown	Unknown	0.0848105	0.999959	-0.119543	0.610217	-0.233361	0.071705
NbL01g07100	35.2 not assigned.unknown	Unknown	0.000985624	0.999959	-0.727922	0.00718638	-0.33639	0.0314813
NbL01g07110	35.2 not assigned.unknown	6%2C7-dimethyl-8-ribityllumazine synthase	0.0776474	0.999959	-0.592526	0.0255462	-0.300143	0.0691806
NbL01g07120	29.5.11.4.99 protein.degradation.ubiquitin.E3.unspecified	histone mono-ubiquitination 2	-0.00238062	0.999959	0.130272	0.618128	NA	NA
NbL01g07140	35.2 not assigned.unknown	Unknown	0.225395	0.999959	0.895999	0.112376	NA	NA
NbL01g07160	29.4 protein.postranslational modification	protein phosphatase 2A-4	0.0141215	0.999959	0.29003	0.0973728	0.265683	0.0771321
NbL01g07170	35.2 not assigned.unknown	Unknown	-0.238102	0.999959	-0.519197	0.0166821	-0.644902	0.00125569
NbL01g07180	34.3 transport.amino acids	Amino acid permease family protein	0.119214	0.999959	-0.543913	0.00529956	-0.623007	0.00685372
NbL01g07210	27.3.6 RNA.regulation of transcription.bHLH,Basic Helix-Loop-Helix family	Unknown	-0.0590231	0.999959	-0.112391	0.629867	-0.0257836	0.938061
NbL01g07260	35.2 not assigned.unknown	Unknown	-0.146084	0.999959	1.69249	0.107526	2.32701	7.93913e-05
NbL01g07320	3.2.3 minor CHO metabolism.trehalose.potential TPS/TPP	trehalose-phosphatase/synthase 7	-0.060357	0.999959	-0.261408	0.166832	-0.489581	0.0110501
NbL01g07340	35.2 not assigned.unknown	Unknown	NA	NA	NA	NA	-0.110981	0.398726
NbL01g07390	26.10 misc.cytochrome P450	cytochrome P450%2C family 72%2C subfamily A%2C polypeptide 15	0.0509796	0.999959	1.76653	2.98955e-05	1.04808	0.00147108
NbL01g07400	35.1 not assigned.no ontology	cactus-binding carboxy-terminal%2C cactin	0.107801	0.999959	-0.0273002	0.896744	0.201093	0.258185
NbL01g07420	30.2.17 signalling.receptor kinases.DUF 26	Unknown	-0.412377	0.999959	0.789833	0.197583	NA	NA
NbL01g07430	19.1 tetrapyrrole synthesis.glu-tRNA synthetase	Amidase family protein	-0.374468	0.999959	-1.82773	0.000159384	NA	NA
NbL01g07440	19.1 tetrapyrrole synthesis.glu-tRNA synthetase	Amidase family protein	-0.291755	0.999959	-1.30551	0.00012475	-1.25335	1.55328e-05
NbL01g07460	28.99 DNA.unspecified	Unknown	0.0126376	0.999959	-0.192132	0.262188	-0.616797	0.0067031
NbL01g07500	27.4 RNA.RNA binding;33.99 development.unspecified	Unknown	0.349613	0.999959	0.553371	0.0395546	0.305442	0.0350965
NbL01g07530	23.1.3 nucleotide metabolism.synthesis.PRS-PP	Phosphoribosyltransferase family protein	-0.0913898	0.999959	0.176592	0.330705	0.629212	0.00129629
NbL01g07550	35.2 not assigned.unknown	Unknown	-0.236173	0.999959	-1.21544	0.000797178	NA	NA
NbL01g07560	35.2 not assigned.unknown	Magnesium transporter CorA-like family protein	0.138388	0.999959	0.281741	0.118255	0.199924	0.153648
NbL01g07570	27.3.99 RNA.regulation of transcription.unclassified	Unknown	0.0746377	0.999959	0.548837	0.0426719	0.558334	0.0042052
NbL01g07590	31.4 cell.vesicle transport	Golgi transport complex protein-like protein	0.11738	0.999959	-0.480506	0.222423	NA	NA
NbL01g07610	31.4 cell.vesicle transport	Golgi transport complex protein-like protein	-0.502506	0.999959	-1.94366	0.00032075	NA	NA
NbL01g07620	31.4 cell.vesicle transport	Golgi transport complex protein-like protein	-0.297773	0.999959	-0.548069	0.113986	NA	NA
NbL01g07630	31.4 cell.vesicle transport	Golgi transport complex protein-like protein	-0.215004	0.999959	-0.654082	0.0364527	NA	NA
NbL01g07680	30.5 signalling.G-proteins	RAB GTPase homolog B1C	0.0898957	0.999959	0.910889	0.0093583	NA	NA
NbL01g07700	1.1.2.1 PS.lightreaction.photosystem I.LHC-I	PSI type III chlorophyll a/b-binding protein	0.112481	0.999959	-2.41901	5.24009e-05	-2.87075	2.0315e-07
NbL01g07710	1.1.2.1 PS.lightreaction.photosystem I.LHC-I	PSI type III chlorophyll a/b-binding protein	0.0865422	0.999959	-2.46322	4.75716e-05	-2.87634	1.56614e-07
NbL01g07720	31.2 cell.division	Regulator of chromosome condensation (RCC1) family protein	-0.0240685	0.999959	-0.228473	0.575363	-0.0711836	0.832315
NbL01g07730	31.2 cell.division	Regulator of chromosome condensation (RCC1) family protein	NA	NA	NA	NA	-1.46764	0.00034875
NbL01g07750	35.2 not assigned.unknown	Unknown	-0.477534	0.999959	-6.04552	0.000593051	NA	NA
NbL01g07760	35.2 not assigned.unknown	Unknown	-0.480785	0.999959	-6.04494	0.00121183	NA	NA
NbL01g07830	1.2.2 PS.photorespiration.glycolate oxydase	Aldolase-type TIM barrel family protein	0.214109	0.999959	-0.00978768	0.969762	-0.127113	0.402319
NbL01g07840	27.4 RNA.RNA binding	CTC-interacting domain 9	0.529843	0.999959	1.15265	0.000562188	1.30246	3.94897e-05
NbL01g07850	33.99 development.unspecified	translationally controlled tumor protein	-0.353527	0.999959	-0.635131	0.0390461	-0.0585387	0.696296
NbL01g07860	33.99 development.unspecified	translationally controlled tumor protein	-0.305336	0.999959	-0.589425	0.0464513	-0.105911	0.496274
NbL01g07870	17.6.1.13 hormone metabolism.gibberelin.synthesis-degradation.GA2 oxidase	gibberellin 2-oxidase	1.14067	0.999959	2.67861	0.0129084	4.23596	7.87984e-05
NbL01g07880	17.6.1.13 hormone metabolism.gibberelin.synthesis-degradation.GA2 oxidase	Unknown	1.15915	0.999959	2.53521	0.0269537	4.53678	0.000255777
NbL01g07920	35.1.5 not assigned.no ontology.pentatricopeptide (PPR) repeat-containing protein	Pentatricopeptide repeat (PPR) superfamily protein	-0.157933	0.999959	-1.18221	0.00106828	-1.04201	0.000244273
NbL01g07970	10.1.10 cell wall.precursor synthesis.RHM	rhamnose biosynthesis 1	-0.034518	0.999959	0.500136	0.0990343	-0.000297778	0.998673
NbL01g07980	28.99 DNA.unspecified	Unknown	0.0368385	0.999959	-0.0604451	0.782151	-0.248668	0.257255
NbL01g07990	28.99 DNA.unspecified	Unknown	-0.10452	0.999959	-0.0503294	0.821984	-0.0985604	0.603303
NbL01g08020	29.5 protein.degradation	gamma-glutamyl hydrolase 2	0.00937323	0.999959	0.281037	0.0557892	-0.0672035	0.606858
NbL01g08030	31.3 cell.cycle	Unknown	-0.0554149	0.999959	-0.215307	0.584138	-0.0233307	0.928968
NbL01g08050	29.3.4.99 protein.targeting.secretory pathway.unspecified;34.99 transport.misc	SecY protein transport family protein	-0.134735	0.999959	0.281336	0.14521	-0.0921684	0.635572
NbL01g08060	34.99 transport.misc	Unknown	-0.126847	0.999959	-3.8446	3.28181e-05	NA	NA
NbL01g08070	26.2 misc.UDP glucosyl and glucoronyl transferases	UDP-Glycosyltransferase superfamily protein	0.472981	0.999959	0.700522	0.0229554	NA	NA
NbL01g08080	17.5.3 hormone metabolism.ethylene.induced-regulated-responsive-activated	multiprotein bridging factor 1B	-0.0753344	0.999959	-1.73487	3.02827e-06	-1.32794	3.12272e-06
NbL01g08100	35.2 not assigned.unknown	Unknown	0.0977856	0.999959	0.254615	0.254656	0.392741	0.0862435
NbL01g08110	35.2 not assigned.unknown	Unknown	-0.0123036	0.999959	-0.182237	0.663884	NA	NA
NbL01g08120	19.7 tetrapyrrole synthesis.uroporphyrinogen decarboxylase	Uroporphyrinogen decarboxylase	-0.27007	0.999959	-2.40034	1.48629e-07	-2.33159	6.7648e-09
NbL01g08130	35.2 not assigned.unknown	Unknown	-0.0104333	0.999959	0.518963	0.133994	1.09801	4.54758e-06
NbL01g08140	35.2 not assigned.unknown	Unknown	0.343734	0.999959	1.43331	0.00146647	1.12383	0.10356
NbL01g08150	30.2.17 signalling.receptor kinases.DUF 26	Unknown	0.203909	0.999959	1.60989	0.000387534	1.40081	5.85294e-06
NbL01g08160	30.2.17 signalling.receptor kinases.DUF 26	Unknown	0.125915	0.999959	1.447	0.000379808	1.51257	6.72406e-05
NbL01g08170	21.1 redox.thioredoxin	tetratricopetide-repeat thioredoxin-like 1	-0.323965	0.999959	-0.625156	0.00572362	-0.720352	0.0161314
NbL01g08190	29.5.11.3 protein.degradation.ubiquitin.E2	Unknown	NA	NA	NA	NA	1.08709	8.85829e-06
NbL01g08220	28.99 DNA.unspecified	Unknown	-0.0371491	0.999959	-0.165581	0.389636	0.0685831	0.710913
NbL01g08230	8.1.9 TCA / org transformation.TCA.malate DH	Unknown	-0.222735	0.999959	-1.00332	0.000369176	-1.13572	0.0683778
NbL01g08240	8.1.9 TCA / org transformation.TCA.malate DH	Lactate/malate dehydrogenase family protein	-0.128758	0.999959	-0.604116	0.00632199	-0.537356	0.00253327
NbL01g08250	27.3.52 RNA.regulation of transcription.Global transcription factor group	Unknown	0.266845	0.999959	0.442069	0.103053	0.50821	0.0236099
NbL01g08260	27.3.52 RNA.regulation of transcription.Global transcription factor group	Unknown	-0.0624635	0.999959	-0.0846179	0.681534	-0.0876527	0.895399
NbL01g08280	33.99 development.unspecified	Apoptosis inhibitory protein 5 (API5)	0.0306655	0.999959	-0.272866	0.24862	-0.402895	0.0171961
NbL01g08290	29.5.11.4.3.2 protein.degradation.ubiquitin.E3.SCF.FBOX	Galactose oxidase/kelch repeat superfamily protein	-0.278257	0.999959	0.116611	0.629375	NA	NA
NbL01g08300	29.5.11.4.2 protein.degradation.ubiquitin.E3.RING	Unknown	0.195782	0.999959	-0.0978946	0.665748	-0.119075	0.5156
NbL01g08330	20.2.99 stress.abiotic.unspecified	Unknown	0.187848	0.999959	-0.0219063	0.937924	-0.178501	0.296961
NbL01g08340	35.2 not assigned.unknown	Unknown	-0.0104426	0.999959	-1.66585	2.61755e-07	-1.37954	0.00038749
NbL01g08350	13.2.6.2 amino acid metabolism.degradation.aromatic aa.tyrosine	Tyrosine transaminase family protein	0.569912	0.999959	0.444111	0.247777	0.741928	0.0282074
NbL01g08380	27.3.99 RNA.regulation of transcription.unclassified	Sas10/Utp3/C1D family	-0.102447	0.999959	0.199944	0.52038	NA	NA
NbL01g08400	33.99 development.unspecified	Transducin/WD40 repeat-like superfamily protein	0.0798399	0.999959	0.0565593	0.828974	0.142373	0.513191
NbL01g08410	19.14 tetrapyrrole synthesis.protochlorophyllide reductase	protochlorophyllide oxidoreductase B	0.264595	0.999959	-2.6932	0.000668556	NA	NA
NbL01g08420	19.14 tetrapyrrole synthesis.protochlorophyllide reductase	protochlorophyllide oxidoreductase A	0.16741	0.999959	-2.64147	0.000449911	NA	NA
NbL01g08480	21.1 redox.thioredoxin	thioredoxin M-type 4	-0.00394841	0.999959	-0.773358	0.000355914	-1.12505	4.89016e-08
NbL01g08490	21.1 redox.thioredoxin	thioredoxin M-type 4	-0.00545896	0.999959	-0.77348	0.000134977	-1.09388	6.29993e-08
NbL01g08500	10.1.12.4 cell wall.precursor synthesis.KDO pathway.CMP-KDO Synthetase	Nucleotide-diphospho-sugar transferases superfamily protein	0.00819954	0.999959	0.441604	0.0652478	-0.450338	0.015852
NbL01g08510	35.2 not assigned.unknown	Unknown	-0.129889	0.999959	0.279722	0.291293	0.500003	0.0289985
NbL01g08520	27.1 RNA.processing	Nucleotidyltransferase family protein	0.0692754	0.999959	-0.285046	0.136894	-0.39011	0.00935103
NbL01g08540	29.5.9 protein.degradation.AAA type	AAA-type ATPase family protein	0.277606	0.999959	0.792934	0.000475513	0.503913	0.0110935
NbL01g08560	35.2 not assigned.unknown	Unknown	-0.321505	0.999959	0.210217	0.454589	0.388714	0.0397062
NbL01g08570	35.2 not assigned.unknown	transmembrane protein	0.108588	0.999959	-0.59817	0.00946725	-0.260107	0.0659333
NbL01g08610	35.2 not assigned.unknown	Unknown	-1.52349	0.999959	1.66527	0.510812	NA	NA
NbL01g08620	26.19 misc.plastocyanin-like	Unknown	0.187721	0.999959	3.29235	0.00276644	4.03384	0.0571594
NbL01g08630	34.99 transport.misc	MATE efflux family protein	-0.443481	0.999959	-2.36396	0.00152903	NA	NA
NbL01g08650	35.1 not assigned.no ontology	Oxidoreductase family protein	-0.0180947	0.999959	-0.0525106	0.860425	0.221734	0.223517
NbL01g08660	35.2 not assigned.unknown	Unknown	0.126714	0.999959	0.605637	0.102653	NA	NA
NbL01g08670	30.2.16 signalling.receptor kinases.Catharanthus roseus-like RLK1	protein kinase family protein	-0.157341	0.999959	-1.5349	1.55524e-05	NA	NA
NbL01g08680	30.2.16 signalling.receptor kinases.Catharanthus roseus-like RLK1	protein kinase family protein	-0.392204	0.999959	-1.73259	7.11696e-06	NA	NA
NbL01g08690	27.3.27 RNA.regulation of transcription.NAC domain transcription factor family	Unknown	-0.0213852	0.999959	0.0242938	0.917591	NA	NA
NbL01g08740	35.1.1 not assigned.no ontology.ABC1 family protein	Protein kinase superfamily protein	-0.0824943	0.999959	-0.252534	0.147216	0.136006	0.523717
NbL01g08750	20.2.99 stress.abiotic.unspecified	Adenine nucleotide alpha hydrolases-like superfamily protein	0.0304664	0.999959	0.132487	0.389292	0.0317648	0.871433
NbL01g08780	35.2 not assigned.unknown	Unknown	-0.125121	0.999959	0.482389	0.0313283	0.591	0.00590221
NbL01g08830	30.3 signalling.calcium	Calcium-binding EF-hand family protein	-0.91572	0.556894	0.516214	0.104856	0.0720123	0.68412
NbL01g08840	30.3 signalling.calcium	Calcium-binding EF-hand family protein	-0.823749	0.659708	0.517441	0.104479	-0.0335626	0.89098
NbL01g08860	17.5.3 hormone metabolism.ethylene.induced-regulated-responsive-activated	Unknown	0.726091	0.786646	0.113311	0.751629	-0.537843	0.10603
NbL01g08870	13.1.6.1.5 amino acid metabolism.synthesis.aromatic aa.chorismate.shikimate kinase	Unknown	NA	NA	NA	NA	0.156146	0.430535
NbL01g08880	35.2 not assigned.unknown	serine protease%2C putative (Protein of unknown function%2C DUF538)	0.0262638	0.999959	0.269503	0.459876	NA	NA
NbL01g08900	29.2.1.2.2.8 protein.synthesis.ribosomal protein.eukaryotic.60S subunit.L8	Ribosomal protein L2 family	-0.226042	0.999959	-0.438059	0.0998365	-0.347651	0.004601
NbL01g08910	29.2.1.2.2.8 protein.synthesis.ribosomal protein.eukaryotic.60S subunit.L8	Ribosomal protein L2 family	-0.206814	0.999959	-0.339949	0.160659	-0.467441	0.000266613
NbL01g08940	29.2.1.1.1.2.24 protein.synthesis.ribosomal protein.prokaryotic.chloroplast.50S subunit.L24	Translation protein SH3-like family protein	-0.183755	0.999959	-2.11281	7.5401e-07	-1.98423	3.33293e-07
NbL01g08950	1.1.1.1 PS.lightreaction.photosystem II.LHC-II	chlorophyll A/B binding protein 1	-0.111009	0.999959	-4.5081	0.000313345	-5.83592	8.87141e-07
NbL01g08960	1.1.1.1 PS.lightreaction.photosystem II.LHC-II	chlorophyll A/B binding protein 1	-0.111682	0.999959	-4.52078	0.000322558	-5.81222	5.28605e-07
NbL01g08980	35.1.20 not assigned.no ontology.formin homology 2 domain-containing protein	formin homology5	-0.276352	0.999959	-0.460672	0.0380578	-0.697396	0.000257348
NbL01g09000	35.2 not assigned.unknown	Unknown	NA	NA	NA	NA	-3.1861	6.6948e-09
NbL01g09010	1.1.1.2 PS.lightreaction.photosystem II.PSII polypeptide subunits	PsbQ-like 1	-0.115996	0.999959	-2.40686	8.70309e-07	-2.9426	6.14612e-09
NbL01g09020	27.3.6 RNA.regulation of transcription.bHLH,Basic Helix-Loop-Helix family	basic helix-loop-helix (bHLH) DNA-binding superfamily protein	-0.00585246	0.999959	0.568641	0.0424973	0.903007	0.00261996
NbL01g09050	34.99 transport.misc	Transport protein particle (TRAPP) component	0.161527	0.999959	1.06351	0.00897536	0.643598	0.019868
NbL01g09070	29.5.11 protein.degradation.ubiquitin;29.5.11.1 protein.degradation.ubiquitin.ubiquitin	polyubiquitin 10	0.121795	0.999959	1.02002	0.00164136	0.965452	1.08389e-06
NbL01g09080	35.2 not assigned.unknown	DDRGK domain protein	-0.0125142	0.999959	-2.04718	2.35611e-06	-2.07309	1.39521e-06
NbL01g09110	35.2 not assigned.unknown	AP-5 complex subunit zeta-1	-0.049274	0.999959	0.0818872	0.756404	NA	NA
NbL01g09160	13.1.6.5.5 amino acid metabolism.synthesis.aromatic aa.tryptophan.tryptophan synthase	tryptophan synthase beta-subunit 1	-0.240998	0.999959	-0.933867	0.023405	-0.659377	0.0418555
NbL01g09170	13.1.6.5.5 amino acid metabolism.synthesis.aromatic aa.tryptophan.tryptophan synthase	tryptophan synthase beta-subunit 1	0.00943467	0.999959	-1.45384	4.66268e-05	-1.93055	0.000286801
NbL01g09210	35.2 not assigned.unknown	EAP30/Vps36 family protein	-0.219561	0.999959	0.0646364	0.781591	NA	NA
NbL01g09220	35.2 not assigned.unknown	Transmembrane proteins 14C	0.0470374	0.999959	0.958538	0.00778531	NA	NA
NbL01g09230	26.13 misc.acid and other phosphatases	purple acid phosphatase 18	-0.0180004	0.999959	0.100713	0.476428	-0.247537	0.0955828
NbL01g09270	29.5.2 protein.degradation.autophagy;31.1 cell.organisation	Ubiquitin-like superfamily protein	0.0588965	0.999959	0.988307	0.0010912	1.04761	0.000132154
NbL01g09280	29.5.2 protein.degradation.autophagy;31.1 cell.organisation	Unknown	NA	NA	NA	NA	0.897086	0.000342063
NbL01g09290	27.1 RNA.processing	Unknown	-0.393771	0.999959	-0.457793	0.193077	0.212782	0.585747
NbL01g09300	27.1 RNA.processing	Unknown	0.143028	0.999959	0.306425	0.160722	0.221204	0.416081
NbL01g09310	35.1 not assigned.no ontology	Putative pyridoxal phosphate-dependent enzyme%2C YBL036C type	0.736686	0.524079	0.871668	0.00337751	0.179772	0.306251
NbL01g09320	35.2 not assigned.unknown	Unknown	NA	NA	NA	NA	-0.0351501	0.871386
NbL01g09330	27.3.99 RNA.regulation of transcription.unclassified	Cell differentiation%2C Rcd1-like protein	-0.00356431	0.999959	0.785113	0.0795043	NA	NA
NbL01g09340	27.1.19 RNA.processing.ribonucleases	Unknown	-0.0319969	0.999959	0.393691	0.19146	0.162642	0.606091
NbL01g09350	27.1.19 RNA.processing.ribonucleases	Unknown	-0.761571	0.999959	0.535142	0.300088	NA	NA
NbL01g09370	17.5.2 hormone metabolism.ethylene.signal transduction	Unknown	-0.0549502	0.999959	0.575809	0.118854	0.420575	0.0402057
NbL01g09390	35.1.41 not assigned.no ontology.hydroxyproline rich proteins	Unknown	0.575109	0.804125	1.15471	0.0002374	0.356605	0.0928572
NbL01g09400	35.2 not assigned.unknown	Unknown	1.11232	0.809311	4.33121	8.17115e-07	1.37263	2.48715e-06
NbL01g09410	27.3.67 RNA.regulation of transcription.putative transcription regulator	TATA BOX ASSOCIATED FACTOR II 59	-0.0866422	0.999959	0.523249	0.007364	0.557353	0.0205084
NbL01g09420	35.2 not assigned.unknown	Unknown	-0.110026	0.999959	-0.132857	0.428984	-0.174085	0.221607
NbL01g09430	27.3.67 RNA.regulation of transcription.putative transcription regulator	Unknown	0.161719	0.999959	-0.641866	0.0791164	-0.32919	0.139764
NbL01g09440	34.14 transport.unspecified cations	Na+/H+ (sodium hydrogen) exchanger 3	0.12406	0.999959	-2.23895	1.71113e-06	-2.14462	9.47964e-06
NbL01g09450	35.2 not assigned.unknown	Unknown	0.00999566	0.999959	-1.40049	0.00260476	-1.44302	3.96182e-05
NbL01g09470	29.2.1.2.1.8 protein.synthesis.ribosomal protein.eukaryotic.40S subunit.S8	Ribosomal protein S8e family protein	0.0492981	0.999959	0.354897	0.190369	0.273286	0.109055
NbL01g09480	27.4 RNA.RNA binding	RNA-binding (RRM/RBD/RNP motifs) family protein	-0.0783128	0.999959	0.0976025	0.455222	0.216015	0.16473
NbL01g09490	35.2 not assigned.unknown	Unknown	-0.0605382	0.999959	-0.380859	0.135626	0.000502413	0.998335
NbL01g09500	13.1.5.3.2 amino acid metabolism.synthesis.serine-glycine-cysteine group.cysteine.SAT;15.2 metal handling.binding, chelation and storage	serine acetyltransferase 2%3B1	-0.107454	0.999959	0.61565	0.0245479	0.366772	0.0137713
NbL01g09510	29.2.1.1.1.1.10 protein.synthesis.ribosomal protein.prokaryotic.chloroplast.30S subunit.S10	Ribosomal protein S10p/S20e family protein	-0.188292	0.999959	-2.33202	6.86873e-08	-2.10525	2.28066e-08
NbL01g09520	34.9 transport.metabolite transporters at the mitochondrial membrane	Haloacid dehalogenase-like hydrolase (HAD) superfamily protein	0.0156021	0.999959	-0.138483	0.716703	NA	NA
NbL01g09530	34.15 transport.potassium	Outward rectifying potassium channel protein	-0.0513051	0.999959	0.102147	0.592301	-0.152415	0.35979
NbL01g09560	27.4 RNA.RNA binding	Unknown	0.291886	0.999959	0.307201	0.468917	NA	NA
NbL01g09570	27.4 RNA.RNA binding	Unknown	0.105555	0.999959	-0.251624	0.301249	-0.179417	0.62036
NbL01g09600	29.4 protein.postranslational modification	D6 protein kinase like 2	-0.0138215	0.999959	-0.44576	0.0118435	-0.604742	0.00148657
NbL01g09620	23.3.3 nucleotide metabolism.salvage.NUDIX hydrolases	nudix hydrolase homolog 10	0.452337	0.999959	0.653935	0.020316	-0.244455	0.293718
NbL01g09630	27.4 RNA.RNA binding	Unknown	0.0279867	0.999959	-0.43416	0.109106	NA	NA
NbL01g09660	35.2 not assigned.unknown	transmembrane protein C9orf5 protein	0.801104	0.999959	1.95334	0.00196387	1.22128	0.00194453
NbL01g09670	35.1 not assigned.no ontology	Cwf15 / Cwc15 cell cycle control family protein	0.386195	0.999959	0.920237	0.0041315	0.9386	9.16356e-05
NbL01g09720	30.3 signalling.calcium	calcineurin B-like protein 2	0.0116668	0.999959	-0.356816	0.106045	0.138128	0.529851
NbL01g09730	20.2.1 stress.abiotic.heat	heat shock protein 81-2	-0.307359	0.999959	0.615748	0.0769906	0.414907	0.0532456
NbL01g09740	20.2.1 stress.abiotic.heat	HEAT SHOCK PROTEIN 81.4	-0.169493	0.999959	0.747668	0.0326033	0.449928	0.0532487
NbL01g09750	29.6 protein.folding	FKBP-like peptidyl-prolyl cis-trans isomerase family protein	-0.276515	0.999959	-2.18529	5.53101e-05	NA	NA
NbL01g09760	30.2.17 signalling.receptor kinases.DUF 26	Unknown	-0.0985614	0.999959	-1.21402	7.25476e-05	-1.05441	2.23267e-05
NbL01g09770	23.3.1.3 nucleotide metabolism.salvage.phosphoribosyltransferases.upp	uridine kinase-like 4	0.166489	0.999959	0.225214	0.271372	-0.160328	0.433611
NbL01g09780	29.5.11.1 protein.degradation.ubiquitin.ubiquitin	Unknown	NA	NA	NA	NA	0.383836	0.106721
NbL01g09790	27.3.50 RNA.regulation of transcription.General Transcription;27.3.99 RNA.regulation of transcription.unclassified	BSD domain (BTF2-like transcription factors%2C Synapse-associated proteins and DOS2-like proteins)	-0.0839942	0.999959	0.000170052	0.999439	-0.260945	0.264054
NbL01g09830	27.1 RNA.processing;33.99 development.unspecified	Transducin/WD40 repeat-like superfamily protein	-0.0460562	0.999959	-0.352939	0.0959797	-0.434541	0.00328468
NbL01g09870	33.99 development.unspecified	Transducin/WD40 repeat-like superfamily protein	0.035105	0.999959	0.414482	0.0347779	0.430926	0.0340104
NbL01g09880	1.1.2.2 PS.lightreaction.photosystem I.PSI polypeptide subunits	photosystem I subunit G	-0.0956694	0.999959	-4.80215	0.000118748	-5.6671	7.58732e-08
NbL01g09890	1.1.2.2 PS.lightreaction.photosystem I.PSI polypeptide subunits	photosystem I subunit G	-0.0887087	0.999959	-4.80683	0.000129978	-5.58747	4.93289e-08
NbL01g09910	1.1.2.2 PS.lightreaction.photosystem I.PSI polypeptide subunits	photosystem I subunit G	-0.109522	0.999959	-2.91037	2.63283e-06	-3.49013	8.61387e-09
NbL01g09920	35.1 not assigned.no ontology	Unknown	-0.294216	0.999959	-0.856462	0.0111739	0.287749	0.426681
NbL01g09930	35.1 not assigned.no ontology	Unknown	0.0715822	0.999959	-0.123304	0.507344	-0.212652	0.245917
NbL01g09940	35.2 not assigned.unknown	Unknown	0.00584054	0.999959	-0.174188	0.287733	-0.0751869	0.662557
NbL01g09950	35.2 not assigned.unknown	Unknown	-0.0844417	0.999959	-0.378169	0.0233361	-0.114656	0.47211
NbL01g09960	34.18 transport.unspecified anions	chloride channel F	0.0176879	0.999959	-0.057231	0.843	NA	NA
NbL01g09990	30.11.1 signalling.light.COP9 signalosome;33.99 development.unspecified	COP9 signalosome subunit 6A	0.0378399	0.999959	0.41516	0.0613733	NA	NA
NbL01g10000	29.3.5 protein.targeting.peroxisomes	peroxin 5	-0.0205306	0.999959	0.0298212	0.860447	-0.0075638	0.958033
NbL01g10010	29.4 protein.postranslational modification	Protein phosphatase 2C family protein	0.15613	0.999959	0.0280912	0.918436	NA	NA
NbL01g10040	26.7 misc.oxidases - copper, flavone etc	FAD/NAD(P)-binding oxidoreductase family protein	0.123207	0.999959	0.499887	0.0298435	0.831591	0.00358465
NbL01g10080	26.3 misc.gluco-, galacto- and mannosidases	Unknown	-0.109342	0.999959	-0.219659	0.295391	-0.257637	0.105299
NbL01g10090	29.5.11 protein.degradation.ubiquitin;29.5.11.1 protein.degradation.ubiquitin.ubiquitin	related to ubiquitin 1	-0.090021	0.999959	0.0868423	0.77215	0.0627599	0.709742
NbL01g10110	29.2.3 protein.synthesis.initiation	ARM repeat superfamily protein	0.1127	0.999959	-0.327904	0.169321	-0.387483	0.062366
NbL01g10120	29.2.2.3.5 protein.synthesis.ribosome biogenesis.Pre-rRNA processing and modifications.DExD-box helicases	RNA helicase 36	0.212591	0.999959	0.381198	0.0681399	NA	NA
NbL01g10140	34.12 transport.metal	Cation efflux family protein	-0.026274	0.999959	1.13906	0.203943	1.96501	0.0160454
NbL01g10150	35.2 not assigned.unknown	plant/protein (DUF2358)	-0.016615	0.999959	-0.882052	0.000101163	-0.955732	0.000361021
NbL01g10170	33.99 development.unspecified	RING/FYVE/PHD zinc finger superfamily protein	0.0392711	0.999959	-0.434774	0.0805512	-0.77598	0.00034164
NbL01g10180	35.2 not assigned.unknown	diiron containing four-helix bundle family ferritin protein%2C putative (Protein of unknown function DUF455)	-0.271356	0.999959	-0.980645	0.00381549	-1.28943	1.81813e-07
NbL01g10190	27.3.52 RNA.regulation of transcription.Global transcription factor group	Unknown	-0.106499	0.999959	-0.254896	0.224197	-0.11948	0.712713
NbL01g10200	27.3.52 RNA.regulation of transcription.Global transcription factor group	global transcription factor group E4	0.0186774	0.999959	-0.312883	0.129843	-0.687371	0.155162
NbL01g10270	35.2 not assigned.unknown	Unknown	-0.100366	0.999959	-0.234417	0.266261	NA	NA
NbL01g10280	35.2 not assigned.unknown	Unknown	0.145134	0.999959	-0.0568041	0.859899	NA	NA
NbL01g10300	11.9.4.2 lipid metabolism.lipid degradation.beta-oxidation.acyl CoA DH	acyl-CoA oxidase 3	0.0456324	0.999959	0.17304	0.369176	0.55472	0.00018676
NbL01g10310	9.1.1 mitochondrial electron transport / ATP synthesis.NADH-DH.complex I;31.3 cell.cycle	prohibitin 1	0.0202553	0.999959	0.419744	0.0525013	-0.0662046	0.625388
NbL01g10370	29.5.11.20 protein.degradation.ubiquitin.proteasom	26S proteasome regulatory subunit S2 1A	0.277689	0.869634	0.665944	0.000103044	0.406903	0.0094731
NbL01g10380	35.2 not assigned.unknown	Unknown	0.0268556	0.999959	-0.413058	0.111962	NA	NA
NbL01g10390	27.3.99 RNA.regulation of transcription.unclassified;28.99 DNA.unspecified	Nucleic acid-binding%2C OB-fold-like protein	-0.204088	0.999959	-0.311593	0.254435	-0.4743	0.00383092
NbL01g10410	31.3 cell.cycle	targeting protein for XKLP2	NA	NA	NA	NA	1.51309	5.03562e-05
NbL01g10420	33.3 development.squamosa promoter binding like (SPL)	squamosa promoter binding protein-like 5	0.368897	0.999959	1.81401	0.00121045	1.52643	8.12619e-05
NbL01g10460	9.9 mitochondrial electron transport / ATP synthesis.F1-ATPase	Unknown	-0.0837616	0.999959	1.43282	0.0320359	1.30076	0.00510647
NbL01g10470	35.2 not assigned.unknown	Unknown	0.123409	0.999959	0.282472	0.284545	-0.105452	0.665148
NbL01g10480	35.2 not assigned.unknown	Unknown	-0.0844175	0.999959	-0.870175	0.00312998	NA	NA
NbL01g10490	35.1.5 not assigned.no ontology.pentatricopeptide (PPR) repeat-containing protein	Unknown	-0.0483394	0.999959	-0.832569	0.00583351	NA	NA
NbL01g10500	26.3 misc.gluco-, galacto- and mannosidases	Glycosyl hydrolase superfamily protein	0.0814775	0.999959	-0.734394	0.0131303	NA	NA
NbL01g10510	35.2 not assigned.unknown	pyrroline-5-carboxylate reductase	0.302721	0.999959	1.38231	0.0107788	1.35829	7.68929e-06
NbL01g10520	35.2 not assigned.unknown	Unknown	0.025665	0.999959	-1.39242	0.0145777	-2.46782	5.24061e-07
NbL01g10530	35.2 not assigned.unknown	Unknown	-0.0157068	0.999959	-1.40483	0.0196392	-2.65507	1.03373e-07
NbL01g10560	10.5.4 cell wall.cell wall proteins.HRGP	Unknown	0.0406321	0.999959	0.942775	0.000133352	0.921422	4.3836e-06
NbL01g10580	27.3.41 RNA.regulation of transcription.B3 transcription factor family	Unknown	0.299716	0.999959	0.266638	0.384631	0.0954395	0.668103
NbL01g10590	10.2 cell wall.cellulose synthesis	Cellulose-synthase-like C5	0.358512	0.999959	-0.420021	0.320602	-2.07135	4.25549e-08
NbL01g10600	27.3.32 RNA.regulation of transcription.WRKY domain transcription factor family	Unknown	-0.140239	0.999959	1.95247	9.14629e-06	1.09499	0.000330504
NbL01g10620	16.8.1.21 secondary metabolism.flavonoids.anthocyanins.anthocyanin 5-aromatic acyltransferase	Unknown	1.20368	0.999959	3.09263	0.00071318	NA	NA
NbL01g10630	16.8.1.21 secondary metabolism.flavonoids.anthocyanins.anthocyanin 5-aromatic acyltransferase	Unknown	-0.112751	0.999959	1.68517	0.0248631	NA	NA
NbL01g10680	18.11 Co-factor and vitamine metabolism.lipoic acid	lipoic acid synthase 1	-0.0269234	0.999959	-0.142864	0.346647	-0.285799	0.0317601
NbL01g10720	17.2.3 hormone metabolism.auxin.induced-regulated-responsive-activated	Unknown	0.405756	0.999959	1.2873	0.0889965	NA	NA
NbL01g10740	35.1.5 not assigned.no ontology.pentatricopeptide (PPR) repeat-containing protein	Pentatricopeptide repeat (PPR-like) superfamily protein	-0.0140489	0.999959	0.169436	0.453742	0.174211	0.269079
NbL01g10770	29.4 protein.postranslational modification	Protein phosphatase 2C family protein	0.0646919	0.999959	0.00488545	0.981563	-0.406366	0.0559538
NbL01g10780	35.2 not assigned.unknown	Unknown	NA	NA	NA	NA	0.0159006	0.933031
NbL01g10790	35.2 not assigned.unknown	Unknown	NA	NA	NA	NA	0.15209	0.460276
NbL01g10800	35.2 not assigned.unknown	hypothetical protein (DUF789)	0.403717	0.999959	0.69232	0.23354	-0.123361	0.548732
NbL01g10880	35.2 not assigned.unknown	Unknown	0.179636	0.999959	-0.00133941	0.994273	0.452421	0.0328732
NbL01g10890	35.2 not assigned.unknown	Unknown	0.119193	0.999959	0.00347161	0.983421	0.329482	0.0788774
NbL01g10900	29.5.11.4.2 protein.degradation.ubiquitin.E3.RING	Unknown	0.415101	0.999959	1.07202	0.0201755	1.36031	0.00108171
NbL01g10910	21.1 redox.thioredoxin	Unknown	NA	NA	NA	NA	-0.923363	3.50721e-05
NbL01g10950	31.2 cell.division;33.99 development.unspecified	Transducin family protein / WD-40 repeat family protein	0.274596	0.999959	-0.064143	0.787395	-0.0506706	0.801224
NbL01g10960	35.2 not assigned.unknown	Unknown	0.0692642	0.999959	-0.671974	0.151723	NA	NA
NbL01g10980	34.21 transport.calcium	CAX interacting protein 4	-0.154603	0.999959	-0.812624	0.0326741	NA	NA
NbL01g10990	34.21 transport.calcium	CAX interacting protein 4	0.250557	0.999959	-0.0888021	0.766309	0.415403	0.199651
NbL01g11010	29.4 protein.postranslational modification	Protein kinase superfamily protein	0.156338	0.999959	0.586548	0.00121423	0.213182	0.0598277
NbL01g11030	20.2.3 stress.abiotic.drought/salt	S-adenosyl-L-methionine-dependent methyltransferases superfamily protein	-0.218695	0.999959	-0.43202	0.0909247	-0.0814514	0.676396
NbL01g11040	20.2.3 stress.abiotic.drought/salt	S-adenosyl-L-methionine-dependent methyltransferases superfamily protein	-0.351131	0.999959	-0.42639	0.0899623	0.0135636	0.95887
NbL01g11140	35.2 not assigned.unknown	transglutaminase family protein	0.306105	0.999959	0.701841	0.062635	1.0823	0.00204664
NbL01g11160	35.2 not assigned.unknown	Unknown	NA	NA	NA	NA	1.34222	5.38033e-05
NbL01g11240	35.1 not assigned.no ontology	SWIB/MDM2 domain superfamily protein	-0.17988	0.999959	-0.138824	0.592301	-0.0236599	0.918448
NbL01g11250	35.1 not assigned.no ontology	SWIB/MDM2 domain superfamily protein	-0.16561	0.999959	0.0126666	0.969408	-0.0815912	0.680489
NbL01g11300	17.6.1.2 hormone metabolism.gibberelin.synthesis-degradation.ent-kaurene synthase	Unknown	-0.0644045	0.999959	-0.837288	0.00175301	-1.07562	6.03927e-06
NbL01g11310	20.1 stress.biotic	Unknown	NA	NA	NA	NA	3.24089	0.0663466
NbL01g11320	2.2.2.1.2 major CHO metabolism.degradation.starch.starch cleavage.beta amylase	beta-amylase 2	-0.0609399	0.999959	-0.0664471	0.740305	-0.221923	0.369546
NbL01g11350	35.1 not assigned.no ontology	Unknown	-0.171952	0.999959	1.20686	0.00577212	1.74609	0.000111307
NbL01g11360	35.2 not assigned.unknown	Unknown	-0.0039582	0.999959	0.199145	0.417764	-0.0452513	0.80212
NbL01g11370	30.2.13 signalling.receptor kinases.leucine rich repeat XIII	Leucine-rich repeat protein kinase family protein	-0.0479857	0.999959	-0.483558	0.0336947	-0.7758	6.93133e-05
NbL01g11380	29.4 protein.postranslational modification	Protein phosphatase 2C family protein	-0.0680292	0.999959	-0.0309207	0.897285	0.158285	0.407635
NbL01g11390	29.2.1.2.1.6 protein.synthesis.ribosomal protein.eukaryotic.40S subunit.S6	Ribosomal protein S6e	-0.207364	0.999959	-0.216964	0.445779	-0.37815	0.0229107
NbL01g11400	35.2 not assigned.unknown	Unknown	-0.242182	0.999959	-0.739803	0.00445611	-0.201631	0.283323
NbL01g11430	16.2 secondary metabolism.phenylpropanoids;16.99 secondary metabolism.unspecified	Unknown	-0.0642459	0.999959	-1.3515	5.00726e-06	-1.22179	1.17155e-07
NbL01g11450	31.1 cell.organisation	Unknown	NA	NA	NA	NA	0.659075	0.00365187
NbL01g11460	31.1 cell.organisation	Ankyrin repeat family protein	0.0503841	0.999959	0.341302	0.0564543	0.478534	0.000463051
NbL01g11470	27.3.30 RNA.regulation of transcription.Trihelix, Triple-Helix transcription factor family	Unknown	-0.0712177	0.999959	-0.056468	0.825499	NA	NA
NbL01g11480	35.2 not assigned.unknown	mediator of RNA polymerase II transcription subunit-like protein	-0.146512	0.999959	-0.698466	0.00238601	-0.676976	0.00149646
NbL01g11530	1.1.2.2 PS.lightreaction.photosystem I.PSI polypeptide subunits	photosystem I reaction center subunit PSI-N%2C chloroplast%2C putative / PSI-N%2C putative (PSAN)	0.00418742	0.999959	-3.68207	1.83937e-06	-4.17173	1.16582e-07
NbL01g11540	17.2.3 hormone metabolism.auxin.induced-regulated-responsive-activated	O-fucosyltransferase family protein	-0.09164	0.999959	-0.399552	0.0905511	-0.0947312	0.355895
NbL01g11600	29.2.3 protein.synthesis.initiation	Unknown	-0.102961	0.999959	-0.299949	0.0947554	-0.476932	0.00521337
NbL01g11630	30.2.99 signalling.receptor kinases.misc	chloroplast sensor kinase	-0.0171419	0.999959	-1.07061	0.00017943	-1.36419	4.94433e-07
NbL01g11640	35.2 not assigned.unknown	lysine ketoglutarate reductase trans-splicing protein (DUF707)	0.0819644	0.999959	0.942971	0.093008	NA	NA
NbL01g11660	35.2 not assigned.unknown	Unknown	0.00455415	0.999959	-0.613816	0.0464858	-0.241509	0.124433
NbL01g11670	35.2 not assigned.unknown	Unknown	0.157345	0.999959	0.471251	0.180576	-0.0419421	0.849788
NbL01g11680	35.2 not assigned.unknown	Unknown	0.124128	0.999959	0.46191	0.192648	-0.0377613	0.862775
NbL01g11690	26.8 misc.nitrilases, *nitrile lyases, berberine bridge enzymes, reticuline oxidases, troponine reductases;29.7 protein.glycosylation	beta-1%2C4-N-acetylglucosaminyltransferase family protein	-0.107099	0.999959	-0.0930021	0.602667	NA	NA
NbL01g11700	30.11 signalling.light	Phototropic-responsive NPH3 family protein	0.103813	0.999959	0.345562	0.105638	0.362623	0.106761
NbL01g11710	30.11 signalling.light	Phototropic-responsive NPH3 family protein	0.156678	0.999959	0.526899	0.0265799	0.423045	0.104226
NbL01g11740	27.3.99 RNA.regulation of transcription.unclassified	MAK16 protein-like protein	0.0280703	0.999959	-0.0419844	0.884491	0.29544	0.0766666
NbL01g11750	35.1 not assigned.no ontology	octicosapeptide/Phox/Bem1p (PB1) domain-containing protein	0.0753363	0.999959	-0.587822	0.0696587	-0.396841	0.166671
NbL01g11760	35.2 not assigned.unknown	Unknown	0.207208	0.999959	0.295884	0.371056	NA	NA
NbL01g11780	34.7 transport.phosphate	phosphate transporter 2%3B1	-0.177845	0.999959	-1.89646	3.64342e-07	-1.53883	1.23369e-07
NbL01g11790	35.2 not assigned.unknown	Unknown	-0.285271	0.999959	-0.0637398	0.762464	-1.1088	1.34658e-06
NbL01g11800	31.3 cell.cycle	Unknown	-0.0618961	0.999959	-0.827935	0.0299294	-0.502854	0.0014788
NbL01g11810	35.2 not assigned.unknown	Unknown	0.234474	0.999959	0.384564	0.345622	0.683052	0.00263301
NbL01g11840	26.7 misc.oxidases - copper, flavone etc	Copper amine oxidase family protein	0.0298712	0.999959	0.812417	0.0249934	0.426201	0.0244144
NbL01g11850	29.5.11.4.3.2 protein.degradation.ubiquitin.E3.SCF.FBOX	F-box family protein	0.152953	0.999959	0.138118	0.683345	0.401419	0.0662525
NbL01g11880	1.2.3 PS.photorespiration.aminotransferases peroxisomal;13.1.1.3.1 amino acid metabolism.synthesis.central amino acid metabolism.alanine.alanine aminotransferase;13.1.5.2.2 amino acid metabolism.synthesis.serine-glycine-cysteine group.glycine.glycine transaminase	alanine-2-oxoglutarate aminotransferase 2	0.0504329	0.999959	-1.22954	7.00302e-05	-1.27839	1.9445e-07
NbL01g11890	1.2.3 PS.photorespiration.aminotransferases peroxisomal;13.1.1.3.1 amino acid metabolism.synthesis.central amino acid metabolism.alanine.alanine aminotransferase;13.1.5.2.2 amino acid metabolism.synthesis.serine-glycine-cysteine group.glycine.glycine transaminase	Unknown	-1.14148	0.999959	-5.01914	0.0841169	NA	NA
NbL01g11950	2.2.2.3 major CHO metabolism.degradation.starch.glucan water dikinase	Pyruvate phosphate dikinase%2C PEP/pyruvate binding domain-containing protein	0.115207	0.999959	-0.963481	0.000173532	-0.805211	4.27189e-06
NbL01g11960	35.2 not assigned.unknown	Unknown	-0.0753475	0.999959	-1.86048	0.000974373	-2.20434	0.0163785
NbL01g11970	29.5 protein.degradation	NEP-interacting protein%2C putative (DUF239)	0.179962	0.999959	-0.702097	0.0227501	NA	NA
NbL01g11990	31.2 cell.division	alpha/beta-Hydrolases superfamily protein	0.387877	0.999959	1.50997	0.000660439	0.270269	0.276191
NbL01g12010	29.3.4.99 protein.targeting.secretory pathway.unspecified	Clathrin adaptor complexes medium subunit family protein	0.0266554	0.999959	0.263352	0.125201	0.179524	0.20536
NbL01g12030	30.2.16 signalling.receptor kinases.Catharanthus roseus-like RLK1	hercules receptor kinase 1	-0.181663	0.999959	0.227214	0.587987	0.0820962	0.539982
NbL01g12040	20.1.7 stress.biotic.PR-proteins	Unknown	3.15023	0.999959	4.89837	0.315234	-0.286627	0.4551
NbL01g12050	20.1 stress.biotic;20.1.7 stress.biotic.PR-proteins	Unknown	-0.175777	0.999959	-1.71052	0.000350377	-0.92314	0.122296
NbL01g12080	35.2 not assigned.unknown	trichome birefringence-like protein (DUF828)	0.160393	0.999959	0.728039	0.00218013	1.20206	1.87669e-05
NbL01g12090	35.2 not assigned.unknown	plasma protein	0.0677146	0.999959	-0.990601	4.80625e-06	-0.644994	6.15416e-05
NbL01g12100	30.2.2 signalling.receptor kinases.leucine rich repeat II	NSP-interacting kinase 3	0.325239	0.999959	-1.82153	1.90357e-05	-2.70586	9.46516e-08
NbL01g12110	8.2.11 TCA / org transformation.other organic acid transformatons.atp-citrate lyase	ATP-citrate lyase A-2	0.0176755	0.999959	1.31158	0.00154885	0.745079	0.007874
NbL01g12120	10.6.3 cell wall.degradation.pectate lyases and polygalacturonases	Pectin lyase-like superfamily protein	0.0232708	0.999959	-4.3346	0.0141827	-3.57108	9.59921e-07
NbL01g12140	18.5.2.5 Co-factor and vitamine metabolism.folate & vitamine K.vitamine K.naphthoate synthase	enoyl-CoA hydratase/isomerase D	0.092119	0.999959	-1.83839	3.76621e-06	-1.61787	5.24061e-07
NbL01g12150	29.3.4.99 protein.targeting.secretory pathway.unspecified;29.4 protein.postranslational modification	ADP-ribosylation factor A1F	0.205898	0.999959	1.29665	2.96676e-05	0.503733	0.00552259
NbL01g12160	35.2 not assigned.unknown	Unknown	NA	NA	NA	NA	0.866004	2.71029e-06
NbL01g12170	29.5 protein.degradation	Peptidase C15%2C pyroglutamyl peptidase I-like protein	0.078685	0.999959	0.691921	0.00217969	0.886253	5.06016e-05
NbL01g12180	29.5.11.4.2 protein.degradation.ubiquitin.E3.RING	Unknown	0.227232	0.999959	0.208688	0.367463	-0.0312248	0.866253
NbL01g12190	35.2 not assigned.unknown	Unknown	0.076533	0.999959	-0.118917	0.659156	NA	NA
NbL01g12220	18.4.5 Co-factor and vitamine metabolism.pantothenate.pantothenate kinase (PANK)	pantothenate kinase 2	0.0813681	0.999959	0.952606	0.00367904	1.14776	0.000518126
NbL01g12240	35.2 not assigned.unknown	Unknown	0.131506	0.999959	-0.382114	0.131653	-0.380317	0.0630851
NbL01g12280	35.2 not assigned.unknown	Unknown	0.0735873	0.999959	2.0563	0.00254613	2.3442	0.000465819
NbL01g12290	35.1.26 not assigned.no ontology.DC1 domain containing protein	DC1 domain-containing protein	-0.22997	0.999959	1.85777	0.000733863	1.86801	0.000138034
NbL01g12300	35.1.26 not assigned.no ontology.DC1 domain containing protein	DC1 domain-containing protein	-0.102817	0.999959	2.54632	0.000661392	2.7087	1.35739e-08
NbL01g12320	26.7 misc.oxidases - copper, flavone etc	Oxidoreductase%2C zinc-binding dehydrogenase family protein	-0.0603938	0.999959	-1.42291	3.95863e-06	-1.14162	0.00293678
NbL01g12330	26.7 misc.oxidases - copper, flavone etc	Oxidoreductase%2C zinc-binding dehydrogenase family protein	-0.087319	0.999959	-1.15748	4.81825e-05	-0.793901	5.74565e-05
NbL01g12340	29.2.1.2.2.36 protein.synthesis.ribosomal protein.eukaryotic.60S subunit.L36	Ribosomal protein L36e family protein	-0.206379	0.999959	-0.0358625	0.926368	-0.0557509	0.65681
NbL01g12350	29.2.1.2.2.36 protein.synthesis.ribosomal protein.eukaryotic.60S subunit.L36	Ribosomal protein L36e family protein	-0.25971	0.999959	-0.0176067	0.965405	-0.0663881	0.657436
NbL01g12360	8.3 TCA / org transformation.carbonic anhydrases	beta carbonic anhydrase 4	-0.0612456	0.999959	-0.330353	0.394189	0.293833	0.187065
NbL01g12370	27.3.99 RNA.regulation of transcription.unclassified	Unknown	NA	NA	NA	NA	0.158774	0.523284
NbL01g12380	28.1.1.4 DNA.synthesis/chromatin structure.retrotransposon/transposase.hat-like transposase	Unknown	-0.00195144	0.999959	-0.151807	0.557092	-0.0720888	0.690217
NbL01g12390	10.6.3 cell wall.degradation.pectate lyases and polygalacturonases	polygalacturonase 2	-0.228719	0.999959	-1.48776	3.61177e-05	-1.20099	5.16942e-06
NbL01g12400	10.6.3 cell wall.degradation.pectate lyases and polygalacturonases	polygalacturonase 2	-0.477031	0.999959	0.569352	0.135779	1.41616	1.61892e-06
NbL01g12410	29.1.9 protein.aa activation.valine-tRNA ligase	valyl-tRNA synthetase / valine-tRNA ligase (VALRS)	-0.161503	0.999959	0.100458	0.65384	0.577811	0.0259132
NbL01g12440	29.2.2.3.3 protein.synthesis.ribosome biogenesis.Pre-rRNA processing and modifications.methylotransferases	Radical SAM superfamily protein	-0.129012	0.999959	-1.12976	4.55627e-05	-0.820301	2.18317e-05
NbL01g12470	27.1.1 RNA.processing.splicing	Unknown	0.0663465	0.999959	-0.344223	0.160273	-0.338366	0.00306567
NbL01g12480	20.2.3 stress.abiotic.drought/salt	Unknown	0.364551	0.999959	0.844822	0.0531704	-0.0312839	0.884478
NbL01g12510	27.3.59 RNA.regulation of transcription.Methyl binding domain proteins	Unknown	-0.134367	0.999959	-0.36578	0.158596	-0.0462285	0.763335
NbL01g12560	29.2.1.2.1.16 protein.synthesis.ribosomal protein.eukaryotic.40S subunit.S16	Ribosomal protein S5 domain 2-like superfamily protein	-0.267571	0.999959	-0.368682	0.265071	-0.496435	0.000904456
NbL01g12570	29.2.1.2.1.16 protein.synthesis.ribosomal protein.eukaryotic.40S subunit.S16	Ribosomal protein S5 domain 2-like superfamily protein	-0.246991	0.999959	-0.36457	0.266908	-0.538897	0.00175649
NbL01g12580	5.10 fermentation.aldehyde dehydrogenase	aldehyde dehydrogenase 2B7	0.641481	0.999959	1.89282	0.00613267	1.99497	0.00461406
NbL01g12590	22.1.6 polyamine metabolism.synthesis.spermidine synthase	spermidine synthase 2	0.013103	0.999959	1.7904	1.45949e-06	0.662867	0.00143802
NbL01g12610	13.1.6.5.3 amino acid metabolism.synthesis.aromatic aa.tryptophan.phosphoribosyanthranilate isomerase	phosphoribosylanthranilate isomerase 1	0.00685672	0.999959	0.0405727	0.797899	0.0862094	0.473735
NbL01g12620	27.1.1 RNA.processing.splicing	RS-containing zinc finger protein 21	0.00960018	0.999959	-0.245526	0.240873	0.332837	0.216698
NbL01g12640	34.15 transport.potassium	K+ uptake permease 6	0.271158	0.999959	0.177925	0.549272	0.457427	0.00149249
NbL01g12660	3.2.3 minor CHO metabolism.trehalose.potential TPS/TPP	trehalose-phosphatase/synthase 9	0.151711	0.999959	-0.0395868	0.876694	-0.0287871	0.854175
NbL01g12670	35.1 not assigned.no ontology	NHL domain-containing protein	-0.213031	0.999959	-1.36266	0.000105219	-1.78505	4.49502e-07
NbL01g12720	31.4 cell.vesicle transport	Adaptor protein complex AP-1%2C gamma subunit	0.117954	0.999959	0.302677	0.290808	0.187089	0.359822
NbL01g12730	29.5.11.4.2 protein.degradation.ubiquitin.E3.RING	Unknown	-0.880915	0.249659	0.834156	0.000895188	1.52546	0.000989402
NbL01g12740	35.2 not assigned.unknown	Unknown	-0.27578	0.999959	-0.130797	0.751971	NA	NA
NbL01g12760	29.1.3 protein.aa activation.threonine-tRNA ligase	Threonyl-tRNA synthetase	0.0442246	0.999959	-0.125938	0.449229	-0.181793	0.178212
NbL01g12850	33.99 development.unspecified	Unknown	1.19296	0.999959	1.00364	0.178606	NA	NA
NbL01g12870	33.99 development.unspecified	Unknown	0.542176	0.615072	0.317649	0.146685	-0.239249	0.310392
NbL01g12890	33.99 development.unspecified	Unknown	0.45107	0.999959	-0.503806	0.17138	-1.2437	0.00577835
NbL01g12900	29.2.1.1.1.1.13 protein.synthesis.ribosomal protein.prokaryotic.chloroplast.30S subunit.S13	Ribosomal protein S13/S18 family	-0.159164	0.999959	-2.06746	3.03917e-06	-2.26664	4.48505e-09
NbL01g12910	29.4.1.57 protein.postranslational modification.kinase.receptor like cytoplasmatic kinase VII	Protein kinase superfamily protein	NA	NA	NA	NA	-2.3546	4.10134e-07
NbL01g12920	26.24 misc.GCN5-related N-acetyltransferase	Unknown	-0.0746041	0.999959	-2.73814	1.12204e-07	-2.52189	2.95608e-07
NbL01g12960	35.2 not assigned.unknown	Unknown	0.0269472	0.999959	-0.103562	0.749823	0.621025	0.0191027
NbL01g12970	35.2 not assigned.unknown	Unknown	-0.0964499	0.999959	-0.0285975	0.911134	0.879574	0.00237383
NbL01g12980	35.2 not assigned.unknown	D-ribose-binding periplasmic protein	-0.141883	0.999959	-1.34861	0.000348794	-2.30481	1.55024e-07
NbL01g12990	35.2 not assigned.unknown	Unknown	-0.299699	0.999959	-3.11793	5.05844e-06	-2.18594	2.51536e-06
NbL01g13000	35.2 not assigned.unknown	DNA repair REX1-B protein	0.0838318	0.999959	0.682603	0.00483742	0.639679	0.0129616
NbL01g13020	31.3 cell.cycle	CYCLIN D1%3B1	0.0531645	0.999959	-1.33116	4.70705e-06	-1.97339	1.66747e-08
NbL01g13040	27.4 RNA.RNA binding	Unknown	0.00235805	0.999959	-1.32752	0.000990369	NA	NA
NbL01g13050	27.1.2 RNA.processing.RNA helicase;27.1.19 RNA.processing.ribonucleases	Unknown	-0.00412646	0.999959	0.277925	0.364744	NA	NA
NbL01g13070	35.2 not assigned.unknown	Serine/Threonine-kinase	-0.0356388	0.999959	-1.08913	0.000339207	-0.888227	6.52048e-06
NbL01g13080	35.2 not assigned.unknown	Serine/Threonine-kinase	-0.128796	0.999959	-1.08063	0.000564072	-0.903247	9.4512e-06
NbL01g13100	28.1 DNA.synthesis/chromatin structure	DEA(D/H)-box RNA helicase family protein	-0.27834	0.999959	-0.582868	0.0252295	-0.473004	0.0108672
NbL01g13130	33.99 development.unspecified	RNI-like superfamily protein	-0.146813	0.999959	-1.15176	0.00178455	NA	NA
NbL01g13150	35.2 not assigned.unknown	Unknown	-0.335291	0.999959	-1.92531	3.73404e-05	-1.47254	8.40035e-05
NbL01g13160	35.1 not assigned.no ontology	Nucleic acid-binding%2C OB-fold-like protein	-0.0388312	0.999959	0.439006	0.0345502	0.507862	0.0248178
NbL01g13170	17.2.1 hormone metabolism.auxin.synthesis-degradation	peptidase M20/M25/M40 family protein	0.568816	0.999959	1.9142	8.44705e-05	-0.125155	0.576828
NbL01g13190	20.2.1 stress.abiotic.heat	ARG1-like 1	0.2459	0.999959	0.13128	0.599106	NA	NA
NbL01g13230	35.2 not assigned.unknown	Unknown	-0.158666	0.999959	-0.138771	0.602834	NA	NA
NbL01g13240	35.2 not assigned.unknown	Unknown	0.0851054	0.999959	0.198651	0.342596	NA	NA
NbL01g13250	35.1 not assigned.no ontology	Unknown	-0.205552	0.999959	-0.0588207	0.702677	-0.396104	0.0375539
NbL01g13270	35.2 not assigned.unknown	Unknown	NA	NA	NA	NA	-0.544805	0.00171717
NbL01g13280	35.2 not assigned.unknown	Unknown	NA	NA	NA	NA	-0.631365	7.16342e-05
NbL01g13300	35.2 not assigned.unknown	Unknown	1.4942	0.999959	-0.801137	0.837802	-2.06694	0.11657
NbL01g13310	35.2 not assigned.unknown	Unknown	-1.57541	0.999959	0.894158	0.763093	NA	NA
NbL01g13320	35.1 not assigned.no ontology	Transducin/WD40 repeat-like superfamily protein	-0.45327	0.999959	1.18121	0.0182713	1.66782	0.000523625
NbL01g13330	30.5 signalling.G-proteins	Transducin/WD40 repeat-like superfamily protein	-0.890337	0.999959	3.05526	0.169027	NA	NA
NbL01g13370	35.2 not assigned.unknown	zinc finger MYND domain protein	0.0628003	0.999959	0.567923	0.214483	-0.123467	0.808015
NbL01g13380	35.2 not assigned.unknown	zinc finger MYND domain protein	0.117111	0.999959	-0.13846	0.654962	-0.0233485	0.924328
NbL01g13400	27.3.5 RNA.regulation of transcription.ARR	response regulator 4	-0.000307652	0.999959	0.19631	0.461758	-0.0536126	0.816105
NbL01g13420	35.2 not assigned.unknown	transmembrane protein	0.268949	0.999959	-0.117228	0.65829	-0.370283	0.0344136
NbL01g13440	31.1 cell.organisation	actin-related protein C1A	0.0820499	0.999959	0.813211	0.00427955	0.565994	0.0913777
NbL01g13450	35.2 not assigned.unknown	Unknown	-0.168416	0.999959	-0.140623	0.440008	-0.144397	0.311327
NbL01g13460	35.2 not assigned.unknown	Unknown	0.124823	0.999959	1.0842	0.000107983	1.39069	4.06787e-05
NbL01g13470	35.2 not assigned.unknown	Unknown	0.127683	0.999959	0.934744	0.000245328	1.31953	5.03562e-05
NbL01g13490	26.2 misc.UDP glucosyl and glucoronyl transferases	glucosyl transferase family 8	-0.243623	0.999959	0.306947	0.401558	0.678743	0.00281184
NbL01g13500	8.1.1.1 TCA / org transformation.TCA.pyruvate DH.E1	pyruvate dehydrogenase complex E1 alpha subunit	-0.0294477	0.999959	0.208297	0.338454	0.116152	0.489846
NbL01g13510	28.1 DNA.synthesis/chromatin structure	DEAD/DEAH box helicase	-0.0233836	0.999959	-1.10304	0.000927848	-0.687311	0.000913017
NbL01g13520	35.1.25 not assigned.no ontology.paired amphipathic helix repeat-containing protein	Unknown	0.0768462	0.999959	-0.426462	0.0182436	-0.300485	0.0238844
NbL01g13570	30.2.10 signalling.receptor kinases.leucine rich repeat X	Leucine-rich repeat protein kinase family protein	-0.140697	0.999959	-0.55216	0.00891781	-0.95727	1.67209e-05
NbL01g13580	35.2 not assigned.unknown	Unknown	-0.224102	0.999959	0.46315	0.0688551	NA	NA
NbL01g13590	29.4 protein.postranslational modification	protein phosphatase 2A-2	0.0841433	0.999959	0.117951	0.458718	-0.136078	0.441471
NbL01g13610	10.3 cell wall.hemicellulose synthesis;26.2 misc.UDP glucosyl and glucoronyl transferases;29.7 protein.glycosylation	Galactosyltransferase family protein	-0.116972	0.999959	-0.19753	0.269882	-0.0927433	0.66958
NbL01g13620	20.1.7 stress.biotic.PR-proteins;30.2.7 signalling.receptor kinases.leucine rich repeat VII;30.2.11 signalling.receptor kinases.leucine rich repeat XI;30.2.12 signalling.receptor kinases.leucine rich repeat XII;30.2.13 signalling.receptor kinases.leucine rich repeat XIII	Unknown	-0.400191	0.999959	0.136813	0.791384	1.59675	2.81874e-07
NbL01g13630	35.1 not assigned.no ontology	CW14 protein (DUF1336)	0.352236	0.999959	2.45419	6.13732e-08	1.70106	2.68151e-08
NbL01g13640	35.1 not assigned.no ontology	Unknown	NA	NA	NA	NA	1.55544	0.00163897
NbL01g13650	35.2 not assigned.unknown	Unknown	0.156594	0.999959	0.229633	0.516633	NA	NA
NbL01g13660	34.1 transport.p- and v-ATPases	aminophospholipid ATPase 3	0.069999	0.999959	0.651151	0.00651948	0.739246	0.000956514
NbL01g13680	17.8.1 hormone metabolism.salicylic acid.synthesis-degradation	Pentatricopeptide repeat (PPR-like) superfamily protein	-0.108782	0.999959	-0.351246	0.115067	0.107619	0.691455
NbL01g13740	17.8.1 hormone metabolism.salicylic acid.synthesis-degradation	Pentatricopeptide repeat (PPR-like) superfamily protein	0.143912	0.999959	-0.292566	0.375772	0.0413988	0.858947
NbL01g13770	35.2 not assigned.unknown	Tetratricopeptide repeat (TPR)-like superfamily protein	0.216135	0.999959	0.221543	0.317114	0.826937	0.000575868
NbL01g13780	35.2 not assigned.unknown	Unknown	-1.05647	0.287325	1.23775	0.00127023	2.2668	2.28005e-06
NbL01g13790	35.2 not assigned.unknown	actin cross-linking protein (DUF569)	-0.806177	0.958367	0.536355	0.173416	0.565878	0.55095
NbL01g13810	35.1 not assigned.no ontology	JOSEPHIN-like protein	0.0154377	0.999959	0.423949	0.0978251	NA	NA
NbL01g13820	35.1.14 not assigned.no ontology.S RNA-binding domain-containing protein	RIBOSOMAL RNA PROCESSING 5	-0.0554428	0.999959	0.30464	0.225386	0.412321	0.00689278
NbL01g13830	35.2 not assigned.unknown	Unknown	NA	NA	NA	NA	0.251312	0.364277
NbL01g13840	29.2.1.2.2.24 protein.synthesis.ribosomal protein.eukaryotic.60S subunit.L24	Ribosomal protein L24e family protein	-0.0300866	0.999959	-0.202099	0.364599	-0.297507	0.142333
NbL01g13870	20.2.1 stress.abiotic.heat	DNAJ heat shock family protein	0.104296	0.999959	0.126976	0.505555	-0.463053	0.00117864
NbL01g13880	21.1 redox.thioredoxin	thioredoxin 2	1.11171	0.999959	4.58668	0.000207916	3.69453	8.14924e-08
NbL01g13910	21.1 redox.thioredoxin	thioredoxin 2	0.311886	0.999959	2.9306	1.00935e-05	2.95018	5.36721e-08
NbL01g13920	35.2 not assigned.unknown	Unknown	0.387621	0.999959	3.04242	6.76707e-06	2.81655	2.56241e-07
NbL01g13930	35.2 not assigned.unknown	Unknown	-0.0414075	0.999959	2.33937	1.78418e-05	1.83576	3.75539e-06
NbL01g13940	21.1 redox.thioredoxin	thioredoxin 2	-0.0748	0.999959	2.3837	3.43426e-05	1.77055	5.0133e-06
NbL01g13960	23.2 nucleotide metabolism.degradation	AMP deaminase%2C putative / myoadenylate deaminase	0.0427186	0.999959	-0.545299	0.0206561	-0.695952	0.0121456
NbL01g13980	29.4 protein.postranslational modification	Protein kinase superfamily protein	0.139417	0.999959	0.0890874	0.724934	0.16276	0.573478
NbL01g13990	35.2 not assigned.unknown	SPIRAL1-like1	-0.223665	0.999959	0.508354	0.127922	0.460087	0.0397481
NbL01g14000	9.99 mitochondrial electron transport / ATP synthesis.unspecified	Unknown	-0.149657	0.999959	-0.156121	0.330161	-0.482513	0.000654948
NbL01g14030	31.2 cell.division	Regulator of chromosome condensation (RCC1) family protein	-0.566675	0.999959	0.0788388	0.799657	NA	NA
NbL01g14040	27.3.22 RNA.regulation of transcription.HB,Homeobox transcription factor family	Unknown	0.241949	0.999959	0.289419	0.146476	-0.221821	0.418294
NbL01g14060	35.2 not assigned.unknown	Unknown	0.453879	0.999959	2.03715	0.00152069	2.29165	1.70745e-08
NbL01g14080	35.2 not assigned.unknown	small multi-drug export protein	-0.188947	0.999959	-1.3117	1.21134e-06	-1.28624	2.02715e-06
NbL01g14090	27.3.22 RNA.regulation of transcription.HB,Homeobox transcription factor family	Unknown	1.22129	0.999959	2.6661	0.00505048	2.30191	7.11006e-05
NbL01g14100	35.2 not assigned.unknown	Unknown	NA	NA	NA	NA	-0.363471	0.0659129
NbL01g14110	34.4 transport.nitrate	nitrate transporter 1:2	0.625922	0.999959	1.94215	5.5627e-05	1.42352	2.5361e-05
NbL01g14140	35.2 not assigned.unknown	Unknown	NA	NA	NA	NA	1.48401	5.46666e-06
NbL01g14150	30.11 signalling.light	PAS/LOV protein B	0.864609	0.249659	1.62262	1.18691e-05	1.31996	1.8623e-06
NbL01g14160	35.2 not assigned.unknown	heat-inducible transcription repressor	0.0565782	0.999959	0.172641	0.457464	0.347978	0.156849
NbL01g14180	29.4.1.57 protein.postranslational modification.kinase.receptor like cytoplasmatic kinase VII	Protein kinase superfamily protein	0.000925775	0.999959	0.154037	0.32026	0.16671	0.171343
NbL01g14190	35.2 not assigned.unknown	plant/protein	0.29074	0.999959	3.16157	0.0483978	2.90255	0.00111616
NbL01g14200	34.20 transport.porins	Unknown	NA	NA	NA	NA	-0.442011	0.013381
NbL01g14210	2.2.2.1.1 major CHO metabolism.degradation.starch.starch cleavage.alpha amylase	alpha-amylase-like 3	0.0949288	0.999959	-0.718121	0.0013239	-0.990388	0.00601884
NbL01g14220	2.2.2.1.1 major CHO metabolism.degradation.starch.starch cleavage.alpha amylase	Unknown	0.150571	0.999959	-0.160746	0.475983	-0.606298	0.0209039
NbL01g14250	27.3.11 RNA.regulation of transcription.C2H2 zinc finger family	Unknown	-0.226406	0.999959	-1.09415	0.000368426	-1.24338	4.38806e-07
NbL01g14260	27.3.67 RNA.regulation of transcription.putative transcription regulator;27.3.82 RNA.regulation of transcription.plant TF (pbf2)	ssDNA-binding transcriptional regulator	-0.341103	0.999959	-0.769663	0.00687216	-0.655907	0.00126004
NbL01g14270	30.2.6 signalling.receptor kinases.leucine rich repeat VI	Unknown	-0.199205	0.999959	0.495154	0.00156745	0.266904	0.0634523
NbL01g14290	8.1.8 TCA / org transformation.TCA.fumarase	fumarase 1	-0.196438	0.999959	0.198594	0.264656	0.0375884	0.830788
NbL01g14300	30.3 signalling.calcium	Unknown	-0.0708623	0.999959	0.0554588	0.790078	-0.312013	0.102158
NbL01g14320	29.4.1.57 protein.postranslational modification.kinase.receptor like cytoplasmatic kinase VII	protein kinase 2B	-0.263559	0.999959	0.638485	0.00629844	0.328648	0.0628191
NbL01g14330	34.11 transport.NDP-sugars at the ER	UDP-galactose transporter 3	-0.807362	0.999959	1.20804	0.0568769	NA	NA
NbL01g14340	27.3.25 RNA.regulation of transcription.MYB domain transcription factor family	Duplicated homeodomain-like superfamily protein	-0.165998	0.999959	1.23901	0.103512	1.42283	0.000104301
NbL01g14360	35.2 not assigned.unknown	Unknown	0.00663581	0.999959	-0.150729	0.403975	-0.250013	0.110311
NbL01g14370	27.3.22 RNA.regulation of transcription.HB,Homeobox transcription factor family	Unknown	0.0374541	0.999959	-1.61197	0.000611998	-2.70908	3.36251e-07
NbL01g14390	34.2.1 transport.sugars.sucrose	sucrose transporter 2	-0.185183	0.999959	-0.00783441	0.977842	NA	NA
NbL01g14400	27.4 RNA.RNA binding	RNA-binding (RRM/RBD/RNP motifs) family protein	0.11546	0.999959	0.743263	0.00746339	0.746995	0.000226841
NbL01g14410	35.2 not assigned.unknown	Unknown	0.233338	0.999959	0.425606	0.191597	NA	NA
NbL01g14460	35.2 not assigned.unknown	Unknown	-0.134166	0.999959	0.190767	0.216261	0.676267	5.97408e-05
NbL01g14470	29.5.11.4.3.2 protein.degradation.ubiquitin.E3.SCF.FBOX	Galactose oxidase/kelch repeat superfamily protein	0.11348	0.999959	1.72975	0.000381103	2.35212	1.45793e-06
NbL01g14480	29.5.11.4.3.2 protein.degradation.ubiquitin.E3.SCF.FBOX	Galactose oxidase/kelch repeat superfamily protein	0.174864	0.999959	1.67521	0.000706509	2.44034	1.46011e-06
NbL01g14500	35.2 not assigned.unknown	Unknown	0.127823	0.999959	1.48143	0.00051115	0.917318	1.77292e-06
NbL01g14520	29.2.1.2.1.9 protein.synthesis.ribosomal protein.eukaryotic.40S subunit.S9	Ribosomal protein S4	-0.243687	0.999959	-0.411593	0.189979	-0.777274	0.000117785
NbL01g14530	7.2.3 OPP.non-reductive PP.ribulose-phosphate 3-epimerase	Aldolase-type TIM barrel family protein	-0.280096	0.999959	0.720288	0.00206337	NA	NA
NbL01g14540	35.2 not assigned.unknown	helicase with zinc finger protein	0.573929	0.999959	1.0468	0.00574506	0.68161	0.00792188
NbL01g14560	35.2 not assigned.unknown	Unknown	-0.0844608	0.999959	0.0391926	0.930875	NA	NA
NbL01g14580	29.5.9 protein.degradation.AAA type	P-loop containing nucleoside triphosphate hydrolases superfamily protein	0.368042	0.999959	3.9711	0.0480818	5.07523	0.0339126
NbL01g14620	11.8.1 lipid metabolism.'exotics' (steroids, squalene etc).sphingolipids	sphingoid base hydroxylase 1	-0.289019	0.999959	1.11712	0.00661841	0.571346	0.0074996
NbL01g14630	11.8.1 lipid metabolism.'exotics' (steroids, squalene etc).sphingolipids	sphingoid base hydroxylase 1	-0.100874	0.999959	1.38008	0.0115174	0.675137	0.0183486
NbL01g14640	30.11 signalling.light	Unknown	0.67079	0.999959	1.44949	0.00386512	0.612585	0.0214882
NbL01g14650	20.2.3 stress.abiotic.drought/salt	S-adenosyl-L-methionine-dependent methyltransferases superfamily protein	-0.0752134	0.999959	0.43809	0.100887	0.462285	0.00229467
NbL01g14660	20.2.3 stress.abiotic.drought/salt	S-adenosyl-L-methionine-dependent methyltransferases superfamily protein	-0.142795	0.999959	0.206625	0.467005	0.275202	0.07335
NbL01g14670	29.5 protein.degradation	CAAX amino terminal protease family protein	0.0133625	0.999959	-0.824736	0.000145959	-0.572447	0.00588834
NbL01g14700	35.2 not assigned.unknown	Unknown	-0.175899	0.999959	-0.53327	0.0588774	-0.480353	0.00255442
NbL01g14710	29.2.1.2.2.34 protein.synthesis.ribosomal protein.eukaryotic.60S subunit.L34	Ribosomal protein L34e superfamily protein	-0.153712	0.999959	-0.264107	0.547007	-0.588176	0.00612069
NbL01g14720	29.2.1.2.2.34 protein.synthesis.ribosomal protein.eukaryotic.60S subunit.L34	Unknown	0.0959219	0.999959	0.0105038	0.962943	0.118766	0.33331
NbL01g14790	23.2 nucleotide metabolism.degradation	GDA1/CD39 nucleoside phosphatase family protein	-0.059458	0.999959	0.362665	0.0124155	0.377794	0.012142
NbL01g14800	27.3.69 RNA.regulation of transcription.SET-domain transcriptional regulator family	Arabinanase/levansucrase/invertase	0.0494349	0.999959	-1.93474	1.81732e-06	-1.78881	6.56993e-09
NbL01g14860	35.1.5 not assigned.no ontology.pentatricopeptide (PPR) repeat-containing protein	Tetratricopeptide repeat (TPR)-like superfamily protein	-0.0924627	0.999959	-0.296062	0.0756168	-0.627111	0.00595254
NbL01g14870	29.5.11.4.4 protein.degradation.ubiquitin.E3.APC	anaphase-promoting complex/cyclosome 2	0.0598621	0.999959	0.0594761	0.837253	NA	NA
NbL01g14910	33.99 development.unspecified	NAC-like%2C activated by AP3/PI	0.750226	0.999959	1.8048	0.00652535	2.21027	1.02025e-07
NbL01g14920	35.2 not assigned.unknown	Unknown	0.93458	0.999959	1.8929	0.00742814	2.21413	1.03133e-07
NbL01g14930	1.1.1.2 PS.lightreaction.photosystem II.PSII polypeptide subunits	PsbQ-like 2	-0.132456	0.999959	-2.2272	1.17159e-06	-2.63056	2.56974e-09
NbL01g14940	35.1 not assigned.no ontology	Uncharacterized protein family (UPF0497)	0.0838746	0.999959	-2.15124	0.00024712	-2.73623	1.86414e-08
NbL01g14960	35.2 not assigned.unknown	Unknown	NA	NA	NA	NA	0.0289137	0.860287
NbL01g14970	27.4 RNA.RNA binding	RNA-binding KH domain-containing protein	-0.0695534	0.999959	-0.344981	0.0429151	-0.035363	0.746943
NbL01g14980	35.2 not assigned.unknown	Unknown	0.109059	0.999959	0.0945883	0.59244	-0.168785	0.282976
NbL01g15000	10.7 cell wall.modification	expansin A1	0.410499	0.999959	0.215665	0.563747	-0.246237	0.270115
NbL01g15010	27.3.99 RNA.regulation of transcription.unclassified	Mitochondrial transcription termination factor family protein	-0.329636	0.999959	-0.970268	3.77611e-05	-0.622451	4.0975e-05
NbL01g15050	27.3.20 RNA.regulation of transcription.G2-like transcription factor family, GARP	Unknown	-0.137114	0.999959	0.203487	0.735461	1.58287	0.00108856
NbL01g15080	16.8.2 secondary metabolism.flavonoids.chalcones	Unknown	-0.229693	0.999959	-1.06032	2.16692e-05	-1.18172	4.87262e-05
NbL01g15090	35.2 not assigned.unknown	Unknown	0.608424	0.999959	0.630643	0.382267	-0.526795	0.14713
NbL01g15100	29.7.12 protein.glycosylation.beta-1,3-galactosyltransferase(beta-1,3-GalT)	galactosyltransferase1	-0.0642724	0.999959	-0.400939	0.219733	NA	NA
NbL01g15120	27.1.19 RNA.processing.ribonucleases	ribonuclease 1	0.831248	0.999959	2.54857	0.102253	NA	NA
NbL01g15140	11.1.10 lipid metabolism.FA synthesis and FA elongation.beta ketoacyl CoA synthase;16.1 secondary metabolism.isoprenoids	Unknown	-0.999633	0.249659	-1.6908	5.19328e-05	-0.00434868	0.990815
NbL01g15150	11.1.10 lipid metabolism.FA synthesis and FA elongation.beta ketoacyl CoA synthase	3-ketoacyl-CoA synthase 2	-0.838218	0.7197	-1.52983	0.000737797	0.0152105	0.950054
NbL01g15170	29.2.1.1.3.2.32 protein.synthesis.ribosomal protein.prokaryotic.unknown organellar.50S subunit.L32	Unknown	-0.134157	0.999959	-0.39615	0.115553	-0.348139	0.0855367
NbL01g15190	17.2.3 hormone metabolism.auxin.induced-regulated-responsive-activated	O-fucosyltransferase family protein	-0.0527024	0.999959	-0.41242	0.0786524	NA	NA
NbL01g15200	34.99 transport.misc	emp24/gp25L/p24 family/GOLD family protein	-0.0686491	0.999959	-0.824966	0.000765136	-1.07905	2.6284e-05
NbL01g15210	29.4 protein.postranslational modification	VH1-interacting kinase	0.798936	0.463292	1.54384	1.68794e-05	0.467497	0.0727543
NbL01g15220	35.2 not assigned.unknown	Unknown	0.2462	0.999959	0.443954	0.191775	0.20218	0.248957
NbL01g15230	35.2 not assigned.unknown	Unknown	0.220463	0.999959	0.383183	0.252385	0.348632	0.0629841
NbL01g15240	31.4 cell.vesicle transport	Vesicle transport v-SNARE family protein	-0.261008	0.999959	0.925192	0.0048579	0.405905	0.0313076
NbL01g15250	33.99 development.unspecified	sec7 domain-containing protein	-0.271752	0.999959	-0.0958935	0.633639	0.194666	0.218881
NbL01g15260	29.5.11.20 protein.degradation.ubiquitin.proteasom	non-ATPase subunit 9	-0.0608506	0.999959	-0.137127	0.380394	-0.118688	0.406126
NbL01g15270	27.3.99 RNA.regulation of transcription.unclassified	Pyridoxal phosphate (PLP)-dependent transferases superfamily protein	0.00330781	0.999959	0.627459	0.00276969	0.162621	0.335803
NbL01g15290	35.1 not assigned.no ontology	ribonuclease H2 subunit B	-0.126287	0.999959	-0.087438	0.643704	0.283067	0.163299
NbL01g15300	27.3.99 RNA.regulation of transcription.unclassified	Unknown	0.0195825	0.999959	-0.0848449	0.742403	NA	NA
NbL01g15310	35.1.5 not assigned.no ontology.pentatricopeptide (PPR) repeat-containing protein	Unknown	-0.414225	0.999959	-0.647514	0.0178651	NA	NA
NbL01g15330	35.2 not assigned.unknown	Unknown	-0.522827	0.766508	0.811949	0.00186531	0.788068	0.000704217
NbL01g15340	27.3.99 RNA.regulation of transcription.unclassified	DHHC-type zinc finger family protein	-0.135126	0.999959	-1.64578	2.17884e-05	-2.37261	2.10378e-08
NbL01g15350	35.2 not assigned.unknown	DUF1336 family protein%2C putative (DUF1336)	NA	NA	NA	NA	2.98837	0.0150768
NbL01g15360	27.3.32 RNA.regulation of transcription.WRKY domain transcription factor family	Unknown	0.44019	0.999959	1.08976	0.0176789	1.91304	2.49876e-07
NbL01g15410	31.2.5 cell.division.plastid	homologue of bacterial MinE 1	-0.048174	0.999959	0.0637444	0.756532	-0.363227	0.00443102
NbL01g15440	35.2 not assigned.unknown	Unknown	0.182806	0.999959	-0.0530497	0.821933	0.4702	0.013908
NbL01g15460	28.1 DNA.synthesis/chromatin structure	uvrB/uvrC motif-containing protein	0.0992974	0.999959	-0.138457	0.535717	0.421905	0.00537337
NbL01g15470	35.2 not assigned.unknown	Unknown	0.176394	0.999959	-0.331676	0.253441	NA	NA
NbL01g15490	35.1 not assigned.no ontology	appr-1-p processing enzyme family protein	0.0965387	0.999959	-0.954489	8.97473e-05	-0.708752	0.0200482
NbL01g15500	35.2 not assigned.unknown	hypothetical protein	-0.235339	0.999959	-1.44858	1.6764e-05	-1.35283	4.81473e-05
NbL01g15520	35.2 not assigned.unknown	Unknown	-0.228635	0.999959	-1.75939	1.88067e-07	-1.81685	2.48542e-06
NbL01g15530	31.1 cell.organisation	Ankyrin repeat family protein	0.0673776	0.999959	0.208111	0.330274	0.434645	0.0406656
NbL01g15540	35.2 not assigned.unknown	Unknown	0.371653	0.999959	0.262451	0.434033	0.282819	0.0459563
NbL01g15550	35.2 not assigned.unknown	Unknown	0.332613	0.999959	0.202941	0.557932	0.25364	0.0675068
NbL01g15570	29.5.11.4.2 protein.degradation.ubiquitin.E3.RING	Unknown	0.551358	0.658521	0.179421	0.446194	0.436926	0.00366425
NbL01g15580	27.3.99 RNA.regulation of transcription.unclassified	Unknown	NA	NA	NA	NA	0.540771	0.00371952
NbL01g15620	27.3.32 RNA.regulation of transcription.WRKY domain transcription factor family	WRKY DNA-binding protein 57	-0.256237	0.999959	1.17168	0.0355313	NA	NA
NbL01g15630	29.3.2 protein.targeting.mitochondria	Insulinase (Peptidase family M16) protein	0.0952403	0.999959	0.357783	0.0616553	0.266636	0.159213
NbL01g15660	35.1 not assigned.no ontology	Cobalamin biosynthesis CobW-like protein	-0.400133	0.999959	-0.615168	0.0784722	NA	NA
NbL01g15680	20.2.3 stress.abiotic.drought/salt	QUASIMODO2 LIKE 1	-0.559431	0.999959	-0.346234	0.487116	-2.38649	0.0471555
NbL01g15730	35.2 not assigned.unknown	chromatin modification-like protein	0.0339079	0.999959	-0.0292003	0.917959	NA	NA
NbL01g15740	35.1.5 not assigned.no ontology.pentatricopeptide (PPR) repeat-containing protein	Tetratricopeptide repeat (TPR)-like superfamily protein	-0.15118	0.999959	-0.127512	0.490962	0.16806	0.123326
NbL01g15750	26.3 misc.gluco-, galacto- and mannosidases;26.4 misc.beta 1,3 glucan hydrolases	plasmodesmata callose-binding protein 3	-0.237081	0.999959	-1.25283	4.37654e-05	-1.23946	3.50346e-06
NbL01g15760	35.1 not assigned.no ontology	alpha/beta-Hydrolases superfamily protein	-0.00378574	0.999959	-1.71382	8.95566e-07	-1.07581	4.18007e-06
NbL01g15780	35.1 not assigned.no ontology	alpha/beta-Hydrolases superfamily protein	-0.483634	0.999959	-1.46216	0.00349841	NA	NA
NbL01g15800	35.1 not assigned.no ontology	SPFH/Band 7/PHB domain-containing membrane-associated protein family	0.651944	0.999959	0.918915	0.0184883	0.756104	0.0384322
NbL01g15810	35.1 not assigned.no ontology	Unknown	-1.11468	0.999959	0.969424	0.180079	NA	NA
NbL01g15850	35.2 not assigned.unknown	root UVB sensitive protein (Protein of unknown function%2C DUF647)	0.167599	0.999959	0.682231	0.0205167	0.342872	0.127096
NbL01g15860	35.2 not assigned.unknown	Unknown	0.497885	0.999959	-0.417759	0.705376	NA	NA
NbL01g15880	13.1.2.3.22 amino acid metabolism.synthesis.glutamate family.arginine.arginosuccinate synthase	arginosuccinate synthase family	-0.246629	0.999959	-0.0156996	0.943895	-0.00123905	0.992402
NbL01g15890	26.13 misc.acid and other phosphatases	Purple acid phosphatases superfamily protein	-0.0738532	0.999959	0.272098	0.29352	NA	NA
NbL01g15900	35.1.5 not assigned.no ontology.pentatricopeptide (PPR) repeat-containing protein	Tetratricopeptide repeat (TPR)-like superfamily protein	-0.090052	0.999959	-0.523823	0.0992339	-0.672618	0.0386701
NbL01g15920	35.2 not assigned.unknown	Unknown	0.884113	0.999959	2.17151	0.00332655	1.56328	0.00323498
NbL01g15930	34.14 transport.unspecified cations	magnesium transporter 3	0.267824	0.999959	1.78123	0.00183901	0.921392	0.00119943
NbL01g15960	35.2 not assigned.unknown	Unknown	3.00207	0.999959	5.55778	0.0121729	NA	NA
NbL01g16000	13.1.3.1.1 amino acid metabolism.synthesis.aspartate family.asparagine.asparagine synthetase	Asparagine synthase family protein	-0.0527715	0.999959	-0.0701427	0.75683	NA	NA
NbL01g16010	29.5.9 protein.degradation.AAA type	cell division cycle 48B	0.137957	0.999959	0.153083	0.713365	NA	NA
NbL01g16040	35.2 not assigned.unknown	SPIRAL1-like1	-0.0600819	0.999959	0.298682	0.2364	0.186657	0.405825
NbL01g16050	9.99 mitochondrial electron transport / ATP synthesis.unspecified	Unknown	0.0423858	0.999959	0.267261	0.0966154	0.133216	0.389035
NbL01g16060	20.1 stress.biotic;20.1.7 stress.biotic.PR-proteins	Unknown	1.11167	0.999959	4.18558	0.000398142	3.77469	4.58048e-08
NbL01g16070	35.2 not assigned.unknown	Uncharacterized protein family UPF0090	-0.267521	0.999959	0.436516	0.217852	1.1158	0.000186963
NbL01g16080	7.1.2 OPP.oxidative PP.6-phosphogluconolactonase	6-phosphogluconolactonase 1	0.323521	0.999959	2.78151	0.000211848	1.66957	0.000331955
NbL01g16100	2.2.1.1 major CHO metabolism.degradation.sucrose.fructokinase	fructokinase-like protein	-0.196286	0.999959	-1.10806	8.96824e-06	-1.00984	3.30632e-06
NbL01g16110	25.3 C1-metabolism.dihydropteridine diphosphokinase	Dihydropterin pyrophosphokinase / Dihydropteroate synthase	-0.238417	0.999959	-0.704682	0.000114866	-0.534158	0.00841079
NbL01g16130	21.2 redox.ascorbate and glutathione	cytochrome B5 isoform A	-0.102021	0.999959	0.158601	0.696935	NA	NA
NbL01g16160	31.3 cell.cycle	coiled-coil protein (DUF572)	0.264734	0.999959	0.214276	0.254085	-0.395758	0.0397481
NbL01g16170	10.5.5 cell wall.cell wall proteins.RGP	reversibly glycosylated polypeptide 1	-0.442027	0.999959	-0.571144	0.0554751	-0.564667	0.00079265
NbL01g16180	35.2 not assigned.unknown	Unknown	0.011136	0.999959	0.484551	0.1714	0.390432	0.0843694
NbL01g16200	33.3 development.squamosa promoter binding like (SPL)	Unknown	0.433498	0.999959	0.760007	0.00857699	0.210528	0.278916
NbL01g16310	35.2 not assigned.unknown	Unknown	0.489538	0.999959	2.21839	0.0264785	2.26193	0.00229002
NbL01g16320	35.2 not assigned.unknown	Unknown	0.662653	0.999959	2.01085	0.0681563	2.41953	6.80555e-05
NbL01g16360	35.2 not assigned.unknown	Unknown	0.133618	0.999959	0.252402	0.322505	NA	NA
NbL01g16400	35.1 not assigned.no ontology	Unknown	0.0543379	0.999959	0.042003	0.860551	0.287885	0.141839
NbL01g16430	35.2 not assigned.unknown	Unknown	NA	NA	NA	NA	-0.219432	0.0905189
NbL01g16450	29.2.1.2.1.24 protein.synthesis.ribosomal protein.eukaryotic.40S subunit.S24	Ribosomal protein S24e family protein	-0.0157309	0.999959	-0.149679	0.57968	-0.151364	0.44222
NbL01g16470	23.3.2.2 nucleotide metabolism.salvage.nucleoside kinases.uridine kinase	Phosphoribulokinase / Uridine kinase family	0.193703	0.999959	2.56522	0.0167896	1.97796	0.00382303
NbL01g16480	23.3.2.2 nucleotide metabolism.salvage.nucleoside kinases.uridine kinase	Phosphoribulokinase / Uridine kinase family	0.0240841	0.999959	0.247927	0.292577	0.752406	0.00957046
NbL01g16500	35.2 not assigned.unknown	Unknown	0.145122	0.999959	0.981503	0.00341552	NA	NA
NbL01g16510	16.8.2.2 secondary metabolism.flavonoids.chalcones.chalcone isomerase	Chalcone-flavanone isomerase family protein	0.146159	0.999959	0.866769	0.0519429	NA	NA
NbL01g16520	27.2 RNA.transcription	DNA-directed RNA polymerase family protein	-0.00103987	0.999959	0.446562	0.030949	0.14956	0.163299
NbL01g16540	35.2 not assigned.unknown	trigger factor	-0.0181694	0.999959	0.282591	0.195718	0.283565	0.324493
NbL01g16550	11.8.1 lipid metabolism.'exotics' (steroids, squalene etc).sphingolipids	LAG1 longevity assurance-like protein	0.212301	0.999959	-0.298417	0.116632	-0.000736075	0.996547
NbL01g16570	35.2 not assigned.unknown	Unknown	0.0359032	0.999959	-0.550566	0.0240671	NA	NA
NbL01g16610	7.1.3 OPP.oxidative PP.6-phosphogluconate dehydrogenase	6-phosphogluconate dehydrogenase family protein	0.0618399	0.999959	0.929959	0.00153961	0.589265	0.0040297
NbL01g16620	7.1.3 OPP.oxidative PP.6-phosphogluconate dehydrogenase	6-phosphogluconate dehydrogenase family protein	0.103437	0.999959	1.00488	3.26346e-05	0.805234	0.00191776
NbL01g16630	26.24 misc.GCN5-related N-acetyltransferase	Acyl-CoA N-acyltransferases (NAT) superfamily protein	-0.0384189	0.999959	-1.82338	1.0499e-06	-2.23748	2.87406e-08
NbL01g16640	35.2 not assigned.unknown	Unknown	-0.424952	0.999959	-0.393326	0.175014	NA	NA
NbL01g16650	35.2 not assigned.unknown	Unknown	-0.210472	0.999959	-0.303884	0.198428	NA	NA
NbL01g16660	1.3.13 PS.calvin cycle.rubisco interacting;29.6 protein.folding	TCP-1/cpn60 chaperonin family protein	0.0529707	0.999959	-1.65906	1.03515e-05	-1.33697	6.2944e-06
NbL01g16720	29.3.1 protein.targeting.nucleus	Unknown	-0.0265712	0.999959	-0.37012	0.0163983	-0.463288	0.00304606
NbL01g16730	27.3.6 RNA.regulation of transcription.bHLH,Basic Helix-Loop-Helix family	Unknown	-0.183395	0.999959	-1.24483	1.07359e-05	-1.09872	0.000680726
NbL01g16740	35.1.5 not assigned.no ontology.pentatricopeptide (PPR) repeat-containing protein	pentatricopeptide (PPR) repeat-containing protein	-0.101568	0.999959	-1.05424	0.00151101	-1.25342	2.77009e-05
NbL01g16770	27.2 RNA.transcription	male gametophyte defective 3	-0.22718	0.999959	-0.670088	0.00496669	-0.342613	0.0229107
NbL01g16780	20.2.1 stress.abiotic.heat	Chaperone protein htpG family protein	-0.258832	0.999959	-0.655256	0.0217879	-0.316554	0.00296775
NbL01g16800	26.2 misc.UDP glucosyl and glucoronyl transferases	Unknown	0.429553	0.999959	0.220761	0.361568	0.0805501	0.725524
NbL01g16830	35.1.5 not assigned.no ontology.pentatricopeptide (PPR) repeat-containing protein	Unknown	-0.156665	0.999959	-0.509139	0.0201973	-0.740897	0.00014381
NbL01g16850	29.5.11 protein.degradation.ubiquitin;30.4 signalling.phosphinositides	phosphoinositide 4-kinase gamma 7	-0.147218	0.999959	0.235292	0.203494	0.66153	0.000117169
NbL01g16860	29.5.11 protein.degradation.ubiquitin;30.4 signalling.phosphinositides	phosphoinositide 4-kinase gamma 7	-0.0706206	0.999959	0.309292	0.088304	0.682227	0.000554293
NbL01g16880	35.2 not assigned.unknown	Unknown	-0.302634	0.999959	0.15971	0.652411	-0.0667831	0.784746
NbL01g16890	30.2.2 signalling.receptor kinases.leucine rich repeat II	NSP-interacting kinase 1	0.34796	0.999959	0.666938	0.0625612	1.27496	0.000961815
NbL01g16900	30.2.2 signalling.receptor kinases.leucine rich repeat II	NSP-interacting kinase 1	-0.0403676	0.999959	-0.653743	0.0829111	1.36815	0.0415153
NbL01g16910	22.1.2 polyamine metabolism.synthesis.SAM decarboxylase	Adenosylmethionine decarboxylase family protein	-0.102409	0.999959	3.07299	4.36899e-07	1.58106	4.40698e-05
NbL01g16920	22.1.2 polyamine metabolism.synthesis.SAM decarboxylase	Adenosylmethionine decarboxylase family protein	0.0406531	0.999959	3.17313	2.88265e-07	1.58095	8.86414e-05
NbL01g16930	35.2 not assigned.unknown	Unknown	NA	NA	NA	NA	3.66398	0.122633
NbL01g16940	26.1 misc.misc2	aminoalcoholphosphotransferase 1	0.086221	0.999959	0.0671418	0.846305	NA	NA
NbL01g16960	35.2 not assigned.unknown	Unknown	0.1645	0.999959	1.00545	0.190961	NA	NA
NbL01g17030	35.1 not assigned.no ontology	Metal-dependent phosphohydrolase	-0.0970738	0.999959	-0.222336	0.343691	NA	NA
NbL01g17040	30.2.22 signalling.receptor kinases.proline extensin like	proline-rich extensin-like receptor kinase 10	-0.380701	0.999959	0.245757	0.620316	NA	NA
NbL01g17050	27.3.35 RNA.regulation of transcription.bZIP transcription factor family;34.1 transport.p- and v-ATPases	ATPase E1-E2 type family protein / haloacid dehalogenase-like hydrolase family protein	0.164277	0.999959	0.622423	0.00241069	0.895833	5.58824e-05
NbL01g17070	23.2 nucleotide metabolism.degradation	Unknown	0.0219779	0.999959	-0.652476	0.00381329	-0.0612063	0.666123
NbL01g17080	35.2 not assigned.unknown	Unknown	0.135044	0.999959	-0.0620323	0.864143	-0.38573	0.160692
NbL01g17140	28.99 DNA.unspecified	Leucine-rich repeat (LRR) family protein	-0.493662	0.999959	-4.15682	8.23817e-06	-5.17358	1.04142e-05
NbL01g17150	35.2 not assigned.unknown	Unknown	-0.0309734	0.999959	0.659338	0.000390879	0.608961	3.99569e-05
NbL01g17160	35.2 not assigned.unknown	Unknown	0.298681	0.999959	0.504438	0.159981	-0.369709	0.807273
NbL01g17210	35.2 not assigned.unknown	Unknown	-0.113355	0.999959	-0.337307	0.0308448	-0.340412	0.0776832
NbL01g17220	35.1.41 not assigned.no ontology.hydroxyproline rich proteins	Hydroxyproline-rich glycoprotein family protein	0.126525	0.999959	-0.416531	0.0508907	-0.455511	0.00506653
NbL01g17230	35.2 not assigned.unknown	P-loop containing nucleoside triphosphate hydrolases superfamily protein	-0.172916	0.999959	-0.941835	0.00161349	-0.224368	0.239944
NbL01g17240	35.2 not assigned.unknown	Unknown	-0.536093	0.999959	-1.16561	0.00834884	NA	NA
NbL01g17250	31.3 cell.cycle	coiled-coil protein (DUF572)	0.0316967	0.999959	0.665077	0.00639008	0.589125	0.00565949
NbL01g17300	27.3.6 RNA.regulation of transcription.bHLH,Basic Helix-Loop-Helix family	basic helix-loop-helix (bHLH) DNA-binding superfamily protein	0.26383	0.999959	0.288057	0.323753	-0.157818	0.518281
NbL01g17330	35.2 not assigned.unknown	Unknown	0.155288	0.999959	-0.574692	0.0108755	-0.589113	0.000737978
NbL01g17340	35.2 not assigned.unknown	Unknown	NA	NA	NA	NA	0.446323	0.0458958
NbL01g17360	33.99 development.unspecified	NAC (No Apical Meristem) domain transcriptional regulator superfamily protein	-0.041901	0.999959	1.1316	0.000305604	0.718353	0.00254599
NbL01g17370	35.1 not assigned.no ontology	Di-glucose binding protein with Leucine-rich repeat domain-containing protein	0.0466242	0.999959	-0.843798	0.00642461	-1.50892	2.89533e-07
NbL01g17390	27.3.3 RNA.regulation of transcription.AP2/EREBP, APETALA2/Ethylene-responsive element binding protein family	related to ABI3/VP1 1	-0.0711126	0.999959	-2.43623	0.00011684	-2.86013	8.84484e-08
NbL01g17400	27.3.20 RNA.regulation of transcription.G2-like transcription factor family, GARP	Unknown	-0.343429	0.999959	-0.568796	0.119733	-1.17172	8.83021e-06
NbL01g17410	35.2 not assigned.unknown	Unknown	-0.092159	0.999959	-0.984706	0.0453777	NA	NA
NbL01g17460	8.1.8 TCA / org transformation.TCA.fumarase	fumarase 1	-0.216262	0.999959	0.124504	0.525893	0.18539	0.105608
NbL01g17470	35.2 not assigned.unknown	Unknown	NA	NA	NA	NA	0.410902	0.0835583
NbL01g17480	35.2 not assigned.unknown	Unknown	0.18693	0.999959	1.20711	0.00820161	1.00005	0.00280963
NbL01g17490	35.2 not assigned.unknown	Uncharacterized protein family (UPF0016)	-0.246254	0.999959	0.173637	0.683345	NA	NA
NbL01g17530	35.2 not assigned.unknown	Unknown	-0.0744919	0.999959	-0.286997	0.50393	0.0990879	0.58004
NbL01g17540	35.2 not assigned.unknown	Unknown	-0.747887	0.999959	-1.19067	0.471425	NA	NA
NbL01g17570	35.2 not assigned.unknown	Unknown	0.120697	0.999959	1.10034	0.0123596	NA	NA
NbL01g17580	29.4 protein.postranslational modification	protein phosphatase 2A subunit A2	-0.0778189	0.999959	-0.228953	0.0906127	-0.167585	0.258126
NbL01g17610	29.2.1.1.1.1.83 protein.synthesis.ribosomal protein.prokaryotic.chloroplast.30S subunit.PSRP3	Ribosomal protein PSRP-3/Ycf65	-0.230814	0.999959	-1.77871	4.84269e-06	-2.13036	2.13285e-07
NbL01g17630	35.2 not assigned.unknown	Regulator of Vps4 activity in the MVB pathway protein	-0.0435201	0.999959	2.82163	0.00897536	1.99116	0.00128778
NbL01g17640	35.2 not assigned.unknown	Unknown	0.144161	0.999959	1.04851	0.0639447	0.772873	0.0248937
NbL01g17670	29.4 protein.postranslational modification	Protein kinase superfamily protein	0.1803	0.999959	0.2464	0.157538	0.247614	0.123585
NbL01g17680	34.13 transport.peptides and oligopeptides	Major facilitator superfamily protein	-2.47459	0.999959	-0.543718	0.815799	NA	NA
NbL01g17690	34.13 transport.peptides and oligopeptides	Major facilitator superfamily protein	2.34247	0.487934	2.44063	0.00546116	-0.280304	0.460463
NbL01g17710	27.3.3 RNA.regulation of transcription.AP2/EREBP, APETALA2/Ethylene-responsive element binding protein family	Unknown	-0.395808	0.75545	-0.442502	0.0163839	-0.778139	0.000878358
NbL01g17720	27.3.7 RNA.regulation of transcription.C2C2(Zn) CO-like, Constans-like zinc finger family	Unknown	-0.0765235	0.999959	-1.65286	6.92064e-05	-2.2745	1.94496e-07
NbL01g17740	35.2 not assigned.unknown	sodium/hydrogen exchanger (DUF1218)	-0.128768	0.999959	-0.188022	0.44655	NA	NA
NbL01g17750	35.2 not assigned.unknown	Unknown	0.0774481	0.999959	0.941385	0.00302165	1.34164	9.77901e-07
NbL01g17770	16.5.1.1.1.4 secondary metabolism.sulfur-containing.glucosinolates.synthesis.aliphatic.methylthioalkylmalate isomerase small subunit (MAM-IS)	Aconitase/3-isopropylmalate dehydratase protein	0.00277347	0.999959	0.482156	0.0315727	0.489106	0.0012137
NbL01g17780	29.2.1.1.1.2.15 protein.synthesis.ribosomal protein.prokaryotic.chloroplast.50S subunit.L15	ribosomal protein L15	-0.272805	0.999959	-2.0859	1.17943e-07	-2.09146	4.70818e-09
NbL01g17800	35.1.5 not assigned.no ontology.pentatricopeptide (PPR) repeat-containing protein	Tetratricopeptide repeat (TPR)-like superfamily protein	-0.412123	0.97916	-0.593571	0.0118485	NA	NA
NbL01g17860	29.1.18 protein.aa activation.glutamine-tRNA ligase	glutamine-tRNA ligase%2C putative / glutaminyl-tRNA synthetase%2C putative / GlnRS	0.239658	0.999959	-0.222111	0.438382	NA	NA
NbL01g17870	29.1.16 protein.aa activation.cysteine-tRNA ligase	Cysteinyl-tRNA synthetase%2C class Ia family protein	-0.0159898	0.999959	0.196879	0.118038	-0.0365395	0.79814
NbL01g17890	35.2 not assigned.unknown	Unknown	NA	NA	NA	NA	-0.083459	0.627622
NbL01g17920	17.2.2 hormone metabolism.auxin.signal transduction;30.12 signalling.gravity	Chaperone DnaJ-domain superfamily protein	0.0188877	0.999959	0.30589	0.0676633	0.189911	0.193578
NbL01g17930	27.3.11 RNA.regulation of transcription.C2H2 zinc finger family	zinc finger protein-like protein	0.219293	0.999959	-0.536156	0.00380244	-0.336211	0.0982589
NbL01g17940	35.1 not assigned.no ontology	Metallo-hydrolase/oxidoreductase superfamily protein	-0.00152894	0.999959	-0.543238	0.0501509	-0.391937	0.154044
NbL01g17950	35.2 not assigned.unknown	Core-2/I-branching beta-1%2C6-N-acetylglucosaminyltransferase family protein	-0.409404	0.999959	-3.50245	0.000495066	NA	NA
NbL01g17980	11.9.3.3 lipid metabolism.lipid degradation.lysophospholipases.glycerophosphodiester phosphodiesterase;30.2.15 signalling.receptor kinases.thaumatin like;30.2.16 signalling.receptor kinases.Catharanthus roseus-like RLK1;30.2.20 signalling.receptor kinases.wheat LRK10 like	receptor Serine/Threonine kinase-like protein	-0.166042	0.999959	-0.731433	0.000617964	-0.63176	0.00306836
NbL01g17990	34.9 transport.metabolite transporters at the mitochondrial membrane	NAD+ transporter 2	-1.00233	0.0371947	-2.42284	2.12362e-07	-1.81916	0.00144335
NbL01g18000	30.2.20 signalling.receptor kinases.wheat LRK10 like	Protein kinase superfamily protein	-0.215553	0.999959	2.37191	3.76972e-05	0.937954	0.00336848
NbL01g18060	30.2.20 signalling.receptor kinases.wheat LRK10 like	Unknown	0.0213404	0.999959	1.67846	0.00047101	1.28985	0.00253649
NbL01g18070	30.2.20 signalling.receptor kinases.wheat LRK10 like	Unknown	-0.0795495	0.999959	-1.03598	0.000462082	-0.897249	0.00585553
NbL01g18080	30.2.20 signalling.receptor kinases.wheat LRK10 like	Protein kinase superfamily protein	0.032658	0.999959	-1.06586	0.00013967	-1.07498	0.000850443
NbL01g18100	35.2 not assigned.unknown	Unknown	0.419545	0.473529	0.727121	0.000100172	0.238643	0.114414
NbL01g18120	35.2 not assigned.unknown	aerobic coproporphyrinogen-III oxidase (DUF1218)	-0.0593439	0.999959	0.99772	0.00161349	0.528475	0.0092194
NbL01g18130	35.2 not assigned.unknown	Unknown	-0.161894	0.999959	-0.198389	0.420463	-0.155342	0.41461
NbL01g18140	26.21 misc.protease inhibitor/seed storage/lipid transfer protein (LTP) family protein	Unknown	-0.0024678	0.999959	1.26003	0.0104126	1.87904	4.43264e-05
NbL01g18150	26.21 misc.protease inhibitor/seed storage/lipid transfer protein (LTP) family protein	Unknown	0.0790604	0.999959	1.30368	0.00284582	1.77084	0.00014345
NbL01g18180	35.2 not assigned.unknown	Nucleotidylyl transferase superfamily protein	0.0358155	0.999959	-0.169107	0.688196	-0.00997874	0.957808
NbL01g18200	29.5.11.4.2 protein.degradation.ubiquitin.E3.RING	Unknown	-0.886578	0.869634	-1.37272	0.00625654	NA	NA
NbL01g18210	35.1 not assigned.no ontology	elongator protein 2	-0.169753	0.999959	-0.481445	0.0909783	NA	NA
NbL01g18230	35.1 not assigned.no ontology	Unknown	0.0315019	0.999959	-0.817722	0.00131273	-0.270008	0.107482
NbL01g18240	26.13 misc.acid and other phosphatases	Unknown	NA	NA	NA	NA	1.02144	0.006065
NbL01g18250	35.2 not assigned.unknown	Unknown	0.113731	0.999959	0.868462	0.00906212	1.16729	0.000446993
NbL01g18280	29.4 protein.postranslational modification	Unknown	-0.0477366	0.999959	0.351494	0.144941	NA	NA
NbL01g18290	35.1 not assigned.no ontology	Unknown	-0.0459322	0.999959	-0.130967	0.682646	-0.160629	0.25381
NbL01g18300	35.2 not assigned.unknown	Unknown	-0.293359	0.999959	-3.12818	0.292361	NA	NA
NbL01g18360	27.1.3.1 RNA.processing.3' end processing.PAP	Unknown	0.159585	0.999959	0.375248	0.0667754	0.58123	0.00281487
NbL01g18370	27.1.3.1 RNA.processing.3' end processing.PAP	poly(A) polymerase 1	-0.0567235	0.999959	-0.0591184	0.763675	0.165946	0.622492
NbL01g18380	35.2 not assigned.unknown	Unknown	0.348995	0.999959	1.72332	0.00222198	NA	NA
NbL01g18400	26.14 misc.oxygenases	2-oxoglutarate (2OG) and Fe(II)-dependent oxygenase superfamily protein	0.0276108	0.999959	-0.378489	0.0277764	-0.263943	0.0787479
NbL01g18410	1.3.6 PS.calvin cycle.aldolase	Aldolase superfamily protein	0.0332511	0.999959	1.21998	1.78836e-05	1.07997	4.83339e-07
NbL01g18420	1.3.6 PS.calvin cycle.aldolase	Aldolase superfamily protein	0.0606947	0.999959	1.29967	3.04347e-06	1.16798	3.79453e-07
NbL01g18430	11.3 lipid metabolism.Phospholipid synthesis	phosphatidyl serine synthase family protein	0.25564	0.999959	-0.297655	0.253969	NA	NA
NbL01g18450	35.1.5 not assigned.no ontology.pentatricopeptide (PPR) repeat-containing protein	Unknown	-0.0836788	0.999959	-0.413642	0.0889094	-0.151743	0.458656
NbL01g18460	35.2 not assigned.unknown	Unknown	0.745886	0.999959	0.331759	0.512984	-1.6968	0.00055159
NbL01g18470	31.3 cell.cycle	origin recognition complex subunit 4	-0.0636527	0.999959	-0.861507	0.00174546	-1.21736	8.94701e-06
NbL01g18480	29.3.3 protein.targeting.chloroplast	Sec-independent periplasmic protein translocase	0.164172	0.999959	-0.469597	0.00349564	-0.583061	0.0794258
NbL01g18490	29.3.3 protein.targeting.chloroplast	Sec-independent periplasmic protein translocase	0.191	0.999959	0.145612	0.723633	0.199863	0.550704
NbL01g18500	35.2 not assigned.unknown	Unknown	-0.102906	0.999959	0.500393	0.0214146	0.132255	0.580727
NbL01g18520	35.2 not assigned.unknown	Unknown	-0.252793	0.999959	-0.414481	0.0340028	0.0713101	0.72855
NbL01g18530	35.2 not assigned.unknown	Unknown	-0.328603	0.999959	-0.482859	0.077093	-0.113029	0.502188
NbL01g18540	35.2 not assigned.unknown	Unknown	-0.124157	0.999959	0.119141	0.551729	0.171201	0.271008
NbL01g18550	35.2 not assigned.unknown	Unknown	0.29943	0.999959	0.642813	0.15859	NA	NA
NbL01g18560	35.1.41 not assigned.no ontology.hydroxyproline rich proteins	Endosomal targeting BRO1-like domain-containing protein	-0.155932	0.999959	-0.40412	0.359098	-0.361748	0.0234651
NbL01g18580	35.2 not assigned.unknown	Unknown	0.229955	0.999959	0.357845	0.150432	0.252022	0.200583
NbL01g18590	35.2 not assigned.unknown	Unknown	-0.0409942	0.999959	-0.0511284	0.840762	0.256852	0.272207
NbL01g18600	1.1.5.4 PS.lightreaction.other electron carrier (ox/red).ferredoxin oxireductase	FAD/NAD(P)-binding oxidoreductase	-0.269099	0.999959	-1.67578	7.0822e-06	-1.33015	4.53234e-08
NbL01g18610	9.9 mitochondrial electron transport / ATP synthesis.F1-ATPase	ATP synthase alpha/beta family protein	-0.140604	0.999959	0.762365	0.00475415	0.578826	0.0113592
NbL01g18620	9.9 mitochondrial electron transport / ATP synthesis.F1-ATPase	ATP synthase alpha/beta family protein	-0.0801338	0.999959	0.232283	0.380729	-0.0343504	0.943833
NbL01g18630	27.3.99 RNA.regulation of transcription.unclassified	transcription regulator	0.0763104	0.999959	-1.09254	0.000169984	-1.13636	4.83099e-06
NbL01g18640	29.5.11.4.2 protein.degradation.ubiquitin.E3.RING	RING/FYVE/PHD zinc finger superfamily protein	NA	NA	NA	NA	2.27577	0.00460197
NbL01g18650	27.3.71 RNA.regulation of transcription.SNF7;31.4 cell.vesicle transport	vacuolar protein sorting-associated protein 20.2	0.0897186	0.999959	0.740061	0.0106071	0.791386	0.0193167
NbL01g18660	35.2 not assigned.unknown	hypothetical protein	-0.170562	0.999959	-1.19038	9.3437e-06	-1.45227	4.55289e-07
NbL01g18670	35.2 not assigned.unknown	Unknown	-0.490206	0.999959	-2.18446	3.62639e-05	-2.1481	8.15312e-08
NbL01g18690	35.2 not assigned.unknown	Ankyrin repeat family protein	-0.0303145	0.999959	0.285527	0.07163	0.123027	0.291211
NbL01g18710	33.2 development.late embryogenesis abundant	Late embryogenesis abundant protein%2C group 2	-0.0119365	0.999959	0.558531	0.00406366	0.739766	9.84538e-06
NbL01g18720	34.15 transport.potassium	K+ uptake transporter 3	0.0832248	0.999959	-0.885286	0.00545395	NA	NA
NbL01g18730	8.1.1.1 TCA / org transformation.TCA.pyruvate DH.E1;11.1.31 lipid metabolism.FA synthesis and FA elongation.pyruvate DH	Transketolase family protein	-0.0182556	0.999959	0.0385356	0.810425	0.0798755	0.494906
NbL01g18750	18.3.2 Co-factor and vitamine metabolism.riboflavin.riboflavin synthase	6%2C7-dimethyl-8-ribityllumazine synthase / DMRL synthase / lumazine synthase / riboflavin synthase	-0.00896147	0.999959	-0.777687	0.000688456	NA	NA
NbL01g18800	29.3.4.3 protein.targeting.secretory pathway.vacuole	vacuolar sorting receptor homolog 1	0.0566393	0.999959	0.88215	0.012419	-0.0618315	0.774592
NbL01g18810	29.3.4.3 protein.targeting.secretory pathway.vacuole	vacuolar sorting receptor homolog 1	-0.0220114	0.999959	-0.0970469	0.833372	-1.62137	0.328061
NbL01g18820	35.2 not assigned.unknown	Unknown	NA	NA	NA	NA	0.253665	0.296489
NbL01g18830	34.1 transport.p- and v-ATPases	aminophospholipid ATPase 1	-0.0876432	0.999959	-0.328221	0.248864	-0.180537	0.155348
NbL01g18850	29.2.2 protein.synthesis.ribosome biogenesis	serine/threonine protein kinase 2	-0.0760287	0.999959	-0.599003	0.0339648	-1.24823	2.23982e-06
NbL01g18880	26.24 misc.GCN5-related N-acetyltransferase	nuclear shuttle interacting	-0.129259	0.999959	-0.842685	0.000134565	-0.970049	1.44797e-05
NbL01g18890	30.2.8.1 signalling.receptor kinases.leucine rich repeat VIII.VIII-1	Unknown	-0.153213	0.999959	-0.809563	0.00444779	-0.848202	5.20247e-05
NbL01g18910	27.4 RNA.RNA binding	Unknown	0.021218	0.999959	0.70471	0.0767508	1.56984	5.68895e-07
NbL01g18920	35.1 not assigned.no ontology	alphavirus core family protein (DUF3411)	0.278154	0.999959	2.39659	2.49141e-06	2.31114	7.56769e-07
NbL01g18930	35.1 not assigned.no ontology	alphavirus core family protein (DUF3411)	0.255692	0.999959	2.31906	3.80528e-06	1.96771	1.96442e-06
NbL01g18940	27.4 RNA.RNA binding	RNA-binding KH domain-containing protein	0.171721	0.999959	1.19284	0.000779768	0.228292	0.398265
NbL01g18950	35.2 not assigned.unknown	Unknown	0.940806	0.999959	1.64688	0.00913707	1.72308	0.125059
NbL01g18960	35.2 not assigned.unknown	Unknown	-3.85611	0.417194	-5.03903	0.0276257	NA	NA
NbL01g18970	35.2 not assigned.unknown	Unknown	0.881287	0.999959	1.22298	0.0136342	0.744908	0.0114447
NbL01g18980	35.2 not assigned.unknown	transmembrane protein%2C putative (DUF1191)	-0.276224	0.999959	-2.23018	1.23593e-05	NA	NA
NbL01g18990	29.5.11.4.2 protein.degradation.ubiquitin.E3.RING	Unknown	-0.0380282	0.999959	0.0972397	0.77844	NA	NA
NbL01g19000	29.5.11.4.2 protein.degradation.ubiquitin.E3.RING	RING/U-box superfamily protein	0.131	0.999959	0.609163	0.00358754	0.506606	0.00834605
NbL01g19040	34.99 transport.misc	Auxin efflux carrier family protein	-0.20418	0.999959	1.99792	3.14013e-06	1.6073	9.50648e-08
NbL01g19060	30.3 signalling.calcium	calmodulin like 42	-0.813001	0.667028	0.870755	0.00527706	0.477566	0.0332663
NbL01g19070	30.3 signalling.calcium	calmodulin like 42	-0.67489	0.976455	0.953509	0.0044624	0.841235	0.00432103
NbL01g19100	29.4.1.57 protein.postranslational modification.kinase.receptor like cytoplasmatic kinase VII	Protein kinase superfamily protein	-0.207788	0.999959	-0.571174	0.000990779	-0.477657	0.00437425
NbL01g19110	31.2 cell.division;33.99 development.unspecified	phosphorylethanolamine cytidylyltransferase 1	0.0637606	0.999959	0.646764	0.000442362	0.842497	8.74826e-05
NbL01g19120	35.2 not assigned.unknown	retinal-binding protein	0.0627085	0.999959	0.876855	0.00116306	0.529406	0.0159629
NbL01g19140	30.5 signalling.G-proteins	GTP-binding protein 1	0.258321	0.999959	0.967686	0.00700399	1.41042	0.00356003
NbL01g19150	26.2 misc.UDP glucosyl and glucoronyl transferases	Unknown	0.0416486	0.999959	-0.194307	0.145492	-0.449964	0.00100115
NbL01g19160	35.2 not assigned.unknown	Unknown	-0.430225	0.999959	-1.46932	0.00227313	NA	NA
NbL01g19190	18.4.5 Co-factor and vitamine metabolism.pantothenate.pantothenate kinase (PANK)	pantothenate kinase	0.245418	0.999959	0.988966	0.000628669	0.417679	0.347541
NbL01g19200	18.4.5 Co-factor and vitamine metabolism.pantothenate.pantothenate kinase (PANK)	pantothenate kinase	-0.047349	0.999959	0.979278	0.00123394	0.899329	0.00419007
NbL01g19220	35.2 not assigned.unknown	glycerol kinase	-0.0288928	0.999959	-1.086	0.000148167	-1.2847	4.35817e-05
NbL01g19230	30.3 signalling.calcium	Calcium-dependent protein kinase family protein	-0.110556	0.999959	-0.434209	0.00901414	-0.459203	0.0232271
NbL01g19240	33.99 development.unspecified	CCAAT-binding factor	-0.101574	0.999959	-0.821447	0.0118361	-0.842244	0.00140102
NbL01g19260	35.2 not assigned.unknown	Unknown	-0.278876	0.999959	-0.344794	0.161786	0.0371546	0.767694
NbL01g19270	27.1.1 RNA.processing.splicing	Zinc finger C-x8-C-x5-C-x3-H type family protein	-0.0874462	0.999959	-0.249643	0.109462	0.0343126	0.757756
NbL01g19280	21.5 redox.peroxiredoxin	Thioredoxin superfamily protein	-0.278026	0.999959	-2.20598	6.36943e-07	-2.01849	4.45082e-08
NbL01g19290	10.2 cell wall.cellulose synthesis	Nucleotide-diphospho-sugar transferases superfamily protein	0.0605292	0.999959	-1.25163	0.00572827	-2.4696	5.37427e-06
NbL01g19310	3.5 minor CHO metabolism.others	KDO transferase A	-0.473728	0.999959	-1.3517	0.00022986	NA	NA
NbL01g19330	4.1.14 glycolysis.cytosolic branch.pyruvate kinase (PK)	Pyruvate kinase family protein	0.0525009	0.999959	0.631546	0.00233885	0.388456	0.00996704
NbL01g19340	31.1 cell.organisation	phloem protein 2-A15	0.490336	0.999959	1.49221	0.00123942	1.31961	6.58787e-06
NbL01g19350	29.2.1.2.2.24 protein.synthesis.ribosomal protein.eukaryotic.60S subunit.L24	Ribosomal protein L24e family protein	-0.0682564	0.999959	-0.41422	0.256905	-0.477528	0.0314371
NbL01g19380	13.1.4.5.1 amino acid metabolism.synthesis.branched chain group.isoleucine specific.threonine ammonia-lyase	L-O-methylthreonine resistant 1	0.00866893	0.999959	-0.280829	0.175906	-0.47383	0.0112455
NbL01g19400	35.1 not assigned.no ontology	catalytics	-0.0579081	0.999959	-0.427276	0.0648997	-0.681742	0.000278172
NbL01g19420	35.2 not assigned.unknown	Modifier of rudimentary (Mod(r)) protein	0.0428077	0.999959	0.662619	0.00537638	0.396319	0.268388
NbL01g19430	16.1.4.7 secondary metabolism.isoprenoids.carotenoids.carotenoid epsilon ring hydroxylase	Cytochrome P450 superfamily protein	-0.195767	0.999959	-2.47636	1.64181e-07	-2.04507	9.68926e-08
NbL01g19440	27.3.63 RNA.regulation of transcription.PHD finger transcription factor	Unknown	0.0118425	0.999959	-0.174741	0.396124	-0.0138742	0.938205
NbL01g19480	16.8.4 secondary metabolism.flavonoids.flavonols;17.4.1 hormone metabolism.cytokinin.synthesis-degradation;20.1 stress.biotic;26.2 misc.UDP glucosyl and glucoronyl transferases	Unknown	0.343663	0.999959	2.62867	0.002761	NA	NA
NbL01g19490	31.1 cell.organisation	Ankyrin repeat family protein	0.00596636	0.999959	0.0891646	0.802937	NA	NA
NbL01g19520	35.2 not assigned.unknown	hypothetical protein	-0.13416	0.999959	-2.03672	2.00928e-06	-1.76179	3.71553e-07
NbL01g19540	29.4 protein.postranslational modification	Protein phosphatase 2A regulatory B subunit family protein	0.0512991	0.999959	-0.167174	0.319343	0.0294652	0.834853
NbL01g19560	33.99 development.unspecified	Major facilitator superfamily protein	0.694835	0.999959	2.44326	0.000738298	2.24738	4.63029e-06
NbL01g19590	13.1.3.4 amino acid metabolism.synthesis.aspartate family.methionine;13.1.3.4.11 amino acid metabolism.synthesis.aspartate family.methionine.S-adenosylmethionine synthetase;15.2 metal handling.binding, chelation and storage	methionine adenosyltransferase 3	-0.487715	0.995933	-0.233747	0.389037	-0.413811	0.0305088
NbL01g19600	13.1.3.4 amino acid metabolism.synthesis.aspartate family.methionine;13.1.3.4.11 amino acid metabolism.synthesis.aspartate family.methionine.S-adenosylmethionine synthetase;15.2 metal handling.binding, chelation and storage	methionine adenosyltransferase 3	-0.506284	0.658521	-0.239684	0.257299	-0.407151	0.0251505
NbL01g19620	35.2 not assigned.unknown	D-tagatose-1%2C6-bisphosphate aldolase subunit	0.271843	0.999959	-0.217531	0.421589	-0.407084	0.0177993
NbL01g19630	27.3.99 RNA.regulation of transcription.unclassified	zinc finger (C2H2 type) family protein	-0.0155661	0.999959	0.251629	0.303822	NA	NA
NbL01g19640	35.2 not assigned.unknown	Unknown	0.126824	0.999959	0.448962	0.148857	NA	NA
NbL01g19680	35.1 not assigned.no ontology	thylakoid lumen 15.0 kDa protein	0.0404659	0.999959	-1.20193	8.70247e-06	-1.00088	3.17285e-06
NbL01g19710	35.2 not assigned.unknown	Unknown	-0.380554	0.999959	-0.223932	0.606031	NA	NA
NbL01g19760	35.1.5 not assigned.no ontology.pentatricopeptide (PPR) repeat-containing protein	Pentatricopeptide repeat (PPR-like) superfamily protein	-0.0828754	0.999959	-0.244603	0.240781	0.155865	0.561248
NbL01g19780	29.5.11.1 protein.degradation.ubiquitin.ubiquitin	polyubiquitin 10	0.0693713	0.999959	0.06535	0.725025	-0.0103475	0.954542
NbL01g19820	28.99 DNA.unspecified	Unknown	-0.123431	0.999959	-0.0296698	0.911926	NA	NA
NbL01g19840	27.3.11 RNA.regulation of transcription.C2H2 zinc finger family	Unknown	-0.175202	0.999959	0.706082	0.00263694	0.3768	0.0286622
NbL01g19850	35.2 not assigned.unknown	Unknown	0.262663	0.999959	1.11925	0.000226295	0.428203	0.00745715
NbL01g19860	31.4 cell.vesicle transport	Unknown	NA	NA	NA	NA	0.27856	0.138342
NbL01g19870	30.11 signalling.light	FAR1-related sequence 7	-0.0722096	0.999959	-0.193522	0.273783	-0.0846058	0.694144
NbL01g19880	35.2 not assigned.unknown	Unknown	0.568536	0.786646	0.387391	0.135002	-1.11317	0.000165579
NbL01g19890	35.2 not assigned.unknown	Unknown	-0.304577	0.999959	-0.572374	0.0587941	-2.36606	2.07122e-08
NbL01g19900	35.2 not assigned.unknown	PLAC8 family protein	-0.474359	0.999959	-2.92408	5.71786e-08	-1.96396	1.13222e-08
NbL01g19920	29.3.1 protein.targeting.nucleus	importin alpha isoform 9	0.149739	0.999959	-0.0819519	0.738212	NA	NA
NbL01g19930	30.3 signalling.calcium	Unknown	-0.173946	0.999959	-0.242323	0.380274	-0.415361	0.00957388
NbL01g19950	31.1 cell.organisation	Unknown	1.29085	0.999959	4.07594	0.00766969	NA	NA
NbL01g19960	29.2.1.2.1.23 protein.synthesis.ribosomal protein.eukaryotic.40S subunit.S23	Ribosomal protein S12/S23 family protein	-0.0549782	0.999959	0.159299	0.567539	0.236745	0.294676
NbL01g19980	29.2.1.2.2.141 protein.synthesis.ribosomal protein.eukaryotic.60S subunit.L4/L1	Ribosomal protein L4/L1 family	-0.0919258	0.999959	-0.5018	0.0696405	-0.778479	0.000316684
NbL01g19990	27.3.26 RNA.regulation of transcription.MYB-related transcription factor family	Homeodomain-like superfamily protein	0.309143	0.999959	0.875522	0.0609148	NA	NA
NbL01g20040	29.5.11.4.2 protein.degradation.ubiquitin.E3.RING	Unknown	0.301979	0.999959	0.614077	0.0567375	0.16279	0.331704
NbL01g20050	35.2 not assigned.unknown	Unknown	0.393997	0.999959	0.642284	0.0752872	0.110259	0.533896
NbL01g20060	20.1.7 stress.biotic.PR-proteins	Unknown	0.0202652	0.999959	-0.408149	0.290558	NA	NA
NbL01g20070	34.1.1 transport.p- and v-ATPases.H+-transporting two-sector ATPase;34.1.1.2 transport.p- and v-ATPases.H+-transporting two-sector ATPase.subunit C	vacuolar-type H[+]-ATPase C3	0.0070428	0.999959	0.506401	0.0167758	0.0522854	0.697432
NbL01g20080	27.3.35 RNA.regulation of transcription.bZIP transcription factor family	Unknown	-0.0249891	0.999959	0.125139	0.521159	0.29929	0.0919365
NbL01g20110	28.1 DNA.synthesis/chromatin structure	Unknown	0.00652678	0.999959	0.184321	0.445266	NA	NA
NbL01g20150	29.3.4.1 protein.targeting.secretory pathway.ER	ER lumen protein retaining receptor family protein	-0.0912616	0.999959	0.420581	0.130482	0.260639	0.134807
NbL01g20180	35.2 not assigned.unknown	Unknown	-0.0156265	0.999959	-0.164674	0.579657	-0.216029	0.253884
NbL01g20190	1.3.5 PS.calvin cycle.TPI	Unknown	NA	NA	NA	NA	-0.94615	3.15767e-05
NbL01g20200	35.2 not assigned.unknown	Unknown	0.0136806	0.999959	-2.03996	2.83639e-07	-1.09245	0.000353689
NbL01g20210	35.1 not assigned.no ontology	Translocon-associated protein (TRAP)%2C alpha subunit	-0.10713	0.999959	-0.28054	0.179398	0.180989	0.241661
NbL01g20230	31.3.1 cell.cycle.peptidylprolyl isomerase	rotamase CYP 3	0.436033	0.999959	1.88563	0.00147186	1.5617	7.47282e-07
NbL01g20240	31.3.1 cell.cycle.peptidylprolyl isomerase	rotamase CYP 3	0.338045	0.999959	1.88865	0.00127227	1.5101	2.61507e-07
NbL01g20260	20.2.2 stress.abiotic.cold;27.3.75 RNA.regulation of transcription.GRP	Unknown	0.36519	0.999959	0.478695	0.099468	0.393298	0.051386
NbL01g20270	20.2.2 stress.abiotic.cold;27.3.75 RNA.regulation of transcription.GRP	Unknown	0.181077	0.999959	0.416452	0.171185	0.538972	0.00754205
NbL01g20280	11.9.3 lipid metabolism.lipid degradation.lysophospholipases	PLC-like phosphodiesterases superfamily protein	NA	NA	NA	NA	1.28474	0.117418
NbL01g20300	35.2 not assigned.unknown	magnesium transporter%2C putative (DUF803)	0.253266	0.999959	0.96284	0.000690368	0.107526	0.57011
NbL01g20340	29.5.11.4.1 protein.degradation.ubiquitin.E3.HECT	HECT ubiquitin protein ligase family protein KAK	-0.0154458	0.999959	-0.104751	0.716416	0.110107	0.535343
NbL01g20350	29.5.11.4.1 protein.degradation.ubiquitin.E3.HECT	HECT ubiquitin protein ligase family protein KAK	-0.0441617	0.999959	0.0572237	0.868597	0.0960377	0.709742
NbL01g20400	29.5.11.4.3.1 protein.degradation.ubiquitin.E3.SCF.SKP	S phase kinase-associated protein 1	0.153254	0.999959	1.00411	0.00478578	1.18288	1.29484e-05
NbL01g20410	29.5.11.4.3.1 protein.degradation.ubiquitin.E3.SCF.SKP	S phase kinase-associated protein 1	0.0135893	0.999959	0.99007	0.00317418	1.3488	5.66881e-07
NbL01g20430	34.19.1 transport.Major Intrinsic Proteins.PIP	plasma membrane intrinsic protein 3	-0.212293	0.999959	-2.18281	3.43379e-05	-1.59949	2.57601e-07
NbL01g20440	35.1 not assigned.no ontology	GCIP-interacting family protein	0.104454	0.999959	0.284741	0.168756	0.104118	0.62436
NbL01g20450	29.4 protein.postranslational modification	Protein phosphatase 2C family protein	-0.208772	0.999959	-0.187664	0.206564	0.0655762	0.701208
NbL01g20460	34.1.1.1 transport.p- and v-ATPases.H+-transporting two-sector ATPase.subunit B	ATPase%2C V1 complex%2C subunit B protein	0.320585	0.999959	0.403584	0.238671	NA	NA
NbL01g20470	17.3.1.2.2 hormone metabolism.brassinosteroid.synthesis-degradation.sterols.SMT2	sterol methyltransferase 2	0.134075	0.999959	-0.0721998	0.791277	NA	NA
NbL01g20480	35.1.5 not assigned.no ontology.pentatricopeptide (PPR) repeat-containing protein	pentatricopeptide (PPR) repeat-containing protein	-0.28798	0.999959	-0.614058	0.00436484	-0.594415	0.000548009
NbL01g20510	35.2 not assigned.unknown	myosin-H heavy protein	-0.123455	0.999959	-0.432016	0.0878127	-0.615709	0.00101009
NbL01g20520	29.4 protein.postranslational modification	ACT-like protein tyrosine kinase family protein	0.109138	0.999959	-1.84286	0.000870618	NA	NA
NbL01g20560	35.2 not assigned.unknown	Unknown	-0.226061	0.999959	-0.0524812	0.784815	0.48933	0.00916468
NbL01g20580	8.1.4 TCA / org transformation.TCA.IDH;8.2.4 TCA / org transformation.other organic acid transformatons.IDH	isocitrate dehydrogenase 1	-0.100633	0.999959	0.0216705	0.916097	-0.0149297	0.895965
NbL01g20600	29.4 protein.postranslational modification	Protein kinase superfamily protein	-0.00130917	0.999959	-0.0157831	0.942545	-0.0351245	0.828496
NbL01g20610	27.3.34 RNA.regulation of transcription.Orphan family;28.2 DNA.repair	Unknown	-0.109554	0.999959	-0.984111	0.00932886	-0.523953	0.0105593
NbL01g20630	35.2 not assigned.unknown	Unknown	-0.17813	0.999959	-2.49978	0.0378464	NA	NA
NbL01g20660	27.3.99 RNA.regulation of transcription.unclassified	Expp1 protein	0.577171	0.999959	2.03253	0.0158276	1.40793	0.00754393
NbL01g20670	35.2 not assigned.unknown	Unknown	0.455027	0.999959	2.32913	0.020278	2.41022	0.00103022
NbL01g20680	35.2 not assigned.unknown	Unknown	0.599659	0.999959	2.24489	0.0353781	2.62264	0.000592733
NbL01g20760	17.1.2 hormone metabolism.abscisic acid.signal transduction;17.1.3 hormone metabolism.abscisic acid.induced-regulated-responsive-activated	Unknown	0.895077	0.999959	2.93586	0.000401066	2.5245	6.43405e-07
NbL01g20770	17.1.2 hormone metabolism.abscisic acid.signal transduction;17.1.3 hormone metabolism.abscisic acid.induced-regulated-responsive-activated	Unknown	1.05003	0.999959	2.97524	0.000301546	2.67052	9.92113e-08
NbL01g20790	30.2.99 signalling.receptor kinases.misc	Leucine-rich repeat (LRR) family protein	-0.986611	0.134983	0.152008	0.569849	0.0625615	0.820896
NbL01g20810	35.2 not assigned.unknown	Unknown	-0.252084	0.999959	0.942388	0.398273	NA	NA
NbL01g20840	35.2 not assigned.unknown	Unknown	0.273352	0.999959	0.0691307	0.840691	-0.662299	0.000128
NbL01g20890	35.2 not assigned.unknown	Unknown	0.438187	0.999959	1.33921	0.000384712	1.70738	3.34223e-07
NbL01g20900	27.3.99 RNA.regulation of transcription.unclassified	PLATZ transcription factor family protein	0.665106	0.966687	1.59638	0.000165869	1.65272	1.93034e-07
NbL01g20910	16.2 secondary metabolism.phenylpropanoids;16.2.1.7 secondary metabolism.phenylpropanoids.lignin biosynthesis.CCR1	Unknown	0.636055	0.999959	7.96353	9.95209e-05	3.03849	0.00296335
NbL01g20930	30.4.5 signalling.phosphinositides.inositol-1,3,4-trisphosphate 5/6-kinase	Inositol 1%2C3%2C4-trisphosphate 5/6-kinase family protein	-0.0239332	0.999959	0.714014	0.00794245	0.431068	0.00700528
NbL01g20940	29.5.11.4.2 protein.degradation.ubiquitin.E3.RING	NDR1/HIN1-like 8	0.106238	0.999959	0.283697	0.201839	NA	NA
NbL01g20950	27.3.23 RNA.regulation of transcription.HSF,Heat-shock transcription factor family	Unknown	-0.0107879	0.999959	-0.425195	0.00881067	-0.617109	0.000285085
NbL01g20960	27.4 RNA.RNA binding	MIF4G domain-containing protein / MA3 domain-containing protein	-0.197582	0.999959	0.097122	0.679852	0.412381	0.0901728
NbL01g20970	27.4 RNA.RNA binding	Unknown	0.276768	0.999959	-0.0181126	0.942656	-0.275261	0.538496
NbL01g20980	31.4 cell.vesicle transport	Syntaxin/t-SNARE family protein	0.427861	0.999959	1.33809	7.83301e-05	1.11981	8.36487e-05
NbL01g21020	27.3.35 RNA.regulation of transcription.bZIP transcription factor family	GRIP/coiled-coil protein%2C putative (DUF1664)	-0.0102447	0.999959	-0.235444	0.275017	0.25226	0.0513221
NbL01g21040	27.3.57 RNA.regulation of transcription.JUMONJI family	Transcription factor jumonji (jmj) family protein / zinc finger (C5HC2 type) family protein	0.327667	0.999959	0.418782	0.21515	NA	NA
NbL01g21060	20.2.5 stress.abiotic.light;29.4 protein.postranslational modification	Unknown	0.0751218	0.999959	0.589133	0.0068298	0.250341	0.157049
NbL01g21070	20.2.5 stress.abiotic.light;29.4 protein.postranslational modification	Unknown	0.0974904	0.999959	0.451868	0.0334567	0.198187	0.423978
NbL01g21080	20.1 stress.biotic	Defender against death (DAD family) protein	-0.0182197	0.999959	0.681945	0.0879556	0.973371	0.110035
NbL01g21090	35.2 not assigned.unknown	Unknown	-0.191274	0.999959	2.2844	0.346966	1.23063	0.0646264
NbL01g21110	27.3.35 RNA.regulation of transcription.bZIP transcription factor family	Unknown	-0.168124	0.999959	0.145012	0.67469	NA	NA
NbL01g21120	27.3.35 RNA.regulation of transcription.bZIP transcription factor family	basic region/leucine zipper transcription factor 16	-0.0271078	0.999959	-0.244979	0.457464	NA	NA
NbL01g21130	34.99 transport.misc	SCAMP family protein	-0.0551486	0.999959	-1.00018	0.00111757	-1.42346	2.47459e-06
NbL01g21150	35.2 not assigned.unknown	Unknown	NA	NA	NA	NA	0.0624164	0.761866
NbL01g21170	35.1.5 not assigned.no ontology.pentatricopeptide (PPR) repeat-containing protein	Unknown	0.00848603	0.999959	-0.337004	0.0353214	-0.17504	0.412496
NbL01g21220	35.2 not assigned.unknown	Unknown	-0.176737	0.999959	-0.624795	0.299004	-0.356252	0.042614
NbL01g21230	31.3.1 cell.cycle.peptidylprolyl isomerase	Unknown	NA	NA	NA	NA	-0.360227	0.0567616
NbL01g21240	35.2 not assigned.unknown	Unknown	0.114859	0.999959	-1.9621	0.000125584	-1.85501	4.78302e-07
NbL01g21250	31.1 cell.organisation	Plastid-lipid associated protein PAP / fibrillin family protein	0.133679	0.999959	-1.78245	4.67986e-07	-2.02308	2.78733e-09
NbL01g21280	29.5.11.4.2 protein.degradation.ubiquitin.E3.RING	RING/U-box superfamily protein	0.317183	0.999959	-0.0121786	0.950758	-0.087421	0.587543
NbL01g21290	35.2 not assigned.unknown	Unknown	0.0652519	0.999959	-0.230322	0.476498	NA	NA
NbL01g21300	35.2 not assigned.unknown	Unknown	0.0865756	0.999959	-1.63454	3.24575e-06	NA	NA
NbL01g21320	34.19.3 transport.Major Intrinsic Proteins.NIP	NOD26-like intrinsic protein 5%3B1	0.0628976	0.999959	1.29561	0.000393978	0.968722	0.00830722
NbL01g21380	29.4 protein.postranslational modification	mitogen-activated protein kinase phosphatase 1	-0.0558077	0.999959	1.24718	0.000938065	1.00568	0.000854634
NbL01g21390	29.4 protein.postranslational modification	LAMMER-type protein kinase AFC2	-0.167053	0.999959	0.134583	0.596956	NA	NA
NbL01g21400	35.2 not assigned.unknown	paramyosin	-0.0227048	0.999959	0.722419	0.0263985	0.812692	0.0314719
NbL01g21440	26.3.5 misc.gluco-, galacto- and mannosidases.glycosyl hydrolase family 5	Cellulase (glycosyl hydrolase family 5) protein	-0.041469	0.999959	-0.711062	0.0129461	-0.0617069	0.800997
NbL01g21450	29.5.11.20 protein.degradation.ubiquitin.proteasom	N-terminal nucleophile aminohydrolases (Ntn hydrolases) superfamily protein	0.113257	0.999959	0.678482	0.0112202	0.159166	0.4551
NbL01g21470	35.2 not assigned.unknown	Unknown	0.0852841	0.999959	-0.622579	0.094073	-0.0612262	0.889173
NbL01g21480	35.2 not assigned.unknown	Unknown	-0.207359	0.999959	-0.580328	0.115087	0.506135	0.245319
NbL01g21490	35.2 not assigned.unknown	Unknown	-0.302812	0.999959	-0.348734	0.274472	0.647683	0.0561494
NbL01g21500	33.99 development.unspecified	translationally controlled tumor protein	-0.230403	0.999959	-0.385917	0.193568	0.14178	0.350079
NbL01g21530	27.1 RNA.processing	Small nuclear ribonucleoprotein family protein	-0.1237	0.999959	0.0950769	0.662281	0.0818889	0.634268
NbL01g21540	26.28 misc.GDSL-motif lipase	Unknown	-0.0333624	0.999959	-0.0524645	0.837787	NA	NA
NbL01g21560	35.2 not assigned.unknown	stress regulated protein	-0.0483988	0.999959	-0.680697	0.000910175	-0.821504	0.00114011
NbL01g21610	27.3.54 RNA.regulation of transcription.Histone acetyltransferases	histone acetyltransferase of the GNAT family 1	0.137922	0.999959	-0.438865	0.0308407	0.0287674	0.901695
NbL01g21640	35.2 not assigned.unknown	Unknown	0.322144	0.999959	0.256321	0.189798	NA	NA
NbL01g21650	27.3 RNA.regulation of transcription	Unknown	-0.187197	0.999959	-0.369565	0.0779096	0.9096	0.000169953
NbL01g21680	30.11 signalling.light	Unknown	0.418675	0.953886	0.907687	0.00041845	0.751367	0.000674407
NbL01g21690	34.12 transport.metal	YELLOW STRIPE like 3	0.134782	0.999959	-0.0323006	0.919206	0.267838	0.0682021
NbL01g21700	34.12 transport.metal	YELLOW STRIPE like 3	0.113493	0.999959	-0.0501071	0.875084	0.371649	0.0162114
NbL01g21710	29.5 protein.degradation	Zn-dependent exopeptidases superfamily protein	0.0247963	0.999959	0.385715	0.259156	0.316274	0.1824
NbL01g21730	28.2 DNA.repair	DNA photolyase	0.326147	0.999959	-0.626744	0.0138721	-0.904503	6.33962e-06
NbL01g21740	11.6 lipid metabolism.lipid transfer proteins etc	Unknown	0.13791	0.999959	-1.4784	6.03455e-06	-1.59076	6.1519e-09
NbL01g21770	27.3.99 RNA.regulation of transcription.unclassified	Eukaryotic aspartyl protease family protein	-0.0783329	0.999959	0.444417	0.0879506	0.464004	0.0606823
NbL01g21780	35.2 not assigned.unknown	replicase polyprotein 1ab protein	0.0073923	0.999959	-0.581962	0.00264201	-0.63892	7.77403e-05
NbL01g21800	35.2 not assigned.unknown	Unknown	0.585255	0.999959	1.69002	9.07125e-05	0.269282	0.650037
NbL01g21810	27.4 RNA.RNA binding	CTC-interacting domain 12	-0.0902381	0.999959	1.30789	0.000748383	1.58153	3.23323e-05
NbL01g21830	35.2 not assigned.unknown	THO2	0.332577	0.999959	-0.172329	0.523814	-0.550214	0.000204
NbL01g21840	35.2 not assigned.unknown	ARM repeat superfamily protein	0.0823439	0.999959	-0.0228078	0.935217	-0.376792	0.0243441
NbL01g21860	29.3.1 protein.targeting.nucleus	exportin 1A	-0.17244	0.999959	-0.466741	0.419206	NA	NA
NbL01g21880	35.2 not assigned.unknown	Unknown	0.301036	0.999959	0.321872	0.313572	NA	NA
NbL01g21900	34.15 transport.potassium	Unknown	0.405179	0.999959	1.26926	0.000127836	0.135219	0.546286
NbL01g21920	35.2 not assigned.unknown	keratin-associated protein%2C putative (DUF819)	-0.255977	0.999959	-0.881348	0.000417911	-0.736474	0.000714908
NbL01g21930	27.4 RNA.RNA binding	RNA-binding (RRM/RBD/RNP motifs) family protein	-0.156253	0.999959	-1.17065	9.7264e-05	-0.699865	0.000962865
NbL01g21950	18.7 Co-factor and vitamine metabolism.iron-sulphur clusters	Unknown	NA	NA	NA	NA	0.691888	0.00555836
NbL01g21960	18.7 Co-factor and vitamine metabolism.iron-sulphur clusters	BolA-like family protein	-0.249194	0.999959	0.890585	0.00445497	0.904209	0.00014662
NbL01g22000	35.1 not assigned.no ontology	Unknown	-0.227874	0.999959	-0.0938675	0.64367	-0.0531748	0.823995
NbL01g22010	35.2 not assigned.unknown	Unknown	-0.192534	0.999959	-0.332149	0.129656	-0.0687142	0.705533
NbL01g22040	35.2 not assigned.unknown	Unknown	-0.0185211	0.999959	0.0752234	0.715388	0.333042	0.115646
NbL01g22080	29.4 protein.postranslational modification	protein-l-isoaspartate methyltransferase 2	-0.156163	0.999959	-2.05476	0.000279974	-1.59781	9.54267e-08
NbL01g22090	27.4 RNA.RNA binding	31-kDa RNA binding protein	-0.224962	0.999959	-1.7805	5.89793e-06	-1.63027	1.82187e-07
NbL01g22100	35.2 not assigned.unknown	Unknown	-0.226814	0.999959	-2.26148	5.4617e-07	-2.06827	6.98149e-05
NbL01g22120	35.2 not assigned.unknown	Rhodanese/Cell cycle control phosphatase superfamily protein	0.00382204	0.999959	-1.82265	1.57325e-06	-1.70726	4.65513e-07
NbL01g22150	35.2 not assigned.unknown	Unknown	0.712573	0.999959	1.54874	0.000931078	1.27571	0.000106508
NbL01g22160	35.2 not assigned.unknown	Unknown	0.586241	0.999959	1.43224	0.00143085	1.30175	9.41665e-05
NbL01g22170	30.99 signalling.unspecified	plant intracellular ras group-related LRR 1	0.15247	0.999959	0.343279	0.0825925	-0.247049	0.309451
NbL01g22200	11.4 lipid metabolism.TAG synthesis	oleosin 2	NA	NA	NA	NA	5.82443	0.000603903
NbL01g22210	23.2 nucleotide metabolism.degradation	Unknown	-0.0896931	0.999959	-0.0309419	0.854293	0.063972	0.649712
NbL01g22220	29.3.4.3 protein.targeting.secretory pathway.vacuole	zinc ion binding protein	0.168953	0.999959	0.0180736	0.940367	-0.254177	0.0715271
NbL01g22260	35.1 not assigned.no ontology	Phox (PX) domain-containing protein	-0.0569361	0.999959	-0.179541	0.515417	0.476805	0.380094
NbL01g22270	35.1 not assigned.no ontology	Phox (PX) domain-containing protein	-0.082405	0.999959	0.274739	0.17816	0.739361	0.00349451
NbL01g22280	35.2 not assigned.unknown	Unknown	-0.00777545	0.999959	-2.33061	1.20675e-07	-1.7833	6.37288e-08
NbL01g22300	29.8 protein.assembly and cofactor ligation	SufE/NifU family protein	-0.0682009	0.999959	-0.32241	0.0757324	-0.393334	0.00228529
NbL01g22310	29.5.5 protein.degradation.serine protease	DegP protease 9	0.0494056	0.999959	-0.382479	0.0126012	-0.220921	0.0942933
NbL01g22320	34.99 transport.misc	Xanthine/uracil permease family protein	0.0253074	0.999959	0.897646	6.14773e-06	0.841977	8.96392e-06
NbL01g22330	30.3 signalling.calcium	Unknown	0.0917248	0.999959	-0.197948	0.27439	-0.287853	0.00737733
NbL01g22340	30.2.16 signalling.receptor kinases.Catharanthus roseus-like RLK1	hercules receptor kinase 1	-0.124443	0.999959	-0.381139	0.178471	NA	NA
NbL01g22370	31.2 cell.division	anaphase-promoting complex subunit 8	0.0125949	0.999959	-0.0417291	0.908882	NA	NA
NbL01g22380	31.2 cell.division	anaphase-promoting complex subunit 8	-0.156783	0.999959	0.130342	0.545847	0.264548	0.222371
NbL01g22390	35.2 not assigned.unknown	Unknown	-0.0435768	0.999959	0.333764	0.173534	0.466163	0.00427035
NbL01g22410	29.5.11.4.2 protein.degradation.ubiquitin.E3.RING	Unknown	0.246952	0.999959	-0.53741	0.00444376	-0.500695	0.00224211
NbL01g22420	35.2 not assigned.unknown	Unknown	1.0398	0.999959	6.71232	0.00157562	4.99734	0.000121655
NbL01g22430	25.4 C1-metabolism.5-formyltetrahydrofolate cyclo-ligase	5-formyltetrahydrofolate cycloligase	-0.112234	0.999959	1.44419	5.4961e-05	1.73245	3.86016e-05
NbL01g22440	35.1.42 not assigned.no ontology.proline rich family	Unknown	-0.0660862	0.999959	-0.214655	0.326575	-0.16896	0.24483
NbL01g22450	34.1 transport.p- and v-ATPases	H[+]-ATPase 11	-0.392265	0.926364	-0.564257	0.00872921	-0.386746	0.125231
NbL01g22460	27.3.22 RNA.regulation of transcription.HB,Homeobox transcription factor family	Unknown	0.220598	0.999959	1.45956	9.60295e-05	1.24455	4.88108e-05
NbL01g22470	35.2 not assigned.unknown	Unknown	0.158965	0.999959	0.0142224	0.959278	NA	NA
NbL01g22480	35.2 not assigned.unknown	Unknown	0.131117	0.999959	-0.0382055	0.905798	NA	NA
NbL01g22500	34.4 transport.nitrate;34.13 transport.peptides and oligopeptides	Unknown	-0.299561	0.999959	-0.984842	0.00440601	NA	NA
NbL01g22600	28.1 DNA.synthesis/chromatin structure	NAP1-related protein 2	-0.133856	0.999959	0.498713	0.0683077	0.149247	0.380208
NbL01g22610	35.1.5 not assigned.no ontology.pentatricopeptide (PPR) repeat-containing protein	Pentatricopeptide repeat (PPR) superfamily protein	0.0473133	0.999959	-0.866897	0.000538813	-0.630711	0.0664136
NbL01g22620	35.1.5 not assigned.no ontology.pentatricopeptide (PPR) repeat-containing protein	Unknown	-0.195998	0.999959	-1.01263	0.00300355	-0.937931	0.000212625
NbL01g22640	27.3.25 RNA.regulation of transcription.MYB domain transcription factor family	myb domain protein 94	-0.0720054	0.999959	1.49433	0.0415081	2.61332	0.00184903
NbL01g22650	35.2 not assigned.unknown	Unknown	-0.073705	0.999959	0.0958549	0.579324	0.430239	0.0735882
NbL01g22660	26.2 misc.UDP glucosyl and glucoronyl transferases	Unknown	0.243943	0.999959	0.825375	0.0165389	0.582021	0.0201689
NbL01g22670	35.2 not assigned.unknown	Unknown	0.377866	0.999959	-0.53847	0.382782	-0.655713	0.0453764
NbL01g22680	35.2 not assigned.unknown	Unknown	NA	NA	NA	NA	-0.395102	0.088158
NbL01g22690	27.3.8 RNA.regulation of transcription.C2C2(Zn) DOF zinc finger family	Unknown	0.550217	0.96293	-1.41084	0.000308279	-1.12003	9.17028e-05
NbL01g22700	35.2 not assigned.unknown	Biotin/lipoate A/B protein ligase family	0.177029	0.999959	-1.24029	0.000523104	NA	NA
NbL01g22720	26.10 misc.cytochrome P450	Unknown	0.280548	0.999959	1.697	0.00608905	-0.299837	0.377002
NbL01g22740	35.2 not assigned.unknown	NDH dependent flow 6	0.112427	0.999959	-1.11408	4.18552e-05	-1.42267	2.87167e-06
NbL01g22790	27.3.24 RNA.regulation of transcription.MADS box transcription factor family	K-box region and MADS-box transcription factor family protein	2.80355	0.195253	3.0976	0.000562498	1.72662	0.00816667
NbL01g22810	35.2 not assigned.unknown	Unknown	0.103866	0.999959	0.934189	0.0257042	1.14416	2.83376e-05
NbL01g22840	28.99 DNA.unspecified	Unknown	0.219974	0.999959	0.532755	0.0645899	0.552409	0.0185969
NbL01g22850	31.4 cell.vesicle transport	vesicle transport V-snare 13	0.233676	0.999959	0.000764693	0.997114	-0.150341	0.181863
NbL01g22890	31.1 cell.organisation	Unknown	-0.1503	0.999959	-1.95213	0.000923593	NA	NA
NbL01g22920	28.1 DNA.synthesis/chromatin structure	HNH endonuclease domain-containing protein	-0.194268	0.999959	-0.523255	0.00156278	-0.336721	0.00845265
NbL01g22950	31.1 cell.organisation	Ankyrin repeat family protein	0.307074	0.999959	0.21934	0.322805	0.28397	0.457466
NbL01g22960	31.1 cell.organisation	Ankyrin repeat family protein	0.29361	0.999959	1.1373	0.104182	0.816926	0.00492562
NbL01g22990	27.3.71 RNA.regulation of transcription.SNF7;31.4 cell.vesicle transport	vacuolar protein sorting-associated protein 20.2	0.588878	0.97916	1.62494	3.13437e-05	1.32356	0.00101202
NbL01g23020	29.5 protein.degradation	Poly (ADP-ribose) glycohydrolase (PARG)	-0.130371	0.999959	0.659465	0.0405603	NA	NA
NbL01g23040	23.2 nucleotide metabolism.degradation	apyrase 2	-0.0922512	0.999959	-0.0951554	0.718954	-0.905263	7.35139e-05
NbL01g23060	29.3.3 protein.targeting.chloroplast	translocon at the inner envelope membrane of chloroplasts 55-II	0.300126	0.999959	0.400068	0.0884385	0.0911093	0.824082
NbL01g23070	29.3.3 protein.targeting.chloroplast	translocon at the inner envelope membrane of chloroplasts 55-II	0.158184	0.999959	0.972891	0.00231824	0.679479	0.000188778
NbL01g23090	29.4 protein.postranslational modification	HOPW1-1-interacting 2	0.13843	0.999959	0.687239	0.00219387	0.787414	8.05385e-05
NbL01g23100	34 transport	UDP-N-acetylglucosamine (UAA) transporter family	-0.656948	0.496925	-0.406546	0.0796474	NA	NA
NbL01g23110	35.2 not assigned.unknown	Unknown	-0.87552	0.0771595	-0.632263	0.00272266	NA	NA
NbL01g23120	27.3.32 RNA.regulation of transcription.WRKY domain transcription factor family	Unknown	-0.0738058	0.999959	2.43639	0.00037898	NA	NA
NbL01g23130	27.3.32 RNA.regulation of transcription.WRKY domain transcription factor family	Unknown	-0.413841	0.999959	1.75687	0.000816571	NA	NA
NbL01g23140	27.3.99 RNA.regulation of transcription.unclassified	exocyst subunit exo70 family protein G1	0.0851833	0.999959	-0.142086	0.420222	-0.195317	0.197972
NbL01g23160	30.3 signalling.calcium	Unknown	NA	NA	NA	NA	-0.631781	0.00260921
NbL01g23190	29.5.11.4.2 protein.degradation.ubiquitin.E3.RING	Unknown	0.156295	0.999959	1.63379	7.36233e-05	1.34722	4.28659e-06
NbL01g23230	27.3.11 RNA.regulation of transcription.C2H2 zinc finger family	Zinc finger protein 622	-0.154919	0.999959	0.421619	0.161586	0.246408	0.206221
NbL01g23240	27.3.11 RNA.regulation of transcription.C2H2 zinc finger family	Unknown	-0.174525	0.999959	0.421134	0.246452	NA	NA
NbL01g23250	35.2 not assigned.unknown	E3 ubiquitin-protein ligase%2C putative (DUF1644)	-0.0836602	0.999959	0.37594	0.0742857	0.245804	0.0404007
NbL01g23260	27.2 RNA.transcription	TBP-associated factor II 15	0.0270951	0.999959	-0.0348284	0.883553	-0.00535763	0.976957
NbL01g23290	27.3.7 RNA.regulation of transcription.C2C2(Zn) CO-like, Constans-like zinc finger family	Unknown	0.462126	0.999959	0.148149	0.659153	-0.219459	0.152399
NbL01g23300	29.2.2.3.3 protein.synthesis.ribosome biogenesis.Pre-rRNA processing and modifications.methylotransferases	methyltransferase	-0.0446562	0.999959	-1.49475	0.00417744	NA	NA
NbL01g23340	29.2.1.2.1.6 protein.synthesis.ribosomal protein.eukaryotic.40S subunit.S6	ribosomal protein S6	-0.436214	0.999959	-0.854136	0.0386272	-1.12139	0.00038256
NbL01g23350	33.99 development.unspecified	exocyst complex component sec15A	-0.295056	0.999959	-0.844627	0.000748022	-0.687494	0.020955
NbL01g23380	29.4 protein.postranslational modification	Unknown	0.0414344	0.999959	0.548316	0.00938675	1.08047	2.29541e-06
NbL01g23430	20.1 stress.biotic	ENHANCED DISEASE RESISTANCE 2	0.175134	0.999959	0.427919	0.118645	0.674576	0.00469836
NbL01g23440	27.3.99 RNA.regulation of transcription.unclassified	Mob1/phocein family protein	0.250797	0.999959	0.871209	0.000500379	1.06841	3.77006e-06
NbL01g23450	27.3.99 RNA.regulation of transcription.unclassified	Unknown	NA	NA	NA	NA	1.07217	0.000255596
NbL01g23470	16.8.4 secondary metabolism.flavonoids.flavonols;16.8.4.2 secondary metabolism.flavonoids.flavonols.flavonol 3-O-glycosyltransferase;17.4.1 hormone metabolism.cytokinin.synthesis-degradation;20.1 stress.biotic;26.2 misc.UDP glucosyl and glucoronyl transferases	Unknown	-0.165051	0.999959	-4.03062	7.79886e-05	-5.68514	2.27019e-05
NbL01g23480	35.2 not assigned.unknown	Unknown	0.0461563	0.999959	-4.00752	0.00099712	NA	NA
NbL01g23520	35.2 not assigned.unknown	Unknown	NA	NA	NA	NA	1.10855	4.45819e-05
NbL01g23530	35.2 not assigned.unknown	Unknown	NA	NA	NA	NA	-0.137902	0.546286
NbL01g23540	35.2 not assigned.unknown	Unknown	NA	NA	NA	NA	0.0991037	0.647165
NbL01g23550	35.1.5 not assigned.no ontology.pentatricopeptide (PPR) repeat-containing protein	Unknown	-0.22714	0.999959	-0.217755	0.364904	-0.0336138	0.888332
NbL01g23580	29.2.1.2.2.13 protein.synthesis.ribosomal protein.eukaryotic.60S subunit.L13	breast basic conserved 1	-0.12626	0.999959	0.40532	0.259829	0.0729124	0.75881
NbL01g23590	33.99 development.unspecified	nodulin MtN21 /EamA-like transporter family protein	0.0999113	0.999959	-0.0138233	0.968389	NA	NA
NbL01g23600	35.2 not assigned.unknown	Uncharacterized protein family (UPF0114)	-0.186302	0.999959	-0.4145	0.0465345	-0.574759	0.0196517
NbL01g23630	13.1.6.5.5 amino acid metabolism.synthesis.aromatic aa.tryptophan.tryptophan synthase	tryptophan synthase beta type 2	-0.183454	0.999959	1.07717	0.0069587	1.48983	2.76957e-07
NbL01g23650	35.2 not assigned.unknown	Unknown	-0.200867	0.999959	-0.910156	0.00330486	NA	NA
NbL01g23660	35.2 not assigned.unknown	Unknown	0.417407	0.999959	0.164085	0.671002	NA	NA
NbL01g23670	30.5 signalling.G-proteins	RHO guanyl-nucleotide exchange factor 14	0.280399	0.999959	2.14479	2.48648e-06	1.6482	1.98852e-06
NbL01g23690	29.2.1.2.2.7 protein.synthesis.ribosomal protein.eukaryotic.60S subunit.L7	Ribosomal protein L30/L7 family protein	-0.145174	0.999959	-0.290065	0.398662	-0.197634	0.273451
NbL01g23700	35.1 not assigned.no ontology	RNA-binding (RRM/RBD/RNP motifs) family protein	0.132428	0.999959	-0.137051	0.549242	NA	NA
NbL01g23740	35.2 not assigned.unknown	Unknown	0.398644	0.999959	1.1633	0.00123048	0.432166	0.0318239
NbL01g23780	27.4 RNA.RNA binding	Unknown	-0.177234	0.999959	-0.878444	0.00204911	-0.526027	0.237552
NbL01g23790	35.2 not assigned.unknown	Unknown	-0.168084	0.999959	-0.396055	0.24298	-0.546426	0.0645487
NbL01g23800	35.2 not assigned.unknown	Unknown	-0.33613	0.999959	-0.0696267	0.840555	NA	NA
NbL01g23810	29.3.4.3 protein.targeting.secretory pathway.vacuole	gamma vacuolar processing enzyme	0.112692	0.999959	1.48263	2.38279e-06	1.56989	4.25116e-08
NbL01g23850	4.1.4 glycolysis.cytosolic branch.phosphofructokinase (PFK);4.2.4 glycolysis.plastid branch.phosphofructokinase (PFK);4.3.4 glycolysis.unclear/dually targeted.phosphofructokinase (PFK)	phosphofructokinase 3	0.210224	0.999959	0.846064	0.00192424	0.906855	0.000164205
NbL01g23880	31.3 cell.cycle	cell division control 2	-0.190467	0.999959	-0.605807	0.0082646	-0.336412	0.118662
NbL01g23890	29.1 protein.aa activation	Nucleotidylyl transferase superfamily protein	-0.0697447	0.999959	-1.67833	1.03444e-07	-1.24481	3.04416e-07
NbL01g23910	35.2 not assigned.unknown	Thioredoxin superfamily protein	0.148458	0.999959	0.0589318	0.733351	0.103228	0.640061
NbL01g23920	34.13 transport.peptides and oligopeptides	Unknown	0.145129	0.999959	-0.244518	0.182549	-0.193825	0.113716
NbL01g23940	20.2.1 stress.abiotic.heat	DNAJ heat shock N-terminal domain-containing protein	-0.103675	0.999959	-0.00669936	0.965929	0.0724292	0.636137
NbL01g23950	34.2 transport.sugars	Nucleotide-sugar transporter family protein	-0.0667101	0.999959	-0.777817	0.00345589	-0.965003	2.294e-05
NbL01g23960	35.2 not assigned.unknown	Unknown	-0.21695	0.999959	-0.573729	0.0122434	-0.99597	0.000220282
NbL01g23970	35.2 not assigned.unknown	secondary thiamine-phosphate synthase enzyme	0.0644069	0.999959	0.619249	0.047382	0.549388	0.0191135
NbL01g23980	4.1.5 glycolysis.cytosolic branch.pyrophosphate-fructose-6-P phosphotransferase	Phosphofructokinase family protein	-0.188606	0.999959	-0.26117	0.294912	-0.4051	0.0228356
NbL01g24010	1.1.1.2 PS.lightreaction.photosystem II.PSII polypeptide subunits	Photosystem II reaction center PsbP family protein	-0.305898	0.999959	-2.84932	3.40553e-07	-3.56161	3.57968e-07
NbL01g24030	27.3.67 RNA.regulation of transcription.putative transcription regulator	AT hook motif DNA-binding family protein	0.240605	0.999959	0.44579	0.125332	0.0363804	0.830781
NbL01g24100	1.3.4 PS.calvin cycle.GAP	Unknown	-0.139321	0.999959	-2.40324	2.40836e-05	-2.51495	2.97948e-08
NbL01g24110	1.3.4 PS.calvin cycle.GAP	glyceraldehyde-3-phosphate dehydrogenase B subunit	-0.155385	0.999959	-2.07658	1.99682e-05	-2.44931	7.83645e-09
NbL01g24120	35.2 not assigned.unknown	Unknown	NA	NA	NA	NA	0.92391	0.000989325
NbL01g24130	35.2 not assigned.unknown	Unknown	NA	NA	NA	NA	0.960904	0.000834885
NbL01g24190	17.2.3 hormone metabolism.auxin.induced-regulated-responsive-activated	O-fucosyltransferase family protein	0.181662	0.999959	0.341185	0.135238	-0.00565314	0.983543
NbL01g24210	35.2 not assigned.unknown	transmembrane protein	0.146323	0.999959	1.40391	0.00452353	1.14257	0.000206331
NbL01g24220	28.99 DNA.unspecified	Unknown	-0.025304	0.999959	1.00072	0.0105564	NA	NA
NbL01g24240	16.2 secondary metabolism.phenylpropanoids	OPC-8:0 CoA ligase1	0.178357	0.999959	2.7299	2.83687e-05	1.49867	6.30946e-05
NbL01g24250	16.2 secondary metabolism.phenylpropanoids	OPC-8:0 CoA ligase1	0.177634	0.999959	2.65056	5.82986e-06	1.55286	5.52507e-06
NbL01g24280	35.2 not assigned.unknown	Unknown	-0.175737	0.999959	-0.350506	0.0635922	-0.0183599	0.917868
NbL01g24290	27.1.3.15 RNA.processing.3' end processing.Pcf11p	Unknown	0.0241257	0.999959	-0.732416	0.0339993	NA	NA
NbL01g24300	35.2 not assigned.unknown	hypothetical protein	-0.133618	0.999959	-0.121558	0.519952	NA	NA
NbL01g24330	26.9 misc.glutathione S transferases	Unknown	-0.0978372	0.999959	-1.50656	1.19787e-05	-1.19235	8.69327e-06
NbL01g24340	30.99 signalling.unspecified	Mechanosensitive ion channel family protein	0.0281272	0.999959	-0.178425	0.431306	NA	NA
NbL01g24370	29.5.11.4.2 protein.degradation.ubiquitin.E3.RING	Unknown	-0.168152	0.999959	2.31569	9.40461e-05	2.46437	5.49862e-09
NbL01g24380	35.2 not assigned.unknown	Thioredoxin superfamily protein	0.100214	0.999959	0.622746	0.119661	0.790867	7.04286e-05
NbL01g24410	26.28 misc.GDSL-motif lipase;33.99 development.unspecified	GDSL-like Lipase/Acylhydrolase superfamily protein	-0.256435	0.999959	0.0798564	0.835145	NA	NA
NbL01g24420	29.3.4.3 protein.targeting.secretory pathway.vacuole	VPS35 homolog B	0.00612584	0.999959	-0.0477639	0.813391	0.11754	0.501435
NbL01g24480	17.1.1 hormone metabolism.abscisic acid.synthesis-degradation	Abscisic acid-responsive (TB2/DP1%2C HVA22) family protein	-0.342876	0.999959	0.147327	0.527487	NA	NA
NbL01g24500	27.1.19 RNA.processing.ribonucleases	5'-3' exoribonuclease 3	-0.0478812	0.999959	-0.373123	0.0423997	-0.332792	0.0414554
NbL01g24520	27.3.99 RNA.regulation of transcription.unclassified	Unknown	0.032924	0.999959	0.12364	0.589421	0.0104379	0.967764
NbL01g24540	34.1.1 transport.p- and v-ATPases.H+-transporting two-sector ATPase;34.1.1.2 transport.p- and v-ATPases.H+-transporting two-sector ATPase.subunit C	ATPase%2C F0/V0 complex%2C subunit C protein	0.00540002	0.999959	0.497567	0.0628028	0.331216	0.00671021
NbL01g24560	35.2 not assigned.unknown	TRAM%2C LAG1 and CLN8 (TLC) lipid-sensing domain containing protein	-0.126688	0.999959	-3.25175	3.45508e-05	NA	NA
NbL01g24570	20.2.4 stress.abiotic.touch/wounding	bifunctional nuclease in basal defense response 1	0.55636	0.969805	0.227264	0.448898	0.21849	0.116822
NbL01g24580	35.2 not assigned.unknown	Unknown	0.579395	0.999959	0.1086	0.830306	0.210842	0.0693263
NbL01g24600	13.1.2.3.21 amino acid metabolism.synthesis.glutamate family.arginine.ornithine carbamoyltransferase	ornithine carbamoyltransferase	-0.610453	0.999959	-3.66066	0.208032	NA	NA
NbL01g24610	13.1.2.3.21 amino acid metabolism.synthesis.glutamate family.arginine.ornithine carbamoyltransferase	ornithine carbamoyltransferase	-0.121404	0.999959	-0.409132	0.0818674	-0.303186	0.033963
NbL01g24640	34.2 transport.sugars	Major facilitator superfamily protein	-0.252132	0.999959	-2.62877	8.14298e-08	NA	NA
NbL01g24670	35.2 not assigned.unknown	Unknown	-0.184582	0.999959	-0.799633	0.0673038	-0.348952	0.0458842
NbL01g24680	30.2.14 signalling.receptor kinases.leucine rich repeat XIV	Unknown	-0.0935173	0.999959	1.17419	3.47543e-05	1.06103	0.000428989
NbL01g24700	35.2 not assigned.unknown	Erythronate-4-phosphate dehydrogenase family protein	0.203551	0.999959	-1.4481	1.31545e-06	-1.82287	4.71717e-08
NbL01g24710	29.3.4.99 protein.targeting.secretory pathway.unspecified	Unknown	NA	NA	NA	NA	1.14407	0.000113707
NbL01g24720	29.3.4.99 protein.targeting.secretory pathway.unspecified	Sec14p-like phosphatidylinositol transfer family protein	0.465308	0.999959	1.7824	1.65434e-06	1.41355	7.0065e-06
NbL01g24730	35.2 not assigned.unknown	Unknown	-0.0598855	0.999959	0.112232	0.57991	0.22271	0.0263634
NbL01g24740	35.2 not assigned.unknown	Unknown	-0.073438	0.999959	0.0430694	0.847946	0.226698	0.0209932
NbL01g24750	35.1 not assigned.no ontology	outer envelope pore 24B-like protein	0.56025	0.999959	2.55607	5.41181e-05	-0.00141804	0.997387
NbL01g24760	35.2 not assigned.unknown	Protein phosphatase 2C family protein	0.206734	0.999959	0.395807	0.0312038	0.461138	0.0210726
NbL01g24770	35.2 not assigned.unknown	PPPDE putative thiol peptidase family protein	-0.339932	0.999959	-1.20063	0.000386096	NA	NA
NbL01g24780	17.3.2.2 hormone metabolism.brassinosteroid.signal transduction.BZR	Brassinosteroid signaling positive regulator (BZR1) family protein	-0.0489742	0.999959	-0.140916	0.330705	-0.3093	0.0574571
NbL01g24790	35.2 not assigned.unknown	exocyst complex component sec3A	0.0452554	0.999959	0.526509	0.0027601	0.345526	0.0527637
NbL01g24830	35.2 not assigned.unknown	Unknown	NA	NA	NA	NA	0.089617	0.55769
NbL01g24840	35.2 not assigned.unknown	seven transmembrane domain protein	-0.18551	0.999959	-0.0773268	0.769078	-0.30903	0.129958
NbL01g24880	26.13 misc.acid and other phosphatases;26.27 misc.calcineurin-like phosphoesterase family protein	Calcineurin-like metallo-phosphoesterase superfamily protein	0.214769	0.999959	0.99198	0.000365317	0.94327	0.00297178
NbL01g24920	20.2.1 stress.abiotic.heat	Unknown	-0.0691994	0.999959	-0.343247	0.0921728	-0.269488	0.171969
NbL01g24930	16.8.3 secondary metabolism.flavonoids.dihydroflavonols;16.8.4 secondary metabolism.flavonoids.flavonols	NAD(P)-binding Rossmann-fold superfamily protein	0.0319235	0.999959	0.713293	0.0302577	NA	NA
NbL01g24960	35.2 not assigned.unknown	Unknown	0.235166	0.999959	-1.33859	0.000304683	-1.11606	0.000890198
NbL01g24970	35.2 not assigned.unknown	WEAK CHLOROPLAST MOVEMENT UNDER BLUE LIGHT-like protein (DUF827)	0.196984	0.999959	-0.0356687	0.877322	0.279369	0.602497
NbL01g24980	35.2 not assigned.unknown	WEAK CHLOROPLAST MOVEMENT UNDER BLUE LIGHT-like protein (DUF827)	0.131611	0.999959	0.360209	0.289397	0.465305	0.0326086
NbL01g25000	35.1 not assigned.no ontology	Unknown	0.148296	0.999959	0.187609	0.314126	0.413193	0.012153
NbL01g25030	29.5.1 protein.degradation.subtilases	Unknown	-0.307617	0.999959	-0.223412	0.403272	0.507342	0.0208478
NbL01g25040	1.1.30 PS.lightreaction.state transition;29.4.1.55 protein.postranslational modification.kinase.receptor like cytoplasmatic kinase V	Protein kinase superfamily protein	-0.267949	0.999959	-1.07887	0.00145498	-1.48871	2.00852e-06
NbL01g25050	29.5.11.4.2 protein.degradation.ubiquitin.E3.RING	Unknown	-0.161522	0.999959	-0.334138	0.0907918	-0.44438	0.0126685
NbL01g25060	29.2.1.1.3.2.4 protein.synthesis.ribosomal protein.prokaryotic.unknown organellar.50S subunit.L4	Ribosomal protein L4/L1 family	-0.0321973	0.999959	-0.409679	0.0291736	-0.709732	0.000196166
NbL01g25070	35.2 not assigned.unknown	Unknown	NA	NA	NA	NA	1.45582	0.665778
NbL01g25080	27.1 RNA.processing	poly(A) binding protein 8	-0.363225	0.999959	-0.930098	0.0124079	-0.989244	0.00984925
NbL01g25100	29.5.3 protein.degradation.cysteine protease	Granulin repeat cysteine protease family protein	0.540558	0.999959	1.26811	0.0122825	1.38173	5.52433e-06
NbL01g25110	29.5.3 protein.degradation.cysteine protease	Granulin repeat cysteine protease family protein	0.505833	0.999959	1.25005	0.0135251	1.38521	5.24444e-06
NbL01g25120	35.1 not assigned.no ontology	Mannose-P-dolichol utilization defect 1 protein	0.121248	0.999959	-0.0631218	0.686858	0.0458859	0.725224
NbL01g25140	20.2.2 stress.abiotic.cold;27.3.55 RNA.regulation of transcription.HDA	WD-40 repeat family protein	0.151104	0.999959	0.451976	0.0168006	0.196299	0.282883
NbL01g25190	35.2 not assigned.unknown	C5orf35	-0.097966	0.999959	0.465308	0.0124687	1.14502	9.73749e-05
NbL01g25200	35.2 not assigned.unknown	Unknown	0.192614	0.999959	1.2319	0.0015125	0.755409	0.0484709
NbL01g25210	29.3.5 protein.targeting.peroxisomes	Peroxisomal membrane 22 kDa (Mpv17/PMP22) family protein	0.160356	0.999959	-0.157945	0.376632	NA	NA
NbL01g25230	35.1.41 not assigned.no ontology.hydroxyproline rich proteins	Unknown	-0.11694	0.999959	0.178506	0.667765	NA	NA
NbL01g25280	27.2 RNA.transcription	Unknown	-0.103718	0.999959	0.0203878	0.941009	0.148082	0.395224
NbL01g25310	27.3.99 RNA.regulation of transcription.unclassified	Unknown	NA	NA	NA	NA	0.711865	0.00681712
NbL01g25320	27.3.24 RNA.regulation of transcription.MADS box transcription factor family	AGAMOUS-like 16	NA	NA	NA	NA	-1.45269	2.21221e-05
NbL01g25360	35.2 not assigned.unknown	Unknown	0.585605	0.999959	1.32589	0.00171784	0.700982	0.0242738
NbL01g25380	34.3 transport.amino acids	Unknown	0.405102	0.999959	5.50183	0.0418961	5.11677	0.0162073
NbL01g25390	34.3 transport.amino acids	amino acid permease 6	2.31226	0.999959	5.13582	0.00196026	2.36325	5.06136e-05
NbL01g25400	13.1.4.1.4 amino acid metabolism.synthesis.branched chain group.common.branched-chain amino acid aminotransferase;18.4.1 Co-factor and vitamine metabolism.pantothenate.branched-chain amino acid aminotransferase	branched-chain amino acid transaminase 2	0.046228	0.999959	-5.35516	0.00826684	NA	NA
NbL01g25420	35.2 not assigned.unknown	GDSL-like lipase/acylhydrolase superfamily protein	-0.0785429	0.999959	1.59566	9.82169e-05	1.77371	0.000861105
NbL01g25440	10.6.2 cell wall.degradation.mannan-xylose-arabinose-fucose	glycosyl hydrolase family 10 protein / carbohydrate-binding domain-containing protein	0.00219238	0.999959	0.283292	0.0753327	0.00977078	0.942841
NbL01g25460	30.5 signalling.G-proteins;33.99 development.unspecified	Transducin family protein / WD-40 repeat family protein	0.172389	0.999959	-0.516611	0.0142308	-0.144031	0.64666
NbL01g25470	30.5 signalling.G-proteins;33.99 development.unspecified	transducin family protein / WD-40 repeat family protein	-0.344718	0.999959	0.0984947	0.799586	0.349344	0.255914
NbL01g25480	35.2 not assigned.unknown	Unknown	-0.151304	0.999959	-3.82314	0.00360316	NA	NA
NbL01g25490	35.2 not assigned.unknown	Unknown	0.153518	0.999959	-1.72996	0.000998173	-0.857681	0.00820867
NbL01g25500	35.2 not assigned.unknown	Unknown	0.295699	0.993079	0.477851	0.00596378	0.596045	0.001934
NbL01g25510	27.3.67 RNA.regulation of transcription.putative transcription regulator	GATA type zinc finger transcription factor family protein	0.175353	0.999959	0.505136	0.0373086	-0.625833	0.0083746
NbL01g25520	35.1.3 not assigned.no ontology.armadillo/beta-catenin repeat family protein	ARM repeat superfamily protein	0.0770287	0.999959	1.21679	0.000642725	0.615912	0.00913188
NbL01g25600	35.2 not assigned.unknown	glucose-6-phosphate isomerase%2C putative (DUF641)	-0.10268	0.999959	-0.675492	0.000240277	-0.951445	1.24048e-05
NbL01g25620	35.2 not assigned.unknown	Unknown	0.586122	0.999959	1.75122	0.000102761	1.86673	3.30763e-08
NbL01g25630	31.3 cell.cycle	Cyclin D2%3B1	-0.0396622	0.999959	-1.64591	0.000368112	-2.47656	1.50365e-08
NbL01g25640	27.3.6 RNA.regulation of transcription.bHLH,Basic Helix-Loop-Helix family	Unknown	0.562478	0.999959	0.385476	0.487959	NA	NA
NbL01g25650	27.3.6 RNA.regulation of transcription.bHLH,Basic Helix-Loop-Helix family	Unknown	0.39659	0.829347	0.936614	9.73628e-05	0.781507	3.35824e-05
NbL01g25800	35.2 not assigned.unknown	Unknown	NA	NA	NA	NA	0.158405	0.23628
NbL01g25810	30.7 signalling.14-3-3 proteins	general regulatory factor 2	-0.076218	0.999959	-0.000535698	0.998464	-0.158385	0.375342
NbL01g25820	17.4.1 hormone metabolism.cytokinin.synthesis-degradation;26.2 misc.UDP glucosyl and glucoronyl transferases	UDP-Glycosyltransferase superfamily protein	0.308245	0.999959	0.116204	0.770406	1.23646	0.000987046
NbL01g25830	17.4.1 hormone metabolism.cytokinin.synthesis-degradation;26.2 misc.UDP glucosyl and glucoronyl transferases	UDP-Glycosyltransferase superfamily protein	0.476951	0.999959	0.165161	0.689271	1.04307	0.00163315
NbL01g25850	30.11 signalling.light	cryptochrome 1	0.460722	0.999959	-1.61885	0.000360519	-3.33486	1.46765e-08
NbL01g25880	35.2 not assigned.unknown	Unknown	-0.453698	0.999959	-0.762523	0.0074539	NA	NA
NbL01g25900	27.3.3 RNA.regulation of transcription.AP2/EREBP, APETALA2/Ethylene-responsive element binding protein family	related to AP2 4	-0.137244	0.999959	-1.81939	6.73387e-07	-1.70215	3.70534e-06
NbL01g25930	11.1.1.1 lipid metabolism.FA synthesis and FA elongation.Acetyl CoA Carboxylation.homomeric Enzyme	acetyl-CoA carboxylase 1	0.0462078	0.999959	-0.369786	0.122469	-0.224304	0.105611
NbL01g25940	29.5.11 protein.degradation.ubiquitin	membrane-anchored ubiquitin-fold protein 6 precursor	-0.174532	0.999959	0.639654	0.065266	NA	NA
NbL01g25950	35.2 not assigned.unknown	Unknown	0.405343	0.999959	1.61282	0.0133102	1.56288	0.00208043
NbL01g25960	27.3.99 RNA.regulation of transcription.unclassified	Unknown	NA	NA	NA	NA	-0.13554	0.340449
NbL01g25990	1.1.4.7 PS.lightreaction.ATP synthase.delta chain	F-type H+-transporting ATPase subunit delta	-0.184705	0.999959	-1.74719	4.007e-07	-2.13271	1.27006e-08
NbL01g26000	1.1.4.7 PS.lightreaction.ATP synthase.delta chain	F-type H+-transporting ATPase subunit delta	-0.152286	0.999959	-1.70368	3.74519e-07	-2.12658	1.04615e-08
NbL01g26070	28.1 DNA.synthesis/chromatin structure	Unknown	-0.188639	0.999959	-0.923981	0.0101889	-1.29699	0.130924
NbL01g26080	28.1 DNA.synthesis/chromatin structure	RH39	-0.101381	0.999959	-0.457958	0.00527356	-0.823053	0.00013937
NbL01g26100	34.11 transport.NDP-sugars at the ER	Nucleotide-sugar transporter family protein	-0.166782	0.999959	-0.153376	0.546999	-0.0404805	0.816797
NbL01g26110	35.2 not assigned.unknown	Unknown	-0.0850837	0.999959	0.495411	0.0118959	0.0681307	0.660089
NbL01g26120	29.2.3 protein.synthesis.initiation	eukaryotic translation initiation factor 4A1	-0.128747	0.999959	-0.387624	0.174491	-0.794689	0.012095
NbL01g26160	10.2.1 cell wall.cellulose synthesis.cellulose synthase	cellulose synthase A9	-0.576551	0.999959	-0.61592	0.125023	-0.798861	0.00125902
NbL01g26170	10.2.1 cell wall.cellulose synthesis.cellulose synthase	cellulose synthase 6	-0.404748	0.999959	-0.712077	0.0744977	-0.656744	0.0294707
NbL01g26180	35.2 not assigned.unknown	ROH1%2C putative (DUF793)	-0.627845	0.524079	-0.0200571	0.936332	0.299912	0.175559
NbL01g26190	35.2 not assigned.unknown	Unknown	0.115774	0.999959	-1.75458	1.35368e-05	-1.76102	0.000170069
NbL01g26200	18 Co-factor and vitamine metabolism	lipoyltransferase 2	-0.386068	0.804125	-1.09285	1.66164e-05	-0.941139	8.2365e-05
NbL01g26210	18 Co-factor and vitamine metabolism	lipoyltransferase 2	-0.246705	0.999959	-0.891539	0.000417911	-1.11217	4.27733e-06
NbL01g26260	27.3.30 RNA.regulation of transcription.Trihelix, Triple-Helix transcription factor family	Unknown	-0.26107	0.999959	0.3524	0.064007	-0.258928	0.17285
NbL01g26280	27.3.46 RNA.regulation of transcription.DNA methyltransferases	domains rearranged methyltransferase 2	0.0890294	0.999959	-0.40372	0.0502609	-0.643931	0.00114183
NbL01g26290	20.2 stress.abiotic	osmotin 34	-0.508063	0.999959	4.21417	1.60262e-05	0.530158	0.573085
NbL01g26310	35.2 not assigned.unknown	Stress responsive alpha-beta barrel domain protein	0.00997268	0.999959	-2.21544	1.24474e-05	NA	NA
NbL01g26320	27.1.2 RNA.processing.RNA helicase	DEA(D/H)-box RNA helicase family protein	-0.20274	0.999959	0.0921698	0.75551	NA	NA
NbL01g26330	27.1.2 RNA.processing.RNA helicase	Unknown	-0.460018	0.999959	-0.789319	0.0152098	NA	NA
NbL01g26390	29.3 protein.targeting;29.3.4.99 protein.targeting.secretory pathway.unspecified	Signal recognition particle%2C SRP54 subunit protein	0.106813	0.999959	0.153709	0.557522	NA	NA
NbL01g26410	34.30 transport.H+ transporting pyrophosphatase	Inorganic H pyrophosphatase family protein	-0.312277	0.999959	-0.800549	0.000821736	-0.620416	0.000898353
NbL01g26430	27.3.67 RNA.regulation of transcription.putative transcription regulator;27.3.99 RNA.regulation of transcription.unclassified	XH/XS domain-containing protein	0.0719728	0.999959	0.18942	0.25891	0.587619	0.000626458
NbL01g26440	29.2.1.2.1.12 protein.synthesis.ribosomal protein.eukaryotic.40S subunit.S12	Ribosomal protein L7Ae/L30e/S12e/Gadd45 family protein	-0.303007	0.999959	-0.519023	0.187261	-0.455503	0.00305183
NbL01g26450	26.19 misc.plastocyanin-like	Unknown	0.419339	0.999959	1.20182	0.0128143	NA	NA
NbL01g26470	16.2.1.4 secondary metabolism.phenylpropanoids.lignin biosynthesis.HCT	hydroxycinnamoyl-CoA shikimate/quinate hydroxycinnamoyl transferase	0.397518	0.999959	1.57227	2.88918e-06	0.918929	0.000151907
NbL01g26490	35.2 not assigned.unknown	ephrin-A3 protein	-0.207963	0.999959	0.437801	0.107404	NA	NA
NbL01g26500	28.2 DNA.repair	Rad23 UV excision repair protein family	0.162536	0.999959	-0.217021	0.427437	NA	NA
NbL01g26520	35.2 not assigned.unknown	Unknown	0.0866026	0.999959	-0.376149	0.102622	NA	NA
NbL01g26540	33.99 development.unspecified	Unknown	-0.227416	0.999959	-0.0055173	0.981265	0.120988	0.436473
NbL01g26550	3.4.2 minor CHO metabolism.myo-inositol.InsP-Kinases	inositol polyphosphate kinase 2 beta	0.129172	0.999959	0.64769	0.00933018	0.127312	0.413726
NbL01g26570	27.3.73 RNA.regulation of transcription.Zn-finger(CCHC)	TUDOR-SN protein 1	0.0431697	0.999959	0.52877	0.140523	-0.0983371	0.596995
NbL01g26590	35.2 not assigned.unknown	stress up-regulated Nod 19 protein	0.563793	0.999959	0.799387	0.0318269	1.00776	0.00110667
NbL01g26600	35.2 not assigned.unknown	stress up-regulated Nod 19 protein	0.151957	0.999959	-0.311561	0.46978	-0.110528	0.83158
NbL01g26630	26.2 misc.UDP glucosyl and glucoronyl transferases	Exostosin family protein	-0.120205	0.999959	0.00323431	0.984371	0.0961662	0.499291
NbL01g26640	35.2 not assigned.unknown	Unknown	-0.207903	0.999959	1.3061	0.00204472	1.48919	0.00170117
NbL01g26660	27.3.3 RNA.regulation of transcription.AP2/EREBP, APETALA2/Ethylene-responsive element binding protein family	Unknown	0.711381	0.999959	6.01566	0.13125	6.86325	0.0128179
NbL01g26670	35.1 not assigned.no ontology	transducin family protein / WD-40 repeat family protein	0.231109	0.999959	0.401205	0.0854053	0.325026	0.0408542
NbL01g26710	30.5 signalling.G-proteins	ARF GTPase-activating protein	-0.0444267	0.999959	-0.898911	0.0255863	-1.15372	0.000673856
NbL01g26720	27.3.4 RNA.regulation of transcription.ARF, Auxin Response Factor family	auxin response factor 2	0.0430997	0.999959	-0.86713	0.000224607	-1.34581	2.34476e-06
NbL01g26730	29.5.5 protein.degradation.serine protease	CLPC homologue 1	-0.0766807	0.999959	-0.423571	0.00441463	-0.230707	0.0297128
NbL01g26820	35.2 not assigned.unknown	transmembrane protein	-0.038681	0.999959	1.36907	6.25826e-05	1.97376	2.83313e-05
NbL01g26830	7.2.4 OPP.non-reductive PP.ribose 5-phosphate isomerase	Ribose 5-phosphate isomerase%2C type A protein	-0.372277	0.999959	1.15649	0.0387567	-1.40092	0.00445268
NbL01g26840	7.2.4 OPP.non-reductive PP.ribose 5-phosphate isomerase	Ribose 5-phosphate isomerase%2C type A protein	-0.122935	0.999959	1.37838	0.0157158	-1.55475	0.0015953
NbL01g26860	34.16 transport.ABC transporters and multidrug resistance systems	ABC-2 type transporter family protein	0.0983135	0.999959	-0.418281	0.0653287	-0.0980667	0.552196
NbL01g26870	26.2 misc.UDP glucosyl and glucoronyl transferases	Core-2/I-branching beta-1%2C6-N-acetylglucosaminyltransferase family protein	-0.132237	0.999959	-0.178321	0.311111	0.10419	0.661212
NbL01g26890	35.1 not assigned.no ontology	Unknown	0.422074	0.789574	-0.379185	0.0630943	-1.34348	3.23697e-05
NbL01g26900	20.2.3 stress.abiotic.drought/salt;26.7 misc.oxidases - copper, flavone etc	Cupredoxin superfamily protein	0.300318	0.999959	-0.621166	0.0292146	-0.522023	0.474212
NbL01g26910	20.2.3 stress.abiotic.drought/salt;26.7 misc.oxidases - copper, flavone etc	Cupredoxin superfamily protein	0.107154	0.999959	-0.201985	0.308924	-0.137926	0.370286
NbL01g26920	35.2 not assigned.unknown	Unknown	-0.216953	0.999959	-1.18156	1.5907e-05	-0.821177	5.99945e-05
NbL01g26930	35.2 not assigned.unknown	peptidyl serine alpha-galactosyltransferase	-0.00617094	0.999959	0.693725	0.00954473	0.679839	0.0104554
NbL01g26940	29.5.11 protein.degradation.ubiquitin;29.5.11.4.2 protein.degradation.ubiquitin.E3.RING	Unknown	0.596889	0.915259	-0.959344	0.0121299	NA	NA
NbL01g26970	30.4.1 signalling.phosphinositides.phosphatidylinositol-4-phosphate 5-kinase	Unknown	-0.03737	0.999959	0.486284	0.0106681	0.391425	0.0528438
NbL01g26980	30.4.1 signalling.phosphinositides.phosphatidylinositol-4-phosphate 5-kinase	Unknown	0.023806	0.999959	0.920325	0.0139761	0.484761	0.0824485
NbL01g27010	31.3 cell.cycle	Transducin/WD40 repeat-like superfamily protein	-0.0108859	0.999959	0.109774	0.633539	-0.145613	0.390652
NbL01g27030	18 Co-factor and vitamine metabolism	quinolinate phoshoribosyltransferase	-0.100381	0.999959	-0.0963332	0.754671	0.229871	0.277564
NbL01g27040	35.2 not assigned.unknown	Unknown	0.363541	0.999959	2.71536	0.000295696	0.509223	0.043901
NbL01g27070	35.2 not assigned.unknown	Unknown	-0.679409	0.999959	1.77941	0.000541066	1.4408	0.0325431
NbL01g27080	35.2 not assigned.unknown	Unknown	-0.01903	0.999959	0.442063	0.0411318	0.814131	0.00023191
NbL01g27090	35.2 not assigned.unknown	Unknown	0.007122	0.999959	0.416074	0.0820592	0.770722	0.00154822
NbL01g27100	35.2 not assigned.unknown	Unknown	0.224103	0.999959	0.627692	0.0346878	1.02033	2.66747e-06
NbL01g27110	35.2 not assigned.unknown	Unknown	-0.156446	0.999959	0.0629542	0.854293	0.136521	0.602985
NbL01g27160	26.14 misc.oxygenases	phytanoyl-CoA dioxygenase (PhyH) family protein	0.170406	0.999959	0.755549	0.00400439	0.773308	0.00327544
NbL01g27180	17.2.3 hormone metabolism.auxin.induced-regulated-responsive-activated	O-fucosyltransferase family protein	0.134197	0.999959	0.190362	0.432792	NA	NA
NbL01g27190	34.6 transport.sulphate	sulfate transporter 91	0.289172	0.999959	-0.332716	0.501632	0.787568	0.0235515
NbL01g27200	23.3.2.2 nucleotide metabolism.salvage.nucleoside kinases.uridine kinase	P-loop containing nucleoside triphosphate hydrolases superfamily protein	0.0287402	0.999959	0.272433	0.389071	0.532479	0.014452
NbL01g27220	28.99 DNA.unspecified	DEAD/DEAH box RNA helicase family protein	0.428035	0.999959	1.06781	0.0019598	0.678267	0.0143103
NbL01g27250	35.2 not assigned.unknown	Unknown	-0.0212937	0.999959	-0.600146	0.0260497	NA	NA
NbL02g00060	35.2 not assigned.unknown	Unknown	0.298245	0.999959	0.448085	0.0237709	0.24565	0.179118
NbL02g00120	35.2 not assigned.unknown	Unknown	-0.0142915	0.999959	0.870094	0.00553503	1.11644	1.23737e-06
NbL02g00130	35.2 not assigned.unknown	Unknown	0.0444581	0.999959	0.942305	0.00169881	1.08687	2.08007e-06
NbL02g00190	16.2.1.8 secondary metabolism.phenylpropanoids.lignin biosynthesis.F5H;16.8.3.3 secondary metabolism.flavonoids.dihydroflavonols.flavonoid 3-monooxygenase;26.10 misc.cytochrome P450	Unknown	-0.0176695	0.999959	-2.04291	2.85983e-05	NA	NA
NbL02g00200	16.2.1.8 secondary metabolism.phenylpropanoids.lignin biosynthesis.F5H;16.8.3.3 secondary metabolism.flavonoids.dihydroflavonols.flavonoid 3-monooxygenase;26.10 misc.cytochrome P450	Unknown	0.815107	0.999959	2.12958	0.00127249	-0.90687	0.0218492
NbL02g00210	26.10 misc.cytochrome P450	Unknown	1.10273	0.953404	2.3842	0.000408665	-0.765136	0.0364901
NbL02g00220	30.2.3 signalling.receptor kinases.leucine rich repeat III	Leucine-rich receptor-like protein kinase family protein	-0.116561	0.999959	-1.157	0.0022579	-1.2904	1.38446e-05
NbL02g00240	20.2 stress.abiotic	ABC2 homolog 13	0.13219	0.999959	-1.46049	0.00189997	-1.90003	1.6563e-05
NbL02g00250	35.2 not assigned.unknown	Unknown	0.0602507	0.999959	-2.50506	0.000352072	-2.93164	0.000309245
NbL02g00260	35.2 not assigned.unknown	myosin-H heavy protein	0.178118	0.999959	-0.114713	0.678607	-0.254896	0.206178
NbL02g00290	20.1 stress.biotic	Unknown	0.169012	0.999959	-0.00163626	0.995302	NA	NA
NbL02g00300	35.2 not assigned.unknown	Unknown	0.159051	0.999959	-0.129673	0.573359	NA	NA
NbL02g00320	29.5.11.4.2 protein.degradation.ubiquitin.E3.RING	related to KPC1	-0.112415	0.999959	-0.295391	0.142934	-0.43291	0.0046442
NbL02g00330	11.9.3.2 lipid metabolism.lipid degradation.lysophospholipases.carboxylesterase;11.9.4.5 lipid metabolism.lipid degradation.beta-oxidation.acyl-CoA thioesterase;24 Biodegradation of Xenobiotics	Unknown	0.0414499	0.999959	-0.544597	0.0407784	-1.26689	5.23341e-07
NbL02g00340	11.9.3.2 lipid metabolism.lipid degradation.lysophospholipases.carboxylesterase;11.9.4.5 lipid metabolism.lipid degradation.beta-oxidation.acyl-CoA thioesterase;24 Biodegradation of Xenobiotics	Unknown	-0.0226074	0.999959	-0.573692	0.0402802	-1.3035	1.38825e-07
NbL02g00350	35.2 not assigned.unknown	Unknown	0.358064	0.999959	-0.0334755	0.897013	-0.187216	0.565036
NbL02g00360	35.2 not assigned.unknown	Unknown	-0.509653	0.661267	-1.09222	9.02822e-05	NA	NA
NbL02g00370	20 stress	stress enhanced protein 2	2.22717	0.999959	5.25561	0.1606	4.0859	2.23106e-05
NbL02g00380	20 stress	Unknown	0.229377	0.999959	3.94775	0.0811003	4.25136	0.000102222
NbL02g00390	2.2.2.4 major CHO metabolism.degradation.starch.D enzyme	disproportionating enzyme	-0.0556417	0.999959	-0.381988	0.0477188	0.0281901	0.846757
NbL02g00410	31.1 cell.organisation	SKP1 interacting partner 6	-0.126842	0.999959	-0.561906	0.000975835	-0.62295	0.00263134
NbL02g00420	13.1.6.1.5 amino acid metabolism.synthesis.aromatic aa.chorismate.shikimate kinase	shikimate kinase 1	0.201634	0.999959	0.950913	0.178534	NA	NA
NbL02g00430	35.2 not assigned.unknown	Unknown	0.0751402	0.999959	0.0793259	0.732482	0.138314	0.368063
NbL02g00440	30.5 signalling.G-proteins	GTP-binding protein-like protein	-0.00556895	0.999959	0.125727	0.543901	-0.128186	0.32881
NbL02g00450	35.2 not assigned.unknown	sorbin/SH3 domain protein	0.0338936	0.999959	0.290083	0.138168	-0.078949	0.584906
NbL02g00470	34.16 transport.ABC transporters and multidrug resistance systems	general control non-repressible 5	0.425809	0.695458	0.147514	0.43127	-0.932808	0.55639
NbL02g00480	34.16 transport.ABC transporters and multidrug resistance systems	general control non-repressible 5	0.578711	0.695458	0.787096	0.00415146	0.233299	0.123489
NbL02g00490	31.5.1 cell.cell death.plants	Unknown	0.172433	0.999959	-0.30314	0.199422	-0.0170826	0.928927
NbL02g00520	35.2 not assigned.unknown	Unknown	NA	NA	NA	NA	-0.490417	0.0386533
NbL02g00530	30.5 signalling.G-proteins	Ras-related small GTP-binding family protein	-0.0572287	0.999959	-0.854493	0.00655787	-1.20104	5.43986e-07
NbL02g00580	35.2 not assigned.unknown	GNAT acetyltransferase (DUF699)	0.0949476	0.999959	-0.214603	0.567867	NA	NA
NbL02g00600	35.1 not assigned.no ontology	Tetratricopeptide repeat (TPR)-like superfamily protein	-0.0254281	0.999959	-0.248975	0.340184	-0.720359	0.000164312
NbL02g00610	16.1.4.21 secondary metabolism.isoprenoids.carotenoids.violaxanthin de-epoxidase	violaxanthin de-epoxidase-like protein	0.214756	0.999959	-0.280755	0.147756	-0.430984	0.00482295
NbL02g00620	16.1.4.21 secondary metabolism.isoprenoids.carotenoids.violaxanthin de-epoxidase	violaxanthin de-epoxidase-like protein	0.152831	0.999959	-0.409776	0.0331515	-0.454993	0.00667656
NbL02g00660	34.9 transport.metabolite transporters at the mitochondrial membrane	S-adenosylmethionine carrier 1	-0.206105	0.999959	-1.43291	8.20756e-06	-1.40973	1.26724e-06
NbL02g00680	30.3 signalling.calcium	calcineurin B-like protein 8	-0.00350205	0.999959	-0.308894	0.103565	-0.119775	0.491125
NbL02g00730	33.99 development.unspecified	Protein with RING/U-box and TRAF-like domain	-0.0776319	0.999959	0.733485	0.00572827	0.461143	0.00722549
NbL02g00750	27.3.73 RNA.regulation of transcription.Zn-finger(CCHC)	Unknown	0.241437	0.999959	0.102032	0.73256	NA	NA
NbL02g00760	27.3.6 RNA.regulation of transcription.bHLH,Basic Helix-Loop-Helix family	Unknown	-0.0264857	0.999959	-0.44184	0.109704	NA	NA
NbL02g00770	35.2 not assigned.unknown	Unknown	1.01328	0.63499	-1.26276	0.0250527	NA	NA
NbL02g00780	35.2 not assigned.unknown	Unknown	0.447156	0.999959	-2.15995	0.000428416	NA	NA
NbL02g00880	17.3.2.1 hormone metabolism.brassinosteroid.signal transduction.BRI;29.4 protein.postranslational modification;29.4.1 protein.postranslational modification.kinase	shaggy-like protein kinase 32	0.242234	0.999959	-0.537745	0.0718605	-0.104262	0.631317
NbL02g00890	29.5.11.4.2 protein.degradation.ubiquitin.E3.RING	RING/U-box superfamily protein	0.107557	0.999959	0.549289	0.0111293	0.205299	0.188608
NbL02g00910	35.2 not assigned.unknown	Unknown	NA	NA	NA	NA	0.956999	7.47964e-05
NbL02g00920	35.1 not assigned.no ontology	Cornichon family protein	0.146186	0.999959	0.574539	0.0243092	NA	NA
NbL02g00950	1.3.8 PS.calvin cycle.transketolase;7.2.1 OPP.non-reductive PP.transketolase	Transketolase	-0.324044	0.999959	-1.74863	3.38407e-06	-1.9884	3.41543e-09
NbL02g00960	1.3.8 PS.calvin cycle.transketolase;7.2.1 OPP.non-reductive PP.transketolase	Transketolase	-0.626275	0.999959	-3.47364	0.00800011	NA	NA
NbL02g00970	1.3.8 PS.calvin cycle.transketolase;7.2.1 OPP.non-reductive PP.transketolase	Transketolase	-0.233833	0.999959	-2.13962	6.36847e-07	-2.56712	0.000125765
NbL02g00990	29.5 protein.degradation	glycoprotease 1	-0.0113609	0.999959	-0.901445	0.000357768	-0.896677	2.3482e-05
NbL02g01000	35.2 not assigned.unknown	Unknown	-0.229585	0.999959	0.353406	0.179576	0.708168	0.00394355
NbL02g01010	16.5.1.1.1.10 secondary metabolism.sulfur-containing.glucosinolates.synthesis.aliphatic.flavin-containing monooxygenase;26.7 misc.oxidases - copper, flavone etc	flavin-monooxygenase glucosinolate S-oxygenase 5	0.291882	0.999959	0.99781	0.00708315	0.732722	0.0738288
NbL02g01050	29.3.4.99 protein.targeting.secretory pathway.unspecified	Unknown	-0.388313	0.999959	0.258232	0.413073	0.0514002	0.744087
NbL02g01060	29.3.4.99 protein.targeting.secretory pathway.unspecified	Preprotein translocase Sec%2C Sec61-beta subunit protein	-0.147527	0.999959	0.410259	0.147303	0.134671	0.355219
NbL02g01110	20.2.1 stress.abiotic.heat	DNAJ homologue 3	0.205204	0.999959	0.588493	0.0950297	NA	NA
NbL02g01140	35.2 not assigned.unknown	Unknown	-0.303759	0.999959	0.199847	0.316344	0.290624	0.176347
NbL02g01150	33.99 development.unspecified	GATA type zinc finger transcription factor family protein	NA	NA	NA	NA	0.577134	0.0295156
NbL02g01250	26.10 misc.cytochrome P450	cytochrome P450%2C family 78%2C subfamily A%2C polypeptide 6	-1.06052	0.976136	-2.12696	0.00423376	-3.76347	2.58605e-05
NbL02g01290	29.2.1.2.1.4 protein.synthesis.ribosomal protein.eukaryotic.40S subunit.S4	Ribosomal protein S4 (RPS4A) family protein	-0.362014	0.999959	-0.515005	0.175541	-0.615578	0.00716532
NbL02g01300	29.2.1.2.1.4 protein.synthesis.ribosomal protein.eukaryotic.40S subunit.S4	Ribosomal protein S4 (RPS4A) family protein	-0.379661	0.999959	-0.548243	0.160348	-0.48553	0.0428347
NbL02g01310	29.2.1.2.1.4 protein.synthesis.ribosomal protein.eukaryotic.40S subunit.S4	Ribosomal protein S4 (RPS4A) family protein	-0.29717	0.999959	-0.11211	0.777014	-0.170392	0.445486
NbL02g01320	29.2.1.2.1.4 protein.synthesis.ribosomal protein.eukaryotic.40S subunit.S4	Ribosomal protein S4 (RPS4A) family protein	-0.400744	0.999959	-0.261679	0.518123	-0.115765	0.431733
NbL02g01330	35.2 not assigned.unknown	Unknown	1.0112	0.999959	1.51121	0.00855863	NA	NA
NbL02g01390	11.9.4.2 lipid metabolism.lipid degradation.beta-oxidation.acyl CoA DH	acyl-CoA oxidase 2	0.0227197	0.999959	1.95859	0.0322564	1.9824	0.0247096
NbL02g01400	35.2 not assigned.unknown	Unknown	5.91704	0.999959	5.8403	0.0797594	1.84418	0.00140569
NbL02g01410	35.2 not assigned.unknown	Unknown	0.107921	0.999959	-0.329993	0.186063	-0.583318	0.0174653
NbL02g01430	27.3.3 RNA.regulation of transcription.AP2/EREBP, APETALA2/Ethylene-responsive element binding protein family	Unknown	0.0733771	0.999959	0.96593	6.96785e-05	0.768495	1.55109e-05
NbL02g01440	27.3.3 RNA.regulation of transcription.AP2/EREBP, APETALA2/Ethylene-responsive element binding protein family	Unknown	0.113594	0.999959	1.00997	3.33991e-05	0.810518	1.12948e-05
NbL02g01460	3.2.2 minor CHO metabolism.trehalose.TPP	Haloacid dehalogenase-like hydrolase (HAD) superfamily protein	0.644644	0.960433	-1.87539	0.000977993	NA	NA
NbL02g01480	35.1 not assigned.no ontology	Lipase/lipooxygenase%2C PLAT/LH2 family protein	0.230206	0.999959	0.561579	0.0414682	-0.178405	0.410499
NbL02g01490	35.1 not assigned.no ontology	Lipase/lipooxygenase%2C PLAT/LH2 family protein	0.171948	0.999959	0.513653	0.0585022	-0.157285	0.465705
NbL02g01500	35.1 not assigned.no ontology	Lipase/lipooxygenase%2C PLAT/LH2 family protein	0.358814	0.999959	4.06773	0.00180319	3.63384	0.000114205
NbL02g01510	35.1 not assigned.no ontology	Lipase/lipooxygenase%2C PLAT/LH2 family protein	0.187381	0.999959	4.04512	0.000112148	3.24374	5.34916e-08
NbL02g01560	35.2 not assigned.unknown	ARM-repeat/Tetratricopeptide repeat (TPR)-like protein	-0.01929	0.999959	0.273435	0.0657715	-0.304493	0.140051
NbL02g01570	34.16 transport.ABC transporters and multidrug resistance systems	peroxisomal ABC transporter 1	0.271621	0.999959	0.411744	0.0254068	0.454016	0.0071059
NbL02g01580	31.1 cell.organisation	annexin 1	0.137699	0.999959	2.63248	4.47827e-08	2.02191	5.23539e-09
NbL02g01590	31.1 cell.organisation	annexin 2	-0.136855	0.999959	2.43643	4.34824e-08	2.22651	1.23069e-09
NbL02g01600	35.2 not assigned.unknown	Unknown	NA	NA	NA	NA	0.132914	0.629691
NbL02g01610	35.2 not assigned.unknown	hematological/neurological-like protein	-0.121931	0.999959	-0.485727	0.0531084	0.174502	0.44222
NbL02g01620	27.3.99 RNA.regulation of transcription.unclassified	TLD-domain containing nucleolar protein	0.169333	0.999959	-0.166434	0.493809	0.305222	0.142477
NbL02g01630	13.1.3.1.1 amino acid metabolism.synthesis.aspartate family.asparagine.asparagine synthetase	asparagine synthetase 3	-0.216533	0.999959	-1.26505	2.41196e-05	-1.3412	5.97279e-06
NbL02g01640	30.11 signalling.light	Phototropic-responsive NPH3 family protein	0.760344	0.999959	-0.0543025	0.957933	NA	NA
NbL02g01650	30.11 signalling.light	Unknown	-0.767126	0.999959	0.308721	0.589173	NA	NA
NbL02g01660	35.2 not assigned.unknown	Unknown	-0.552516	0.999959	-2.26476	4.18808e-05	NA	NA
NbL02g01670	31.3 cell.cycle	cyclin dependent kinase group C2	0.0656805	0.999959	-0.0769767	0.708109	-0.44491	0.0452473
NbL02g01690	29.5.11.5 protein.degradation.ubiquitin.ubiquitin protease	ubiquitin-specific protease 3	0.0478216	0.999959	0.623053	0.0475368	0.274865	0.318746
NbL02g01700	29.5.11.5 protein.degradation.ubiquitin.ubiquitin protease	ubiquitin-specific protease 3	0.22959	0.999959	0.582091	0.0557019	NA	NA
NbL02g01760	35.2 not assigned.unknown	Unknown	1.07921	0.999959	3.38193	0.438094	NA	NA
NbL02g01770	33.99 development.unspecified	Unknown	0.000553977	0.999959	5.24799	0.00013151	3.59214	6.06453e-09
NbL02g01790	3.4.3 minor CHO metabolism.myo-inositol.InsP Synthases	myo-inositol-1-phosphate synthase 3	1.54451	0.786646	0.832171	0.2363	0.272998	0.4015
NbL02g01800	35.2 not assigned.unknown	Unknown	-0.0860354	0.999959	0.147914	0.458718	0.184391	0.185123
NbL02g01820	13.1.1.2.1 amino acid metabolism.synthesis.central amino acid metabolism.aspartate.aspartate aminotransferase	aspartate aminotransferase	-0.0284602	0.999959	0.0740673	0.82982	NA	NA
NbL02g01840	21.2.1 redox.ascorbate and glutathione.ascorbate	Cupredoxin superfamily protein	-0.246958	0.999959	4.42991	0.000950993	4.29302	0.00028115
NbL02g01870	29.5.4 protein.degradation.aspartate protease	Eukaryotic aspartyl protease family protein	-0.0353039	0.999959	-0.691583	0.000449911	-0.724986	2.71262e-05
NbL02g01900	35.1.19 not assigned.no ontology.C2 domain-containing protein	binding protein	-0.113057	0.999959	-0.416862	0.289019	-0.84128	0.000170679
NbL02g01930	35.2 not assigned.unknown	Unknown	-0.0831459	0.999959	0.323979	0.0927978	0.27008	0.112339
NbL02g01940	35.2 not assigned.unknown	Unknown	-0.25935	0.999959	-1.06118	0.000192876	-0.742795	5.91122e-05
NbL02g01950	27.3.67 RNA.regulation of transcription.putative transcription regulator	Unknown	-0.0579188	0.999959	-0.439741	0.0109492	0.0513396	0.617655
NbL02g01960	27.3.67 RNA.regulation of transcription.putative transcription regulator	Unknown	-0.0464926	0.999959	-0.209659	0.209645	-0.056405	0.615335
NbL02g01980	35.2 not assigned.unknown	Unknown	0.345759	0.999959	0.835697	0.00671625	1.21236	6.31802e-06
NbL02g01990	35.2 not assigned.unknown	Unknown	0.832597	0.999959	-0.184838	0.797198	NA	NA
NbL02g02010	29.5.11.4.2 protein.degradation.ubiquitin.E3.RING	RING/FYVE/PHD zinc finger superfamily protein	-0.03266	0.999959	0.407935	0.136422	-0.0427019	0.811717
NbL02g02020	20.1 stress.biotic;27.3.35 RNA.regulation of transcription.bZIP transcription factor family	bZIP transcription factor family protein	1.05535	0.999959	2.63491	0.000325378	2.5333	9.28133e-05
NbL02g02050	13.1.1.3.11 amino acid metabolism.synthesis.central amino acid metabolism.alanine.alanine-glyoxylate aminotransferase	alanine:glyoxylate aminotransferase 2	0.168016	0.999959	-0.312246	0.342555	NA	NA
NbL02g02060	13.1.1.3.11 amino acid metabolism.synthesis.central amino acid metabolism.alanine.alanine-glyoxylate aminotransferase	alanine:glyoxylate aminotransferase 2	0.207305	0.999959	-0.348045	0.226558	NA	NA
NbL02g02070	29.4.1.61 protein.postranslational modification.kinase.receptor like cytoplasmatic kinase X	Unknown	0.221852	0.999959	-0.67311	0.0749994	NA	NA
NbL02g02080	13.1.1.2.1 amino acid metabolism.synthesis.central amino acid metabolism.aspartate.aspartate aminotransferase	aspartate aminotransferase 5	-0.0400343	0.999959	1.33745	0.000155934	1.64464	4.81464e-06
NbL02g02090	13.1.1.2.1 amino acid metabolism.synthesis.central amino acid metabolism.aspartate.aspartate aminotransferase	aspartate aminotransferase 5	0.0595356	0.999959	1.46833	0.0229554	NA	NA
NbL02g02170	23.4.1 nucleotide metabolism.phosphotransfer and pyrophosphatases.adenylate kinase	P-loop containing nucleoside triphosphate hydrolases superfamily protein	-0.119456	0.999959	-0.976269	0.00235949	0.13869	0.272506
NbL02g02200	31.4 cell.vesicle transport	golgi snare 11	-0.181111	0.999959	-0.0739446	0.779292	NA	NA
NbL02g02210	34.14 transport.unspecified cations	Na+/H+ antiporter 6	-0.168441	0.999959	0.476725	0.011586	0.615431	0.0290495
NbL02g02230	35.2 not assigned.unknown	transmembrane protein%2C putative (DUF2358)	0.033497	0.999959	-1.58552	7.23064e-06	-1.74002	7.58254e-08
NbL02g02250	29.4 protein.postranslational modification	Protein phosphatase 2C family protein	0.0174701	0.999959	-0.343547	0.0551586	-0.306996	0.0168487
NbL02g02270	35.2 not assigned.unknown	Unknown	NA	NA	NA	NA	0.110573	0.562483
NbL02g02280	35.2 not assigned.unknown	Unknown	0.549511	0.999959	-0.374031	0.242184	-0.279891	0.270005
NbL02g02300	23.5.3 nucleotide metabolism.deoxynucleotide metabolism.cytosine deaminase	cytidine/deoxycytidylate deaminase family protein	-0.0366838	0.999959	-0.0432513	0.840581	0.178832	0.382233
NbL02g02310	16.1.2.7 secondary metabolism.isoprenoids.mevalonate pathway.isopentenyl pyrophosphate:dimethyllallyl pyrophosphate isomerase	isopentenyl diphosphate isomerase 1	-0.127773	0.999959	-0.50903	0.0114097	-0.356749	0.00586185
NbL02g02340	35.1.5 not assigned.no ontology.pentatricopeptide (PPR) repeat-containing protein	PPR containing-like protein	-0.151027	0.999959	0.2333	0.678101	NA	NA
NbL02g02380	27.3.11 RNA.regulation of transcription.C2H2 zinc finger family	zinc finger (C2H2 type) family protein	-0.0281815	0.999959	0.899757	0.00674815	1.05818	1.49628e-06
NbL02g02390	27.3.11 RNA.regulation of transcription.C2H2 zinc finger family	zinc finger (C2H2 type) family protein	0.056709	0.999959	0.937159	0.00650033	1.06608	1.92837e-07
NbL02g02420	20.2.99 stress.abiotic.unspecified	Unknown	-0.536627	0.869634	-1.01595	0.000841318	-1.17779	6.37712e-06
NbL02g02450	35.2 not assigned.unknown	Unknown	-0.158701	0.999959	-0.224406	0.142921	NA	NA
NbL02g02510	35.2 not assigned.unknown	fission ELM1-like protein (DUF1022)	0.105452	0.999959	0.270446	0.328652	NA	NA
NbL02g02530	35.2 not assigned.unknown	Unknown	0.244664	0.999959	-1.37225	0.00283061	NA	NA
NbL02g02570	27.3.20 RNA.regulation of transcription.G2-like transcription factor family, GARP;27.3.25 RNA.regulation of transcription.MYB domain transcription factor family	Unknown	-0.188369	0.999959	0.547621	0.0533358	0.0232833	0.895015
NbL02g02580	35.2 not assigned.unknown	Unknown	0.124943	0.999959	0.436333	0.131445	-0.46471	0.15507
NbL02g02590	30.3 signalling.calcium	Unknown	-0.0519246	0.999959	-0.900988	0.000314914	-1.4959	1.82551e-06
NbL02g02600	27.3.3 RNA.regulation of transcription.AP2/EREBP, APETALA2/Ethylene-responsive element binding protein family	Unknown	-0.0438547	0.999959	1.90164	0.0011682	NA	NA
NbL02g02610	27.3.67 RNA.regulation of transcription.putative transcription regulator;27.4 RNA.RNA binding;29.5.11.4.2 protein.degradation.ubiquitin.E3.RING	Unknown	-0.0280932	0.999959	-0.70462	0.00163756	-1.19166	1.31894e-05
NbL02g02620	35.2 not assigned.unknown	sporulation RMD1-like protein%2C putative (DUF155)	-0.0363661	0.999959	-0.308704	0.121487	-0.712849	0.000183831
NbL02g02650	35.2 not assigned.unknown	Unknown	-0.409314	0.999959	-0.796073	0.0107943	NA	NA
NbL02g02660	27.3.15 RNA.regulation of transcription.CCAAT box binding factor family, HAP3	nuclear factor Y%2C subunit B10	0.063823	0.999959	0.671855	0.0136094	0.348102	0.0621857
NbL02g02690	27.3.68 RNA.regulation of transcription.PWWP domain protein	Unknown	-0.070151	0.999959	-0.181393	0.457464	0.229794	0.131235
NbL02g02700	27.3.68 RNA.regulation of transcription.PWWP domain protein	Unknown	-0.0555179	0.999959	-0.124437	0.587879	0.236908	0.119994
NbL02g02710	35.2 not assigned.unknown	complex 1 protein%2C LYR family protein	-0.151461	0.999959	-0.280281	0.184398	-0.247704	0.174756
NbL02g02720	35.2 not assigned.unknown	ureidoglycolate hydrolase	-0.140846	0.999959	-0.323101	0.0987698	-0.0872964	0.50877
NbL02g02730	35.1.5 not assigned.no ontology.pentatricopeptide (PPR) repeat-containing protein	Pentatricopeptide repeat (PPR) superfamily protein	-0.278092	0.999959	-0.588318	0.023605	NA	NA
NbL02g02760	34.9 transport.metabolite transporters at the mitochondrial membrane	mitochondrial substrate carrier family protein	0.0887211	0.999959	-1.53402	3.02152e-07	-1.30472	4.83878e-06
NbL02g02770	26.21 misc.protease inhibitor/seed storage/lipid transfer protein (LTP) family protein	Unknown	-0.196383	0.999959	-0.569558	0.00686847	0.0489034	0.661533
NbL02g02780	29.2.99 protein.synthesis.misc	regulator of nonsense transcripts UPF2	0.126656	0.999959	0.445459	0.00596378	0.357278	0.00185327
NbL02g02790	35.2 not assigned.unknown	Unknown	-0.197931	0.999959	-0.135716	0.562061	0.0476972	0.825412
NbL02g02820	35.1 not assigned.no ontology	hydrolase family protein / HAD-superfamily protein	-0.0919355	0.999959	-1.37437	6.01433e-06	-1.61713	5.36371e-06
NbL02g02830	29.5 protein.degradation	peptidase M1 family protein	-0.345809	0.999959	-0.629058	0.0190775	-0.584202	0.277187
NbL02g02840	29.5 protein.degradation	peptidase M1 family protein	-0.0989857	0.999959	-0.107883	0.6172	-0.181434	0.312345
NbL02g02890	23.4.1 nucleotide metabolism.phosphotransfer and pyrophosphatases.adenylate kinase	adenosine kinase	0.201599	0.999959	0.531449	0.030663	-0.175797	0.371071
NbL02g02900	27.3.66 RNA.regulation of transcription.Psudo ARR transcription factor family	Unknown	-0.0509627	0.999959	-1.35643	4.75119e-05	-1.63158	8.75921e-05
NbL02g02910	35.2 not assigned.unknown	Unknown	-0.103544	0.999959	-0.800822	0.000162855	-0.781523	2.16182e-05
NbL02g02920	35.2 not assigned.unknown	Unknown	-0.033167	0.999959	0.196352	0.383911	-0.00627567	0.971657
NbL02g02930	35.2 not assigned.unknown	Unknown	0.00744899	0.999959	-0.0558311	0.810535	-0.156302	0.493777
NbL02g02940	29.4.1.57 protein.postranslational modification.kinase.receptor like cytoplasmatic kinase VII	Protein kinase superfamily protein	0.209705	0.999959	0.302278	0.190991	0.180349	0.164301
NbL02g02950	30.5 signalling.G-proteins	Ypt/Rab-GAP domain of gyp1p superfamily protein	0.266676	0.999959	0.458932	0.00854379	-0.130743	0.339916
NbL02g02960	35.2 not assigned.unknown	Unknown	0.0765381	0.999959	-3.61798	8.45381e-06	-4.08028	5.90556e-09
NbL02g02970	35.2 not assigned.unknown	Unknown	0.114163	0.999959	-3.68443	6.88716e-06	-3.98967	2.04428e-09
NbL02g02980	11.3 lipid metabolism.Phospholipid synthesis;11.3.3 lipid metabolism.Phospholipid synthesis.phosphatidate cytidylyltransferase	phosphatidylglycerolphosphate synthase 1	0.163906	0.999959	1.47286	0.00100232	0.446895	0.0465964
NbL02g02990	28.1.1.4 DNA.synthesis/chromatin structure.retrotransposon/transposase.hat-like transposase;28.99 DNA.unspecified	Unknown	-0.0149637	0.999959	-0.502261	0.276749	-0.0826131	0.696141
NbL02g03000	35.2 not assigned.unknown	Unknown	-0.189275	0.999959	-0.536253	0.0576786	NA	NA
NbL02g03010	35.2 not assigned.unknown	Unknown	-0.0967073	0.999959	-0.593112	0.0666413	0.00770511	0.965693
NbL02g03020	29.5.11.4.2 protein.degradation.ubiquitin.E3.RING	plant U-box 9	0.389871	0.999959	2.0358	4.83755e-05	1.42618	1.67909e-05
NbL02g03030	35.2 not assigned.unknown	Unknown	0.222647	0.999959	2.07571	6.87936e-05	1.34975	0.000647874
NbL02g03050	27.3.55 RNA.regulation of transcription.HDA	histone deacetylase 14	0.141026	0.999959	-0.533529	0.014994	-0.483073	0.000299916
NbL02g03070	16.1.4.21 secondary metabolism.isoprenoids.carotenoids.violaxanthin de-epoxidase	Unknown	0.130258	0.999959	-1.34922	0.000584218	-1.34415	2.17063e-07
NbL02g03080	16.1.4.21 secondary metabolism.isoprenoids.carotenoids.violaxanthin de-epoxidase	non-photochemical quenching 1	-0.0176956	0.999959	-1.43029	2.41004e-06	-1.50566	1.2695e-08
NbL02g03120	35.2 not assigned.unknown	chitinase-like protein	-0.0391069	0.999959	0.152556	0.393596	0.0154479	0.941743
NbL02g03150	28.1 DNA.synthesis/chromatin structure	Unknown	0.00622713	0.999959	-1.22088	0.00228797	NA	NA
NbL02g03170	16.1.4.7 secondary metabolism.isoprenoids.carotenoids.carotenoid epsilon ring hydroxylase	cytochrome P450%2C family 97%2C subfamily A%2C polypeptide 3	0.0849386	0.999959	-0.905029	0.000778054	-1.23963	1.49587e-06
NbL02g03180	10.5.5 cell wall.cell wall proteins.RGP	Alpha-1%2C4-glucan-protein synthase family protein	-0.183881	0.999959	0.0078527	0.972446	0.167547	0.156583
NbL02g03190	10.5.5 cell wall.cell wall proteins.RGP	Alpha-1%2C4-glucan-protein synthase family protein	-0.175227	0.999959	0.103594	0.580281	0.162266	0.166958
NbL02g03210	35.2 not assigned.unknown	Unknown	-0.42026	0.999959	4.22105	0.0198458	4.4476	0.00556225
NbL02g03220	35.2 not assigned.unknown	Unknown	0.215394	0.999959	0.126938	0.466231	-0.134249	0.263485
NbL02g03230	27.3.73 RNA.regulation of transcription.Zn-finger(CCHC)	zinc knuckle (CCHC-type) family protein	-0.141257	0.999959	0.214092	0.297984	0.159055	0.221544
NbL02g03290	33.99 development.unspecified	Leucine-rich repeat (LRR) family protein	0.324217	0.999959	0.328236	0.298767	1.03439	0.00982277
NbL02g03300	35.1 not assigned.no ontology	Cystathionine beta-synthase (CBS) family protein	0.158579	0.999959	0.886227	0.00148319	0.570295	0.165958
NbL02g03330	28.99 DNA.unspecified	chromatin remodeling factor CHD3 (PICKLE)	0.128886	0.999959	0.0128349	0.943837	-0.24596	0.10016
NbL02g03350	35.1.3 not assigned.no ontology.armadillo/beta-catenin repeat family protein	ARM repeat superfamily protein	-0.242311	0.999959	1.23811	0.000250747	0.788568	0.0246855
NbL02g03370	28.99 DNA.unspecified	Unknown	-0.164362	0.999959	-0.0952964	0.818648	NA	NA
NbL02g03380	35.2 not assigned.unknown	transcriptional regulator	-0.132121	0.999959	-0.749971	0.00145505	-0.482468	0.0309579
NbL02g03390	29.3.3 protein.targeting.chloroplast	translocon at the inner envelope membrane of chloroplasts 110	-0.307637	0.999959	-1.31566	7.95754e-06	-0.943926	8.6477e-07
NbL02g03400	31.2 cell.division;31.3 cell.cycle	Unknown	-0.00507832	0.999959	-2.64455	4.64745e-07	-2.81409	3.4412e-07
NbL02g03410	35.2 not assigned.unknown	Unknown	-0.203625	0.999959	-0.384371	0.0491946	-0.118081	0.452207
NbL02g03430	33.99 development.unspecified	Unknown	0.322017	0.999959	-0.549161	0.205499	NA	NA
NbL02g03460	11.1.8 lipid metabolism.FA synthesis and FA elongation.acyl coa ligase	acyl activating enzyme 1	-0.0604291	0.999959	2.03323	0.000314734	1.4939	0.000528654
NbL02g03470	35.1.5 not assigned.no ontology.pentatricopeptide (PPR) repeat-containing protein	Pentatricopeptide repeat (PPR) superfamily protein	-0.249352	0.999959	-1.26396	0.000111989	-0.960465	0.000472425
NbL02g03490	35.1.5 not assigned.no ontology.pentatricopeptide (PPR) repeat-containing protein	Pentatricopeptide repeat (PPR-like) superfamily protein	-0.0282797	0.999959	-1.08145	0.000184502	NA	NA
NbL02g03530	29.4.1.52 protein.postranslational modification.kinase.receptor like cytoplasmatic kinase II	BR-signaling kinase 1	0.145684	0.999959	0.74307	0.0328246	NA	NA
NbL02g03540	29.5.7 protein.degradation.metalloprotease	Unknown	0.289764	0.999959	-0.765912	0.0309631	-0.290939	0.171146
NbL02g03550	29.5 protein.degradation	Prolyl oligopeptidase family protein	-0.375003	0.999959	-0.80253	0.020355	NA	NA
NbL02g03570	31.4 cell.vesicle transport	SNARE-like superfamily protein	0.124746	0.999959	0.758258	0.00846239	NA	NA
NbL02g03610	35.2 not assigned.unknown	Unknown	0.0857883	0.999959	-1.83631	3.56718e-05	NA	NA
NbL02g03620	35.2 not assigned.unknown	Unknown	-0.0706105	0.999959	-1.04692	0.0027507	-1.1245	0.00325275
NbL02g03660	35.2 not assigned.unknown	Unknown	-0.070987	0.999959	-0.343	0.107249	-0.442309	0.00586143
NbL02g03680	27.3.50 RNA.regulation of transcription.General Transcription	Unknown	-0.076789	0.999959	0.313498	0.378928	NA	NA
NbL02g03700	26.28 misc.GDSL-motif lipase;33.99 development.unspecified	GDSL-like Lipase/Acylhydrolase superfamily protein	0.0946365	0.999959	-0.759865	0.025209	NA	NA
NbL02g03710	33.99 development.unspecified	SGNH hydrolase-type esterase superfamily protein	-0.306544	0.999959	-0.223006	0.584387	0.377732	0.100759
NbL02g03750	35.2 not assigned.unknown	DUF538 family protein%2C putative (Protein of unknown function%2C DUF538)	-0.0374904	0.999959	0.882058	0.000885812	1.15412	7.79529e-06
NbL02g03780	35.1 not assigned.no ontology	Unknown	-0.0122791	0.999959	-0.197267	0.351027	-0.264272	0.074463
NbL02g03820	26.7 misc.oxidases - copper, flavone etc	FAD/NAD(P)-binding oxidoreductase family protein	0.384654	0.999959	0.757983	0.00373807	0.399656	0.12032
NbL02g03840	27.3.67 RNA.regulation of transcription.putative transcription regulator	Alba DNA/RNA-binding protein	-0.0832219	0.999959	-0.629979	0.0244825	-0.67896	0.00113842
NbL02g03850	35.2 not assigned.unknown	Thioredoxin superfamily protein	0.17209	0.999959	1.88329	4.27033e-06	1.10835	2.90464e-05
NbL02g03870	1.1.5.1 PS.lightreaction.other electron carrier (ox/red).plastocyanin	Cupredoxin superfamily protein	-0.187751	0.999959	-3.09195	3.71667e-05	-3.78661	5.77351e-08
NbL02g03880	1.1.5.1 PS.lightreaction.other electron carrier (ox/red).plastocyanin	Cupredoxin superfamily protein	-0.186928	0.999959	-3.08487	4.19157e-05	-3.80432	1.94327e-08
NbL02g03890	35.2 not assigned.unknown	Unknown	-0.207765	0.999959	-5.05	5.91253e-05	NA	NA
NbL02g03910	30.99 signalling.unspecified	Unknown	0.144446	0.999959	-0.0727681	0.786001	0.936045	0.000256701
NbL02g03920	35.2 not assigned.unknown	Unknown	-0.22093	0.999959	0.405154	0.0946784	NA	NA
NbL02g03930	35.2 not assigned.unknown	Unknown	0.235248	0.999959	0.188355	0.510007	-0.0343651	0.870188
NbL02g03970	30.5 signalling.G-proteins	Unknown	-0.113004	0.999959	-0.412013	0.0107265	-0.179225	0.172244
NbL02g03980	35.2 not assigned.unknown	Unknown	-0.106761	0.999959	-2.2406	0.000244667	-2.586	3.24989e-07
NbL02g04010	27.4 RNA.RNA binding	DNA-directed RNA polymerase	0.0336025	0.999959	-0.597391	0.110188	NA	NA
NbL02g04020	30.3 signalling.calcium	Unknown	0.146425	0.999959	0.094567	0.560954	-0.176042	0.293901
NbL02g04040	27.3.84 RNA.regulation of transcription.BBR/BPC	basic pentacysteine 6	-0.498961	0.999959	0.0549917	0.917591	1.24381	0.264565
NbL02g04050	27.3.84 RNA.regulation of transcription.BBR/BPC	basic pentacysteine 6	2.62645	0.999959	1.89258	0.593493	NA	NA
NbL02g04080	29.4 protein.postranslational modification	protein kinase family protein / WD-40 repeat family protein	0.0231292	0.999959	0.0242023	0.924466	0.748767	0.000496156
NbL02g04100	29.1.19 protein.aa activation.arginine-tRNA ligase	Arginyl-tRNA synthetase%2C class Ic	0.155196	0.999959	-0.21956	0.388734	-0.646179	0.0101128
NbL02g04140	35.2 not assigned.unknown	Unknown	-0.177389	0.999959	-0.524336	0.00702072	-0.4315	0.00236145
NbL02g04150	29.5 protein.degradation	DERLIN-1	-0.494444	0.576904	-0.331333	0.0841147	0.0587099	0.753165
NbL02g04160	11.9.3.1 lipid metabolism.lipid degradation.lysophospholipases.phospholipase D	phospholipase D alpha 2	0.380349	0.999959	1.3223	9.52115e-06	1.84645	2.30699e-07
NbL02g04190	26.13 misc.acid and other phosphatases	HAD superfamily%2C subfamily IIIB acid phosphatase	0.0781163	0.999959	1.23461	0.000801453	1.19291	0.000323865
NbL02g04240	29.2.1.2.2.31 protein.synthesis.ribosomal protein.eukaryotic.60S subunit.L31	Unknown	NA	NA	NA	NA	-0.673768	0.00245716
NbL02g04250	27.3.54 RNA.regulation of transcription.Histone acetyltransferases	Unknown	0.116978	0.999959	-0.631992	0.200837	NA	NA
NbL02g04270	30.2.11 signalling.receptor kinases.leucine rich repeat XI	kinase family with leucine-rich repeat domain-containing protein	0.068516	0.999959	1.93482	6.23015e-05	1.95086	1.77292e-06
NbL02g04280	30.2.11 signalling.receptor kinases.leucine rich repeat XI	kinase family with leucine-rich repeat domain-containing protein	-0.0264111	0.999959	1.84636	1.99682e-05	1.68918	7.72451e-06
NbL02g04290	33.99 development.unspecified	tobamovirus multiplication 2A	0.00220197	0.999959	0.666064	0.00831856	0.78819	6.40468e-05
NbL02g04310	27.3.66 RNA.regulation of transcription.Psudo ARR transcription factor family	Unknown	-0.2073	0.999959	-0.983696	0.00781349	NA	NA
NbL02g04360	35.2 not assigned.unknown	Unknown	0.0943964	0.999959	0.843892	0.0182776	0.335305	0.115051
NbL02g04370	35.2 not assigned.unknown	Unknown	-0.0589677	0.999959	0.887325	0.00108558	0.265653	0.0668069
NbL02g04420	31.4 cell.vesicle transport	Membrane trafficking VPS53 family protein	0.120292	0.999959	0.233328	0.208716	0.275404	0.181572
NbL02g04430	34.19.1 transport.Major Intrinsic Proteins.PIP	plasma membrane intrinsic protein 2	0.288585	0.999959	1.08453	0.00183252	0.614568	0.00185274
NbL02g04500	27.3.67 RNA.regulation of transcription.putative transcription regulator;29.2.2.3.1 protein.synthesis.ribosome biogenesis.Pre-rRNA processing and modifications.snoRNPs	NOP56-like pre RNA processing ribonucleoprotein	-0.166934	0.999959	-0.0416398	0.92187	-0.68437	0.00700528
NbL02g04510	27.3.67 RNA.regulation of transcription.putative transcription regulator;29.2.2.3.1 protein.synthesis.ribosome biogenesis.Pre-rRNA processing and modifications.snoRNPs	NOP56-like pre RNA processing ribonucleoprotein	-0.205052	0.999959	-0.848451	0.0138182	-1.24817	0.00178179
NbL02g04550	28.1 DNA.synthesis/chromatin structure	plastid transcriptionally active 3	-0.225927	0.999959	-1.56283	0.000423783	-1.84171	4.75766e-07
NbL02g04560	29.2 protein.synthesis	ILITYHIA	0.0640108	0.999959	-0.342162	0.260975	-0.541166	0.00136288
NbL02g04570	35.2 not assigned.unknown	carboxyl-terminal peptidase (DUF239)	-0.375318	0.999959	-0.797296	0.00369165	NA	NA
NbL02g04590	35.1 not assigned.no ontology	Nucleic acid-binding%2C OB-fold-like protein	0.433603	0.999959	0.143856	0.620888	NA	NA
NbL02g04620	35.2 not assigned.unknown	Unknown	0.0931298	0.999959	-0.315582	0.130737	-0.446568	0.00391457
NbL02g04660	29.3.4.3 protein.targeting.secretory pathway.vacuole	vacuolar protein sorting 26A	-0.018641	0.999959	0.623042	0.000330368	0.450097	0.0144977
NbL02g04680	35.2 not assigned.unknown	heme oxygenase-like%2C multi-helical	0.0745512	0.999959	-0.191947	0.141829	-0.420833	0.0162729
NbL02g04700	30.2.11 signalling.receptor kinases.leucine rich repeat XI	Leucine-rich receptor-like protein kinase family protein	0.458226	0.999959	1.11591	0.000439114	0.723607	0.00284943
NbL02g04730	27.3.44 RNA.regulation of transcription.Chromatin Remodeling Factors	P-loop containing nucleoside triphosphate hydrolases superfamily protein	0.095776	0.999959	-0.144907	0.483795	-0.40696	0.00287851
NbL02g04740	35.2 not assigned.unknown	vacuolar sorting-associated protein (DUF946)	0.345632	0.999959	1.22464	0.00227246	0.688889	0.0150964
NbL02g04780	11.1.6 lipid metabolism.FA synthesis and FA elongation.enoyl ACP reductase	NAD(P)-binding Rossmann-fold superfamily protein	-0.497599	0.999959	-2.25108	1.56817e-05	-1.59234	7.2382e-07
NbL02g04810	35.2 not assigned.unknown	alpha/beta-Hydrolases superfamily protein	-0.0607451	0.999959	0.489027	0.118611	NA	NA
NbL02g04830	35.1.5 not assigned.no ontology.pentatricopeptide (PPR) repeat-containing protein	Pentatricopeptide repeat (PPR) superfamily protein	0.00992543	0.999959	-0.333465	0.115999	-0.14218	0.37878
NbL02g04840	35.2 not assigned.unknown	selenoprotein O	0.284311	0.999959	0.97294	9.65788e-05	0.590106	0.00364629
NbL02g04850	20.1 stress.biotic;20.1.7 stress.biotic.PR-proteins	Unknown	-0.0718985	0.999959	-0.53621	0.0578977	-0.588383	0.0267341
NbL02g04860	29.4 protein.postranslational modification	Unknown	0.178675	0.999959	-0.479567	0.0171874	NA	NA
NbL02g04870	34.9 transport.metabolite transporters at the mitochondrial membrane	Mitochondrial substrate carrier family protein	-0.189147	0.999959	-0.118283	0.662348	-0.331639	0.0552283
NbL02g04880	26.28 misc.GDSL-motif lipase	Unknown	0.155164	0.999959	-0.00160109	0.995988	-0.350774	0.0648671
NbL02g04890	21.1 redox.thioredoxin	Unknown	0.00782873	0.999959	0.394892	0.0394843	0.480416	0.000287493
NbL02g04900	35.2 not assigned.unknown	Unknown	NA	NA	NA	NA	0.840455	0.000583121
NbL02g04910	8.1.4 TCA / org transformation.TCA.IDH	cytosolic NADP+-dependent isocitrate dehydrogenase	0.133289	0.999959	0.00208045	0.99398	0.223995	0.211907
NbL02g04920	29.5 protein.degradation	tRNA-splicing ligase (DUF239)	0.0206567	0.999959	-0.338755	0.0894405	-0.999078	5.089e-05
NbL02g04930	29.1.6 protein.aa activation.lysine-tRNA ligase	Lysyl-tRNA synthetase%2C class II	-0.157365	0.999959	-1.81835	2.15797e-05	-1.80696	2.84411e-06
NbL02g04940	29.1.6 protein.aa activation.lysine-tRNA ligase	Lysyl-tRNA synthetase%2C class II	-0.204952	0.999959	-1.38529	0.000100882	-1.25224	4.41763e-05
NbL02g04950	20.1.7 stress.biotic.PR-proteins	Unknown	NA	NA	NA	NA	0.279232	0.253445
NbL02g04980	35.2 not assigned.unknown	Unknown	-0.0845438	0.999959	-2.09707	4.92762e-08	-1.94829	1.08628e-08
NbL02g05020	35.2 not assigned.unknown	RNA polymerase II transcription mediator	0.0107203	0.999959	0.332408	0.256399	0.0630713	0.724778
NbL02g05030	35.2 not assigned.unknown	Unknown	-0.0940339	0.999959	-0.222117	0.472411	0.0290031	0.907281
NbL02g05050	30.2.17 signalling.receptor kinases.DUF 26	Unknown	0.25187	0.999959	0.565012	0.0243483	0.307826	0.227737
NbL02g05060	26.18 misc.invertase/pectin methylesterase inhibitor family protein	Plant invertase/pectin methylesterase inhibitor superfamily protein	-0.0246691	0.999959	-1.22392	0.000373973	-2.01301	9.62431e-08
NbL02g05100	35.1 not assigned.no ontology	ER membrane protein complex subunit-like protein	0.0872946	0.999959	-0.1019	0.655778	-0.489724	0.0090547
NbL02g05110	11.10.1 lipid metabolism.glycolipid synthesis.MGDG synthase	monogalactosyl diacylglycerol synthase 1	-0.0530898	0.999959	-1.20776	0.000876852	-1.91487	2.11492e-07
NbL02g05130	29.6 protein.folding	DnaJ/Hsp40 cysteine-rich domain superfamily protein	-0.08543	0.999959	-1.01979	0.000797199	-0.884823	2.54441e-06
NbL02g05160	26.17 misc.dynamin	dynamin-related protein 3A	0.0900049	0.999959	0.592793	0.122875	0.303129	0.0724124
NbL02g05170	30.2.17 signalling.receptor kinases.DUF 26	Unknown	NA	NA	NA	NA	1.03213	0.000662071
NbL02g05200	35.2 not assigned.unknown	Unknown	NA	NA	NA	NA	-0.230838	0.173888
NbL02g05290	1.1.1.2 PS.lightreaction.photosystem II.PSII polypeptide subunits	photosystem II subunit X	-0.0901458	0.999959	-3.39128	3.19137e-07	-3.8428	1.4037e-08
NbL02g05300	1.1.1.2 PS.lightreaction.photosystem II.PSII polypeptide subunits	photosystem II subunit X	-0.0754077	0.999959	-3.40577	4.22808e-07	-3.69813	1.2695e-08
NbL02g05320	35.2 not assigned.unknown	Unknown	0.118531	0.999959	-0.0387379	0.867213	NA	NA
NbL02g05350	35.1 not assigned.no ontology	Nitrilase/cyanide hydratase and apolipoprotein N-acyltransferase family protein	0.194507	0.999959	-0.185121	0.174054	-0.417187	0.00696904
NbL02g05390	27.3.14 RNA.regulation of transcription.CCAAT box binding factor family, HAP2	Unknown	0.446899	0.999959	1.56166	0.0058792	1.79819	0.00215008
NbL02g05400	27.3.2 RNA.regulation of transcription.Alfin-like	alfin-like 4	-0.0578374	0.999959	-0.528338	0.00697849	-0.290421	0.0592916
NbL02g05410	34.9 transport.metabolite transporters at the mitochondrial membrane	Mitochondrial substrate carrier family protein	0.212456	0.999959	-0.317264	0.3213	-0.23151	0.200934
NbL02g05420	31.1 cell.organisation	Unknown	-0.509783	0.999959	-0.551688	0.092785	0.350883	0.0981198
NbL02g05500	35.2 not assigned.unknown	Unknown	NA	NA	NA	NA	0.448403	0.00894004
NbL02g05510	11.3.10 lipid metabolism.Phospholipid synthesis.(S)-coclaurine-N-methyltransferase	S-adenosyl-L-methionine-dependent methyltransferases superfamily protein	0.100444	0.999959	-0.109683	0.729004	0.260179	0.190404
NbL02g05530	29.5 protein.degradation	aminopeptidase M1	0.0761708	0.999959	0.742207	0.00105849	0.868053	4.15955e-06
NbL02g05540	17.1.2 hormone metabolism.abscisic acid.signal transduction;29.4 protein.postranslational modification	HYPERSENSITIVE TO ABA1	0.269166	0.999959	0.0574859	0.72478	0.0679234	0.666326
NbL02g05550	28.1 DNA.synthesis/chromatin structure	Unknown	-0.236354	0.999959	-0.689251	0.0585792	-0.183414	0.372468
NbL02g05570	27.1.1 RNA.processing.splicing	RNA recognition motif and CCHC-type zinc finger domains containing protein	0.156957	0.999959	0.42128	0.0398994	0.65271	0.00069474
NbL02g05600	29.5.11.4.2 protein.degradation.ubiquitin.E3.RING	Unknown	-0.0817361	0.999959	0.588404	0.0442009	0.524465	0.0204741
NbL02g05610	35.2 not assigned.unknown	Unknown	0.18355	0.999959	0.384621	0.243649	-0.0454251	0.972843
NbL02g05630	35.2 not assigned.unknown	Unknown	-0.0658448	0.999959	-0.411225	0.0152411	-0.367992	0.0216696
NbL02g05640	29.2.2.3.4 protein.synthesis.ribosome biogenesis.Pre-rRNA processing and modifications.WD-repeat proteins	Unknown	-0.201079	0.999959	-0.408486	0.0245024	0.117887	0.494063
NbL02g05660	35.2 not assigned.unknown	NAD(P)-binding Rossmann-fold superfamily protein	0.201305	0.999959	0.488016	0.0390396	0.588162	0.00351789
NbL02g05680	35.2 not assigned.unknown	Unknown	-0.0199823	0.999959	-1.03211	3.40365e-06	-0.982312	3.29644e-06
NbL02g05690	29.5 protein.degradation;29.5.5 protein.degradation.serine protease	serine carboxypeptidase-like 48	0.340391	0.999959	1.15101	0.0572869	0.549907	0.0122812
NbL02g05720	29.4 protein.postranslational modification	AGC (cAMP-dependent%2C cGMP-dependent and protein kinase C) kinase family protein	0.127584	0.999959	0.403596	0.0558976	0.079929	0.667451
NbL02g05740	27.1 RNA.processing	poly(A) binding protein 2	-0.152596	0.999959	-0.717697	0.000495498	-0.643375	5.0298e-05
NbL02g05750	27.1 RNA.processing	poly(A) binding protein 2	-0.17878	0.999959	-0.754853	0.000408665	-0.662623	3.41916e-05
NbL02g05770	35.2 not assigned.unknown	Unknown	-0.0218421	0.999959	-3.03518	6.89897e-07	-3.92614	4.42359e-08
NbL02g05780	20.2.1 stress.abiotic.heat	Chaperone DnaJ-domain superfamily protein	0.0351197	0.999959	-2.45756	1.67597e-06	-2.93721	5.88605e-08
NbL02g05790	35.2 not assigned.unknown	tail fiber	-0.0388098	0.999959	0.428434	0.0992081	0.241156	0.111743
NbL02g05800	10.2.1 cell wall.cellulose synthesis.cellulose synthase	cellulose synthase 1	0.061337	0.999959	0.197603	0.494264	0.11167	0.423119
NbL02g05880	35.2 not assigned.unknown	Unknown	0.0736118	0.999959	-0.584998	0.537696	NA	NA
NbL02g05900	26.13 misc.acid and other phosphatases	SIT4 phosphatase-associated family protein	-0.0270501	0.999959	-0.175666	0.2612	-0.12258	0.383476
NbL02g05910	29.2.1.2.2.12 protein.synthesis.ribosomal protein.eukaryotic.60S subunit.L12	Ribosomal protein L11 family protein	-0.32885	0.999959	-0.290789	0.328792	-0.488309	0.0254591
NbL02g05920	34.19.1 transport.Major Intrinsic Proteins.PIP	Unknown	-0.627018	0.999959	4.46718	0.608017	NA	NA
NbL02g05930	34.19.1 transport.Major Intrinsic Proteins.PIP	plasma membrane intrinsic protein 2	0.507786	0.999959	4.24112	8.54142e-08	3.46681	2.81688e-06
NbL02g05960	35.2 not assigned.unknown	Unknown	-0.273754	0.999959	-1.00576	0.00240342	NA	NA
NbL02g05970	35.2 not assigned.unknown	Unknown	-0.22417	0.999959	-0.982955	0.00839734	NA	NA
NbL02g05980	29.5.11.4.2 protein.degradation.ubiquitin.E3.RING	RING/U-box superfamily protein	0.177046	0.999959	0.338785	0.158407	0.255971	0.333544
NbL02g06000	35.2 not assigned.unknown	gamma-secretase subunit	0.151097	0.999959	0.515148	0.00692908	0.455972	0.0221907
NbL02g06080	27.3.67 RNA.regulation of transcription.putative transcription regulator	DNA-binding protein with MIZ/SP-RING zinc finger%2C PHD-finger and SAP domain-containing protein	0.103107	0.999959	0.344545	0.204986	-0.017105	0.924908
NbL02g06090	29.5.11.20 protein.degradation.ubiquitin.proteasom	20S proteasome beta subunit G1	-0.174486	0.999959	-0.328702	0.211887	NA	NA
NbL02g06130	29.2.4 protein.synthesis.elongation	GTP binding Elongation factor Tu family protein	-0.284119	0.999959	-0.21522	0.470433	-0.217446	0.0817885
NbL02g06140	29.2.4 protein.synthesis.elongation	GTP binding Elongation factor Tu family protein	-0.284892	0.999959	-0.201974	0.488601	-0.264087	0.039499
NbL02g06150	29.2.4 protein.synthesis.elongation	GTP binding Elongation factor Tu family protein	-0.291264	0.999959	-0.202611	0.491971	-0.0998713	0.51879
NbL02g06180	35.2 not assigned.unknown	Unknown	-0.381478	0.999959	-0.793808	0.00518456	NA	NA
NbL02g06200	35.2 not assigned.unknown	Unknown	0.015855	0.999959	-0.489185	0.077048	NA	NA
NbL02g06220	29.5.11.20 protein.degradation.ubiquitin.proteasom	regulatory particle non-ATPase subunit 5B	0.0577872	0.999959	0.53174	0.00523737	0.317291	0.208727
NbL02g06230	29.5.11.20 protein.degradation.ubiquitin.proteasom	regulatory particle non-ATPase subunit 5B	-0.0300887	0.999959	0.389902	0.0317468	0.213467	0.365442
NbL02g06240	35.2 not assigned.unknown	Unknown	0.0712995	0.999959	1.41604	0.000140764	1.84428	1.28944e-06
NbL02g06250	29.2.1.2.1.23 protein.synthesis.ribosomal protein.eukaryotic.40S subunit.S23	Ribosomal protein S12/S23 family protein	-0.212773	0.999959	-0.387911	0.192549	-0.301598	0.147373
NbL02g06280	21.2.1 redox.ascorbate and glutathione.ascorbate	ascorbate peroxidase 1	0.0535216	0.999959	0.792052	0.000389068	0.379096	0.0512883
NbL02g06290	27.3.67 RNA.regulation of transcription.putative transcription regulator;29.5.11.4.2 protein.degradation.ubiquitin.E3.RING	Unknown	0.0611799	0.999959	-0.147965	0.315757	0.0621923	0.593673
NbL02g06300	28.1.3.2.4 DNA.synthesis/chromatin structure.histone.core.H4	Histone superfamily protein	-0.123378	0.999959	-0.133533	0.696938	-0.0500173	0.71783
NbL02g06310	34.21 transport.calcium	calcium exchanger 7	-0.331076	0.999959	-4.95176	0.000172598	NA	NA
NbL02g06320	34.21 transport.calcium	calcium exchanger 7	-0.0073483	0.999959	-4.60789	0.000172598	NA	NA
NbL02g06350	29.4 protein.postranslational modification;34.11 transport.NDP-sugars at the ER	UDP-N-acetylglucosamine (UAA) transporter family	-0.183429	0.999959	-0.453105	0.221202	NA	NA
NbL02g06370	30.2.3 signalling.receptor kinases.leucine rich repeat III	Leucine-rich receptor-like protein kinase family protein	-0.228108	0.999959	-2.15185	7.62779e-05	-2.50023	6.84358e-07
NbL02g06380	35.2 not assigned.unknown	GTP binding protein	-0.065245	0.999959	0.598795	0.0231574	0.293736	0.0795836
NbL02g06400	35.1 not assigned.no ontology	Actin-like ATPase superfamily protein	0.183148	0.999959	0.171106	0.412051	-0.253592	0.270739
NbL02g06410	26.22 misc.short chain dehydrogenase/reductase (SDR)	NAD(P)-binding Rossmann-fold superfamily protein	0.10035	0.999959	0.187592	0.482836	0.642172	0.000127256
NbL02g06440	31.1.1.3 cell.organisation.cytoskeleton.Myosin	Unknown	0.0104162	0.999959	0.144117	0.540626	0.270779	0.17207
NbL02g06450	27.3.11 RNA.regulation of transcription.C2H2 zinc finger family	ARF-GAP domain 13	-0.127365	0.999959	0.511769	0.0529456	NA	NA
NbL02g06470	7.3 OPP.electron transfer	root FNR 2	0.0209446	0.999959	2.91004	8.73602e-07	2.3399	1.49867e-08
NbL02g06480	7.3 OPP.electron transfer	root FNR 1	0.0667326	0.999959	2.86734	1.17159e-06	2.42422	2.4127e-09
NbL02g06490	29.2.3 protein.synthesis.initiation	eukaryotic translation initiation factor 3C	-0.147877	0.999959	-0.35321	0.152619	-0.202908	0.593929
NbL02g06500	29.2.3 protein.synthesis.initiation	eukaryotic translation initiation factor 3C	-0.0260206	0.999959	0.11758	0.519917	0.211717	0.106759
NbL02g06520	28.1.3.2.4 DNA.synthesis/chromatin structure.histone.core.H4	Histone superfamily protein	-0.575131	0.999959	-1.19325	0.0261093	-0.433389	0.00365514
NbL02g06530	28.1.3.2.4 DNA.synthesis/chromatin structure.histone.core.H4	Histone superfamily protein	-0.644133	0.999959	-1.18031	0.0236172	-0.47142	0.013747
NbL02g06540	28.1.3.2.4 DNA.synthesis/chromatin structure.histone.core.H4	Histone superfamily protein	-0.663511	0.999959	-1.48533	0.0108187	NA	NA
NbL02g06550	28.1.3.2.4 DNA.synthesis/chromatin structure.histone.core.H4	Histone superfamily protein	-0.74375	0.999959	-1.68041	0.00650262	NA	NA
NbL02g06580	27.3.25 RNA.regulation of transcription.MYB domain transcription factor family	Unknown	0.071992	0.999959	1.17122	0.0039042	1.25986	4.20553e-05
NbL02g06590	31.1.1.1.2 cell.organisation.cytoskeleton.actin.actin depolymerizing factors	actin depolymerizing factor 3	-0.0248303	0.999959	0.626293	0.00355317	0.76427	2.65842e-05
NbL02g06600	28.1.3.2.1 DNA.synthesis/chromatin structure.histone.core.H2A	histone H2A 12	-0.763	0.999959	-1.90229	0.00745113	-0.894644	0.000317771
NbL02g06650	31.1.1.2 cell.organisation.cytoskeleton.mikrotubuli	tubulin beta 8	0.284776	0.999959	1.07541	6.45076e-05	0.635646	0.000638712
NbL02g06690	11.2.2 lipid metabolism.FA desaturation.a hydroxylase	fatty acid hydroxylase 1	-0.263219	0.999959	-0.960261	0.00799142	-0.509465	0.024052
NbL02g06700	31.2 cell.division;33.99 development.unspecified	Unknown	-0.0712517	0.999959	-1.08918	0.000767376	-0.72015	9.85465e-05
NbL02g06720	16.4.1 secondary metabolism.N misc.alkaloid-like;26.8 misc.nitrilases, *nitrile lyases, berberine bridge enzymes, reticuline oxidases, troponine reductases	FAD-binding Berberine family protein	-0.395567	0.999959	0.202281	0.738985	0.950191	0.0160638
NbL02g06730	28.1 DNA.synthesis/chromatin structure;28.99 DNA.unspecified	P-loop containing nucleoside triphosphate hydrolases superfamily protein	-0.180732	0.999959	-0.189141	0.445144	-0.530529	0.0012234
NbL02g06760	35.2 not assigned.unknown	alpha amino-terminal protein methyltransferase	0.208607	0.999959	0.304807	0.11338	0.281636	0.0954592
NbL02g06780	27.1.3.6 RNA.processing.3' end processing.CPSF30	Unknown	0.191599	0.999959	0.300176	0.0779607	0.226078	0.178529
NbL02g06790	28.1 DNA.synthesis/chromatin structure	Unknown	-0.18489	0.999959	-1.95391	2.48896e-05	-1.56241	2.02905e-07
NbL02g06810	27.3 RNA.regulation of transcription	KTI12-like%2C chromatin associated protein	-0.236739	0.999959	-0.285985	0.0889179	-0.43808	0.0230443
NbL02g06870	34.18 transport.unspecified anions	cation-chloride co-transporter 1	-0.298649	0.999959	-0.474599	0.10588	NA	NA
NbL02g06880	29.4 protein.postranslational modification	CBL-interacting protein kinase 23	0.312115	0.999959	1.18144	0.00013986	0.864006	0.0271382
NbL02g06900	27.3.99 RNA.regulation of transcription.unclassified	Mitochondrial transcription termination factor family protein	0.131091	0.999959	-3.17315	1.20675e-07	-3.34832	6.78863e-08
NbL02g06910	35.1 not assigned.no ontology	Unknown	NA	NA	NA	NA	0.522319	0.0100761
NbL02g06920	35.1 not assigned.no ontology	Unknown	0.127862	0.999959	-0.0694005	0.822861	0.206164	0.250226
NbL02g06930	29.2.1.2.1.4 protein.synthesis.ribosomal protein.eukaryotic.40S subunit.S4	Ribosomal protein S4 (RPS4A) family protein	-0.291716	0.999959	-0.172156	0.608674	-0.385519	0.0300014
NbL02g06940	29.4 protein.postranslational modification	Protein kinase superfamily protein	0.0299504	0.999959	-0.0413524	0.900239	NA	NA
NbL02g06950	35.2 not assigned.unknown	Unknown	0.129268	0.999959	0.0268606	0.906041	-0.0673178	0.757983
NbL02g06960	1.1.2.2 PS.lightreaction.photosystem I.PSI polypeptide subunits	photosystem I subunit K	0.0632043	0.999959	-3.08409	2.56716e-05	-3.79251	1.99997e-09
NbL02g06970	1.1.2.2 PS.lightreaction.photosystem I.PSI polypeptide subunits	photosystem I subunit K	0.0328481	0.999959	-3.20038	2.32682e-05	-3.829	6.91126e-09
NbL02g06990	20.2.5 stress.abiotic.light;29.5.11.4.6 protein.degradation.ubiquitin.E3.DCX	damaged DNA binding protein 1A	-0.00156058	0.999959	-0.207347	0.164899	-0.0491599	0.689321
NbL02g07000	30.11 signalling.light	Phototropic-responsive NPH3 family protein	0.0834349	0.999959	-0.620589	0.00117154	-0.595627	0.00185745
NbL02g07010	29.5.11.4.3.3 protein.degradation.ubiquitin.E3.SCF.cullin	cullin4	0.263877	0.999959	0.202575	0.195545	0.168069	0.244089
NbL02g07020	29.5.11.4.3.2 protein.degradation.ubiquitin.E3.SCF.FBOX	Galactose oxidase/kelch repeat superfamily protein	0.551907	0.804125	1.14241	0.000164476	1.0421	0.00837356
NbL02g07030	35.2 not assigned.unknown	Unknown	4.54474	0.224249	4.07559	0.00386675	-0.496702	0.102064
NbL02g07040	34.16 transport.ABC transporters and multidrug resistance systems	transporter associated with antigen processing protein 1	-0.0469633	0.999959	-0.933654	9.78775e-05	-1.10081	9.22335e-07
NbL02g07060	27.4 RNA.RNA binding	RNA-binding (RRM/RBD/RNP motifs) family protein	0.0281466	0.999959	0.35356	0.0350836	0.189221	0.124433
NbL02g07070	27.4 RNA.RNA binding	RNA-binding (RRM/RBD/RNP motifs) family protein	0.0107113	0.999959	0.313384	0.0409793	0.196496	0.190517
NbL02g07080	35.1 not assigned.no ontology	Transducin/WD40 repeat-like superfamily protein	-0.303175	0.999959	0.146628	0.659346	0.00255156	0.9931
NbL02g07090	35.1 not assigned.no ontology	Transducin/WD40 repeat-like superfamily protein	-0.302781	0.999959	0.182398	0.530203	NA	NA
NbL02g07100	35.1 not assigned.no ontology	Transducin/WD40 repeat-like superfamily protein	-0.143808	0.999959	-0.316166	0.176991	-0.571533	0.036125
NbL02g07110	27.3.29 RNA.regulation of transcription.TCP transcription factor family	Unknown	-0.0403541	0.999959	-1.35779	1.55147e-05	-1.63515	1.77928e-08
NbL02g07120	27.3.29 RNA.regulation of transcription.TCP transcription factor family	Unknown	0.0148456	0.999959	-1.24985	0.00105	-1.12751	0.000157126
NbL02g07130	29.5.11.4.3.2 protein.degradation.ubiquitin.E3.SCF.FBOX	F-box family protein	0.0432542	0.999959	-0.458756	0.00572964	-0.251469	0.149293
NbL02g07140	29.5.11.4.3.2 protein.degradation.ubiquitin.E3.SCF.FBOX	F-box family protein	-0.00238283	0.999959	-0.481129	0.00185768	-0.396905	0.0305747
NbL02g07160	29.4 protein.postranslational modification	CBL-interacting protein kinase 12	-0.197343	0.999959	-0.823605	0.000997389	-0.784872	8.86475e-05
NbL02g07170	35.2 not assigned.unknown	Unknown	NA	NA	NA	NA	0.356394	0.0157469
NbL02g07180	35.2 not assigned.unknown	root UVB sensitive protein (Protein of unknown function%2C DUF647)	-0.157633	0.999959	-0.737162	0.000626199	-0.665617	0.0228416
NbL02g07220	35.2 not assigned.unknown	Magnesium transporter CorA-like family protein	0.159038	0.999959	0.10514	0.646328	-0.171552	0.256656
NbL02g07230	35.2 not assigned.unknown	Unknown	0.0963943	0.999959	0.797003	0.000655995	0.463872	0.00665401
NbL02g07290	35.1 not assigned.no ontology	Transcriptional coactivator/pterin dehydratase	-0.0957585	0.999959	0.245008	0.35305	-0.0862941	0.580978
NbL02g07300	30.3 signalling.calcium	calcium-binding EF hand family protein	-0.114984	0.999959	-0.435907	0.0382498	-0.474059	0.00130429
NbL02g07340	28.1 DNA.synthesis/chromatin structure	Intron maturase%2C type II family protein	-0.654778	0.590938	-0.60646	0.0202156	NA	NA
NbL02g07360	35.2 not assigned.unknown	CLK4-associating serine/arginine-rich protein	0.105585	0.999959	0.00194513	0.990526	0.162459	0.252525
NbL02g07380	17.1.1.1.1 hormone metabolism.abscisic acid.synthesis-degradation.synthesis.zeaxanthin epoxidase	zeaxanthin epoxidase (ZEP) (ABA1)	0.502797	0.672885	-0.618374	0.00641673	-0.867316	1.07733e-05
NbL02g07390	17.1.1.1.1 hormone metabolism.abscisic acid.synthesis-degradation.synthesis.zeaxanthin epoxidase	Unknown	0.544104	0.9909	-1.1513	0.000663111	-2.03715	0.094347
NbL02g07400	27.3.99 RNA.regulation of transcription.unclassified	Unknown	0.0604785	0.999959	-1.73696	8.88207e-05	-2.16341	2.12358e-07
NbL02g07410	27.4 RNA.RNA binding	RNA-binding (RRM/RBD/RNP motifs) family protein	0.0622352	0.999959	0.356883	0.0267184	0.128078	0.26952
NbL02g07470	30.4.4 signalling.phosphinositides.phosphoinositide phospholipase C;30.6 signalling.MAP kinases	PLC-like phosphodiesterases superfamily protein	0.0435381	0.999959	0.984351	0.0483272	NA	NA
NbL02g07480	28.1 DNA.synthesis/chromatin structure	DNA-directed DNA polymerase	0.0026451	0.999959	-1.94118	0.00845503	NA	NA
NbL02g07490	18 Co-factor and vitamine metabolism;23.3.1 nucleotide metabolism.salvage.phosphoribosyltransferases	Unknown	NA	NA	NA	NA	0.26614	0.12829
NbL02g07500	27.3.6 RNA.regulation of transcription.bHLH,Basic Helix-Loop-Helix family	Unknown	-0.823679	0.999959	2.56254	0.0173543	5.58335	0.000525265
NbL02g07530	16.2.1.6 secondary metabolism.phenylpropanoids.lignin biosynthesis.CCoAOMT	S-adenosyl-L-methionine-dependent methyltransferases superfamily protein	-0.320634	0.999959	0.840834	0.0265959	1.00616	0.00075386
NbL02g07540	29.5.11.4.3.2 protein.degradation.ubiquitin.E3.SCF.FBOX	Unknown	0.848422	0.999959	4.21467	0.264331	0.704217	0.00469569
NbL02g07550	30.6 signalling.MAP kinases	PLC-like phosphodiesterases superfamily protein	-0.235436	0.999959	-0.769743	0.0377152	0.466705	0.094619
NbL02g07570	35.2 not assigned.unknown	Unknown	NA	NA	NA	NA	-2.86149	4.66646e-05
NbL02g07580	35.1 not assigned.no ontology	Unknown	-0.209122	0.999959	0.630309	0.00389311	0.821181	0.00993348
NbL02g07590	33.99 development.unspecified	Integrase-type DNA-binding superfamily protein	0.45093	0.921636	0.377176	0.101031	0.740118	0.00801737
NbL02g07600	17.5.1 hormone metabolism.ethylene.synthesis-degradation;17.7.1 hormone metabolism.jasmonate.synthesis-degradation	Unknown	NA	NA	NA	NA	0.0843243	0.670714
NbL02g07610	17.5.2 hormone metabolism.ethylene.signal transduction;27.3.3 RNA.regulation of transcription.AP2/EREBP, APETALA2/Ethylene-responsive element binding protein family	DREB and EAR motif protein 3	0.321931	0.999959	0.417101	0.29282	0.637768	0.00243135
NbL02g07620	27.4 RNA.RNA binding	RNA-binding (RRM/RBD/RNP motifs) family protein	0.0509147	0.999959	-0.026871	0.885275	NA	NA
NbL02g07650	30.2.3 signalling.receptor kinases.leucine rich repeat III	Leucine-rich repeat protein kinase family protein	-0.338107	0.999959	-1.19772	0.00355473	NA	NA
NbL02g07670	29.5.11.3 protein.degradation.ubiquitin.E2	sumo conjugation enzyme 1	-0.057473	0.999959	0.906714	0.000382667	0.814934	1.33621e-05
NbL02g07690	16.8.4 secondary metabolism.flavonoids.flavonols	2-oxoglutarate (2OG) and Fe(II)-dependent oxygenase superfamily protein	0.225254	0.999959	0.9262	0.0114646	1.58219	5.601e-06
NbL02g07700	35.2 not assigned.unknown	Unknown	NA	NA	NA	NA	1.2889	8.58301e-05
NbL02g07710	29.5.3 protein.degradation.cysteine protease	Granulin repeat cysteine protease family protein	-0.152564	0.999959	-1.02284	0.0152451	0.414125	0.308827
NbL02g07720	35.2 not assigned.unknown	transmembrane protein%2C putative (DUF247)	-0.0961829	0.999959	0.132831	0.707544	0.220972	0.385264
NbL02g07730	29.3.4.1 protein.targeting.secretory pathway.ER;31.4 cell.vesicle transport	Rer1 family protein	-0.00681344	0.999959	0.723783	0.00465071	0.828025	0.00366425
NbL02g07740	29.4 protein.postranslational modification	PTEN 2	-0.206018	0.999959	0.0654621	0.806101	NA	NA
NbL02g07750	29.5.11.4.3.1 protein.degradation.ubiquitin.E3.SCF.SKP;29.5.11.4.3.2 protein.degradation.ubiquitin.E3.SCF.FBOX	SKP1/ASK1-interacting protein 2	-0.0405518	0.999959	0.0657184	0.720415	0.375209	0.0733566
NbL02g07780	30.2.3 signalling.receptor kinases.leucine rich repeat III	Leucine-rich repeat protein kinase family protein	-0.10254	0.999959	-0.638195	0.00124174	-1.14269	3.84786e-06
NbL02g07810	27.3.25 RNA.regulation of transcription.MYB domain transcription factor family	Unknown	-0.0975699	0.999959	0.919646	0.00190674	0.846117	0.0023511
NbL02g07820	34.12 transport.metal	heavy metal atpase 1	0.188703	0.999959	0.741565	0.00461737	-0.290023	0.0942933
NbL02g07830	27.3.54 RNA.regulation of transcription.Histone acetyltransferases	MRG family protein	0.0162674	0.999959	-1.0081	0.000428416	-0.789347	0.000118123
NbL02g07860	26.2 misc.UDP glucosyl and glucoronyl transferases	glycosyltransferase 18	0.188853	0.999959	0.534779	0.0367396	-0.927375	3.95471e-05
NbL02g07870	27.3.35 RNA.regulation of transcription.bZIP transcription factor family	TraB family protein	0.121924	0.999959	0.291034	0.0957096	0.0913795	0.681773
NbL02g07880	35.1.5 not assigned.no ontology.pentatricopeptide (PPR) repeat-containing protein	Pentatricopeptide repeat (PPR-like) superfamily protein	-0.122028	0.999959	-2.0284	3.06766e-07	-2.15599	4.45082e-08
NbL02g07910	34.12 transport.metal	natural resistance-associated macrophage protein 3	-0.317401	0.999959	0.170472	0.642762	0.483587	0.00617989
NbL02g07920	35.1 not assigned.no ontology	alpha/beta-Hydrolases superfamily protein	0.242809	0.999959	-0.251238	0.333939	-0.0866604	0.522511
NbL02g07930	35.2 not assigned.unknown	Unknown	-0.238375	0.999959	-0.0561334	0.758121	0.129977	0.295479
NbL02g07970	26.7 misc.oxidases - copper, flavone etc	2-oxoglutarate (2OG) and Fe(II)-dependent oxygenase superfamily protein	0.489515	0.999959	2.14804	0.000382285	NA	NA
NbL02g07980	35.2 not assigned.unknown	DUF1230 family protein (DUF1230)	0.297235	0.999959	0.92608	0.0075377	0.756612	3.02641e-05
NbL02g07990	29.5.1 protein.degradation.subtilases	Subtilase family protein	0.156144	0.999959	0.153777	0.613102	-0.0338885	0.82695
NbL02g08000	29.5.1 protein.degradation.subtilases	Subtilase family protein	0.130518	0.999959	0.166188	0.591557	0.00573891	0.968545
NbL02g08010	35.2 not assigned.unknown	Major facilitator superfamily protein	-0.109021	0.999959	-0.129672	0.488575	-0.338019	0.0296583
NbL02g08020	35.2 not assigned.unknown	Unknown	NA	NA	NA	NA	0.180237	0.409463
NbL02g08030	29.4 protein.postranslational modification	casein kinase alpha 1	0.0122908	0.999959	-0.45642	0.00683273	-0.16523	0.227256
NbL02g08050	30.11 signalling.light	Phototropic-responsive NPH3 family protein	-0.0754985	0.999959	-0.623853	0.00286095	-0.171801	0.747599
NbL02g08060	30.11 signalling.light	Phototropic-responsive NPH3 family protein	-0.627962	0.999959	4.56889	0.0940293	0.117423	0.73377
NbL02g08070	35.2 not assigned.unknown	Unknown	0.52734	0.999959	0.269557	0.442877	-0.0387601	0.881406
NbL02g08080	26.12 misc.peroxidases	Peroxidase superfamily protein	0.788357	0.999959	0.0521421	0.936757	NA	NA
NbL02g08090	35.2 not assigned.unknown	Unknown	-0.136783	0.999959	0.528413	0.0707945	NA	NA
NbL02g08100	35.2 not assigned.unknown	Unknown	-0.47931	0.999959	-2.33995	6.52597e-05	NA	NA
NbL02g08110	27.3.37 RNA.regulation of transcription.AS2,Lateral Organ Boundaries Gene Family	Unknown	-0.158149	0.999959	-0.437964	0.111388	-0.227713	0.322673
NbL02g08120	26.1 misc.misc2	Acetamidase/Formamidase family protein	0.296328	0.999959	0.326737	0.137041	0.0864947	0.577221
NbL02g08130	35.2 not assigned.unknown	Unknown	NA	NA	NA	NA	-0.0766962	0.623854
NbL02g08140	17.5.2 hormone metabolism.ethylene.signal transduction;26.24 misc.GCN5-related N-acetyltransferase	Acyl-CoA N-acyltransferases (NAT) superfamily protein	-0.162719	0.999959	2.04677	0.0169932	2.31348	0.000322368
NbL02g08150	35.1.20 not assigned.no ontology.formin homology 2 domain-containing protein	formin homolog 6	-0.089174	0.999959	0.220147	0.494004	0.507153	0.00337472
NbL02g08220	35.2 not assigned.unknown	Unknown	NA	NA	NA	NA	0.455304	0.0600483
NbL02g08230	29.2.1.2.2.26 protein.synthesis.ribosomal protein.eukaryotic.60S subunit.L26	Translation protein SH3-like family protein	-0.300859	0.999959	-0.332225	0.289376	-0.537759	0.00206315
NbL02g08240	35.1.9 not assigned.no ontology.BTB/POZ domain-containing protein	Unknown	0.0463713	0.999959	-0.332685	0.112114	-1.25689	2.5284e-07
NbL02g08250	14.15 S-assimilation.AKN	APS kinase	0.0279853	0.999959	0.743273	0.021965	NA	NA
NbL02g08260	35.1 not assigned.no ontology	Unknown	0.252646	0.999959	-0.35074	0.216505	NA	NA
NbL02g08270	31.3.1 cell.cycle.peptidylprolyl isomerase	plant U-box 49	0.175752	0.999959	0.234417	0.225673	-0.0409219	0.835557
NbL02g08280	33.99 development.unspecified	GRAS family transcription factor	-0.111407	0.999959	0.187342	0.324346	-0.115618	0.663346
NbL02g08290	35.1 not assigned.no ontology	glycosyl hydrolase family protein 43	0.25328	0.999959	0.824524	0.00176725	0.818976	0.000242309
NbL02g08300	35.2 not assigned.unknown	Unknown	0.646071	0.999959	2.94084	5.36253e-05	3.566	9.80774e-08
NbL02g08320	29.3.4.99 protein.targeting.secretory pathway.unspecified	ADP-ribosylation factor-like A1C	0.135828	0.999959	-0.235815	0.215935	0.200069	0.25993
NbL02g08340	35.1.5 not assigned.no ontology.pentatricopeptide (PPR) repeat-containing protein	Tetratricopeptide repeat (TPR)-like superfamily protein	0.180996	0.999959	-0.456427	0.0205095	-0.425573	0.0218778
NbL02g08360	9.1.2 mitochondrial electron transport / ATP synthesis.NADH-DH.localisation not clear	NADH-ubiquinone oxidoreductase-like protein	0.108193	0.999959	0.538004	0.0433397	0.426237	0.0100428
NbL02g08370	26.24 misc.GCN5-related N-acetyltransferase	N-acetyl-l-glutamate synthase 1	0.26429	0.999959	0.785065	0.00442945	NA	NA
NbL02g08390	35.2 not assigned.unknown	heptahelical protein 4	0.107092	0.999959	1.01778	0.000441024	1.13092	2.2907e-05
NbL02g08400	26.2 misc.UDP glucosyl and glucoronyl transferases	Galactosyl transferase GMA12/MNN10 family protein	0.179267	0.999959	-0.309071	0.360165	-0.707796	0.0100549
NbL02g08450	27.3.65 RNA.regulation of transcription.Polycomb Group (PcG)	Unknown	0.0941572	0.999959	0.431902	0.0429763	0.424814	0.00493271
NbL02g08470	35.2 not assigned.unknown	Unknown	0.136076	0.999959	-0.969897	0.00419064	-0.299819	0.253094
NbL02g08480	35.2 not assigned.unknown	Unknown	-0.220339	0.999959	-0.197138	0.460645	-0.00425314	0.985947
NbL02g08550	20.1 stress.biotic;30.2.99 signalling.receptor kinases.misc	receptor like protein 44	0.474575	0.999959	-0.524785	0.111225	NA	NA
NbL02g08570	35.2 not assigned.unknown	Unknown	-0.0565556	0.999959	0.11486	0.436429	0.111392	0.533419
NbL02g08580	35.2 not assigned.unknown	transmembrane protein	0.437484	0.999959	-0.44394	0.320704	-1.65298	1.35147e-06
NbL02g08590	35.2 not assigned.unknown	Unknown	NA	NA	NA	NA	-1.68309	3.4044e-06
[truncated: 29,116 more rows]
