# Supplementary material for: Transcriptional deregulation of stress-growth balance in Nicotiana benthamiana biofactories producing insect sex pheromones
Source: Front Plant Sci. 2022 Oct 26;13:941338. doi: 10.3389/fpls.2022.941338 (PMC9645294; doi:10.3389/fpls.2022.941338)
Supplement: Supplementary file 5 [file DataSheet_2.zip]

Archive with 6 entries (6 files):
- Supplemental_Data_DiNAR/PIS_dinar_comparison_low-wt.txt
- Supplemental_Data_DiNAR/PIS_dinar_comparison_high12-wt.txt
- Supplemental_Data_DiNAR/CKN_dinar_comparison_high12-wt.txt
- Supplemental_Data_DiNAR/PIS_dinar_comparison_high10-wt.txt
- Supplemental_Data_DiNAR/CKN_dinar_comparison_high10-wt.txt
- Supplemental_Data_DiNAR/CKN_dinar_comparison_low-wt.txt
