# Supplementary material for: Transcriptional deregulation of stress-growth balance in Nicotiana benthamiana biofactories producing insect sex pheromones
Source: Front Plant Sci. 2022 Oct 26;13:941338. doi: 10.3389/fpls.2022.941338 (PMC9645294; doi:10.3389/fpls.2022.941338)
Supplement: Supplementary file 5 [file DataSheet_2.zip › Supplemental_Data_DiNAR/PIS_dinar_comparison_low-wt.txt]

probeID	clade	LogFC_low.wt	pAdj_low.wt
NbL01g24240	4CLL	0.18	1
NbL07g08900	AAO	0.08	1
NbL14g31500	ACH	0.01	1
NbL10g03910	ACO	-0.5	1
NbL13g00560	ACS1,2,6	0.01	1
NbL10g26760	ACS10	-0.15	1
NbL06g18000	ACS12	-0.2	1
NbL15g12390	ACX1,5	0.4	1
NbL02g01390	ACX2	0.02	1
NbL18g05560	ACX3,6	0.24	1
NbL15g03330	ACX4	0.4	1
NbL19g15530	ADT	-0.28	1
NbL06g12570	AGO1,5,7,10	0.08	1
NbL12g12120	AGO2,3	-0.59	0.6293
NbL09g13630	AGO4,6,8,9	-0.1	1
NbL19g28700	AOC	0.03	1
NbL07g03580	AOS	0.35	1
NbL10g23270	AOX1	0.25	1
NbL02g10730	APK	0.12	1
NbL03g08950	APX-TS	-0.13	1
NbL05g05650	APX1,2	0.06	1
NbL18g12260	APX3	0	1
NbL11g16060	APX4	-0.23	1
NbL07g18370	APX6	0.12	1
NbL10g05120	ARF1..22	-0.45	1
NbL19g24650	ARF3	-0.19	1
NbL07g21730	ARF4	0.16	1
NbL09g29080	ASK	0.3	1
NbL01g18610	ATPB	-0.14	1
NbL10g25340	bHLH	-0.11	1
NbL15g00040	BRI1	0.24	1
NbL15g21820	BRL	0.04	1
NbL01g07880	C19-GA2ox	1.16	1
NbL12g21430	CAMTA	-0.17	1
NbL03g16380	CAT1,2,3	0.51	1
NbL04g07600	CLH	0.07	1
NbL13g23270	CM	-0.13	1
NbL01g19070	CML42	-0.67	0.9765
NbL10g14460	COI1	-0.04	1
NbL03g03250	CPK1	-0.23	1
NbL04g17150	CPK15	-0.25	1
NbL18g09410	CPK17	0.35	1
NbL16g29590	CPK29	0.02	1
NbL12g19930	CPK4,5,6,11	-0.01	1
NbL05g10880	CPK9	-0.45	1
NbL18g13500	CRT1,2	-0.15	1
NbL10g10300	CRT3	0.3	1
NbL03g14130	CTR	0.21	1
NbL02g01570	CTS	0.27	1
NbL09g18350	CUL	0.25	1
NbL14g27350	CYP94	0.44	1
NbL15g29060	DNAJ	0.12	1
NbL04g14050	DXPS	0.24	1
NbL10g00840	EBF	-0.15	1
NbL01g17390	EDF	-0.07	1
NbL09g28720	EDS5	0.2	1
NbL15g30150	EIN2	-0.02	1
NbL09g13830	EIN3(EIL1)	0.1	1
NbL16g21160	EMS	0.15	1
NbL10g13830	ERF104	-0.36	1
NbL06g18850	ERF105	-0.16	1
NbL09g00220	ETR	0	0
NbL16g21790	GA20ox	0.23	1
NbL15g13250	GA3ox	0.57	1
NbL18g10530	GID1a,b,c	0.48	1
NbL10g25570	GPX	0.36	1
NbL15g15740	GRAS2	0.08	1
NbL04g04780	GSNO	-0.01	1
NbL12g00740	GST	0.23	1
NbL17g32640	HMA	0	0
NbL02g12040	HMGR	-0.73	1
NbL05g07760	HSP17,18	0.82	1
NbL17g14750	HSP90	-0.01	1
NbL07g17330	IAA29	0.58	1
NbL09g07710	ICS	0.32	1
NbL14g00760	IEGT	0	0
NbL08g10460	JAM1,2	-0.31	1
NbL10g24390	JAR	0.22	1
NbL10g04700	JAZ1,2,5,6	-0.05	1
NbL06g04960	JAZ3,4	0.98	0.9934
NbL19g29560	JMT	0.45	1
NbL04g05200	KAT	0.44	1
NbL07g13220	KS	0.52	1
NbL16g19850	LOX	0	0
NbL16g34760	LRR	-0.29	1
NbL08g18020	MAPKKK8,9,11	0.03	1
NbL04g08950	MES	0.4	1
NbL19g02530	MFP	0.22	1
NbL16g15670	MKK3	-0.15	1
NbL05g23980	MKS1	-0.22	1
NbL10g26580	MOS	-0.38	1
NbL01g04090	MPK13	-0.06	1
NbL12g03150	MPK3	-0.82	1
NbL10g28220	MPK4	0.02	1
NbL18g22980	MPK6	0.13	1
NbL15g08380	MYB44,70,73	0.09	1
NbL13g01830	MYC	0.31	1
NbL15g25320	NAC19,55,72	0.43	1
NbL17g33490	NADPH-oxidase	0.15	1
NbL19g08990	NAK	-0.46	1
NbL12g02250	NDA	-0.21	1
NbL02g26510	NDB	-0.01	1
NbL10g14540	NDC	0.02	1
NbL09g02140	NDR	-0.09	1
NbL01g12100	NIK	0.33	1
NbL11g22460	NPR	0.23	1
NbL10g12580	OBE	0.02	1
NbL09g23990	OMR1	-0.17	1
NbL17g02560	OPR	0.11	1
NbL12g21970	PA	-0.24	1
NbL14g03190	PAA	0.04	1
NbL08g31120	PAL	0.79	1
NbL13g19640	PBB	-0.04	1
NbL16g21060	PBE	0.03	1
NbL14g19230	PPL	-0.16	1
NbL08g00470	PR1	-0.04	1
NbL06g21250	PR3	0	0
NbL08g11760	PR4	0.26	1
NbL14g25990	PSAK	0.12	1
NbL18g03130	RANGAP	-0.15	1
NbL07g09390	RAR1	0.2	1
NbL02g19000	RBCS	-0.4	1
NbL11g23750	RBX	0.13	1
NbL05g24950	RGA1,2	0.01	1
NbL10g24850	RH	0.19	1
NbL14g07610	RIN4	0.54	1
NbL07g15420	RPL17	-0.29	1
NbL07g17000	RPL7	0	0
NbL10g19580	RTE1	0.04	1
NbL02g21820	SAG101	0.08	1
NbL13g03400	SAGT	0.39	1
NbL08g30600	SAHH	-0.27	1
NbL02g00660	SAMC	-0.21	1
NbL05g04540	SAMS	0	0
NbL16g24960	SERK	0.11	1
NbL16g19960	SGT1	0.07	1
NbL15g08450	SLY	0.03	1
NbL17g09960	SOD	-0.1	1
NbL19g11630	SR1IP	0	0
NbL07g00220	TDX	-0.08	1
NbL12g22250	TGA1,4	1.74	1
NbL19g13020	TGA2,5,6	0.06	1
NbL04g19740	TGA3,7	0.41	1
NbL15g22710	UPL1,2	-1	1
NbL09g29000	UPL3,4	-0.22	1
NbL12g17100	UPL5	0.06	1
NbL05g03960	UPL6,7	0.41	0.7896
NbL04g09870	VDAC1	0	1
NbL19g10900	WAK	1.06	1
NbL05g04020	WAKL	0	0
NbL06g14600	WD40	-0.15	1
NbL01g10600	WRKY11,17	-0.14	1
NbL19g11360	WRKY33	-0.54	1
NbL13g00390	WRKY41	0	0
NbL15g15840	WRKY48	-0.55	1
NbL16g08690	WRKY53	-0.29	1
NbL11g08080	WRKY57	-0.17	1
NbL12g05410	WRKY6	0	0
NbL05g09580	WRKY70	0.38	1
NbL09g03630	WRKY71	0	0
NbL01g02880	XDH	-0.05	1
NbL11g12660	XRN	-0.1	1
