# Supplementary material for: Transcriptional deregulation of stress-growth balance in Nicotiana benthamiana biofactories producing insect sex pheromones
Source: Front Plant Sci. 2022 Oct 26;13:941338. doi: 10.3389/fpls.2022.941338 (PMC9645294; doi:10.3389/fpls.2022.941338)
Supplement: Supplementary file 5 [file DataSheet_2.zip › Supplemental_Data_DiNAR/PIS_dinar_comparison_high12-wt.txt]

probeID	clade	LogFC_high12.wt	pAdj_high12.wt
NbL01g24240	4CLL	1.5	1e-04
NbL07g08900	AAO	0	0
NbL14g31500	ACH	0.35	0.0452
NbL10g03910	ACO	4.77	1e-04
NbL13g00560	ACS1,2,6	-0.01	0.9702
NbL10g26760	ACS10	-2.04	0
NbL06g18000	ACS12	-0.09	0.5147
NbL15g12390	ACX1,5	1.39	0
NbL02g01390	ACX2	1.98	0.0247
NbL18g05560	ACX3,6	1.13	0
NbL15g03330	ACX4	0.97	0
NbL19g15530	ADT	0	0
NbL06g12570	AGO1,5,7,10	0.33	0.0375
NbL12g12120	AGO2,3	1.04	1e-04
NbL09g13630	AGO4,6,8,9	-0.59	0.0202
NbL19g28700	AOC	0.52	0.0146
NbL07g03580	AOS	4.84	0.0016
NbL10g23270	AOX1	0.79	0.0022
NbL02g10730	APK	0.44	0.0067
NbL03g08950	APX-TS	-0.78	0
NbL05g05650	APX1,2	0.85	9e-04
NbL18g12260	APX3	-0.86	1e-04
NbL11g16060	APX4	-4.57	0
NbL07g18370	APX6	-1.02	0
NbL10g05120	ARF1..22	1.91	0
NbL19g24650	ARF3	-1.03	0
NbL07g21730	ARF4	-0.7	0.021
NbL09g29080	ASK	1.41	0
NbL01g18610	ATPB	0.58	0.0114
NbL10g25340	bHLH	-0.83	1e-04
NbL15g00040	BRI1	0.41	0.0192
NbL15g21820	BRL	2.02	0
NbL01g07880	C19-GA2ox	4.54	3e-04
NbL12g21430	CAMTA	0.82	0.0015
NbL03g16380	CAT1,2,3	1.81	0.0161
NbL04g07600	CLH	-6.24	0
NbL13g23270	CM	0.58	0
NbL01g19070	CML42	0.84	0.0043
NbL10g14460	COI1	0.89	0
NbL03g03250	CPK1	0.53	0.0095
NbL04g17150	CPK15	0	0
NbL18g09410	CPK17	0	0
NbL16g29590	CPK29	-3.2	0
NbL12g19930	CPK4,5,6,11	0.4	0.009
NbL05g10880	CPK9	0	0
NbL18g13500	CRT1,2	-1.15	9e-04
NbL10g10300	CRT3	0.7	0.001
NbL03g14130	CTR	0	0
NbL02g01570	CTS	0.45	0.0071
NbL09g18350	CUL	0.81	0.001
NbL14g27350	CYP94	2.3	0
NbL15g29060	DNAJ	1.17	0
NbL04g14050	DXPS	-4.14	0
NbL10g00840	EBF	0.37	0.0115
NbL01g17390	EDF	-2.86	0
NbL09g28720	EDS5	0.96	5e-04
NbL15g30150	EIN2	1.72	0.0043
NbL09g13830	EIN3(EIL1)	1.47	0
NbL16g21160	EMS	0	0
NbL10g13830	ERF104	0	0
NbL06g18850	ERF105	0	0
NbL09g00220	ETR	0.85	0.0353
NbL16g21790	GA20ox	-6.34	0
NbL15g13250	GA3ox	0	0
NbL18g10530	GID1a,b,c	3.35	0
NbL10g25570	GPX	2.72	0
NbL15g15740	GRAS2	0.69	0.0024
NbL04g04780	GSNO	0.82	1e-04
NbL12g00740	GST	2.06	0
NbL17g32640	HMA	-1.2	2e-04
NbL02g12040	HMGR	1.91	1e-04
NbL05g07760	HSP17,18	2.48	0
NbL17g14750	HSP90	0	0
NbL07g17330	IAA29	-5.59	0
NbL09g07710	ICS	-1.54	0
NbL14g00760	IEGT	1.12	0.0226
NbL08g10460	JAM1,2	-0.43	0.0208
NbL10g24390	JAR	1.12	0
NbL10g04700	JAZ1,2,5,6	1.2	0.0419
NbL06g04960	JAZ3,4	0	0
NbL19g29560	JMT	6.06	0.0093
NbL04g05200	KAT	1.79	0
NbL07g13220	KS	2.98	0
NbL16g19850	LOX	2.46	0.0107
NbL16g34760	LRR	-1.98	0
NbL08g18020	MAPKKK8,9,11	0.9	1e-04
NbL04g08950	MES	0.55	0.0042
NbL19g02530	MFP	1.39	0
NbL16g15670	MKK3	0.72	0.0098
NbL05g23980	MKS1	0	0
NbL10g26580	MOS	0	0
NbL01g04090	MPK13	0	0
NbL12g03150	MPK3	0	0
NbL10g28220	MPK4	-1.71	0
NbL18g22980	MPK6	0.54	0.0017
NbL15g08380	MYB44,70,73	1.32	0
NbL13g01830	MYC	0.27	0.2105
NbL15g25320	NAC19,55,72	2.64	0
NbL17g33490	NADPH-oxidase	1.57	0
NbL19g08990	NAK	0	0
NbL12g02250	NDA	-4.54	0
NbL02g26510	NDB	0	0
NbL10g14540	NDC	-0.57	1e-04
NbL09g02140	NDR	0	0
NbL01g12100	NIK	-2.71	0
NbL11g22460	NPR	1.61	0
NbL10g12580	OBE	0.85	1e-04
NbL09g23990	OMR1	-0.64	0.0064
NbL17g02560	OPR	0.68	5e-04
NbL12g21970	PA	-0.73	0.0067
NbL14g03190	PAA	0.63	8e-04
NbL08g31120	PAL	0	0
NbL13g19640	PBB	1.39	3e-04
NbL16g21060	PBE	0.5	0.0064
NbL14g19230	PPL	-7.4	0
NbL08g00470	PR1	3.51	0.0059
NbL06g21250	PR3	3.62	0.0046
NbL08g11760	PR4	4.01	5e-04
NbL14g25990	PSAK	-4.6	0
NbL18g03130	RANGAP	-0.93	0
NbL07g09390	RAR1	0.72	2e-04
NbL02g19000	RBCS	-4.18	0
NbL11g23750	RBX	0.16	0.3983
NbL05g24950	RGA1,2	-1.55	0
NbL10g24850	RH	0.3	0.0149
NbL14g07610	RIN4	0	0
NbL07g15420	RPL17	-1.28	1e-04
NbL07g17000	RPL7	-0.68	0.1934
NbL10g19580	RTE1	-2.07	0
NbL02g21820	SAG101	1.08	0
NbL13g03400	SAGT	-0.95	1e-04
NbL08g30600	SAHH	-2.15	0
NbL02g00660	SAMC	-1.41	0
NbL05g04540	SAMS	-1.1	0
NbL16g24960	SERK	0.75	0.0012
NbL16g19960	SGT1	0.7	0.0397
NbL15g08450	SLY	0.21	0.1185
NbL17g09960	SOD	-1.47	0
NbL19g11630	SR1IP	1.16	0.0034
NbL07g00220	TDX	0.48	0.0212
NbL12g22250	TGA1,4	3.71	0.0048
NbL19g13020	TGA2,5,6	1.56	0
NbL04g19740	TGA3,7	2.01	0
NbL15g22710	UPL1,2	0	0
NbL09g29000	UPL3,4	0	0
NbL12g17100	UPL5	1.03	3e-04
NbL05g03960	UPL6,7	1.16	0
NbL04g09870	VDAC1	0.32	0.0389
NbL19g10900	WAK	0	0
NbL05g04020	WAKL	6.51	0.0057
NbL06g14600	WD40	0.66	0.0207
NbL01g10600	WRKY11,17	1.09	3e-04
NbL19g11360	WRKY33	0	0
NbL13g00390	WRKY41	-1.36	5e-04
NbL15g15840	WRKY48	2.75	3e-04
NbL16g08690	WRKY53	-1.22	0
NbL11g08080	WRKY57	0	0
NbL12g05410	WRKY6	3.37	0.0021
NbL05g09580	WRKY70	2.67	0.0249
NbL09g03630	WRKY71	3.64	0.0247
NbL01g02880	XDH	0	0
NbL11g12660	XRN	-0.89	1e-04
