# Supplementary material for: Transcriptional deregulation of stress-growth balance in Nicotiana benthamiana biofactories producing insect sex pheromones
Source: Front Plant Sci. 2022 Oct 26;13:941338. doi: 10.3389/fpls.2022.941338 (PMC9645294; doi:10.3389/fpls.2022.941338)
Supplement: Supplementary file 5 [file DataSheet_2.zip › Supplemental_Data_DiNAR/CKN_dinar_comparison_high12-wt.txt]

probeID	clade	LogFC_high12.wt	pAdj_high12.wt
NbL16g03580	AT1G01020	-0.19	0.4
NbL10g30140	AT1G01030	0.07	0.7343
NbL05g23250	AT1G01040	-0.16	0.2043
NbL17g35120	AT1G01050	0.25	0.2215
NbL05g23300	AT1G01060	-0.3	0.0672
NbL11g23030	AT1G01090	0	0
NbL04g02370	AT1G01100	0	0
NbL10g24130	AT1G01120	1.05	0.0019
NbL08g10890	AT1G01180	7.61	0.001
NbL08g10690	AT1G01200	0	0
NbL08g10640	AT1G01220	0.35	0.4026
NbL18g08540	AT1G01225	1.24	0
NbL18g08530	AT1G01230	0.75	0.0013
NbL08g10460	AT1G01260	-0.43	0.0208
NbL12g16130	AT1G01290	-0.07	0.6951
NbL18g08410	AT1G01300	-0.62	0.001
NbL08g10290	AT1G01320	-2.03	0.001
NbL02g15400	AT1G01350	0.69	0.0051
NbL18g08090	AT1G01360	0.55	0.0013
NbL18g08010	AT1G01430	-2.39	0
NbL18g07500	AT1G01470	-0.72	0.0306
NbL17g33350	AT1G01480	0.24	0.103
NbL12g16480	AT1G01490	0.6	0.0256
NbL10g24620	AT1G01500	-0.19	0.1779
NbL08g09530	AT1G01510	-0.38	0.0638
NbL18g07410	AT1G01540	-0.67	0.0019
NbL08g09330	AT1G01580	-0.99	0.016
NbL17g24380	AT1G01610	-2.36	0
NbL17g32890	AT1G01620	-0.08	0.6672
NbL07g00590	AT1G01630	-2.47	0
NbL17g24410	AT1G01650	0.85	2e-04
NbL17g24640	AT1G01710	0.19	0.435
NbL13g15540	AT1G01720	0.48	0.0776
NbL08g07610	AT1G01730	0.37	0.0534
NbL08g08660	AT1G01770	0.89	6e-04
NbL15g28040	AT1G01790	-0.61	0.0016
NbL10g28050	AT1G01820	-0.83	3e-04
NbL17g25450	AT1G01860	-0.85	2e-04
NbL17g25410	AT1G01880	0	0
NbL08g07940	AT1G01900	0	0
NbL14g12920	AT1G01910	0	0
NbL08g07870	AT1G01920	-0.21	0.3551
NbL08g07440	AT1G01930	0.24	0.1874
NbL17g25820	AT1G01950	-0.18	0.4379
NbL08g07300	AT1G01970	-0.49	0.007
NbL16g22200	AT1G02000	0	0
NbL16g23390	AT1G02060	0	0
NbL08g19340	AT1G02065	0	0
NbL18g18040	AT1G02080	-0.09	0.5912
NbL08g19730	AT1G02090	-0.05	0.7727
NbL08g19750	AT1G02100	-0.16	0.5058
NbL08g19790	AT1G02120	0.58	0.0075
NbL10g17510	AT1G02130	1.18	0.0065
NbL10g06290	AT1G02140	0	0
NbL13g07590	AT1G02145	0.21	0.3151
NbL08g20020	AT1G02150	-1.15	0
NbL08g18910	AT1G02170	6.66	2e-04
NbL17g07230	AT1G02180	-2.33	0
NbL17g22260	AT1G02205	-1.21	1e-04
NbL12g13840	AT1G02260	0.36	0.1283
NbL00g03810	AT1G02305	2.06	0
NbL08g24100	AT1G02330	-0.32	0.1735
NbL18g13730	AT1G02370	-0.02	0.9528
NbL10g09870	AT1G02410	0.02	0.9218
NbL07g08790	AT1G02420	-0.82	0.0017
NbL18g05080	AT1G02475	-1.02	0.002
NbL19g02040	AT1G02500	-1.7	0
NbL07g19740	AT1G02520	0.34	0.0644
NbL14g21810	AT1G02560	-0.96	1e-04
NbL18g04640	AT1G02610	0	0
NbL05g20860	AT1G02620	-1.58	0.0011
NbL18g04610	AT1G02640	0.62	0.0926
NbL18g04550	AT1G02660	1.56	1e-04
NbL15g08430	AT1G02740	-0.03	0.8749
NbL18g00470	AT1G02816	0.74	0.0154
NbL02g16080	AT1G02840	-0.44	0.003
NbL14g08500	AT1G02850	-1.48	0
NbL08g25130	AT1G02860	0	0
NbL08g25150	AT1G02870	0.3	0.1244
NbL03g16110	AT1G02890	0.12	0.7633
NbL18g00010	AT1G02910	-1.92	0
NbL12g00730	AT1G02920	2.03	0
NbL08g25360	AT1G02960	-0.52	0.0035
NbL12g00950	AT1G03000	-0.75	0.0121
NbL08g25490	AT1G03010	0	0
NbL04g07260	AT1G03030	0.43	7e-04
NbL04g07470	AT1G03060	-0.15	0.2522
NbL14g15030	AT1G03070	1.11	0
NbL14g15100	AT1G03080	0.99	0
NbL14g15120	AT1G03090	1.82	3e-04
NbL13g14170	AT1G03100	-0.99	0.0111
NbL12g00990	AT1G03110	-0.41	0.0806
NbL09g02010	AT1G03130	-4.6	0
NbL18g03220	AT1G03140	0.66	1e-04
NbL14g09420	AT1G03150	1.02	0.0033
NbL18g03110	AT1G03160	-1.42	0
NbL12g00820	AT1G03190	-0.45	0.0125
NbL14g20250	AT1G03220	1.73	0.0043
NbL04g13140	AT1G03230	0	0
NbL08g25860	AT1G03250	0.51	0.0151
NbL15g13180	AT1G03280	0.45	0.0122
NbL08g25920	AT1G03290	0.77	0
NbL18g02870	AT1G03310	-1.04	0
NbL08g26070	AT1G03330	0.7	0.0551
NbL08g26130	AT1G03350	0.29	0.0555
NbL08g26140	AT1G03360	0	0
NbL03g01290	AT1G03370	0.3	0.0996
NbL09g18130	AT1G03440	-1.89	0
NbL14g30120	AT1G03475	-2.55	0
NbL15g29790	AT1G03520	0	0
NbL15g29810	AT1G03530	-0.9	4e-04
NbL05g21940	AT1G03560	-0.08	0.7737
NbL03g23360	AT1G03590	1.14	1e-04
NbL15g29690	AT1G03600	-4.92	0
NbL06g27210	AT1G03650	0	0
NbL03g23600	AT1G03687	-1.28	0
NbL01g10510	AT1G03730	1.36	0
NbL15g29240	AT1G03750	0.57	0.0078
NbL05g06420	AT1G03760	0	0
NbL03g23850	AT1G03770	-0.23	0.1168
NbL01g10410	AT1G03780	1.51	1e-04
NbL03g24260	AT1G03840	0	0
NbL03g24210	AT1G03870	-4.58	0
NbL12g01150	AT1G03900	1.82	0
NbL04g04320	AT1G03905	-1.1	0
NbL14g13650	AT1G03910	0.11	0.4919
NbL01g10620	AT1G03940	0	0
NbL12g01190	AT1G03950	0	0
NbL08g18190	AT1G03970	-0.35	0.0817
NbL14g33240	AT1G04010	0	0
NbL12g01250	AT1G04020	0	0
NbL14g33180	AT1G04030	0	0
NbL08g27300	AT1G04040	0.3	0.1209
NbL04g04640	AT1G04080	-0.52	4e-04
NbL14g32990	AT1G04110	-2.53	0
NbL14g32930	AT1G04120	0.36	0.1133
NbL04g04770	AT1G04130	0	0
NbL10g15200	AT1G04140	-0.51	1e-04
NbL08g00040	AT1G04170	0.83	0.0256
NbL04g11430	AT1G04190	-0.19	0.2074
NbL04g11540	AT1G04200	-1.07	0
NbL04g11640	AT1G04210	-0.23	0.2236
NbL08g29640	AT1G04220	2.95	0
NbL06g03040	AT1G04250	0.11	0.5033
NbL18g03950	AT1G04260	0	0
NbL09g00070	AT1G04280	0	0
NbL10g09850	AT1G04290	0.12	0.6109
NbL11g05420	AT1G04300	0.25	0.5687
NbL06g29160	AT1G04340	0	0
NbL08g07770	AT1G04360	-0.67	0.0061
NbL18g05850	AT1G04390	0.37	0.0635
NbL08g26750	AT1G04400	0.64	0.001
NbL18g03390	AT1G04410	0.4	0.0049
NbL06g29070	AT1G04420	-2.45	0
NbL08g26870	AT1G04430	-1.21	0.0045
NbL04g23410	AT1G04510	-0.47	0.0478
NbL14g15750	AT1G04520	0	0
NbL08g27630	AT1G04530	0.37	0.0149
NbL08g27740	AT1G04555	0.61	0.0148
NbL07g08900	AT1G04580	0	0
NbL16g32530	AT1G04590	-1.21	7e-04
NbL08g28050	AT1G04620	0	0
NbL01g02040	AT1G04635	-0.39	0.0506
NbL01g26200	AT1G04640	-0.94	1e-04
NbL14g16480	AT1G04650	0	0
NbL04g23660	AT1G04690	0.28	0.0863
NbL08g28470	AT1G04700	0	0
NbL08g28500	AT1G04710	1.05	0
NbL08g28610	AT1G04730	0	0
NbL12g12190	AT1G04750	0.59	0
NbL14g07800	AT1G04760	0.75	2e-04
NbL08g28560	AT1G04780	0.83	0.0012
NbL08g28530	AT1G04790	0.36	0.2774
NbL18g00760	AT1G04840	-0.57	0.0087
NbL18g26090	AT1G04850	0.83	1e-04
NbL18g00690	AT1G04860	0	0
NbL15g16820	AT1G04870	0	0
NbL08g30050	AT1G04880	-0.5	0.0098
NbL19g19240	AT1G04900	0	0
NbL12g27350	AT1G04910	0.02	0.9047
NbL18g00830	AT1G04920	-0.59	0.099
NbL05g23880	AT1G04940	-0.89	0
NbL19g30550	AT1G04945	-0.34	0.0769
NbL01g09410	AT1G04950	0.56	0.0205
NbL10g29580	AT1G04960	-0.53	0.0087
NbL05g02540	AT1G04970	0.09	0.621
NbL11g20880	AT1G04980	-0.16	0.3787
NbL03g22730	AT1G04985	0	0
NbL16g01130	AT1G05000	1.88	0
NbL10g03910	AT1G05010	4.77	1e-04
NbL11g21040	AT1G05030	-0.56	0.0101
NbL12g22000	AT1G05055	0	0
NbL11g21170	AT1G05060	0.64	0.0382
NbL03g22960	AT1G05087	0	0
NbL12g22380	AT1G05120	0.59	0.0206
NbL03g17990	AT1G05150	-0.52	0.0044
NbL05g10730	AT1G05170	-0.52	0.008
NbL10g03860	AT1G05180	-0.45	0.0198
NbL19g00340	AT1G05190	-2.91	0
NbL12g22410	AT1G05200	1.02	0
NbL02g07870	AT1G05270	0.09	0.6818
NbL06g27540	AT1G05280	3.67	0.0031
NbL02g12500	AT1G05300	-0.94	0.0238
NbL16g14940	AT1G05350	0.45	0.1055
NbL09g22670	AT1G05380	0.1	0.9027
NbL09g22640	AT1G05385	-1.73	0
NbL04g12330	AT1G05410	-0.4	0.0649
NbL13g16940	AT1G05460	0	0
NbL16g28630	AT1G05490	0	0
NbL17g08140	AT1G05500	0	0
NbL10g15600	AT1G05520	0.21	0.0899
NbL08g30820	AT1G05530	2.46	0
NbL13g06320	AT1G05570	1.61	0
NbL08g21510	AT1G05590	-0.53	0.0057
NbL01g02460	AT1G05600	0	0
NbL09g04740	AT1G05620	0.85	1e-04
NbL11g13940	AT1G05630	0	0
NbL11g09810	AT1G05670	0.37	0.0024
NbL04g23320	AT1G05675	4.68	5e-04
NbL04g23330	AT1G05680	4.62	5e-04
NbL14g25000	AT1G05690	1.06	0
NbL06g28850	AT1G05720	0.14	0.4851
NbL09g00940	AT1G05730	0	0
NbL13g26380	AT1G05780	0.15	0.4287
NbL08g32130	AT1G05785	-0.01	0.9759
NbL18g01950	AT1G05790	0	0
NbL04g24470	AT1G05820	0.61	0.0022
NbL18g01790	AT1G05830	-1.06	2e-04
NbL12g21230	AT1G05840	0.7	1e-04
NbL04g24340	AT1G05850	0	0
NbL08g29670	AT1G05900	0.53	0.0484
NbL03g13800	AT1G05910	-1.29	0.1397
NbL10g27670	AT1G05940	0.56	0.0017
NbL07g12630	AT1G05950	-2.08	0
NbL09g27440	AT1G05970	0.21	0.2206
NbL14g04770	AT1G06030	0.49	0.0053
NbL12g15690	AT1G06040	0	0
NbL06g28760	AT1G06050	1.16	1e-04
NbL06g29170	AT1G06070	-0.54	0.0041
NbL09g00670	AT1G06110	1.1	0
NbL06g29380	AT1G06130	0.19	0.2095
NbL12g28280	AT1G06143	0	0
NbL19g09290	AT1G06150	1.62	0
NbL09g17560	AT1G06180	0	0
NbL04g04040	AT1G06210	-0.83	0
NbL16g32770	AT1G06220	-0.15	0.3542
NbL01g08250	AT1G06230	0.51	0.0236
NbL01g10180	AT1G06240	-1.29	0
NbL14g32160	AT1G06270	0	0
NbL18g05560	AT1G06290	1.13	0
NbL15g28460	AT1G06390	0.36	0.091
NbL15g28290	AT1G06400	0.91	0
NbL19g25750	AT1G06410	-0.47	0.0764
NbL15g18590	AT1G06440	-0.48	0.02
NbL15g28120	AT1G06460	-0.64	8e-04
NbL15g28140	AT1G06470	-0.44	0.0095
NbL15g27780	AT1G06490	1.55	0
NbL14g13780	AT1G06510	0	0
NbL06g26760	AT1G06550	0.61	0.0085
NbL11g22360	AT1G06560	0	0
NbL10g08990	AT1G06570	0.6	0.0128
NbL17g04780	AT1G06590	0	0
NbL18g03620	AT1G06620	-2.04	0
NbL03g05250	AT1G06650	-0.52	8e-04
NbL05g17490	AT1G06660	0	0
NbL05g17380	AT1G06680	-4.84	0
NbL05g17120	AT1G06690	-1.44	0
NbL07g06880	AT1G06710	-1	2e-04
NbL08g12060	AT1G06720	-0.71	9e-04
NbL14g34030	AT1G06730	-0.46	0.0098
NbL14g01750	AT1G06740	0.84	0
NbL16g33580	AT1G06780	0	0
NbL01g05570	AT1G06790	0	0
NbL15g05290	AT1G06820	-0.66	1e-04
NbL01g18890	AT1G06840	-0.85	1e-04
NbL15g09470	AT1G06870	-1.5	0.1774
NbL06g19680	AT1G06890	0.25	0.1942
NbL05g10440	AT1G06900	-0.54	0.0075
NbL02g03390	AT1G06950	-0.94	0
NbL14g06560	AT1G07010	0.3	0.2537
NbL09g15870	AT1G07030	0.4	0.0544
NbL01g14190	AT1G07040	2.9	0.0011
NbL02g10170	AT1G07080	0.83	1e-04
NbL02g21930	AT1G07090	2.82	0.0125
NbL09g07900	AT1G07110	-2.49	0
NbL08g23320	AT1G07130	0	0
NbL12g02250	AT1G07180	-4.54	0
NbL19g05210	AT1G07200	0	0
NbL08g30800	AT1G07210	0.02	0.888
NbL19g04180	AT1G07230	1.46	0
NbL18g26230	AT1G07270	0	0
NbL06g22700	AT1G07310	0.34	0.0183
NbL18g15790	AT1G07320	-4.13	0
NbL03g00670	AT1G07360	0.52	0.001
NbL19g04140	AT1G07380	-0.46	0.0011
NbL05g07760	AT1G07400	2.48	0
NbL02g10430	AT1G07410	-1.47	0
NbL18g26670	AT1G07420	-0.68	2e-04
NbL18g27550	AT1G07430	4.47	4e-04
NbL18g27530	AT1G07470	-0.68	1e-04
NbL19g09080	AT1G07510	0.61	0.0016
NbL15g15740	AT1G07530	0.69	0.0024
NbL18g27390	AT1G07540	0.67	0.148
NbL02g10730	AT1G07570	0.44	0.0067
NbL17g13140	AT1G07590	-0.06	0.7971
NbL13g22630	AT1G07615	0.81	0.1104
NbL19g08890	AT1G07630	0.76	0.0324
NbL05g15250	AT1G07650	0	0
NbL01g03760	AT1G07670	0.7	0.0799
NbL03g20410	AT1G07700	-0.88	0
NbL09g19890	AT1G07705	1.04	0
NbL05g06020	AT1G07710	2.19	0
NbL17g12030	AT1G07720	-0.37	0.0893
NbL01g03540	AT1G07740	-1.09	1e-04
NbL00g00580	AT1G07750	2.45	5e-04
NbL17g04090	AT1G07780	-0.36	0.0917
NbL07g22330	AT1G07790	-1.58	0
NbL17g11940	AT1G07810	-0.74	0.607
NbL16g12350	AT1G07830	-0.85	2e-04
NbL11g17520	AT1G07840	-0.03	0.9049
NbL01g04050	AT1G07870	1.62	0
NbL01g04090	AT1G07880	0	0
NbL02g06280	AT1G07890	0.38	0.0513
NbL18g26730	AT1G07900	3.42	0
NbL01g04490	AT1G07910	-0.1	0.4946
NbL01g04610	AT1G07960	0	0
NbL14g25960	AT1G07970	0	0
NbL07g21450	AT1G07990	-0.29	0.4448
NbL07g21410	AT1G08010	-1.82	0
NbL07g21400	AT1G08030	-0.21	0.3561
NbL02g05880	AT1G08040	0	0
NbL12g03460	AT1G08060	-0.66	5e-04
NbL14g26830	AT1G08070	0	0
NbL17g10290	AT1G08110	-0.34	0.1021
NbL17g10020	AT1G08130	-0.67	0.0024
NbL07g22410	AT1G08190	0.9	2e-04
NbL07g20380	AT1G08200	-1.31	0
NbL07g22420	AT1G08220	0	0
NbL07g20310	AT1G08230	0	0
NbL09g19180	AT1G08250	-0.15	0.7399
NbL07g19830	AT1G08260	-0.45	0.0212
NbL09g19010	AT1G08280	0	0
NbL08g10990	AT1G08315	0.65	0.0018
NbL17g08980	AT1G08320	5.76	0.0167
NbL14g05110	AT1G08350	-0.21	0.2388
NbL09g18910	AT1G08360	-0.26	0.3552
NbL04g00860	AT1G08370	-0.4	0.0359
NbL09g14270	AT1G08380	-5.89	0
NbL07g08400	AT1G08410	0.2	0.0943
NbL10g10300	AT1G08450	0.7	0.001
NbL09g14420	AT1G08460	-0.74	0.0012
NbL09g14010	AT1G08465	0	0
NbL17g13520	AT1G08470	-0.76	0.0096
NbL06g28460	AT1G08480	1.16	0
NbL09g15910	AT1G08490	-0.24	0.2969
NbL08g08160	AT1G08500	2.77	0.0014
NbL10g01310	AT1G08510	-0.13	0.7158
NbL13g18230	AT1G08520	-1.87	0
NbL02g03120	AT1G08530	0.02	0.9417
NbL08g21320	AT1G08540	-1.88	0
NbL02g03080	AT1G08550	-1.51	0
NbL19g12960	AT1G08570	0.66	0.0048
NbL02g04700	AT1G08590	0.72	0.0028
NbL02g27710	AT1G08600	-0.72	0.001
NbL03g03010	AT1G08610	-0.23	0.1554
NbL03g03030	AT1G08620	0.81	2e-04
NbL04g12250	AT1G08630	-0.88	2e-04
NbL03g03090	AT1G08640	-0.62	0.0029
NbL09g01090	AT1G08650	-2.53	0
NbL02g33190	AT1G08660	-0.49	0.0123
NbL16g06870	AT1G08680	-0.18	0.407
NbL19g30630	AT1G08700	0.64	0.0162
NbL13g03040	AT1G08710	0.42	0.1029
NbL08g12310	AT1G08720	0.88	2e-04
NbL05g21390	AT1G08750	0	0
NbL06g29450	AT1G08760	0	0
NbL18g09820	AT1G08770	0	0
NbL18g09890	AT1G08780	0.32	0.1016
NbL08g11590	AT1G08800	1.93	0
NbL15g05150	AT1G08810	0	0
NbL18g10490	AT1G08820	0.97	1e-04
NbL08g20640	AT1G08840	-0.24	0.2051
NbL12g21270	AT1G08845	-0.12	0.5745
NbL14g08710	AT1G08880	-0.31	0.266
NbL18g11050	AT1G08960	0.34	0.8613
NbL14g20170	AT1G08970	1.47	0
NbL11g12260	AT1G08980	-1.57	0
NbL08g13320	AT1G09010	0.4	0.0445
NbL08g13490	AT1G09020	0	0.9912
NbL02g26160	AT1G09060	0.15	0.4965
NbL08g13600	AT1G09070	2.67	0
NbL08g13850	AT1G09130	-0.24	0.0493
NbL18g30600	AT1G09140	0.81	0.0045
NbL08g14040	AT1G09150	0	0
NbL08g14170	AT1G09155	-1.09	0
NbL11g08710	AT1G09157	0	0
NbL08g14300	AT1G09160	-1.49	0
NbL08g14570	AT1G09195	-0.62	7e-04
NbL18g13490	AT1G09210	-0.62	0.1236
NbL12g00330	AT1G09220	0	0
NbL09g27200	AT1G09230	-0.13	0.5125
NbL08g14880	AT1G09240	0.62	0.0033
NbL18g13810	AT1G09250	0.28	0.0078
NbL10g26580	AT1G09270	0	0
NbL07g11300	AT1G09290	0	0
NbL18g13900	AT1G09300	0.09	0.6248
NbL18g13920	AT1G09310	-1.07	3e-04
NbL08g15050	AT1G09320	-1.36	0
NbL09g01300	AT1G09330	0.31	0.2106
NbL14g04890	AT1G09340	-2.13	0
NbL18g14120	AT1G09380	2.65	1e-04
NbL08g15440	AT1G09390	0	0
NbL06g31350	AT1G09410	0	0
NbL08g15460	AT1G09420	0	0
NbL08g15570	AT1G09430	1.2	0
NbL08g15660	AT1G09460	2.81	0
NbL08g15700	AT1G09520	-0.24	0.0928
NbL18g14480	AT1G09530	-0.87	0.0341
NbL07g12170	AT1G09570	0.48	0.0051
NbL15g21320	AT1G09580	0.73	4e-04
NbL18g15580	AT1G09600	-0.44	0.0069
NbL08g16800	AT1G09610	0.52	0.083
NbL12g12180	AT1G09620	-0.65	7e-04
NbL18g15640	AT1G09630	0.45	0.049
NbL18g19810	AT1G09640	0.3	0.0165
NbL18g15660	AT1G09660	0.61	0.0095
NbL05g24660	AT1G09680	0	0
NbL15g20670	AT1G09690	-0.5	0.001
NbL03g14080	AT1G09700	0.49	0.0289
NbL04g18500	AT1G09710	-0.33	0.0563
NbL03g10410	AT1G09730	0.15	0.4379
NbL03g13810	AT1G09740	0.63	3e-04
NbL11g16520	AT1G09750	-6.59	0
NbL07g00840	AT1G09760	1.15	0
NbL03g03070	AT1G09770	0.37	0.0856
NbL08g17290	AT1G09795	-1.18	0
NbL18g15880	AT1G09800	0.12	0.6306
NbL08g17100	AT1G09810	-0.64	0.0175
NbL10g04970	AT1G09815	0.85	0.0031
NbL08g14830	AT1G09820	-0.76	0.0046
NbL08g02730	AT1G09830	-0.61	4e-04
NbL18g15680	AT1G09840	0.92	1e-04
NbL04g00240	AT1G09850	1.36	4e-04
NbL06g23590	AT1G09870	0.76	0.0241
NbL12g26810	AT1G09900	-0.75	2e-04
NbL07g05340	AT1G09920	1.37	1e-04
NbL11g16950	AT1G09960	2.34	0.0013
NbL08g00350	AT1G09970	2.71	0
NbL03g15330	AT1G10020	-2.32	0
NbL11g17690	AT1G10030	0	0
NbL03g15290	AT1G10040	0	0
NbL11g17800	AT1G10070	7.42	0.025
NbL18g12350	AT1G10095	0	0
NbL03g15030	AT1G10120	0.92	3e-04
NbL07g13960	AT1G10130	-0.29	0.058
NbL02g13190	AT1G10150	0.45	0.223
NbL12g05100	AT1G10155	3.1	0
NbL07g00340	AT1G10170	0.51	0.001
NbL02g21560	AT1G10180	-0.08	0.7195
NbL18g25410	AT1G10200	1.66	0.001
NbL03g18420	AT1G10210	-0.65	0.2289
NbL18g15400	AT1G10240	0.75	0.0087
NbL18g15380	AT1G10270	-0.81	0.0275
NbL18g15360	AT1G10280	0.71	0.0523
NbL17g02770	AT1G10290	0.64	0.002
NbL18g15240	AT1G10320	0.25	0.2021
NbL03g06900	AT1G10350	0	0
NbL11g09790	AT1G10370	0.36	0.0243
NbL07g10160	AT1G10380	0.22	0.3793
NbL04g04490	AT1G10385	0.72	0.001
NbL17g16830	AT1G10390	0.65	0.03
NbL01g13650	AT1G10417	0	0
NbL07g10700	AT1G10430	0.31	0.0212
NbL03g07070	AT1G10470	0	0
NbL15g18100	AT1G10490	-0.53	0.0037
NbL10g13620	AT1G10500	1.04	0
NbL11g10410	AT1G10510	-0.91	3e-04
NbL11g10470	AT1G10520	0	0
NbL01g12990	AT1G10522	-2.19	0
NbL11g10920	AT1G10550	1.72	0.0327
NbL11g10930	AT1G10560	0	0
NbL02g26330	AT1G10580	0.15	0.2343
NbL03g07310	AT1G10600	0.82	6e-04
NbL01g12150	AT1G10630	0.5	0.0055
NbL01g12120	AT1G10640	-3.57	0
NbL01g12180	AT1G10650	-0.03	0.8663
NbL11g11190	AT1G10657	-6.66	0
NbL12g03730	AT1G10660	-0.34	0.0359
NbL13g19560	AT1G10700	-0.47	0.0268
NbL17g18430	AT1G10720	0	0
NbL01g11990	AT1G10740	0.27	0.2762
NbL01g11950	AT1G10760	-0.81	0
NbL18g16360	AT1G10790	0.53	0.0047
NbL04g24430	AT1G10830	-1.32	0
NbL19g01660	AT1G10840	0	0
NbL13g14440	AT1G10850	0	0
NbL03g04540	AT1G10870	-0.54	0.0093
NbL06g20040	AT1G10910	-1.26	0
NbL19g06870	AT1G10950	-0.41	0.0122
NbL17g06270	AT1G10970	-0.68	0.0346
NbL02g16860	AT1G11000	-0.07	0.7729
NbL10g07670	AT1G11020	-0.12	0.4173
NbL08g17590	AT1G11050	1.23	4e-04
NbL19g23450	AT1G11060	0.01	0.956
NbL04g16730	AT1G11090	-0.25	0.2362
NbL19g23200	AT1G11120	0	0
NbL19g23140	AT1G11160	-0.21	0.3027
NbL05g22700	AT1G11170	0	0
NbL02g26240	AT1G11190	-0.22	0.2875
NbL15g25170	AT1G11200	2.28	0
NbL10g23490	AT1G11240	0	0
NbL19g22710	AT1G11260	0	0
NbL11g17290	AT1G11290	-1.94	0
NbL19g22350	AT1G11300	0	0
NbL19g22380	AT1G11330	1.47	0.0084
NbL02g26880	AT1G11340	0.86	0.0038
NbL11g20270	AT1G11360	-2.09	0
NbL19g22530	AT1G11380	0.76	0.0048
NbL19g29970	AT1G11390	0	0
NbL08g17940	AT1G11400	0.21	0.2599
NbL19g22230	AT1G11430	-1.74	0
NbL02g27040	AT1G11480	0.24	0.2807
NbL02g27100	AT1G11530	2.07	0
NbL04g14290	AT1G11545	-2.26	0
NbL02g27220	AT1G11580	-2.02	0
NbL02g27360	AT1G11600	0	0
NbL10g23750	AT1G11650	-1.24	0
NbL02g27560	AT1G11660	-0.19	0.4104
NbL17g15950	AT1G11680	-0.28	0.0593
NbL02g12430	AT1G11700	2.22	0
NbL01g10490	AT1G11710	0	0
NbL02g27690	AT1G11720	-1.1	0.2448
NbL18g20970	AT1G11730	0	0
NbL09g28460	AT1G11750	-0.55	0.0025
NbL09g09990	AT1G11755	1.77	0.006
NbL15g12530	AT1G11760	-0.11	0.5514
NbL10g25820	AT1G11780	0.41	0.017
NbL19g15530	AT1G11790	0	0
NbL12g05340	AT1G11800	-0.75	5e-04
NbL19g15570	AT1G11820	-0.94	0
NbL02g27830	AT1G11840	1.87	0
NbL02g27910	AT1G11860	-2.78	0
NbL03g12930	AT1G11870	-1.61	0
NbL01g07070	AT1G11880	0	0
NbL06g01310	AT1G11890	0.66	0.0162
NbL11g19260	AT1G11900	0	0
NbL07g12310	AT1G11910	-6.22	0
NbL19g15700	AT1G11915	1.6	2e-04
NbL02g27990	AT1G11930	0.55	0.001
NbL02g28060	AT1G11950	0.74	0.005
NbL19g15870	AT1G12000	-0.77	0
NbL11g01880	AT1G12040	0	0
NbL05g27850	AT1G12050	1.25	0
NbL13g17700	AT1G12060	0	0
NbL10g18520	AT1G12110	1.87	1e-04
NbL02g01010	AT1G12140	0.73	0.0738
NbL17g26510	AT1G12244	-0.57	0.0029
NbL15g11550	AT1G12250	-1.25	1e-04
NbL07g09340	AT1G12310	0.18	0.3139
NbL17g31490	AT1G12330	-1.61	0.0811
NbL11g06890	AT1G12350	-2.72	0.009
NbL17g31530	AT1G12360	0.47	0.0389
NbL17g31540	AT1G12370	-0.13	0.3412
NbL10g26980	AT1G12380	-1.26	1e-04
NbL13g05660	AT1G12390	0.24	0.444
NbL10g26920	AT1G12410	-0.87	0
NbL10g26890	AT1G12420	0.93	0.0059
NbL10g26820	AT1G12430	0	0
NbL17g31700	AT1G12440	2.07	0
NbL10g26780	AT1G12460	0	0
NbL11g13180	AT1G12470	-0.3	0.018
NbL10g26740	AT1G12480	0	0
NbL10g26720	AT1G12500	-1.21	0
NbL17g31890	AT1G12520	0.43	0.0534
NbL10g26560	AT1G12550	0.8	0.0017
NbL10g26380	AT1G12570	-3.21	0
NbL16g21660	AT1G12580	0	0
NbL08g07830	AT1G12600	0.57	0.1744
NbL17g32260	AT1G12640	2.69	0
NbL18g18960	AT1G12650	0.53	0.0162
NbL18g17710	AT1G12680	0.79	0.001
NbL04g01040	AT1G12700	-0.7	0.003
NbL04g19920	AT1G12760	1.15	0
NbL10g25960	AT1G12770	-0.99	0
NbL17g32420	AT1G12780	2.26	0
NbL06g31330	AT1G12790	-0.35	0.0879
NbL16g08380	AT1G12800	-0.9	0
NbL11g06770	AT1G12820	-0.76	0
NbL16g16570	AT1G12840	-0.35	0.0062
NbL03g04130	AT1G12900	-2.73	0
NbL03g16370	AT1G12910	-0.02	0.9436
NbL02g33320	AT1G12930	0.62	0.0511
NbL11g11750	AT1G12950	3.54	0
NbL13g19610	AT1G12990	0.22	0.2318
NbL11g12570	AT1G13030	-0.41	0.0326
NbL03g07480	AT1G13040	-0.45	0.0059
NbL16g21060	AT1G13060	0.5	0.0064
NbL05g04330	AT1G13120	0	0
NbL11g12510	AT1G13130	0	0
NbL04g25700	AT1G13160	-0.51	0.0019
NbL14g22090	AT1G13170	0.51	0.0104
NbL13g19630	AT1G13180	0.2	0.14
NbL14g22110	AT1G13190	0.1	0.4781
NbL13g26830	AT1G13250	-1.54	0
NbL01g17390	AT1G13260	-2.86	0
NbL13g27350	AT1G13270	-0.53	0.0035
NbL05g25280	AT1G13310	0.27	0.4455
NbL01g17630	AT1G13340	1.99	0.0013
NbL15g12970	AT1G13360	0.77	0
NbL11g01530	AT1G13380	-1.68	0
NbL01g17800	AT1G13410	0	0
NbL06g11620	AT1G13440	0.93	4e-04
NbL14g22390	AT1G13450	-0.68	0.0019
NbL02g15000	AT1G13460	-1.11	0
NbL11g06950	AT1G13560	0	0
NbL11g06960	AT1G13570	1.01	9e-04
NbL03g06260	AT1G13580	-1.04	1e-04
NbL01g16830	AT1G13630	-0.74	1e-04
NbL02g29170	AT1G13680	0	0
NbL17g14850	AT1G13690	0	0
NbL01g16080	AT1G13700	1.67	3e-04
NbL06g08100	AT1G13710	0	0
NbL14g11190	AT1G13740	2.4	2e-04
NbL16g19580	AT1G13750	2.87	0
NbL11g07840	AT1G13770	0.9	0
NbL09g20260	AT1G13790	-1.24	6e-04
NbL11g07910	AT1G13820	-4.25	0
NbL01g15680	AT1G13860	-2.39	0.0472
NbL02g06810	AT1G13870	-0.44	0.023
NbL03g06570	AT1G13900	1.62	0
NbL11g08140	AT1G13920	1.92	0.0035
NbL03g06640	AT1G13940	-0.54	0.0261
NbL14g00620	AT1G13950	1.6	0
NbL01g15360	AT1G13960	1.91	0
NbL02g14320	AT1G13980	1.3	5e-04
NbL01g15220	AT1G13990	0.2	0.249
NbL01g15210	AT1G14000	0.47	0.0728
NbL11g08520	AT1G14020	0	0
NbL11g08510	AT1G14030	-2.24	0
NbL14g11420	AT1G14060	0	0
NbL12g11210	AT1G14130	0	0
NbL11g08920	AT1G14150	-4.84	0
NbL11g08840	AT1G14180	0.29	0.0389
NbL17g15290	AT1G14260	0.39	0.1034
NbL01g14670	AT1G14270	-0.57	0.0059
NbL11g09190	AT1G14300	-0.42	0.0218
NbL07g10490	AT1G14310	0	0
NbL12g01920	AT1G14320	-0.43	0.0046
NbL01g14400	AT1G14340	0.75	2e-04
NbL07g10380	AT1G14345	-2.33	0
NbL01g14340	AT1G14350	1.42	1e-04
NbL01g14330	AT1G14360	0	0
NbL01g14270	AT1G14390	0.27	0.0635
NbL19g18520	AT1G14400	0.69	8e-04
NbL11g09560	AT1G14410	-1.5	0
NbL18g15140	AT1G14440	0	0
NbL18g15000	AT1G14450	0.12	0.3795
NbL17g16650	AT1G14510	-0.08	0.526
NbL17g06600	AT1G14560	0	0
NbL13g14290	AT1G14570	0.2	0.152
NbL05g05280	AT1G14610	-0.23	0.0418
NbL04g03470	AT1G14620	0.36	0.0997
NbL07g07460	AT1G14650	0	0
NbL03g01740	AT1G14670	0	0
NbL18g24330	AT1G14685	0	0
NbL13g14080	AT1G14700	1.01	0
NbL13g14040	AT1G14710	-0.47	0.1376
NbL07g11520	AT1G14720	2.36	0
NbL02g07930	AT1G14740	0.13	0.2955
NbL17g03310	AT1G14770	0	0
NbL08g31420	AT1G14780	1.18	5e-04
NbL14g26010	AT1G14790	2.46	0
NbL07g11730	AT1G14810	-1.49	0.0185
NbL07g11740	AT1G14820	0.62	0.014
NbL09g14520	AT1G14850	-0.71	0.0071
NbL13g13670	AT1G14870	1.83	6e-04
NbL15g29110	AT1G14890	0	0
NbL13g13660	AT1G14900	0	0
NbL05g24950	AT1G14920	-1.55	0
NbL10g10090	AT1G14980	0.35	0.0796
NbL13g13300	AT1G14990	0	0
NbL15g30440	AT1G15000	0.52	6e-04
NbL11g00510	AT1G15020	1.62	0.0022
NbL11g01140	AT1G15030	1.33	0
NbL03g05940	AT1G15060	-0.14	0.4046
NbL11g00960	AT1G15080	0	0
NbL11g00890	AT1G15100	1.02	1e-04
NbL11g00790	AT1G15110	-0.39	0.033
NbL11g00680	AT1G15130	0.63	2e-04
NbL11g00640	AT1G15140	-2.17	0
NbL08g18050	AT1G15200	-0.53	0.103
NbL06g02430	AT1G15215	0	0
NbL16g09190	AT1G15220	0	0
NbL04g21640	AT1G15240	-0.45	0.3584
NbL09g13560	AT1G15280	0.2	0.5101
NbL09g01760	AT1G15290	-1.15	0.005
NbL09g01730	AT1G15310	0	0
NbL05g00620	AT1G15340	1.21	4e-04
NbL07g15730	AT1G15390	-1.66	0
NbL05g00820	AT1G15400	1.02	6e-04
NbL05g00840	AT1G15410	1.04	0.0055
NbL06g06920	AT1G15420	-0.72	0.0022
NbL15g13410	AT1G15440	-0.88	5e-04
NbL06g03520	AT1G15510	-1.15	1e-04
NbL11g04220	AT1G15520	3.3	0.0314
NbL16g14150	AT1G15530	2.27	0
NbL06g29720	AT1G15550	6.34	0.0185
NbL16g08850	AT1G15660	-0.05	0.8295
NbL19g12810	AT1G15670	0.16	0.3365
NbL16g32340	AT1G15690	-2.93	0
NbL16g32350	AT1G15710	-1.35	0
NbL09g16120	AT1G15720	0.58	0.0073
NbL06g06040	AT1G15740	1.71	0
NbL06g06060	AT1G15750	-0.6	0.0059
NbL03g03460	AT1G15780	0.73	4e-04
NbL08g18580	AT1G15820	-11.8	0
NbL16g33150	AT1G15860	0	0
NbL07g01680	AT1G15870	0	0
NbL14g10120	AT1G15880	0.4	0.1299
NbL04g21990	AT1G15910	-1.42	0
NbL07g01770	AT1G15940	1.14	0
NbL14g04400	AT1G15950	2.58	0
NbL07g01830	AT1G15980	-2.06	0
NbL09g01970	AT1G16010	0.28	0.0399
NbL02g11180	AT1G16020	0.26	0.3422
NbL06g05840	AT1G16040	0.15	0.4672
NbL07g01050	AT1G16080	-2.49	0
NbL12g11610	AT1G16120	1.44	3e-04
NbL07g01010	AT1G16180	1.43	0
NbL12g07010	AT1G16190	-0.18	0.2372
NbL08g05800	AT1G16210	0.81	2e-04
NbL16g24660	AT1G16220	0.32	0.0894
NbL15g23360	AT1G16240	0.72	0.0012
NbL05g16810	AT1G16250	0.03	0.8543
NbL07g13100	AT1G16270	0	0
NbL18g05750	AT1G16280	-0.36	0.0527
NbL18g05740	AT1G16300	0.73	0.004
NbL18g05730	AT1G16310	3.66	0.0113
NbL01g10150	AT1G16320	-0.96	4e-04
NbL16g31170	AT1G16350	-0.66	0.0132
NbL07g13260	AT1G16360	-0.62	0.0042
NbL16g19300	AT1G16430	0.5	0.0654
NbL18g05800	AT1G16445	-1.53	0
NbL05g21150	AT1G16470	0.66	0.0038
NbL17g17620	AT1G16520	0	0
NbL17g17600	AT1G16540	0.51	0.0227
NbL16g21610	AT1G16560	0.16	0.4318
NbL14g21530	AT1G16570	-0.08	0.762
NbL01g10080	AT1G16610	-0.26	0.1053
NbL17g17480	AT1G16650	0	0
NbL15g30310	AT1G16670	0	0
NbL13g14410	AT1G16710	-0.06	0.7218
NbL15g00200	AT1G16720	-1.45	0
NbL12g12680	AT1G16740	-0.34	0.1472
NbL03g11530	AT1G16780	-0.54	9e-04
NbL04g25810	AT1G16790	-1.15	0
NbL06g00090	AT1G16800	-0.51	0.0069
NbL04g25120	AT1G16810	0.85	8e-04
NbL06g31130	AT1G16840	1.13	0
NbL16g12030	AT1G16860	-3.1	0.0027
NbL14g06650	AT1G16870	0	0.9908
NbL06g05560	AT1G16880	-1.65	0
NbL05g12170	AT1G16890	0	0
NbL05g12110	AT1G16900	0	0
NbL18g01750	AT1G16970	0	0
NbL19g26400	AT1G17020	2.22	0.0033
NbL11g04950	AT1G17030	4.32	0.0021
NbL11g12920	AT1G17070	0.15	0.4447
NbL02g22740	AT1G17080	0.69	0.0018
NbL16g13830	AT1G17100	1.5	0.0046
NbL15g26980	AT1G17110	0.01	0.9603
NbL06g26530	AT1G17120	-0.31	0.0979
NbL01g16160	AT1G17130	-0.4	0.0397
NbL09g03430	AT1G17140	5.1	0.0197
NbL15g26740	AT1G17160	0.18	0.1824
NbL15g27260	AT1G17170	0.66	0.0473
NbL19g05540	AT1G17180	0.4	0.1499
NbL05g14190	AT1G17200	-0.51	0.01
NbL05g14160	AT1G17210	0	0
NbL05g14140	AT1G17220	-2.84	0.0359
NbL05g14080	AT1G17230	-2.37	0
NbL06g00650	AT1G17280	0.21	0.2252
NbL09g12580	AT1G17290	1.37	0
NbL14g03330	AT1G17370	-0.95	0.0013
NbL19g00460	AT1G17410	0.67	0.038
NbL06g01120	AT1G17420	1.88	0.159
NbL06g01330	AT1G17440	0.44	0.0725
NbL19g07290	AT1G17450	0.41	0.0413
NbL05g15880	AT1G17455	1.81	0
NbL16g10650	AT1G17500	0	0
NbL11g24340	AT1G17520	0.34	0.2583
NbL16g10790	AT1G17550	1.04	0
NbL17g07020	AT1G17590	3.67	8e-04
NbL06g01730	AT1G17620	0	0.9845
NbL06g30420	AT1G17630	0	0
NbL06g30510	AT1G17640	-0.74	1e-04
NbL06g01640	AT1G17650	-1.4	0
NbL16g10300	AT1G17665	-0.63	0.0016
NbL06g31210	AT1G17680	0.34	0.1051
NbL07g16000	AT1G17690	0	0
NbL16g10130	AT1G17710	1.67	7e-04
NbL04g21220	AT1G17720	0.67	0.0011
NbL09g13120	AT1G17730	1.05	0
NbL06g00440	AT1G17745	0.7	1e-04
NbL18g24630	AT1G17820	-0.3	0.0812
NbL18g17480	AT1G17840	-0.6	0.0024
NbL11g12850	AT1G17850	0	0
NbL06g12260	AT1G17860	1.09	0.206
NbL17g27520	AT1G17870	1.27	0.0823
NbL17g22630	AT1G17880	-0.62	0.0083
NbL01g05330	AT1G17890	-0.86	0
NbL11g00870	AT1G17980	0.67	7e-04
NbL16g18000	AT1G18010	0	0
NbL06g04560	AT1G18030	-0.7	8e-04
NbL10g25140	AT1G18040	-0.08	0.7055
NbL14g05460	AT1G18060	-2.06	0
NbL06g04460	AT1G18070	0.61	0.0033
NbL14g05410	AT1G18080	-0.81	0.0012
NbL11g00120	AT1G18150	-0.77	0.0144
NbL06g04260	AT1G18160	-0.79	0.0125
NbL16g27480	AT1G18180	-0.37	0.0976
NbL16g27470	AT1G18190	0.27	0.2027
NbL14g05260	AT1G18210	-0.94	0.0026
NbL06g04800	AT1G18260	0.31	0.0969
NbL06g04830	AT1G18270	0.61	0.007
NbL16g16070	AT1G18330	0	0
NbL18g25230	AT1G18340	0	0
NbL04g22360	AT1G18390	1.1	0.0074
NbL19g15020	AT1G18440	-0.08	0.581
NbL04g22750	AT1G18450	0	0
NbL06g03760	AT1G18460	0.81	0.0046
NbL06g03700	AT1G18470	-0.51	0.0074
NbL19g14290	AT1G18480	0.74	0.0063
NbL16g26700	AT1G18485	-1.69	0
NbL16g26800	AT1G18490	-0.95	2e-04
NbL12g17060	AT1G18540	-0.72	2e-04
NbL06g03640	AT1G18560	0.79	0.0022
NbL16g26510	AT1G18580	0.86	0.0019
NbL16g17810	AT1G18590	-0.55	0.0038
NbL19g03390	AT1G18600	-0.06	0.6972
NbL16g26140	AT1G18610	0	0
NbL09g08500	AT1G18640	-1.03	0
NbL06g07890	AT1G18650	-1	0.0033
NbL06g07430	AT1G18660	-0.4	0.0353
NbL16g25630	AT1G18670	-1.42	0.0056
NbL01g22920	AT1G18680	-0.34	0.0085
NbL16g25390	AT1G18700	0	0
NbL06g07280	AT1G18720	0.92	2e-04
NbL11g13800	AT1G18730	-2.31	0
NbL13g21130	AT1G18740	-1.54	0
NbL01g22600	AT1G18800	0.15	0.3802
NbL06g07020	AT1G18810	-0.26	0.23
NbL09g07730	AT1G18850	-0.55	0.0084
NbL09g07710	AT1G18870	-1.54	0
NbL06g09600	AT1G18880	1.34	0
NbL16g12950	AT1G18950	0.41	0.0356
NbL09g07460	AT1G19000	2.33	0
NbL05g24300	AT1G19025	0	0
NbL19g06170	AT1G19100	-0.25	0.2751
NbL16g11090	AT1G19110	0.05	0.7746
NbL14g03240	AT1G19130	0.9	0.1545
NbL11g23580	AT1G19140	1.48	0
NbL14g03270	AT1G19150	-2.84	0
NbL06g05730	AT1G19170	0.83	0.0039
NbL10g04700	AT1G19180	1.2	0.0419
NbL08g03410	AT1G19190	0.52	0.0055
NbL05g19680	AT1G19220	-1.43	0
NbL11g23350	AT1G19250	-2.49	0
NbL14g26970	AT1G19260	-0.38	0.0536
NbL15g09840	AT1G19270	0.63	0.0246
NbL15g09850	AT1G19290	-0.13	0.4979
NbL18g28260	AT1G19310	0.06	0.8117
NbL10g25100	AT1G19330	-0.7	4e-04
NbL15g09970	AT1G19340	0.69	3e-04
NbL02g10930	AT1G19350	0.7	0.0011
NbL15g10140	AT1G19360	0.85	0.0013
NbL03g18870	AT1G19430	-0.22	0.2176
NbL15g10580	AT1G19440	-0.27	0.0853
NbL12g06780	AT1G19480	-0.26	0.0539
NbL19g07190	AT1G19485	0	0
NbL17g18150	AT1G19520	-0.38	0.0013
NbL02g11510	AT1G19580	0.19	0.0941
NbL15g10770	AT1G19600	1.64	0
NbL03g18510	AT1G19630	2.55	0.0027
NbL15g10910	AT1G19660	-0.12	0.5424
NbL19g16360	AT1G19690	0.04	0.7352
NbL07g13420	AT1G19715	1.57	0
NbL03g18240	AT1G19720	-1.47	0
NbL08g14560	AT1G19800	0	0
NbL02g03980	AT1G19835	-2.59	0
NbL02g17190	AT1G19860	-0.12	0.5208
NbL03g17740	AT1G19870	-0.35	0.0872
NbL03g17770	AT1G19880	-0.47	0.0291
NbL08g01390	AT1G19910	0.79	0
NbL16g29510	AT1G19920	-1.62	0
NbL03g17630	AT1G19940	-2.81	0
NbL17g30610	AT1G19980	0.5	0.0105
NbL17g30640	AT1G19990	0	0
NbL02g16940	AT1G20020	-1.84	0
NbL14g07200	AT1G20050	0.39	0.0494
NbL07g03080	AT1G20080	0	0
NbL02g16640	AT1G20110	0.61	0.0049
NbL03g17160	AT1G20160	1.75	0
NbL17g30260	AT1G20190	-2.84	0
NbL18g12030	AT1G20200	1.17	2e-04
NbL16g29640	AT1G20220	-0.9	0
NbL16g29630	AT1G20225	1.08	0
NbL12g08110	AT1G20230	-3.13	0
NbL03g16930	AT1G20270	0.55	0.0512
NbL03g16910	AT1G20300	-0.27	0.3116
NbL18g11900	AT1G20330	-1.32	0
NbL03g16850	AT1G20340	-4.91	0
NbL13g15270	AT1G20350	-0.4	0.0092
NbL17g30010	AT1G20370	-0.2	0.255
NbL03g16730	AT1G20410	0.05	0.8393
NbL17g29900	AT1G20430	0.52	0.0112
NbL11g15080	AT1G20460	0	0
NbL01g24240	AT1G20510	1.5	1e-04
NbL17g29760	AT1G20540	0	0
NbL02g03460	AT1G20560	1.49	5e-04
NbL03g16450	AT1G20575	0.88	0.018
NbL02g11260	AT1G20580	-0.39	0.0845
NbL17g29580	AT1G20640	-0.55	0.0254
NbL03g16310	AT1G20650	-3.04	0
NbL16g30000	AT1G20670	-0.08	0.6828
NbL11g19790	AT1G20696	-0.02	0.9643
NbL16g30010	AT1G20720	0	0
NbL17g29480	AT1G20760	0.43	0.003
NbL19g18300	AT1G20770	0.49	0.0882
NbL08g24170	AT1G20780	1.9	5e-04
NbL03g16150	AT1G20810	-1.32	0
NbL16g30050	AT1G20830	-0.47	0.004
NbL17g29040	AT1G20880	0	0
NbL19g01690	AT1G20920	0.51	0.0052
NbL17g28970	AT1G20930	0	0
NbL15g10340	AT1G20960	0	0
NbL11g00940	AT1G20970	-0.19	0.2312
NbL17g28830	AT1G21000	3.92	0
NbL01g23970	AT1G21065	0.55	0.0191
NbL11g14750	AT1G21080	0.08	0.6684
NbL03g08660	AT1G21090	0	0
NbL12g11130	AT1G21140	-2.29	0
NbL17g00900	AT1G21150	0.32	0.011
NbL03g08560	AT1G21170	0.35	0.0621
NbL15g21490	AT1G21200	0.98	0.0495
NbL19g10900	AT1G21270	0	0
NbL18g05220	AT1G21280	0.43	0.0125
NbL09g05730	AT1G21320	-0.22	0.1091
NbL03g09100	AT1G21350	-1.27	0
NbL09g09420	AT1G21370	0.82	5e-04
NbL03g09630	AT1G21380	0.58	8e-04
NbL03g09570	AT1G21400	3	3e-04
NbL13g22300	AT1G21410	3.07	2e-04
NbL03g09480	AT1G21450	0.92	3e-04
NbL03g09390	AT1G21460	-0.93	0.001
NbL03g09320	AT1G21480	-0.34	0.1508
NbL04g14470	AT1G21540	-1.27	0
NbL03g09830	AT1G21580	-0.76	0.0025
NbL18g11780	AT1G21590	0	0
NbL03g09930	AT1G21600	-1.55	0
NbL03g09940	AT1G21610	-0.18	0.2764
NbL02g20350	AT1G21630	0.2	0.1003
NbL13g09530	AT1G21640	-0.79	1e-04
NbL03g10010	AT1G21650	-1.01	5e-04
NbL03g10000	AT1G21651	0.76	0.001
NbL09g09860	AT1G21660	0.55	0.0059
NbL03g10110	AT1G21680	1.14	3e-04
NbL13g09790	AT1G21700	0.18	0.1218
NbL03g10160	AT1G21710	-0.75	0.0018
NbL10g10770	AT1G21720	0.6	0.0201
NbL13g09730	AT1G21730	-2.09	0
NbL09g09730	AT1G21740	-0.43	0.0363
NbL16g04870	AT1G21750	-0.88	0.0023
NbL13g20710	AT1G21760	0.59	0.0495
NbL08g03280	AT1G21770	0.3	0.1652
NbL13g20720	AT1G21780	1.51	0
NbL03g10830	AT1G21830	0	0
NbL13g20790	AT1G21880	0	0
NbL13g24190	AT1G21920	0	0
NbL03g01060	AT1G21980	0	0
NbL08g17560	AT1G22030	0	0
NbL18g17040	AT1G22040	0.79	1e-04
NbL04g19760	AT1G22050	0	0
NbL16g05600	AT1G22060	-1.29	0
NbL02g01770	AT1G22160	3.59	0
NbL13g25690	AT1G22170	0	0
NbL13g25710	AT1G22180	0	0
NbL08g18650	AT1G22200	-0.1	0.528
NbL03g12820	AT1G22260	2.23	8e-04
NbL03g12870	AT1G22270	-0.03	0.8424
NbL18g17380	AT1G22310	0.32	0.0707
NbL08g18970	AT1G22340	1.2	0.0016
NbL15g14710	AT1G22360	0.06	0.7678
NbL01g25830	AT1G22400	1.04	0.0016
NbL17g28710	AT1G22410	-0.54	0.0499
NbL04g00190	AT1G22440	-4.96	9e-04
NbL11g15990	AT1G22450	0	0
NbL03g12970	AT1G22460	0	0
NbL06g31600	AT1G22540	1.27	0
NbL17g00720	AT1G22610	-0.63	0
NbL18g19830	AT1G22620	0.3	0.0668
NbL14g09350	AT1G22640	0.87	1e-04
NbL14g09400	AT1G22650	0	0
NbL18g19360	AT1G22660	-0.81	4e-04
NbL03g10210	AT1G22690	0.04	0.9066
NbL03g10340	AT1G22700	-0.92	0
NbL13g23480	AT1G22710	-0.89	0.6244
NbL15g18090	AT1G22740	0	0
NbL13g24800	AT1G22750	0.99	0
NbL04g19430	AT1G22770	-1.24	0.0056
NbL13g24470	AT1G22790	-0.36	0.08
NbL09g22500	AT1G22800	0.45	0.0754
NbL06g21900	AT1G22840	0	0
NbL07g02230	AT1G22850	-1.34	0
NbL15g06020	AT1G22860	-0.09	0.5451
NbL07g02480	AT1G22870	0	0
NbL06g21510	AT1G22882	0.45	0.0412
NbL09g00770	AT1G22920	0.27	0.152
NbL18g16040	AT1G22930	1.81	0
NbL08g17470	AT1G22940	-0.92	0
NbL01g18450	AT1G22960	-0.15	0.4587
NbL01g18500	AT1G22970	0.13	0.5807
NbL11g00430	AT1G23000	-1.95	0
NbL11g00420	AT1G23010	0	0
NbL04g04220	AT1G23090	0	0
NbL13g13330	AT1G23110	-0.65	2e-04
NbL16g02140	AT1G23170	0.35	0.0894
NbL17g23130	AT1G23180	-0.81	0
NbL05g09900	AT1G23190	0.83	0.0015
NbL15g00180	AT1G23230	-0.2	0.1866
NbL05g16420	AT1G23280	0	0
NbL18g22320	AT1G23360	-1.77	0
NbL11g11280	AT1G23390	-1.89	0
NbL17g10120	AT1G23400	-0.88	5e-04
NbL01g12170	AT1G23440	0.89	1e-04
NbL03g07340	AT1G23450	0	0
NbL08g31840	AT1G23460	2.12	0.0077
NbL09g06410	AT1G23710	2.2	1e-04
NbL01g12320	AT1G23740	-1.14	0.0029
NbL01g13160	AT1G23750	0.51	0.0248
NbL09g06220	AT1G23780	0.98	0
NbL01g12580	AT1G23800	1.99	0.0046
NbL11g10880	AT1G23820	0.1	0.7644
NbL11g10840	AT1G23860	1.46	1e-04
NbL11g10810	AT1G23870	-0.01	0.9443
NbL11g10770	AT1G23890	0	0
NbL11g10660	AT1G24020	-0.06	0.8491
NbL01g12910	AT1G24030	-2.35	0
NbL01g12920	AT1G24040	-2.52	0
NbL14g11750	AT1G24090	0	0
NbL11g10490	AT1G24095	0	0
NbL11g10450	AT1G24100	0	0
NbL11g10390	AT1G24120	-0.09	0.71
NbL01g13320	AT1G24130	1.67	5e-04
NbL03g07090	AT1G24140	0	0
NbL01g13460	AT1G24160	1.39	0
NbL01g13520	AT1G24190	-0.3	0.0239
NbL14g23130	AT1G24267	-0.43	0.0346
NbL14g23300	AT1G24270	0	0
NbL07g00400	AT1G24290	0	0
NbL17g14490	AT1G24300	-0.15	0.2173
NbL01g01090	AT1G24310	-0.4	0.0101
NbL15g06090	AT1G24330	0	0
NbL01g04440	AT1G24340	0.71	0.0082
NbL14g22600	AT1G24360	0	0
NbL18g22690	AT1G24430	0.89	0.2322
NbL14g22260	AT1G24440	1.18	0.001
NbL16g27240	AT1G24450	0	0
NbL15g06650	AT1G24460	0.19	0.4872
NbL14g22180	AT1G24490	-1.08	0
NbL14g22140	AT1G24510	-0.81	0.135
NbL15g21060	AT1G24530	0	0
NbL01g21400	AT1G24560	0.81	0.0315
NbL17g16500	AT1G24610	1.22	0
NbL01g21830	AT1G24706	-0.55	2e-04
NbL13g13860	AT1G24764	-0.24	0.3153
NbL14g00500	AT1G25155	-0.37	0.0292
NbL17g22690	AT1G25210	0	0
NbL08g17930	AT1G25260	0.07	0.6661
NbL05g23620	AT1G25270	0.9	0.0021
NbL05g01060	AT1G25280	0.6	1e-04
NbL18g16380	AT1G25290	0.76	0.1949
NbL01g17860	AT1G25350	0	0
NbL17g28920	AT1G25360	0	0
NbL14g10470	AT1G25370	2.61	0.0021
NbL01g17940	AT1G25375	-0.39	0.154
NbL01g17990	AT1G25380	-1.82	0.0014
NbL01g18000	AT1G25390	0.94	0.0034
NbL14g10570	AT1G25420	1.43	0
NbL14g10610	AT1G25440	-2.87	0
NbL14g11820	AT1G25500	0.78	6e-04
NbL13g27460	AT1G25520	0.3	0.2153
NbL04g10290	AT1G25540	0.41	0.0022
NbL13g27420	AT1G25550	0.37	0.0608
NbL01g17370	AT1G25570	-1.51	0
NbL01g17360	AT1G25580	0.72	0.0025
NbL01g17250	AT1G25682	0.59	0.0057
NbL01g17240	AT1G26090	0	0
NbL17g21230	AT1G26110	0.78	0.0418
NbL03g06170	AT1G26120	2.78	0.0021
NbL17g14450	AT1G26150	-0.73	0.0035
NbL13g27250	AT1G26160	-0.78	4e-04
NbL11g06930	AT1G26180	-0.71	0.0015
NbL01g16470	AT1G26190	1.98	0.0038
NbL01g16630	AT1G26220	-2.24	0
NbL01g16660	AT1G26230	-1.34	0
NbL11g07530	AT1G26330	0	0
NbL01g16130	AT1G26340	0	0
NbL06g08070	AT1G26355	-0.78	1e-04
NbL11g07690	AT1G26370	0	0.9935
NbL11g07920	AT1G26460	-0.07	0.5923
NbL01g15730	AT1G26470	0	0
NbL07g07400	AT1G26480	-0.01	0.9448
NbL03g06550	AT1G26500	-0.44	0.0578
NbL01g15660	AT1G26520	0	0
NbL18g04940	AT1G26540	-1.44	0
NbL11g13840	AT1G26550	0.95	1e-04
NbL17g14990	AT1G26560	0.15	0.675
NbL06g07700	AT1G26580	-1.63	0
NbL03g06660	AT1G26640	0.23	0.1524
NbL17g15350	AT1G26650	0	0
NbL11g08610	AT1G26660	-0.58	0.0045
NbL10g19480	AT1G26665	1.06	0
NbL01g15240	AT1G26670	0.41	0.0313
NbL13g03650	AT1G26680	0	0
NbL01g15200	AT1G26690	-1.08	0
NbL01g15170	AT1G26740	-0.35	0.0855
NbL07g15440	AT1G26750	0.06	0.748
NbL01g14800	AT1G26761	-1.79	0
NbL11g08820	AT1G26770	-0.16	0.4467
NbL11g08690	AT1G26810	0.61	0.0575
NbL17g15220	AT1G26830	0.96	0.004
NbL11g09180	AT1G26840	0	0
NbL17g15280	AT1G26850	0	0
NbL01g14710	AT1G26880	-0.59	0.0061
NbL14g06920	AT1G26910	0	0
NbL11g09320	AT1G26920	-0.93	2e-04
NbL17g15150	AT1G26940	0	0
NbL15g14270	AT1G27000	0.85	0
NbL17g16850	AT1G27040	0.47	0.2152
NbL11g09680	AT1G27050	-0.94	0
NbL01g14030	AT1G27060	0	0
NbL07g10220	AT1G27070	-0.86	0
NbL14g11560	AT1G27090	-0.19	0.4154
NbL01g13780	AT1G27100	2.27	0
NbL11g09720	AT1G27150	1.73	0
NbL11g09940	AT1G27170	-0.42	0.1172
NbL11g09930	AT1G27180	0	0
NbL01g13570	AT1G27190	-0.96	0
NbL11g10050	AT1G27200	0	0
NbL06g09320	AT1G27210	-2.49	0
NbL15g05880	AT1G27290	0.57	0.0052
NbL14g23250	AT1G27300	-0.42	0.0167
NbL11g06530	AT1G27310	0	0
NbL14g23240	AT1G27320	1.46	0.0011
NbL14g23180	AT1G27340	2.33	0
NbL13g19810	AT1G27385	-0.99	1e-04
NbL18g24780	AT1G27400	0	0
NbL15g04030	AT1G27430	0.2	0.1375
NbL11g18230	AT1G27460	1.49	0
NbL01g25470	AT1G27470	0.35	0.2559
NbL07g13950	AT1G27480	0.22	0.0588
NbL06g08600	AT1G27500	0.32	0.1038
NbL09g05970	AT1G27510	-0.56	1e-04
NbL16g12470	AT1G27520	0	0
NbL07g05540	AT1G27530	1.19	0
NbL11g17010	AT1G27595	-0.61	7e-04
NbL03g15600	AT1G27600	-0.48	0.0204
NbL03g18440	AT1G27660	0	0
NbL07g13560	AT1G27680	1.18	2e-04
NbL13g26720	AT1G27700	1.87	0.0015
NbL08g04830	AT1G27730	0	0
NbL11g18420	AT1G27750	-0.27	0.0826
NbL11g18410	AT1G27752	0.15	0.1894
NbL03g14680	AT1G27760	0.65	0.0013
NbL11g18360	AT1G27770	-0.14	0.2901
NbL04g18070	AT1G27840	-0.34	0.0964
NbL14g22580	AT1G27850	-0.24	0.4948
NbL14g22550	AT1G27880	0	0
NbL14g22750	AT1G27900	0.09	0.5924
NbL04g15440	AT1G27910	-1.66	0
NbL15g05890	AT1G27950	-0.63	0.0011
NbL02g32840	AT1G27970	1.45	0
NbL14g23280	AT1G27980	0.12	0.4691
NbL10g11790	AT1G28060	-0.16	0.263
NbL14g20830	AT1G28100	-1.11	0
NbL00g02050	AT1G28110	0	0
NbL15g04140	AT1G28120	0.26	0.0427
NbL04g22460	AT1G28140	-1.59	0
NbL16g15710	AT1G28150	-0.08	0.6357
NbL08g21170	AT1G28210	0.52	0.0081
NbL12g14250	AT1G28220	0	0
NbL04g16570	AT1G28240	-0.96	6e-04
NbL19g23590	AT1G28260	2.46	3e-04
NbL19g23620	AT1G28280	0.56	0.0072
NbL02g25330	AT1G28310	1.36	0
NbL19g24320	AT1G28320	-0.15	0.297
NbL02g25260	AT1G28330	3.24	0
NbL04g16500	AT1G28340	0.52	0.0148
NbL02g25220	AT1G28380	1.36	4e-04
NbL02g25140	AT1G28410	-1.77	0
NbL19g24550	AT1G28420	0.4	0.0018
NbL02g25060	AT1G28440	-1.36	0
NbL03g24240	AT1G28480	-0.53	0.1469
NbL02g24910	AT1G28510	0.37	0.1424
NbL19g24740	AT1G28520	0.79	0
NbL11g05140	AT1G28530	0	0
NbL05g22360	AT1G28540	0.42	0.0523
NbL05g22490	AT1G28560	0.2	0.4143
NbL05g01000	AT1G28570	0	0
NbL15g21510	AT1G28590	-3.36	0
NbL04g16360	AT1G28600	0	0
NbL08g03070	AT1G28650	1.33	0.0381
NbL04g26280	AT1G28680	0.43	0.0315
NbL14g30410	AT1G28760	-0.35	0.052
NbL05g22280	AT1G28960	1.43	3e-04
NbL12g04190	AT1G29040	-0.24	0.0352
NbL04g16310	AT1G29050	0	0
NbL04g03730	AT1G29070	-2.42	0
NbL19g25230	AT1G29120	0.85	3e-04
NbL14g11390	AT1G29150	0.55	4e-04
NbL11g05050	AT1G29195	0.21	0.2631
NbL19g25480	AT1G29220	0.32	0.0355
NbL02g24370	AT1G29240	-0.68	0.0217
NbL15g21740	AT1G29260	0.04	0.7833
NbL02g24120	AT1G29280	4.48	0.0036
NbL06g21880	AT1G29320	-0.31	0.0833
NbL19g25780	AT1G29330	0	0
NbL19g25830	AT1G29340	-0.47	0.0033
NbL04g17560	AT1G29370	-0.6	0.1068
NbL19g26600	AT1G29380	0.84	0
NbL19g26590	AT1G29390	0.79	0
NbL05g15420	AT1G29400	0.9	8e-04
NbL17g04080	AT1G29410	-0.28	0.1071
NbL05g24740	AT1G29450	0	0
NbL02g23470	AT1G29630	0	0
NbL04g16120	AT1G29660	0	0
NbL19g26130	AT1G29670	-2.14	0
NbL19g26040	AT1G29690	0.95	4e-04
NbL12g20410	AT1G29700	-0.55	5e-04
NbL02g23710	AT1G29750	0.06	0.8164
NbL19g26690	AT1G29790	-0.93	0.0019
NbL02g23770	AT1G29800	1.48	0
NbL12g04090	AT1G29810	0	0
NbL14g13770	AT1G29820	0.05	0.8131
NbL19g26700	AT1G29850	0	0
NbL09g03630	AT1G29860	3.64	0.0247
NbL07g00560	AT1G29880	-1.37	0.0015
NbL18g26740	AT1G29900	-1	0
NbL04g17530	AT1G29920	-3.32	0
NbL02g23050	AT1G29930	-8.44	0
NbL08g21940	AT1G29940	-1.1	3e-04
NbL02g22990	AT1G29950	1.07	2e-04
NbL14g25430	AT1G29990	0	0
NbL02g22600	AT1G30000	-0.2	0.0844
NbL02g07340	AT1G30010	0	0
NbL01g07880	AT1G30040	4.54	3e-04
NbL07g06220	AT1G30070	0.49	0.0016
NbL16g30030	AT1G30080	-0.34	0.0439
NbL02g07020	AT1G30090	1.04	0.0084
NbL12g04320	AT1G30130	-1.46	0
NbL12g04230	AT1G30200	-0.52	0.0034
NbL07g06080	AT1G30210	-0.76	2e-04
NbL07g06070	AT1G30220	6.33	0
NbL19g03290	AT1G30230	0.8	8e-04
NbL16g02560	AT1G30240	-0.38	0.0632
NbL12g04360	AT1G30270	0.94	0
NbL02g06920	AT1G30280	0.21	0.2502
NbL14g25800	AT1G30290	-0.11	0.6406
NbL14g25780	AT1G30300	0	0
NbL15g14170	AT1G30320	0	0
NbL15g14090	AT1G30330	-0.73	3e-04
NbL14g25860	AT1G30360	-0.1	0.6706
NbL14g25990	AT1G30380	-4.6	0
NbL14g26100	AT1G30400	-0.52	0.0023
NbL12g04440	AT1G30440	-0.79	0
NbL12g04450	AT1G30450	0	0
NbL12g12990	AT1G30460	-0.48	0.0083
NbL12g12600	AT1G30470	-0.73	1e-04
NbL02g22160	AT1G30480	-0.12	0.4282
NbL13g10000	AT1G30500	0.17	0.503
NbL02g06470	AT1G30510	2.34	0
NbL00g01600	AT1G30520	-2.5	0
NbL02g06400	AT1G30540	-0.25	0.2707
NbL18g17050	AT1G30545	0	0
NbL02g22260	AT1G30570	-1.38	0
NbL02g06380	AT1G30580	0.29	0.0796
NbL02g21990	AT1G30610	0.32	0.041
NbL02g22000	AT1G30620	0.7	0.004
NbL12g12430	AT1G30630	0.03	0.8765
NbL12g12980	AT1G30680	0	0
NbL02g22400	AT1G30690	1.13	0.001
NbL17g30680	AT1G30755	0.97	0.0056
NbL02g22360	AT1G30760	1.68	4e-04
NbL04g03190	AT1G30820	1.4	0.0011
NbL07g07820	AT1G30825	0	0
NbL04g05020	AT1G30890	0.91	1e-04
NbL15g19190	AT1G30900	0.82	0.041
NbL15g19290	AT1G30910	0.25	0.2936
NbL15g18710	AT1G30960	-0.71	0.0129
NbL15g18690	AT1G30970	-0.17	0.2458
NbL02g21030	AT1G31020	-0.41	0.0095
NbL02g21050	AT1G31070	0.22	0.4137
NbL02g21340	AT1G31160	0.49	0.0874
NbL12g11930	AT1G31190	-1.19	0
NbL11g02210	AT1G31220	-0.63	3e-04
NbL06g22080	AT1G31230	-0.87	1e-04
NbL12g12120	AT1G31280	1.04	1e-04
NbL12g12030	AT1G31300	-0.9	2e-04
NbL02g21880	AT1G31330	-3.68	0
NbL01g10090	AT1G31340	0.06	0.7097
NbL08g21070	AT1G31350	0	0
NbL05g02080	AT1G31360	0	0
NbL01g11350	AT1G31410	1.75	1e-04
NbL01g11370	AT1G31420	-0.78	1e-04
NbL07g10850	AT1G31480	0.74	1e-04
NbL17g20870	AT1G31500	0	0
NbL01g23700	AT1G31600	0	0
NbL01g23670	AT1G31650	1.65	0
NbL05g13940	AT1G31660	-0.34	0.0256
NbL04g12630	AT1G31710	0	0
NbL17g21220	AT1G31720	3.25	2e-04
NbL17g21250	AT1G31730	-0.19	0.1451
NbL17g21380	AT1G31770	2.52	0
NbL10g23220	AT1G31780	-0.01	0.9872
NbL10g23180	AT1G31790	0	0
NbL02g03170	AT1G31800	-1.24	0
NbL17g21630	AT1G31810	-1.08	0
NbL10g27500	AT1G31812	1.64	0
NbL06g24520	AT1G31817	-0.61	0
NbL08g05590	AT1G31830	-0.52	0.4201
NbL17g21750	AT1G31840	0	0
NbL13g02420	AT1G31850	-1.74	0
NbL13g16240	AT1G31860	0	0
NbL02g04140	AT1G31870	-0.43	0.0024
NbL13g04730	AT1G31910	-0.38	0.009
NbL07g05670	AT1G31920	0	0
NbL06g12910	AT1G31930	-0.45	0.0784
NbL07g05770	AT1G31940	1.73	0
NbL07g05860	AT1G31970	-3.37	0
NbL01g21130	AT1G32050	-1.42	0
NbL17g23740	AT1G32060	-2.56	0
NbL13g10740	AT1G32070	-1.89	0
NbL17g23710	AT1G32080	-2.63	0
NbL17g23730	AT1G32090	-2.13	0
NbL09g10800	AT1G32100	0.71	0.0914
NbL05g21470	AT1G32127	0.31	0.0867
NbL13g04740	AT1G32130	0.72	1e-04
NbL01g21110	AT1G32150	0	0
NbL05g21490	AT1G32160	-1.49	0
NbL13g06950	AT1G32170	6.33	1e-04
NbL15g14350	AT1G32200	-2.33	0
NbL01g21080	AT1G32210	0.97	0.11
NbL15g14380	AT1G32220	-0.97	0
NbL17g23500	AT1G32230	0	0
NbL09g10630	AT1G32240	-0.09	0.5801
NbL17g23610	AT1G32260	-0.32	0.0545
NbL17g23410	AT1G32310	0.71	0.0104
NbL01g20950	AT1G32330	-0.62	3e-04
NbL13g02000	AT1G32340	0.4	0.094
NbL09g07070	AT1G32360	-1.25	0
NbL13g05090	AT1G32370	0.08	0.7711
NbL17g23150	AT1G32380	-0.97	2e-04
NbL02g04290	AT1G32400	0.79	1e-04
NbL16g29070	AT1G32410	1.11	0
NbL15g14610	AT1G32440	-0.76	0
NbL13g01550	AT1G32450	3.07	0
NbL16g07720	AT1G32470	-3	0
NbL06g07720	AT1G32490	0.02	0.9161
NbL13g01690	AT1G32500	0	0
NbL13g05030	AT1G32520	-1.04	0
NbL17g22850	AT1G32540	-1.21	0
NbL05g04250	AT1G32550	-3.64	0
NbL09g17430	AT1G32580	-1.72	0.0048
NbL09g17610	AT1G32610	-0.43	0.0992
NbL13g01830	AT1G32640	0.27	0.2105
NbL16g28830	AT1G32730	-0.31	0.0613
NbL16g28810	AT1G32740	1.23	0
NbL16g35670	AT1G32750	0.24	0.1338
NbL16g18340	AT1G32790	0.75	9e-04
NbL17g33700	AT1G32810	-0.06	0.7196
NbL04g20530	AT1G32860	-3.23	0
NbL17g33660	AT1G32900	2.49	0.1145
NbL10g30180	AT1G32990	-2.08	0
NbL06g25170	AT1G33110	2.59	1e-04
NbL14g25060	AT1G33140	-1.22	0
NbL08g17820	AT1G33270	-0.4	0.0065
NbL14g11610	AT1G33290	-1.69	0
NbL17g00440	AT1G33330	-0.42	0.0059
NbL06g31200	AT1G33360	-0.26	0.719
NbL09g18490	AT1G33390	-0.27	0.101
NbL06g19230	AT1G33400	0	0
NbL18g14780	AT1G33410	0.16	0.2913
NbL01g07570	AT1G33420	0.56	0.0042
NbL06g21310	AT1G33440	0	0
NbL07g02710	AT1G33470	-0.14	0.7308
NbL09g12240	AT1G33490	2.26	0
NbL10g22560	AT1G33520	0.28	0.0293
NbL11g18100	AT1G33540	1.28	0
NbL07g02420	AT1G33590	-1.3	0
NbL01g13620	AT1G33610	1.6	0
NbL07g20910	AT1G33730	3.7	0.0493
NbL07g01930	AT1G33780	0.86	0.0896
NbL09g12020	AT1G33810	-1.04	0
NbL17g02710	AT1G33811	0	0
NbL17g01860	AT1G33970	1.14	0
NbL18g15670	AT1G33980	0.78	0
NbL13g24440	AT1G34000	-1.83	0
NbL01g26100	AT1G34020	-0.04	0.8168
NbL09g26960	AT1G34040	-2.91	1e-04
NbL10g24420	AT1G34120	0	0
NbL16g15900	AT1G34130	-0.01	0.937
NbL13g24860	AT1G34150	-0.11	0.6453
NbL03g11910	AT1G34160	-0.56	0.0024
NbL03g11940	AT1G34190	0.42	0.0018
NbL18g17030	AT1G34210	0.39	0.0111
NbL13g25170	AT1G34220	0.63	1e-04
NbL03g12090	AT1G34245	0	0
NbL13g23660	AT1G34260	-0.34	0.0563
NbL13g23650	AT1G34270	1.39	0.0013
NbL18g09980	AT1G34300	0.51	0.0561
NbL13g23490	AT1G34320	1.63	1e-04
NbL08g17200	AT1G34340	-0.62	1e-04
NbL10g21400	AT1G34350	0.25	0.1402
NbL18g12000	AT1G34360	-0.52	0.0014
NbL03g10370	AT1G34370	1.19	3e-04
NbL03g10330	AT1G34380	-0.26	0.1677
NbL03g10290	AT1G34420	1.03	0.0093
NbL03g10300	AT1G34430	-1.27	0.0012
NbL05g01190	AT1G34470	0.34	0.0284
NbL13g23210	AT1G34550	-0.46	0.0097
NbL13g26020	AT1G34630	0	0
NbL03g13280	AT1G34750	1.32	0
NbL06g26980	AT1G34760	-0.84	0
NbL10g27900	AT1G34770	0.44	0.0196
NbL13g26140	AT1G34780	-0.73	0.0069
NbL11g15950	AT1G35160	-0.11	0.5093
NbL01g24560	AT1G35180	0	0
NbL10g07780	AT1G35190	0	0
NbL03g13340	AT1G35220	-0.11	0.3988
NbL17g01060	AT1G35340	-1.14	0
NbL17g01080	AT1G35420	-1.16	0
NbL11g20750	AT1G35470	0.19	0.1806
NbL18g19580	AT1G35490	0.19	0.5067
NbL17g02350	AT1G35510	-0.79	1e-04
NbL17g00130	AT1G35620	0.02	0.889
NbL14g09580	AT1G35660	0.45	0.0684
NbL12g19930	AT1G35670	0.4	0.009
NbL09g11590	AT1G35680	-1.86	0
NbL02g01580	AT1G35720	2.02	0
NbL11g18730	AT1G35730	-1.83	8e-04
NbL13g25920	AT1G35780	-0.23	0.1777
NbL03g12530	AT1G36050	0.25	0.3108
NbL03g12780	AT1G36160	-0.62	0.0013
NbL16g14660	AT1G36240	-0.87	0
NbL01g05920	AT1G36280	-1.07	2e-04
NbL14g13520	AT1G36310	0	0
NbL05g26860	AT1G36320	-1.17	0
NbL15g07010	AT1G36370	0.34	0.0476
NbL13g23900	AT1G36380	1.53	1e-04
NbL03g10860	AT1G36390	-1.43	0
NbL03g10730	AT1G36980	0.53	0.026
NbL18g16630	AT1G36990	1.43	0
NbL13g23680	AT1G37130	-3.24	0
NbL03g11020	AT1G38131	0	0
NbL17g29770	AT1G42430	0	0
NbL05g07040	AT1G42440	-0.25	0.2778
NbL03g16330	AT1G42470	0.41	0.0643
NbL17g29340	AT1G42480	0	0
NbL03g16210	AT1G42540	0.55	0.007
NbL15g03140	AT1G42550	-0.97	0
NbL17g29420	AT1G42960	0.18	0.3757
NbL11g14880	AT1G42970	-2.67	0
NbL11g01900	AT1G43130	0.79	0.001
NbL18g16680	AT1G43170	-0.86	2e-04
NbL07g04260	AT1G43190	-0.26	0.0519
NbL03g08780	AT1G43245	0	0
NbL02g18310	AT1G43260	0	0
NbL03g08710	AT1G43580	0	0
NbL13g21070	AT1G43620	-0.98	1e-04
NbL08g18210	AT1G43640	0.28	0.0164
NbL03g08540	AT1G43670	-2.68	0
NbL03g08530	AT1G43690	-0.6	0.003
NbL09g09400	AT1G43700	0.86	6e-04
NbL17g06470	AT1G43710	-1.14	0.0043
NbL15g17530	AT1G43722	0.19	0.2853
NbL02g03920	AT1G43760	0	0
NbL03g08260	AT1G43770	0.33	0.0479
NbL03g09260	AT1G43800	0	0
NbL13g22150	AT1G43850	0	0
NbL03g09460	AT1G43860	1.01	0.0068
NbL13g22240	AT1G43890	0.84	0.0044
NbL13g22260	AT1G43900	-0.26	0.2907
NbL13g22410	AT1G43980	-0.29	0.0336
NbL03g09640	AT1G44000	-3	0
NbL13g22980	AT1G44110	0.44	0.0064
NbL11g14970	AT1G44130	0.53	0.0254
NbL09g09740	AT1G44170	0.77	0.0477
NbL09g27360	AT1G44350	0.64	0.071
NbL13g09600	AT1G44446	-2.16	0
NbL13g09830	AT1G44575	-3.59	0
NbL13g07210	AT1G44750	1.45	0
NbL18g19770	AT1G44770	1	0
NbL13g20840	AT1G44790	-0.79	0.0012
NbL03g11300	AT1G44820	1.1	0.0061
NbL09g09440	AT1G44835	-0.65	0.0116
NbL13g15360	AT1G44900	-1.55	0
NbL07g14350	AT1G44910	-0.7	0.004
NbL11g17940	AT1G44920	-1.18	0
NbL03g03670	AT1G44960	0.55	0.0074
NbL08g01850	AT1G45000	1.14	0
NbL03g18260	AT1G45110	-0.67	4e-04
NbL03g19100	AT1G45150	-1.25	0
NbL15g10240	AT1G45160	0	0
NbL19g28810	AT1G45170	-1.24	0
NbL01g25050	AT1G45180	-0.44	0.0127
NbL02g07400	AT1G45207	-2.16	0
NbL15g08600	AT1G45230	-1.23	0
NbL01g25000	AT1G45231	0.41	0.0122
NbL01g20770	AT1G45249	2.67	0
NbL16g09330	AT1G45688	-1.87	0
NbL11g18880	AT1G45976	0.09	0.4721
NbL13g26600	AT1G46768	5.94	0
NbL03g20880	AT1G47056	0.53	0.001
NbL01g25100	AT1G47128	1.38	0
NbL15g08510	AT1G47200	-0.08	0.4682
NbL03g14300	AT1G47240	0	0
NbL03g18580	AT1G47260	0.5	0.0028
NbL02g11580	AT1G47270	0.41	0.0151
NbL00g00800	AT1G47278	0.09	0.6578
NbL15g09450	AT1G47310	0.15	0.4741
NbL15g10490	AT1G47330	1.3	2e-04
NbL17g18270	AT1G47380	0.54	0.0996
NbL15g09030	AT1G47420	0.74	1e-04
NbL03g20210	AT1G47480	3.68	2e-04
NbL07g13780	AT1G47490	-1.02	0
NbL15g09800	AT1G47510	2.11	2e-04
NbL07g13700	AT1G47530	-0.76	0
NbL17g18210	AT1G47550	-0.53	0.0079
NbL15g17240	AT1G47570	1.24	1e-04
NbL03g19620	AT1G47578	-0.37	0.0264
NbL01g24840	AT1G47640	-0.31	0.13
NbL09g29220	AT1G47670	0	0
NbL15g09350	AT1G47710	1.89	0
NbL04g07290	AT1G47720	-1.62	0
NbL01g24770	AT1G47740	0	0
NbL15g10040	AT1G47750	1.23	1e-04
NbL02g03570	AT1G47830	0	0
NbL03g17510	AT1G47840	0.88	0
NbL05g08790	AT1G47890	1.04	0.0375
NbL17g31010	AT1G47900	0.05	0.8274
NbL04g24710	AT1G47960	2.95	0
NbL15g15950	AT1G48030	-2.1	0
NbL08g07210	AT1G48050	0.4	0.1115
NbL05g03160	AT1G48090	-0.17	0.3108
NbL04g10650	AT1G48110	-0.3	0.0374
NbL01g00200	AT1G48120	-0.41	0.0057
NbL17g34310	AT1G48160	0.74	0.0052
NbL09g00490	AT1G48170	0.45	0.2833
NbL16g31320	AT1G48175	-0.27	0.188
NbL03g08890	AT1G48200	0	0
NbL17g07390	AT1G48270	0.21	0.3493
NbL04g25020	AT1G48310	0	0
NbL02g25790	AT1G48320	0.19	0.4905
NbL18g01870	AT1G48360	-0.72	0.0095
NbL16g15880	AT1G48380	-0.44	0.0195
NbL06g12570	AT1G48410	0.33	0.0375
NbL16g16170	AT1G48420	0.09	0.7322
NbL18g24320	AT1G48430	-0.81	7e-04
NbL16g16390	AT1G48450	0.75	1e-04
NbL15g09670	AT1G48460	0	0
NbL16g01850	AT1G48480	-2.41	0
NbL08g27720	AT1G48520	0	0
NbL06g04850	AT1G48540	0.42	0.0014
NbL16g27280	AT1G48550	1.1	0
NbL06g04770	AT1G48570	-0.94	1e-04
NbL16g27320	AT1G48580	0	0
NbL06g04390	AT1G48630	-1.08	2e-04
NbL19g14760	AT1G48635	0.62	0.0052
NbL06g04520	AT1G48650	-1.18	0.0021
NbL06g04140	AT1G48760	0	0
NbL06g04060	AT1G48790	0.51	0.0246
NbL14g05510	AT1G48830	-0.55	0.0022
NbL06g04000	AT1G48840	1.27	0.0177
NbL12g23700	AT1G48850	-0.1	0.6233
NbL05g24090	AT1G48880	0	0
NbL04g21910	AT1G48900	-0.02	0.9571
NbL06g03600	AT1G48950	-1.56	0
NbL15g13190	AT1G49000	3.23	0
NbL15g13130	AT1G49010	-1.65	0
NbL14g02680	AT1G49040	0.33	0.0254
NbL19g14980	AT1G49140	0.33	0.016
NbL12g27150	AT1G49180	0.28	0.3164
NbL08g02370	AT1G49320	0	0
NbL07g03520	AT1G49340	-0.33	0.0026
NbL18g28390	AT1G49350	0	0
NbL09g28430	AT1G49380	-1.87	0
NbL10g04570	AT1G49400	0.33	0.2028
NbL15g18530	AT1G49405	1.81	4e-04
NbL08g02700	AT1G49430	-3.29	0
NbL09g28160	AT1G49470	3.38	0
NbL08g03060	AT1G49510	-1.35	0
NbL08g03090	AT1G49520	-0.01	0.9807
NbL11g01000	AT1G49540	-0.21	0.0988
NbL09g28310	AT1G49600	0.21	0.5891
NbL18g19120	AT1G49670	0.81	5e-04
NbL17g28820	AT1G49710	0.16	0.4623
NbL01g25080	AT1G49760	-0.99	0.0098
NbL08g04450	AT1G49820	0.46	3e-04
NbL17g28040	AT1G49850	0.27	0.1085
NbL16g30170	AT1G49880	0	0
NbL17g27950	AT1G49890	0	0
NbL17g27720	AT1G49950	0	0
NbL07g12400	AT1G49970	-0.16	0.6308
NbL10g11400	AT1G49975	-4.56	0
NbL08g04980	AT1G49980	0.33	0.2632
NbL08g05070	AT1G50000	0	0
NbL02g30360	AT1G50010	1.14	0.0035
NbL17g27580	AT1G50020	0	0
NbL08g02840	AT1G50030	-0.7	1e-04
NbL18g19290	AT1G50120	-0.79	0.0146
NbL02g31650	AT1G50170	-0.35	0.0493
NbL07g16320	AT1G50180	0	0
NbL06g13620	AT1G50200	-0.26	0.059
NbL16g17710	AT1G50240	0	0
NbL13g15310	AT1G50300	0	0
NbL17g15660	AT1G50320	-1.09	0
NbL03g07720	AT1G50360	-0.82	0.0122
NbL13g19910	AT1G50380	-1.06	0
NbL13g19890	AT1G50410	-0.43	0.0514
NbL19g00490	AT1G50420	1.71	1e-04
NbL09g18840	AT1G50430	0.49	0.082
NbL16g12160	AT1G50440	0.77	0.0094
NbL17g13060	AT1G50450	-1.32	0
NbL17g13080	AT1G50460	-0.56	0.0769
NbL07g19170	AT1G50480	0.98	0
NbL02g04420	AT1G50500	0.28	0.1816
NbL13g15220	AT1G50510	0.21	0.2955
NbL15g23190	AT1G50575	0.32	0.1294
NbL18g21180	AT1G50620	0	0
NbL05g02290	AT1G50640	0.97	0
NbL19g12390	AT1G50660	0.39	0.2383
NbL05g10910	AT1G50670	-0.37	0.0349
NbL09g03710	AT1G50710	0	0
NbL09g03790	AT1G50730	-0.4	0.0521
NbL01g09220	AT1G50740	0	0
NbL18g06670	AT1G50900	-1.9	0
NbL15g24040	AT1G50910	0.06	0.8532
NbL08g20830	AT1G50920	-1.22	0.1685
NbL18g20750	AT1G50940	1.49	0
NbL15g24720	AT1G51060	-0.13	0.3423
NbL01g01950	AT1G51110	-2.33	0
NbL15g20450	AT1G51130	-0.41	0.0556
NbL01g01360	AT1G51140	2.24	0
NbL16g19990	AT1G51160	0.53	0.0045
NbL09g09520	AT1G51200	0	0
NbL00g00410	AT1G51310	0.05	0.8033
NbL00g03510	AT1G51340	1.11	4e-04
NbL01g02780	AT1G51350	0.18	0.224
NbL04g01740	AT1G51410	-0.22	0.1135
NbL17g12850	AT1G51450	-0.56	0.0085
NbL03g10500	AT1G51510	-0.74	5e-04
NbL16g12010	AT1G51540	-0.48	0.023
NbL06g31100	AT1G51550	0.82	0.002
NbL06g00230	AT1G51560	-0.84	0
NbL16g02530	AT1G51580	0.21	0.1196
NbL06g31000	AT1G51590	0.57	0.005
NbL09g12450	AT1G51610	-0.12	0.5478
NbL06g00320	AT1G51630	-1.05	0
NbL16g11890	AT1G51650	-0.03	0.8952
NbL16g10090	AT1G51700	0.91	0.0059
NbL04g21210	AT1G51710	0.68	0.0073
NbL14g14600	AT1G51720	-0.63	0.0039
NbL16g09970	AT1G51730	0.69	0.0813
NbL14g16690	AT1G51740	-0.27	0.052
NbL06g02120	AT1G51760	1.64	0
NbL06g02320	AT1G51940	0	0
NbL06g02260	AT1G51965	-0.21	0.4136
NbL10g02280	AT1G51980	0.66	5e-04
NbL09g13230	AT1G52080	1.76	0
NbL06g02440	AT1G52140	2.66	1e-04
NbL17g05400	AT1G52150	0.6	0.0221
NbL16g08970	AT1G52160	0	0
NbL11g14730	AT1G52190	1.83	0
NbL09g13390	AT1G52220	-1.43	1e-04
NbL04g21560	AT1G52230	-3.68	0
NbL19g04640	AT1G52280	0.7	0.0322
NbL16g09390	AT1G52290	-0.38	0.0047
NbL02g20900	AT1G52310	0	0
NbL15g13460	AT1G52320	0.93	0
NbL03g11600	AT1G52340	-2.09	0
NbL15g13580	AT1G52360	-0.29	0.5643
NbL15g13620	AT1G52380	0.7	0
NbL07g01310	AT1G52500	0.42	6e-04
NbL09g01750	AT1G52510	-1.85	0
NbL09g01740	AT1G52520	0	0
NbL07g01290	AT1G52530	0	0
NbL06g06560	AT1G52540	0.75	0
NbL02g04160	AT1G52570	1.85	0
NbL06g06780	AT1G52590	0.13	0.4782
NbL10g06000	AT1G52600	0.33	0.0402
NbL05g00730	AT1G52620	-0.63	0.0072
NbL06g06800	AT1G52630	0.47	0.0481
NbL06g06810	AT1G52640	0	0
NbL06g29580	AT1G52670	-0.41	0.0066
NbL19g04410	AT1G52700	3.18	0.0013
NbL04g21760	AT1G52720	0.1	0.8174
NbL14g01640	AT1G52740	0.29	0.1873
NbL15g13350	AT1G52760	1.42	0
NbL06g03510	AT1G52770	0	0
NbL06g03570	AT1G52780	0.23	0.2966
NbL11g19120	AT1G52855	1.45	0
NbL05g13090	AT1G52870	-3.42	0.0033
NbL05g12980	AT1G52910	0	0
NbL15g25500	AT1G52920	0	0
NbL05g12910	AT1G52980	0.19	0.2569
NbL01g08500	AT1G53000	-0.45	0.0159
NbL09g03100	AT1G53025	1.93	0.0033
NbL17g23960	AT1G53035	-0.41	0.0064
NbL15g25700	AT1G53040	0.34	0.1264
NbL03g23750	AT1G53050	1.28	0
NbL06g26030	AT1G53090	-0.53	0.0043
NbL06g26050	AT1G53120	-0.93	0
NbL15g29320	AT1G53160	2.29	0
NbL09g02820	AT1G53190	1.29	1e-04
NbL09g02590	AT1G53200	-0.44	0.1568
NbL19g24910	AT1G53210	1.65	1e-04
NbL01g08240	AT1G53240	-0.54	0.0025
NbL06g26400	AT1G53250	-1.47	0
NbL05g12220	AT1G53270	0.61	9e-04
NbL05g12210	AT1G53280	0.46	8e-04
NbL01g08140	AT1G53290	1.12	0.1036
NbL09g02480	AT1G53300	-1.66	0
NbL15g28560	AT1G53310	-2.09	0
NbL05g11990	AT1G53320	0	0
NbL09g02370	AT1G53330	0	0
NbL16g16230	AT1G53345	0	0
NbL04g17660	AT1G53350	1.1	3e-04
NbL15g26480	AT1G53380	0	0
NbL12g24460	AT1G53390	0.15	0.4872
NbL05g11930	AT1G53400	0	0
NbL06g25660	AT1G53430	-0.9	6e-04
NbL14g14110	AT1G53460	0.04	0.7222
NbL15g26790	AT1G53520	-0.84	3e-04
NbL15g26840	AT1G53530	-1.08	1e-04
NbL06g25770	AT1G53560	1.12	0
NbL16g06730	AT1G53570	0.51	0.0041
NbL06g25760	AT1G53580	2.82	2e-04
NbL15g26890	AT1G53590	0.59	9e-04
NbL06g26510	AT1G53600	0	0
NbL18g10390	AT1G53645	-0.11	0.4592
NbL15g26750	AT1G53670	-0.6	5e-04
NbL19g15080	AT1G53710	0	0
NbL17g17520	AT1G53720	0.18	0.1489
NbL04g20710	AT1G53730	1.03	0
NbL04g20720	AT1G53750	-0.89	0.0016
NbL09g12550	AT1G53760	0.29	0.2014
NbL16g11630	AT1G53800	-1.73	1e-04
NbL16g11530	AT1G53840	-3.17	0
NbL07g06290	AT1G53850	0.85	0.0019
NbL07g09560	AT1G53860	-0.84	7e-04
NbL17g32550	AT1G53875	0	0
NbL06g00780	AT1G53880	-0.03	0.868
NbL06g00940	AT1G53903	-1.26	5e-04
NbL06g30860	AT1G53910	2.05	0
NbL04g20920	AT1G53920	0	0
NbL06g24960	AT1G53940	2.22	6e-04
NbL16g11460	AT1G54050	2.09	1e-04
NbL16g11150	AT1G54100	2.51	0
NbL02g22100	AT1G54115	-0.21	0.3593
NbL16g11240	AT1G54130	0.98	2e-04
NbL13g16080	AT1G54140	-0.01	0.9675
NbL19g00770	AT1G54150	0.74	0.0054
NbL10g21650	AT1G54250	0.67	0.007
NbL17g06640	AT1G54270	0	0
NbL18g20690	AT1G54290	1.73	0
NbL17g17870	AT1G54310	-0.59	0.0028
NbL09g04590	AT1G54350	-0.6	0
NbL13g20430	AT1G54380	-0.28	0.1717
NbL06g19900	AT1G54385	-3.56	0
NbL15g20820	AT1G54390	0	0
NbL08g11650	AT1G54460	0	0
NbL11g12660	AT1G54490	-0.89	1e-04
NbL08g12270	AT1G54500	-2.33	0
NbL18g10060	AT1G54510	-2.4	0
NbL08g12210	AT1G54520	-1.28	0
NbL11g02630	AT1G54560	0.64	0.0051
NbL09g02090	AT1G54570	-0.18	0.1953
NbL09g21950	AT1G54610	-0.67	0.0081
NbL11g07200	AT1G54680	0	0
NbL11g05640	AT1G54690	0.58	0.0211
NbL08g12660	AT1G54710	0.72	1e-04
NbL08g12730	AT1G54730	0.38	0.171
NbL18g10860	AT1G54780	-2.23	0
NbL08g12880	AT1G54790	1.01	0.0209
NbL18g11030	AT1G54850	0.5	0.0073
NbL18g11120	AT1G54870	1.3	3e-04
NbL08g13100	AT1G54920	-0.09	0.4681
NbL18g11230	AT1G54960	0	0
NbL18g30040	AT1G55000	0.41	0.0335
NbL08g13400	AT1G55020	2.47	0.0425
NbL08g13460	AT1G55040	-0.06	0.6557
NbL02g21940	AT1G55080	0.71	0.0036
NbL17g34220	AT1G55090	-0.29	0.3282
NbL06g30460	AT1G55110	-0.84	0
NbL06g01830	AT1G55140	-1.12	1e-04
NbL05g10520	AT1G55150	-0.72	0.0022
NbL19g00910	AT1G55160	0.46	0.026
NbL06g01860	AT1G55170	0.39	0.0104
NbL06g01870	AT1G55180	-0.14	0.5506
NbL16g10180	AT1G55190	-1.21	0
NbL04g02450	AT1G55230	-5.81	0
NbL01g02260	AT1G55250	0.37	0.1453
NbL02g03750	AT1G55265	1.15	0
NbL04g02490	AT1G55270	0.78	7e-04
NbL01g02430	AT1G55280	1.47	0
NbL07g09200	AT1G55290	-0.15	0.4046
NbL11g17490	AT1G55300	-0.36	0.0111
NbL19g00160	AT1G55320	0.58	0.0016
NbL02g05020	AT1G55325	0.06	0.7248
NbL10g19950	AT1G55340	-0.56	0.0948
NbL04g26400	AT1G55350	-0.39	0.0025
NbL08g21460	AT1G55360	-3.18	0
NbL07g04570	AT1G55370	-3.15	0
NbL10g12210	AT1G55460	0.2	0.1498
NbL16g09490	AT1G55490	-1.19	0
NbL04g02860	AT1G55500	-0.04	0.7177
NbL04g02890	AT1G55510	0.98	1e-04
NbL07g04550	AT1G55520	0.77	0.008
NbL14g29970	AT1G55530	0.26	0.102
NbL04g02980	AT1G55535	0	0
NbL14g30010	AT1G55540	-0.76	0.0032
NbL15g21820	AT1G55610	2.02	0
NbL16g24570	AT1G55620	0.9	1e-04
NbL01g09880	AT1G55670	-5.67	0
NbL18g06000	AT1G55680	0.62	0.0064
NbL15g21950	AT1G55690	0	0
NbL15g27930	AT1G55730	0	0
NbL15g22080	AT1G55740	-1.3	0
NbL01g09790	AT1G55750	-0.26	0.2641
NbL16g24310	AT1G55760	1.96	0.002
NbL15g22180	AT1G55790	0	0
NbL01g21960	AT1G55805	0.9	1e-04
NbL16g24130	AT1G55830	-0.11	0.5121
NbL16g24060	AT1G55840	1.73	0
NbL16g24020	AT1G55850	-1.14	0
NbL15g22710	AT1G55860	0	0
NbL15g22730	AT1G55870	0.21	0.14
NbL15g22900	AT1G55880	0	0
NbL19g22150	AT1G55890	-1.02	0
NbL15g22940	AT1G55900	0	0
NbL05g02870	AT1G55910	0.39	0.0613
NbL06g00480	AT1G55915	0.27	0.1716
NbL18g06320	AT1G55920	-2.78	0
NbL01g10040	AT1G56000	0.83	0.0036
NbL07g12600	AT1G56010	6.02	0.0603
NbL17g17530	AT1G56050	-2.04	0
NbL17g06580	AT1G56070	-0.77	0.1078
NbL07g12940	AT1G56090	0	0
NbL18g13720	AT1G56110	-0.78	0.0077
NbL17g17640	AT1G56130	2.2	0.0016
NbL17g17680	AT1G56150	-0.74	4e-04
NbL17g17790	AT1G56180	-0.27	0.0767
NbL17g17760	AT1G56190	-2.62	0
NbL15g21130	AT1G56220	2.22	0
NbL08g14130	AT1G56230	2	0.0085
NbL08g28820	AT1G56290	0.09	0.5972
NbL00g02460	AT1G56300	-0.88	0
NbL18g29260	AT1G56310	-1.25	0
NbL08g14760	AT1G56345	0	0
NbL18g13540	AT1G56350	0	0
NbL14g21860	AT1G56420	-0.85	4e-04
NbL18g13610	AT1G56423	0.83	2e-04
NbL14g21800	AT1G56440	0.52	0.0405
NbL17g10390	AT1G56450	1	0
NbL18g13780	AT1G56500	-2.17	0
NbL18g13950	AT1G56560	-1.02	2e-04
NbL08g15020	AT1G56590	-0.16	0.5427
NbL09g12120	AT1G56690	-0.01	0.9678
NbL18g14160	AT1G56700	1.43	0
NbL18g14290	AT1G56720	-1.03	3e-04
NbL17g16840	AT1G57600	-0.51	0.0023
NbL18g15470	AT1G57680	-1.12	0
NbL11g13730	AT1G57770	-0.42	0.0268
NbL05g18350	AT1G57790	0.78	0.0337
NbL17g22980	AT1G57820	-1.09	0
NbL07g05020	AT1G57860	-0.88	1e-04
NbL08g17150	AT1G58025	-0.22	0.1535
NbL04g03510	AT1G58030	1.27	0
NbL08g17240	AT1G58060	0	0
NbL08g17310	AT1G58100	-0.24	0.1342
NbL16g19270	AT1G58110	0.66	0.0026
NbL18g17780	AT1G58120	0	0
NbL14g29490	AT1G58170	-1.41	0
NbL11g16660	AT1G58200	-0.28	0.0884
NbL13g22470	AT1G58210	1.07	0.0043
NbL16g04550	AT1G58215	1.4	0
NbL03g14140	AT1G58230	0.29	0.0577
NbL04g18480	AT1G58250	0.59	0.0156
NbL07g05490	AT1G58290	-3.18	0
NbL03g15560	AT1G58340	2.2	0.0011
NbL06g09350	AT1G58350	-0.76	0
NbL04g18370	AT1G58360	0.28	0.5101
NbL04g18320	AT1G58370	0.55	0.0681
NbL13g09430	AT1G58380	-1.85	0.1418
NbL04g17690	AT1G58390	0	0
NbL11g17870	AT1G58440	-1.8	0
NbL11g17960	AT1G58470	0.2	0.2326
NbL01g25420	AT1G58520	1.77	9e-04
NbL13g09420	AT1G59359	-0.84	3e-04
NbL11g18030	AT1G59520	0.18	0.4235
NbL11g18250	AT1G59600	-0.8	4e-04
NbL18g20320	AT1G59610	0.24	0.0716
NbL14g11650	AT1G59640	0	0
NbL01g13630	AT1G59650	1.7	0
NbL01g13790	AT1G59710	0.57	0.551
NbL05g01380	AT1G59740	0	0
NbL10g05120	AT1G59750	1.91	0
NbL08g16520	AT1G59760	0.34	0.0426
NbL01g12050	AT1G59780	-0.92	0.1223
NbL01g13660	AT1G59820	0.74	0.001
NbL03g06990	AT1G59840	-1.82	0
NbL11g10110	AT1G59900	0.44	0.0493
NbL01g15080	AT1G59960	-1.18	0
NbL11g10460	AT1G59990	-0.9	2e-04
NbL08g27600	AT1G60000	-2.05	0
NbL01g12980	AT1G60010	-2.3	0
NbL03g20920	AT1G60060	-3.25	0
NbL03g07220	AT1G60070	-0.6	0.0015
NbL19g13550	AT1G60080	0.49	0.0054
NbL03g07250	AT1G60160	-0.08	0.8576
NbL06g11390	AT1G60170	0.32	0.0699
NbL06g08830	AT1G60190	2.05	0.0048
NbL01g12470	AT1G60200	-0.34	0.0031
NbL11g10970	AT1G60220	0.33	0.1255
NbL11g10990	AT1G60230	-1.04	0
NbL17g30200	AT1G60420	5.3	0.0014
NbL16g32280	AT1G60430	0.46	0.1135
NbL03g01170	AT1G60490	0.63	0.0068
NbL07g02410	AT1G60500	1.07	0.0094
NbL01g12140	AT1G60550	-1.62	0
NbL13g15970	AT1G60560	0	0
NbL08g19080	AT1G60600	-1.83	0
NbL09g04080	AT1G60620	-0.64	0.0019
NbL13g14430	AT1G60630	0	0
NbL05g27700	AT1G60650	-0.3	0.0459
NbL07g10710	AT1G60670	-0.86	3e-04
NbL18g01620	AT1G60690	-0.09	0.4384
NbL08g31530	AT1G60710	0.75	0.0229
NbL04g11580	AT1G60750	0	0
NbL10g05770	AT1G60770	1.84	0
NbL11g11670	AT1G60780	0.33	0.0158
NbL01g12080	AT1G60790	1.2	0
NbL01g12100	AT1G60800	-2.71	0
NbL01g12110	AT1G60810	0.75	0.0079
NbL18g16280	AT1G60890	0.76	0.0284
NbL19g24170	AT1G60900	0.27	0.1147
NbL19g05720	AT1G60930	0	0
NbL05g01300	AT1G60940	0.95	1e-04
NbL19g06860	AT1G60950	-3.17	0
NbL19g26660	AT1G60970	0.61	0.0045
NbL18g16240	AT1G60990	0.07	0.6417
NbL09g04960	AT1G60995	-0.02	0.9138
NbL19g28210	AT1G61000	-0.28	0.0811
NbL10g04810	AT1G61010	-1.01	0
NbL19g23410	AT1G61040	0.38	0.0486
NbL19g23400	AT1G61050	-3.75	0
NbL02g26020	AT1G61065	2.81	4e-04
NbL04g16720	AT1G61120	-0.49	0.7841
NbL09g20910	AT1G61140	0.95	0.0081
NbL09g20890	AT1G61150	0.59	0.0074
NbL02g26170	AT1G61210	0.17	0.4099
NbL19g23120	AT1G61240	1.46	0.0013
NbL06g27330	AT1G61250	-1.33	0
NbL19g22900	AT1G61260	0	0
NbL05g22760	AT1G61340	2.39	0.0014
NbL02g26540	AT1G61350	-1.21	0
NbL06g26660	AT1G61520	-4.64	0
NbL12g23790	AT1G61560	0.46	0.0167
NbL15g21420	AT1G61580	-0.38	0.0544
NbL19g16660	AT1G61600	1.87	0
NbL02g26710	AT1G61620	0.36	0.0357
NbL19g22200	AT1G61667	0	0
NbL10g06150	AT1G61670	0.57	5e-04
NbL10g23600	AT1G61680	0.62	0.0586
NbL19g22130	AT1G61690	-0.53	0.693
NbL19g22010	AT1G61740	-0.11	0.5148
NbL19g21960	AT1G61780	0	0
NbL10g02940	AT1G61790	0.05	0.6815
NbL10g09520	AT1G61800	5.62	0.4129
NbL15g25400	AT1G61820	2.73	1e-04
NbL19g12600	AT1G61850	0.72	8e-04
NbL10g23730	AT1G61870	-0.11	0.4175
NbL09g20690	AT1G61900	0	0
NbL17g17950	AT1G62020	-0.64	0.0956
NbL05g10710	AT1G62040	1.88	0.0016
NbL02g27920	AT1G62250	0	0
NbL02g12310	AT1G62300	4.27	0.0013
NbL02g28030	AT1G62305	0	0
[truncated: 9,080 more rows]
