# Supplementary material for: Transcriptional deregulation of stress-growth balance in Nicotiana benthamiana biofactories producing insect sex pheromones
Source: Front Plant Sci. 2022 Oct 26;13:941338. doi: 10.3389/fpls.2022.941338 (PMC9645294; doi:10.3389/fpls.2022.941338)
Supplement: Supplementary file 5 [file DataSheet_2.zip › Supplemental_Data_DiNAR/PIS_dinar_comparison_high10-wt.txt]

probeID	clade	LogFC_high10.wt	pAdj_high10.wt
NbL01g24240	4CLL	2.73	0
NbL07g08900	AAO	-1	0.0022
NbL14g31500	ACH	1.02	2e-04
NbL10g03910	ACO	4.76	0.0011
NbL13g00560	ACS1,2,6	2.19	6e-04
NbL10g26760	ACS10	-1.3	0
NbL06g18000	ACS12	-0.5	0.011
NbL15g12390	ACX1,5	1.82	0
NbL02g01390	ACX2	1.96	0.0323
NbL18g05560	ACX3,6	0.98	0.0013
NbL15g03330	ACX4	0.8	0.026
NbL19g15530	ADT	-2.7	6e-04
NbL06g12570	AGO1,5,7,10	0.49	0.0061
NbL12g12120	AGO2,3	0.25	0.2951
NbL09g13630	AGO4,6,8,9	-1.54	0
NbL19g28700	AOC	1.26	0.0024
NbL07g03580	AOS	3.03	0.0097
NbL10g23270	AOX1	0.77	0.0026
NbL02g10730	APK	0.51	0.0297
NbL03g08950	APX-TS	-1.01	0
NbL05g05650	APX1,2	0.83	0.0226
NbL18g12260	APX3	-0.88	0
NbL11g16060	APX4	-4.13	0
NbL07g18370	APX6	-1.03	0
NbL10g05120	ARF1..22	1.12	0.001
NbL19g24650	ARF3	-0.5	0.0209
NbL07g21730	ARF4	-0.56	0.0183
NbL09g29080	ASK	1.33	2e-04
NbL01g18610	ATPB	0.76	0.0048
NbL10g25340	bHLH	-0.55	0.008
NbL15g00040	BRI1	0.95	4e-04
NbL15g21820	BRL	2.09	0
NbL01g07880	C19-GA2ox	2.54	0.027
NbL12g21430	CAMTA	0.56	0.009
NbL03g16380	CAT1,2,3	1.92	0.0092
NbL04g07600	CLH	-4.04	0
NbL13g23270	CM	0.45	0.0109
NbL01g19070	CML42	0.95	0.0045
NbL10g14460	COI1	0.18	0.3685
NbL03g03250	CPK1	-0.12	0.6533
NbL04g17150	CPK15	-0.01	0.9753
NbL18g09410	CPK17	-0.48	0.0666
NbL16g29590	CPK29	-1.23	0.0171
NbL12g19930	CPK4,5,6,11	0.73	0.004
NbL05g10880	CPK9	-1.42	9e-04
NbL18g13500	CRT1,2	-0.03	0.9391
NbL10g10300	CRT3	1.23	0
NbL03g14130	CTR	-1.17	7e-04
NbL02g01570	CTS	0.41	0.0254
NbL09g18350	CUL	0.66	6e-04
NbL14g27350	CYP94	2.26	0
NbL15g29060	DNAJ	1.17	1e-04
NbL04g14050	DXPS	-2.05	0.0178
NbL10g00840	EBF	-0.61	0.0056
NbL01g17390	EDF	-2.44	1e-04
NbL09g28720	EDS5	0.81	2e-04
NbL15g30150	EIN2	0.91	0.0098
NbL09g13830	EIN3(EIL1)	1.35	0
NbL16g21160	EMS	-1.78	2e-04
NbL10g13830	ERF104	-1.2	0.007
NbL06g18850	ERF105	-1.3	0.0779
NbL09g00220	ETR	0	0
NbL16g21790	GA20ox	-5.91	2e-04
NbL15g13250	GA3ox	4.38	0.0225
NbL18g10530	GID1a,b,c	3.36	6e-04
NbL10g25570	GPX	1.29	0.0106
NbL15g15740	GRAS2	0.99	0.0023
NbL04g04780	GSNO	0.7	0.0141
NbL12g00740	GST	2.54	0
NbL17g32640	HMA	0	0
NbL02g12040	HMGR	1.79	0.0014
NbL05g07760	HSP17,18	2.92	0
NbL17g14750	HSP90	-1.43	3e-04
NbL07g17330	IAA29	-4.03	3e-04
NbL09g07710	ICS	-1.25	3e-04
NbL14g00760	IEGT	0	0
NbL08g10460	JAM1,2	-0.29	0.4065
NbL10g24390	JAR	1.77	0
NbL10g04700	JAZ1,2,5,6	3.59	0
NbL06g04960	JAZ3,4	1.7	0.0022
NbL19g29560	JMT	4.35	0.085
NbL04g05200	KAT	2.07	0
NbL07g13220	KS	2.39	0.0085
NbL16g19850	LOX	0	0
NbL16g34760	LRR	-2.89	0
NbL08g18020	MAPKKK8,9,11	0.82	7e-04
NbL04g08950	MES	0.95	0.009
NbL19g02530	MFP	1.69	1e-04
NbL16g15670	MKK3	0.55	0.0054
NbL05g23980	MKS1	0.53	0.1074
NbL10g26580	MOS	-2.47	0.0027
NbL01g04090	MPK13	0.28	0.2524
NbL12g03150	MPK3	-0.21	0.6895
NbL10g28220	MPK4	-0.74	0.0023
NbL18g22980	MPK6	0.52	0.0306
NbL15g08380	MYB44,70,73	1.33	0
NbL13g01830	MYC	1.05	1e-04
NbL15g25320	NAC19,55,72	1.49	0.059
NbL17g33490	NADPH-oxidase	2.14	0
NbL19g08990	NAK	1.42	0.004
NbL12g02250	NDA	-3.3	0
NbL02g26510	NDB	2.43	5e-04
NbL10g14540	NDC	-0.68	0.0041
NbL09g02140	NDR	-0.23	0.4934
NbL01g12100	NIK	-1.82	0
NbL11g22460	NPR	2.84	0
NbL10g12580	OBE	0.92	0.0078
NbL09g23990	OMR1	-1.07	0
NbL17g02560	OPR	1.25	2e-04
NbL12g21970	PA	-0.59	0.0105
NbL14g03190	PAA	0.67	9e-04
NbL08g31120	PAL	3.84	0.0042
NbL13g19640	PBB	1.36	4e-04
NbL16g21060	PBE	0.72	0.0019
NbL14g19230	PPL	-5.09	0
NbL08g00470	PR1	9.1	0.1551
NbL06g21250	PR3	0	0
NbL08g11760	PR4	5.29	0.0418
NbL14g25990	PSAK	-3.77	1e-04
NbL18g03130	RANGAP	-0.9	0.009
NbL07g09390	RAR1	0.77	0.0034
NbL02g19000	RBCS	-4.13	0
NbL11g23750	RBX	0.75	8e-04
NbL05g24950	RGA1,2	-1.11	0
NbL10g24850	RH	0.41	0.007
NbL14g07610	RIN4	2.83	0.0055
NbL07g15420	RPL17	-0.6	0.07
NbL07g17000	RPL7	0	0
NbL10g19580	RTE1	-2.6	0
NbL02g21820	SAG101	1.27	0
NbL13g03400	SAGT	-0.41	0.0764
NbL08g30600	SAHH	-1.25	0.0025
NbL02g00660	SAMC	-1.43	0
NbL05g04540	SAMS	0	0
NbL16g24960	SERK	0.68	0.0014
NbL16g19960	SGT1	0.93	1e-04
NbL15g08450	SLY	0.72	0.0065
NbL17g09960	SOD	-1.61	4e-04
NbL19g11630	SR1IP	0	0
NbL07g00220	TDX	0.51	0.0181
NbL12g22250	TGA1,4	5.33	0.034
NbL19g13020	TGA2,5,6	1.32	1e-04
NbL04g19740	TGA3,7	2.03	2e-04
NbL15g22710	UPL1,2	-3.97	0.1909
NbL09g29000	UPL3,4	-1.12	0.0379
NbL12g17100	UPL5	0.89	0.0031
NbL05g03960	UPL6,7	1.42	0
NbL04g09870	VDAC1	0.63	0.0053
NbL19g10900	WAK	1.3	0.1364
NbL05g04020	WAKL	0	0
NbL06g14600	WD40	1.63	0
NbL01g10600	WRKY11,17	1.95	0
NbL19g11360	WRKY33	1.37	0.0108
NbL13g00390	WRKY41	0	0
NbL15g15840	WRKY48	1.58	0.0138
NbL16g08690	WRKY53	-0.82	0.0308
NbL11g08080	WRKY57	1.3	0.0413
NbL12g05410	WRKY6	0	0
NbL05g09580	WRKY70	4.66	0.0078
NbL09g03630	WRKY71	0	0
NbL01g02880	XDH	-0.22	0.6654
NbL11g12660	XRN	-0.62	0.0376
