# Supplementary material for: Transcriptional deregulation of stress-growth balance in Nicotiana benthamiana biofactories producing insect sex pheromones
Source: Front Plant Sci. 2022 Oct 26;13:941338. doi: 10.3389/fpls.2022.941338 (PMC9645294; doi:10.3389/fpls.2022.941338)
Supplement: Supplementary file 5 [file DataSheet_2.zip › Supplemental_Data_DiNAR/CKN_dinar_comparison_high10-wt.txt]

probeID	clade	LogFC_high10.wt	pAdj_high10.wt
NbL16g03580	AT1G01020	-0.44	0.0767
NbL10g30140	AT1G01030	0.52	0.113
NbL05g23250	AT1G01040	-0.57	0.0123
NbL17g35120	AT1G01050	1.24	0.0095
NbL05g23300	AT1G01060	-0.26	0.2904
NbL11g23030	AT1G01090	4.02	0.4085
NbL04g02370	AT1G01100	-0.05	0.9076
NbL10g24130	AT1G01120	1.23	0.0101
NbL08g10890	AT1G01180	6.59	0.014
NbL08g10690	AT1G01200	0.71	0.0409
NbL08g10640	AT1G01220	1.89	0.001
NbL18g08540	AT1G01225	1.08	0.0049
NbL18g08530	AT1G01230	0.59	0.0407
NbL08g10460	AT1G01260	-0.29	0.4065
NbL12g16130	AT1G01290	0.04	0.8585
NbL18g08410	AT1G01300	-0.26	0.158
NbL08g10290	AT1G01320	-1.95	9e-04
NbL02g15400	AT1G01350	0.62	0.0085
NbL18g08090	AT1G01360	0.91	0.0041
NbL18g08010	AT1G01430	-1.85	0
NbL18g07500	AT1G01470	-1.39	0.0027
NbL17g33350	AT1G01480	1.09	0
NbL12g16480	AT1G01490	1.2	0.0023
NbL10g24620	AT1G01500	-0.27	0.2463
NbL08g09530	AT1G01510	-0.06	0.7423
NbL18g07410	AT1G01540	-1.32	0
NbL08g09330	AT1G01580	-1.27	1e-04
NbL17g24380	AT1G01610	-2.2	1e-04
NbL17g32890	AT1G01620	-0.39	0.2155
NbL07g00590	AT1G01630	-2.24	3e-04
NbL17g24410	AT1G01650	1.52	0
NbL17g24640	AT1G01710	0.76	0.008
NbL13g15540	AT1G01720	1.41	0.0035
NbL08g07610	AT1G01730	0.4	0.1427
NbL08g08660	AT1G01770	1.04	1e-04
NbL15g28040	AT1G01790	-0.81	0.0036
NbL10g28050	AT1G01820	-0.85	0.0032
NbL17g25450	AT1G01860	-0.88	7e-04
NbL17g25410	AT1G01880	-0.72	0.013
NbL08g07940	AT1G01900	-2.04	0.0025
NbL14g12920	AT1G01910	-0.68	0.0287
NbL08g07870	AT1G01920	-0.25	0.1708
NbL08g07440	AT1G01930	0.34	0.0307
NbL17g25820	AT1G01950	-0.31	0.1207
NbL08g07300	AT1G01970	-0.92	2e-04
NbL16g22200	AT1G02000	-0.55	0.0666
NbL16g23390	AT1G02060	-1.31	2e-04
NbL08g19340	AT1G02065	5	0.3855
NbL18g18040	AT1G02080	-0.2	0.4545
NbL08g19730	AT1G02090	-0.11	0.4938
NbL08g19750	AT1G02100	-0.27	0.2393
NbL08g19790	AT1G02120	1.03	4e-04
NbL10g17510	AT1G02130	2.13	0
NbL10g06290	AT1G02140	-1.04	0.0022
NbL13g07590	AT1G02145	0.11	0.7773
NbL08g20020	AT1G02150	-1.27	0
NbL08g18910	AT1G02170	3.35	0
NbL17g07230	AT1G02180	-1.52	0.0012
NbL17g22260	AT1G02205	-1.19	0.0038
NbL12g13840	AT1G02260	0.36	0.1701
NbL00g03810	AT1G02305	2.6	0
NbL08g24100	AT1G02330	-0.06	0.7978
NbL18g13730	AT1G02370	0.63	0.0356
NbL10g09870	AT1G02410	0.3	0.2233
NbL07g08790	AT1G02420	-0.93	0.002
NbL18g05080	AT1G02475	-1.64	0
NbL19g02040	AT1G02500	-0.55	0.1732
NbL07g19740	AT1G02520	-0.11	0.6465
NbL14g21810	AT1G02560	-1.08	0
NbL18g04640	AT1G02610	-1.54	0.0162
NbL05g20860	AT1G02620	-1.17	0.0202
NbL18g04610	AT1G02640	0.16	0.5591
NbL18g04550	AT1G02660	1.58	4e-04
NbL15g08430	AT1G02740	0.07	0.8153
NbL18g00470	AT1G02816	1.58	0
NbL02g16080	AT1G02840	-0.65	7e-04
NbL14g08500	AT1G02850	-1.14	8e-04
NbL08g25130	AT1G02860	-0.1	0.7116
NbL08g25150	AT1G02870	0.35	0.3571
NbL03g16110	AT1G02890	0.89	0.1325
NbL18g00010	AT1G02910	-1.78	0
NbL12g00730	AT1G02920	2.5	0
NbL08g25360	AT1G02960	-0.6	0.009
NbL12g00950	AT1G03000	-0.82	3e-04
NbL08g25490	AT1G03010	-0.37	0.3591
NbL04g07260	AT1G03030	0.52	0.0062
NbL04g07470	AT1G03060	-0.65	0.0829
NbL14g15030	AT1G03070	0.37	0.1712
NbL14g15100	AT1G03080	1.1	4e-04
NbL14g15120	AT1G03090	1.35	0.0055
NbL13g14170	AT1G03100	-0.71	0.0712
NbL12g00990	AT1G03110	0.17	0.5256
NbL09g02010	AT1G03130	-3.46	0
NbL18g03220	AT1G03140	0.52	0.0171
NbL14g09420	AT1G03150	0.79	0.0251
NbL18g03110	AT1G03160	-1.42	0
NbL12g00820	AT1G03190	-0.02	0.9222
NbL14g20250	AT1G03220	1.55	0.0357
NbL04g13140	AT1G03230	1.56	0.0094
NbL08g25860	AT1G03250	0.52	0.0146
NbL15g13180	AT1G03280	0.49	0.0077
NbL08g25920	AT1G03290	0.98	3e-04
NbL18g02870	AT1G03310	-1.13	0
NbL08g26070	AT1G03330	0.49	0.2025
NbL08g26130	AT1G03350	0.6	0.0029
NbL08g26140	AT1G03360	-0.4	0.1151
NbL03g01290	AT1G03370	0.29	0.1076
NbL09g18130	AT1G03440	-1.62	0
NbL14g30120	AT1G03475	-2.73	0
NbL15g29790	AT1G03520	0.65	0.0876
NbL15g29810	AT1G03530	-0.78	0.0491
NbL05g21940	AT1G03560	-0.39	0.1949
NbL03g23360	AT1G03590	0.57	0.0212
NbL15g29690	AT1G03600	-4.01	0
NbL06g27210	AT1G03650	1.17	0.0014
NbL03g23600	AT1G03687	-0.73	0.0033
NbL01g10510	AT1G03730	1.38	0.0108
NbL15g29240	AT1G03750	0.57	0.0307
NbL05g06420	AT1G03760	0.92	0.0028
NbL03g23850	AT1G03770	-0.51	0.0085
NbL01g10410	AT1G03780	0	0
NbL03g24260	AT1G03840	0.41	0.2208
NbL03g24210	AT1G03870	-4.8	0
NbL12g01150	AT1G03900	1.65	1e-04
NbL04g04320	AT1G03905	-0.41	0.0473
NbL14g13650	AT1G03910	0.22	0.2336
NbL01g10620	AT1G03940	3.09	7e-04
NbL12g01190	AT1G03950	0.29	0.3163
NbL08g18190	AT1G03970	-0.24	0.3372
NbL14g33240	AT1G04010	1.31	0.003
NbL12g01250	AT1G04020	-2.05	0.017
NbL14g33180	AT1G04030	-1	0.0086
NbL08g27300	AT1G04040	0.41	0.2063
NbL04g04640	AT1G04080	-0.47	0.015
NbL14g32990	AT1G04110	-2.82	0
NbL14g32930	AT1G04120	-0.08	0.8018
NbL04g04770	AT1G04130	-0.54	0.1493
NbL10g15200	AT1G04140	-1.09	0
NbL08g00040	AT1G04170	1.01	0.0073
NbL04g11430	AT1G04190	-0.06	0.7985
NbL04g11540	AT1G04200	-0.45	0.1377
NbL04g11640	AT1G04210	-0.17	0.5723
NbL08g29640	AT1G04220	2.81	2e-04
NbL06g03040	AT1G04250	0.08	0.7654
NbL18g03950	AT1G04260	-0.11	0.6673
NbL09g00070	AT1G04280	1.27	0.1583
NbL10g09850	AT1G04290	0.12	0.8017
NbL11g05420	AT1G04300	-0.33	0.2868
NbL06g29160	AT1G04340	-0.25	0.2321
NbL08g07770	AT1G04360	-0.61	0.0091
NbL18g05850	AT1G04390	0.38	0.0243
NbL08g26750	AT1G04400	0.66	8e-04
NbL18g03390	AT1G04410	0.28	0.1624
NbL06g29070	AT1G04420	-2.51	0
NbL08g26870	AT1G04430	-1.13	0.0028
NbL04g23410	AT1G04510	-0.23	0.5393
NbL14g15750	AT1G04520	-4.79	6e-04
NbL08g27630	AT1G04530	0.13	0.4486
NbL08g27740	AT1G04555	0.8	0.0027
NbL07g08900	AT1G04580	-1	0.0022
NbL16g32530	AT1G04590	-0.97	0.0145
NbL08g28050	AT1G04620	-1.31	0.0042
NbL01g02040	AT1G04635	-0.21	0.31
NbL01g26200	AT1G04640	-1.09	0
NbL14g16480	AT1G04650	-0.45	0.2245
NbL04g23660	AT1G04690	0.2	0.3059
NbL08g28470	AT1G04700	-0.88	0.0045
NbL08g28500	AT1G04710	1.19	7e-04
NbL08g28610	AT1G04730	-0.77	0.0709
NbL12g12190	AT1G04750	0.88	1e-04
NbL14g07800	AT1G04760	0.78	0.0022
NbL08g28560	AT1G04780	0.68	0.0071
NbL08g28530	AT1G04790	0.03	0.8932
NbL18g00760	AT1G04840	-0.65	0.0102
NbL18g26090	AT1G04850	0.03	0.8294
NbL18g00690	AT1G04860	0.41	0.5986
NbL15g16820	AT1G04870	0.3	0.2826
NbL08g30050	AT1G04880	1.22	0.0155
NbL19g19240	AT1G04900	-1.5	5e-04
NbL12g27350	AT1G04910	-0.09	0.6508
NbL18g00830	AT1G04920	-1.6	0.0156
NbL05g23880	AT1G04940	-1.24	0
NbL19g30550	AT1G04945	-0.36	0.0823
NbL01g09410	AT1G04950	0.52	0.0074
NbL10g29580	AT1G04960	-0.34	0.0668
NbL05g02540	AT1G04970	-0.16	0.4306
NbL11g20880	AT1G04980	0.74	0.0246
NbL03g22730	AT1G04985	1.08	0.0017
NbL16g01130	AT1G05000	0.95	0.0164
NbL10g03910	AT1G05010	4.76	0.0011
NbL11g21040	AT1G05030	-0.38	0.0599
NbL12g22000	AT1G05055	0.24	0.1988
NbL11g21170	AT1G05060	0.26	0.4024
NbL03g22960	AT1G05087	-0.01	0.9901
NbL12g22380	AT1G05120	0.96	1e-04
NbL03g17990	AT1G05150	-0.43	0.0262
NbL05g10730	AT1G05170	0.52	0.024
NbL10g03860	AT1G05180	-0.22	0.4131
NbL19g00340	AT1G05190	-3.19	0
NbL12g22410	AT1G05200	1.16	0
NbL02g07870	AT1G05270	0.29	0.0957
NbL06g27540	AT1G05280	0	0
NbL02g12500	AT1G05300	1.46	0.0337
NbL16g14940	AT1G05350	0.54	0.0255
NbL09g22670	AT1G05380	-0.25	0.5179
NbL09g22640	AT1G05385	-1.37	1e-04
NbL04g12330	AT1G05410	-0.39	0.1024
NbL13g16940	AT1G05460	-2.67	1e-04
NbL16g28630	AT1G05490	-0.66	0.006
NbL17g08140	AT1G05500	1.25	0.023
NbL10g15600	AT1G05520	0.08	0.7352
NbL08g30820	AT1G05530	0.54	0.3023
NbL13g06320	AT1G05570	1.65	0
NbL08g21510	AT1G05590	0.77	0.0135
NbL01g02460	AT1G05600	-0.21	0.3952
NbL09g04740	AT1G05620	0.86	0
NbL11g13940	AT1G05630	-1.43	8e-04
NbL11g09810	AT1G05670	-0.39	0.0669
NbL04g23320	AT1G05675	6.33	0.026
NbL04g23330	AT1G05680	6.01	0.0437
NbL14g25000	AT1G05690	1.09	0
NbL06g28850	AT1G05720	0.5	0.0837
NbL09g00940	AT1G05730	-0.7	0.0398
NbL13g26380	AT1G05780	0.21	0.1776
NbL08g32130	AT1G05785	-0.01	0.9656
NbL18g01950	AT1G05790	0.3	0.1986
NbL04g24470	AT1G05820	0.6	5e-04
NbL18g01790	AT1G05830	-0.35	0.3551
NbL12g21230	AT1G05840	0.86	4e-04
NbL04g24340	AT1G05850	-1.16	3e-04
NbL08g29670	AT1G05900	0.7	0.0251
NbL03g13800	AT1G05910	-0.57	0.0549
NbL10g27670	AT1G05940	0.5	0.0852
NbL07g12630	AT1G05950	-1.49	0
NbL09g27440	AT1G05970	0.31	0.2515
NbL14g04770	AT1G06030	0.31	0.2967
NbL12g15690	AT1G06040	5.31	0.0591
NbL06g28760	AT1G06050	1.09	2e-04
NbL06g29170	AT1G06070	-0.8	0.003
NbL09g00670	AT1G06110	0.8	0.0107
NbL06g29380	AT1G06130	0.36	0.0701
NbL12g28280	AT1G06143	-0.87	0.0157
NbL19g09290	AT1G06150	1.46	0
NbL09g17560	AT1G06180	3.64	0.1532
NbL04g04040	AT1G06210	-0.74	8e-04
NbL16g32770	AT1G06220	-0.27	0.1447
NbL01g08250	AT1G06230	0.44	0.1031
NbL01g10180	AT1G06240	-0.98	0.0038
NbL14g32160	AT1G06270	-1.06	0.003
NbL18g05560	AT1G06290	0.98	0.0013
NbL15g28460	AT1G06390	0.43	0.1164
NbL15g28290	AT1G06400	0.64	0.0341
NbL19g25750	AT1G06410	-1.22	4e-04
NbL15g18590	AT1G06440	-0.85	0.0232
NbL15g28120	AT1G06460	-0.6	0.0502
NbL15g28140	AT1G06470	0.08	0.7972
NbL15g27780	AT1G06490	0.68	0.0185
NbL14g13780	AT1G06510	-0.33	0.2393
NbL06g26760	AT1G06550	1.75	0
NbL11g22360	AT1G06560	-0.04	0.8788
NbL10g08990	AT1G06570	0.35	0.3495
NbL17g04780	AT1G06590	-0.25	0.4035
NbL18g03620	AT1G06620	-1.44	1e-04
NbL03g05250	AT1G06650	-0.37	0.0255
NbL05g17490	AT1G06660	-0.81	0.0591
NbL05g17380	AT1G06680	-3.6	1e-04
NbL05g17120	AT1G06690	-0.17	0.6227
NbL07g06880	AT1G06710	-1.2	0.0035
NbL08g12060	AT1G06720	-0.88	0.0047
NbL14g34030	AT1G06730	-0.79	0
NbL14g01750	AT1G06740	0.69	0.0018
NbL16g33580	AT1G06780	-0.39	0.241
NbL01g05570	AT1G06790	0.24	0.288
NbL15g05290	AT1G06820	-1.03	2e-04
NbL01g18890	AT1G06840	-0.81	0.0044
NbL15g09470	AT1G06870	-1.18	0.0229
NbL06g19680	AT1G06890	0.37	0.0506
NbL05g10440	AT1G06900	-0.77	0.0088
NbL02g03390	AT1G06950	-1.32	0
NbL14g06560	AT1G07010	0.6	0.0015
NbL09g15870	AT1G07030	0.09	0.6774
NbL01g14190	AT1G07040	3.16	0.0484
NbL02g10170	AT1G07080	0.85	0.0015
NbL02g21930	AT1G07090	0	0
NbL09g07900	AT1G07110	-2.07	0
NbL08g23320	AT1G07130	-1.24	0.001
NbL12g02250	AT1G07180	-3.3	0
NbL19g05210	AT1G07200	-0.63	0.0216
NbL08g30800	AT1G07210	0.25	0.339
NbL19g04180	AT1G07230	2.38	0
NbL18g26230	AT1G07270	-1.16	0.0555
NbL06g22700	AT1G07310	0.53	0.0191
NbL18g15790	AT1G07320	-2.64	0
NbL03g00670	AT1G07360	0.55	5e-04
NbL19g04140	AT1G07380	-0.29	0.0929
NbL05g07760	AT1G07400	2.92	0
NbL02g10430	AT1G07410	-2.09	0
NbL18g26670	AT1G07420	-0.48	0.0503
NbL18g27550	AT1G07430	0	0
NbL18g27530	AT1G07470	-0.47	0.0048
NbL19g09080	AT1G07510	0.55	0.0148
NbL15g15740	AT1G07530	0.99	0.0023
NbL18g27390	AT1G07540	0.84	0.0022
NbL02g10730	AT1G07570	0.51	0.0297
NbL17g13140	AT1G07590	-0.19	0.2381
NbL13g22630	AT1G07615	-0.01	0.9699
NbL19g08890	AT1G07630	0.72	0.0206
NbL05g15250	AT1G07650	-1.22	0.0015
NbL01g03760	AT1G07670	1.12	0.1098
NbL03g20410	AT1G07700	-0.54	0.0074
NbL09g19890	AT1G07705	0.63	8e-04
NbL05g06020	AT1G07710	2.67	0
NbL17g12030	AT1G07720	-1.22	0.0011
NbL01g03540	AT1G07740	-1.27	5e-04
NbL00g00580	AT1G07750	2.44	0
NbL17g04090	AT1G07780	-0.01	0.9779
NbL07g22330	AT1G07790	-2.25	0.0036
NbL17g11940	AT1G07810	0.01	0.9814
NbL16g12350	AT1G07830	-0.71	0.0244
NbL11g17520	AT1G07840	-0.25	0.1265
NbL01g04050	AT1G07870	2.47	0
NbL01g04090	AT1G07880	0.28	0.2524
NbL02g06280	AT1G07890	0.79	4e-04
NbL18g26730	AT1G07900	1.08	0.0716
NbL01g04490	AT1G07910	0.44	0.0578
NbL01g04610	AT1G07960	0.4	0.2096
NbL14g25960	AT1G07970	0.18	0.7085
NbL07g21450	AT1G07990	-0.41	0.1073
NbL07g21410	AT1G08010	-1.39	0
NbL07g21400	AT1G08030	-0.23	0.2156
NbL02g05880	AT1G08040	-0.58	0.5377
NbL12g03460	AT1G08060	-0.62	0.1403
NbL14g26830	AT1G08070	-0.94	5e-04
NbL17g10290	AT1G08110	-0.85	0.0013
NbL17g10020	AT1G08130	-0.52	0.0517
NbL07g22410	AT1G08190	0.28	0.1686
NbL07g20380	AT1G08200	-0.54	0.0418
NbL07g22420	AT1G08220	-0.1	0.7931
NbL07g20310	AT1G08230	1.25	0.0134
NbL09g19180	AT1G08250	2.12	0.0034
NbL07g19830	AT1G08260	-0.28	0.3177
NbL09g19010	AT1G08280	-0.37	0.1695
NbL08g10990	AT1G08315	0.8	7e-04
NbL17g08980	AT1G08320	4.38	0.2126
NbL14g05110	AT1G08350	-0.73	0.0791
NbL09g18910	AT1G08360	-0.36	0.2813
NbL04g00860	AT1G08370	-0.56	0.086
NbL09g14270	AT1G08380	-4.81	0
NbL07g08400	AT1G08410	0.3	0.0918
NbL10g10300	AT1G08450	1.23	0
NbL09g14420	AT1G08460	-0.53	0.005
NbL09g14010	AT1G08465	-0.71	0.0425
NbL17g13520	AT1G08470	-0.27	0.1796
NbL06g28460	AT1G08480	1.43	7e-04
NbL09g15910	AT1G08490	-0.37	0.036
NbL08g08160	AT1G08500	2.93	0.0148
NbL10g01310	AT1G08510	0.35	0.0248
NbL13g18230	AT1G08520	-2.11	0
NbL02g03120	AT1G08530	0.15	0.3936
NbL08g21320	AT1G08540	-1.58	0
NbL02g03080	AT1G08550	-1.43	0
NbL19g12960	AT1G08570	-0.7	0.1145
NbL02g04700	AT1G08590	1.12	4e-04
NbL02g27710	AT1G08600	-0.2	0.4517
NbL03g03010	AT1G08610	-0.43	0.0999
NbL03g03030	AT1G08620	0.44	0.0837
NbL04g12250	AT1G08630	-0.13	0.8208
NbL03g03090	AT1G08640	-0.83	0.0033
NbL09g01090	AT1G08650	-3.52	0
NbL02g33190	AT1G08660	-0.27	0.1504
NbL16g06870	AT1G08680	-0.15	0.311
NbL19g30630	AT1G08700	0.47	0.033
NbL13g03040	AT1G08710	-0.09	0.7446
NbL08g12310	AT1G08720	0.85	0.0023
NbL05g21390	AT1G08750	0.11	0.5689
NbL06g29450	AT1G08760	0.95	0.0384
NbL18g09820	AT1G08770	-0.96	0.0016
NbL18g09890	AT1G08780	0.38	0.1471
NbL08g11590	AT1G08800	1.71	4e-04
NbL15g05150	AT1G08810	-2.28	0
NbL18g10490	AT1G08820	1.04	0.0011
NbL08g20640	AT1G08840	-0.49	0.1827
NbL12g21270	AT1G08845	-0.23	0.326
NbL14g08710	AT1G08880	-1.3	0.0331
NbL18g11050	AT1G08960	0.4	0.5886
NbL14g20170	AT1G08970	2.01	0
NbL11g12260	AT1G08980	-1.77	0
NbL08g13320	AT1G09010	0.3	0.4256
NbL08g13490	AT1G09020	0.23	0.1856
NbL02g26160	AT1G09060	0.4	0.1187
NbL08g13600	AT1G09070	2.56	1e-04
NbL08g13850	AT1G09130	-0.5	0.0036
NbL18g30600	AT1G09140	0.81	0.0106
NbL08g14040	AT1G09150	0.35	0.1428
NbL08g14170	AT1G09155	-1.26	0.0048
NbL11g08710	AT1G09157	-1.31	2e-04
NbL08g14300	AT1G09160	-1.84	0.0015
NbL08g14570	AT1G09195	-0.41	0.0495
NbL18g13490	AT1G09210	1.78	0.2645
NbL12g00330	AT1G09220	-0.34	0.1858
NbL09g27200	AT1G09230	-0.14	0.4978
NbL08g14880	AT1G09240	0.75	0.0412
NbL18g13810	AT1G09250	1.24	9e-04
NbL10g26580	AT1G09270	-2.47	0.0027
NbL07g11300	AT1G09290	-0.29	0.228
NbL18g13900	AT1G09300	-0.18	0.3721
NbL18g13920	AT1G09310	-1.3	0.009
NbL08g15050	AT1G09320	-1	1e-04
NbL09g01300	AT1G09330	0.49	0.0212
NbL14g04890	AT1G09340	-2.15	0
NbL18g14120	AT1G09380	2.5	0.0011
NbL08g15440	AT1G09390	-1.3	1e-04
NbL06g31350	AT1G09410	-0.37	0.218
NbL08g15460	AT1G09420	-1.89	0
NbL08g15570	AT1G09430	0.99	0
NbL08g15660	AT1G09460	1.19	0.01
NbL08g15700	AT1G09520	-0.13	0.5125
NbL18g14480	AT1G09530	-1.5	0
NbL07g12170	AT1G09570	0.38	0.0431
NbL15g21320	AT1G09580	0.62	0.0072
NbL18g15580	AT1G09600	-0.48	0.0397
NbL08g16800	AT1G09610	0.97	0.0375
NbL12g12180	AT1G09620	-0.8	5e-04
NbL18g15640	AT1G09630	0.35	0.1114
NbL18g19810	AT1G09640	0.29	0.3013
NbL18g15660	AT1G09660	0.41	0.0186
NbL05g24660	AT1G09680	0.37	0.1824
NbL15g20670	AT1G09690	-0.29	0.3151
NbL03g14080	AT1G09700	0.38	0.1604
NbL04g18500	AT1G09710	0.22	0.2113
NbL03g10410	AT1G09730	0.33	0.1098
NbL03g13810	AT1G09740	0.89	0.0015
NbL11g16520	AT1G09750	-5.27	0
NbL07g00840	AT1G09760	0.08	0.7439
NbL03g03070	AT1G09770	0.58	0.0442
NbL08g17290	AT1G09795	-0.76	5e-04
NbL18g15880	AT1G09800	0.37	0.0972
NbL08g17100	AT1G09810	-0.63	0.0013
NbL10g04970	AT1G09815	1.17	0.004
NbL08g14830	AT1G09820	-0.75	0.0593
NbL08g02730	AT1G09830	-0.75	0.002
NbL18g15680	AT1G09840	0.89	0.0014
NbL04g00240	AT1G09850	1.7	0.0049
NbL06g23590	AT1G09870	0.94	0.0069
NbL12g26810	AT1G09900	-0.78	5e-04
NbL07g05340	AT1G09920	0.92	0.0058
NbL11g16950	AT1G09960	2.18	0.001
NbL08g00350	AT1G09970	3.78	0
NbL03g15330	AT1G10020	-1.14	0.012
NbL11g17690	AT1G10030	-0.61	0.0306
NbL03g15290	AT1G10040	0.72	0.0221
NbL11g17800	AT1G10070	6.12	0.0906
NbL18g12350	AT1G10095	0.74	0.1303
NbL03g15030	AT1G10120	1.33	0
NbL07g13960	AT1G10130	-0.21	0.4672
NbL02g13190	AT1G10150	0.86	0.042
NbL12g05100	AT1G10155	2.64	0
NbL07g00340	AT1G10170	0.55	0.0232
NbL02g21560	AT1G10180	-0.34	0.2227
NbL18g25410	AT1G10200	1.36	0.0012
NbL03g18420	AT1G10210	3.78	0.506
NbL18g15400	AT1G10240	0.33	0.2265
NbL18g15380	AT1G10270	-0.75	0.0367
NbL18g15360	AT1G10280	0.47	0.0538
NbL17g02770	AT1G10290	0.46	0.0103
NbL18g15240	AT1G10320	0.42	0.0586
NbL03g06900	AT1G10350	-0.52	0.0661
NbL11g09790	AT1G10370	0.57	0.0264
NbL07g10160	AT1G10380	0.92	0.0279
NbL04g04490	AT1G10385	1.1	1e-04
NbL17g16830	AT1G10390	0.23	0.6682
NbL01g13650	AT1G10417	0.23	0.5166
NbL07g10700	AT1G10430	0.53	0.0057
NbL03g07070	AT1G10470	-1.43	0.0247
NbL15g18100	AT1G10490	-0.35	0.2994
NbL10g13620	AT1G10500	0.95	6e-04
NbL11g10410	AT1G10510	-0.99	0.0026
NbL11g10470	AT1G10520	1.18	0.0082
NbL01g12990	AT1G10522	-3.12	0
NbL11g10920	AT1G10550	0.56	0.4952
NbL11g10930	AT1G10560	0.36	0.7101
NbL02g26330	AT1G10580	-0.27	0.09
NbL03g07310	AT1G10600	0.54	0.0103
NbL01g12150	AT1G10630	1.3	0
NbL01g12120	AT1G10640	-4.33	0.0142
NbL01g12180	AT1G10650	0.21	0.3675
NbL11g11190	AT1G10657	-4.85	0
NbL12g03730	AT1G10660	-0.28	0.2494
NbL13g19560	AT1G10700	-0.35	0.1548
NbL17g18430	AT1G10720	0.41	0.215
NbL01g11990	AT1G10740	1.51	7e-04
NbL01g11950	AT1G10760	-0.96	2e-04
NbL18g16360	AT1G10790	0.57	0.0113
NbL04g24430	AT1G10830	-1.49	0
NbL19g01660	AT1G10840	-0.79	0.0309
NbL13g14440	AT1G10850	-3.37	4e-04
NbL03g04540	AT1G10870	0	0.9897
NbL06g20040	AT1G10910	-1.43	0
NbL19g06870	AT1G10950	-0.31	0.1403
NbL17g06270	AT1G10970	0.63	0.0499
NbL02g16860	AT1G11000	0.06	0.866
NbL10g07670	AT1G11020	-0.14	0.3713
NbL08g17590	AT1G11050	0.78	0.0059
NbL19g23450	AT1G11060	-0.24	0.1425
NbL04g16730	AT1G11090	-0.25	0.2599
NbL19g23200	AT1G11120	0.12	0.7339
NbL19g23140	AT1G11160	-0.06	0.8067
NbL05g22700	AT1G11170	2.46	0.0023
NbL02g26240	AT1G11190	0.7	0.0197
NbL15g25170	AT1G11200	3.7	6e-04
NbL10g23490	AT1G11240	0.33	0.3429
NbL19g22710	AT1G11260	-0.99	0.0068
NbL11g17290	AT1G11290	-1.5	0
NbL19g22350	AT1G11300	3.76	1e-04
NbL19g22380	AT1G11330	2.41	0.0666
NbL02g26880	AT1G11340	1.89	0
NbL11g20270	AT1G11360	-1.7	1e-04
NbL19g22530	AT1G11380	0.78	0.0096
NbL19g29970	AT1G11390	-1.06	0.0093
NbL08g17940	AT1G11400	0.51	0.0455
NbL19g22230	AT1G11430	-1.54	0
NbL02g27040	AT1G11480	0.35	0.1015
NbL02g27100	AT1G11530	1.78	0.0053
NbL04g14290	AT1G11545	-1.56	0.0049
NbL02g27220	AT1G11580	-1.39	1e-04
NbL02g27360	AT1G11600	-6.36	0.0254
NbL10g23750	AT1G11650	-1.07	0
NbL02g27560	AT1G11660	0.13	0.5344
NbL17g15950	AT1G11680	0.26	0.1523
NbL02g12430	AT1G11700	1.98	0.0015
NbL01g10490	AT1G11710	-0.83	0.0058
NbL02g27690	AT1G11720	-0.99	8e-04
NbL18g20970	AT1G11730	-0.36	0.1793
NbL09g28460	AT1G11750	-1.02	0.001
NbL09g09990	AT1G11755	0.87	0.0423
NbL15g12530	AT1G11760	-0.09	0.6639
NbL10g25820	AT1G11780	0.69	0.0018
NbL19g15530	AT1G11790	-2.7	6e-04
NbL12g05340	AT1G11800	-0.95	0.001
NbL19g15570	AT1G11820	-0.92	0.0021
NbL02g27830	AT1G11840	1.99	1e-04
NbL02g27910	AT1G11860	-2.57	0
NbL03g12930	AT1G11870	-1.94	0
NbL01g07070	AT1G11880	-0.39	0.0964
NbL06g01310	AT1G11890	0.6	0.0087
NbL11g19260	AT1G11900	-0.26	0.2819
NbL07g12310	AT1G11910	-5.68	5e-04
NbL19g15700	AT1G11915	1.15	0.0145
NbL02g27990	AT1G11930	0.15	0.5236
NbL02g28060	AT1G11950	0.78	0.0014
NbL19g15870	AT1G12000	-0.91	1e-04
NbL11g01880	AT1G12040	-0.99	0.0526
NbL05g27850	AT1G12050	1.25	2e-04
NbL13g17700	AT1G12060	1.6	0.0012
NbL10g18520	AT1G12110	3.55	0
NbL02g01010	AT1G12140	1	0.0071
NbL17g26510	AT1G12244	-0.74	0.0026
NbL15g11550	AT1G12250	-1.52	0
NbL07g09340	AT1G12310	0.31	0.1497
NbL17g31490	AT1G12330	-1.37	1e-04
NbL11g06890	AT1G12350	-0.44	0.0338
NbL17g31530	AT1G12360	0.68	0.0049
NbL17g31540	AT1G12370	0.25	0.1219
NbL10g26980	AT1G12380	-0.11	0.7195
NbL13g05660	AT1G12390	0.5	0.0685
NbL10g26920	AT1G12410	-0.91	1e-04
NbL10g26890	AT1G12420	0.48	0.1597
NbL10g26820	AT1G12430	-0.45	0.1774
NbL17g31700	AT1G12440	2.09	0
NbL10g26780	AT1G12460	-2.93	3e-04
NbL11g13180	AT1G12470	-0.18	0.3997
NbL10g26740	AT1G12480	-1.17	8e-04
NbL10g26720	AT1G12500	-0.46	0.0637
NbL17g31890	AT1G12520	-0.58	0.2275
NbL10g26560	AT1G12550	0.86	0.0019
NbL10g26380	AT1G12570	-2.24	4e-04
NbL16g21660	AT1G12580	1.27	0.1343
NbL08g07830	AT1G12600	3.63	7e-04
NbL17g32260	AT1G12640	1.63	0.001
NbL18g18960	AT1G12650	0.17	0.4049
NbL18g17710	AT1G12680	0.88	0.0059
NbL04g01040	AT1G12700	-0.98	0
NbL04g19920	AT1G12760	1.22	1e-04
NbL10g25960	AT1G12770	-0.83	2e-04
NbL17g32420	AT1G12780	1.54	0.0207
NbL06g31330	AT1G12790	-0.83	0.0022
NbL16g08380	AT1G12800	-1.12	0
NbL11g06770	AT1G12820	-0.63	3e-04
NbL16g16570	AT1G12840	0.36	0.0277
NbL03g04130	AT1G12900	-2.77	0
NbL03g16370	AT1G12910	-0.35	0.0384
NbL02g33320	AT1G12930	0	0
NbL11g11750	AT1G12950	3.49	1e-04
NbL13g19610	AT1G12990	0.31	0.1199
NbL11g12570	AT1G13030	-0.21	0.1487
NbL03g07480	AT1G13040	-0.56	0.0043
NbL16g21060	AT1G13060	0.72	0.0019
NbL05g04330	AT1G13120	0.48	0.116
NbL11g12510	AT1G13130	-1.47	0.0033
NbL04g25700	AT1G13160	-0.58	0.0185
NbL14g22090	AT1G13170	0.63	0.0158
NbL13g19630	AT1G13180	-0.3	0.0941
NbL14g22110	AT1G13190	-0.12	0.4316
NbL13g26830	AT1G13250	-1.31	4e-04
NbL01g17390	AT1G13260	-2.44	1e-04
NbL13g27350	AT1G13270	-0.69	0.0062
NbL05g25280	AT1G13310	1.48	0.0207
NbL01g17630	AT1G13340	2.82	0.009
NbL15g12970	AT1G13360	0.97	0.002
NbL11g01530	AT1G13380	-1.78	0
NbL01g17800	AT1G13410	-0.59	0.0118
NbL06g11620	AT1G13440	0.84	0.0058
NbL14g22390	AT1G13450	-0.25	0.1666
NbL02g15000	AT1G13460	-1.34	9e-04
NbL11g06950	AT1G13560	0.85	0.0028
NbL11g06960	AT1G13570	1.23	0.0028
NbL03g06260	AT1G13580	-0.28	0.3379
NbL01g16830	AT1G13630	-0.51	0.0202
NbL02g29170	AT1G13680	3.78	0.0097
NbL17g14850	AT1G13690	-2.3	0.0374
NbL01g16080	AT1G13700	2.78	2e-04
NbL06g08100	AT1G13710	0.37	0.4186
NbL14g11190	AT1G13740	2.45	0.0377
NbL16g19580	AT1G13750	3.51	6e-04
NbL11g07840	AT1G13770	0.73	0.0015
NbL09g20260	AT1G13790	-0.55	0.1234
NbL11g07910	AT1G13820	-3.6	0
NbL01g15680	AT1G13860	-0.35	0.4871
NbL02g06810	AT1G13870	-0.29	0.0889
NbL03g06570	AT1G13900	1.59	2e-04
NbL11g08140	AT1G13920	-0.12	0.7023
NbL03g06640	AT1G13940	-0.52	0.0423
NbL14g00620	AT1G13950	1.27	0
NbL01g15360	AT1G13960	1.09	0.0177
NbL02g14320	AT1G13980	0.32	0.2241
NbL01g15220	AT1G13990	0.44	0.1918
NbL01g15210	AT1G14000	1.54	0
NbL11g08520	AT1G14020	-0.34	0.0717
NbL11g08510	AT1G14030	-2.27	0
NbL14g11420	AT1G14060	-1.12	0.001
NbL12g11210	AT1G14130	2.51	0.0044
NbL11g08920	AT1G14150	-3.78	0
NbL11g08840	AT1G14180	0.27	0.1218
NbL17g15290	AT1G14260	0.21	0.3209
NbL01g14670	AT1G14270	-0.82	1e-04
NbL11g09190	AT1G14300	-0.39	0.0895
NbL07g10490	AT1G14310	0.65	0.0172
NbL12g01920	AT1G14320	-0.17	0.625
NbL01g14400	AT1G14340	0.74	0.0075
NbL07g10380	AT1G14345	-1.93	0
NbL01g14340	AT1G14350	1.24	0.1035
NbL01g14330	AT1G14360	1.21	0.0569
NbL01g14270	AT1G14390	0.5	0.0016
NbL19g18520	AT1G14400	0.68	0.0292
NbL11g09560	AT1G14410	-1.33	1e-04
NbL18g15140	AT1G14440	-2.56	3e-04
NbL18g15000	AT1G14450	0.35	0.2689
NbL17g16650	AT1G14510	0.31	0.0629
NbL17g06600	AT1G14560	0.67	0.0505
NbL13g14290	AT1G14570	0.37	0.0126
NbL05g05280	AT1G14610	-0.48	0.0187
NbL04g03470	AT1G14620	0.22	0.5023
NbL07g07460	AT1G14650	-5.57	0.2167
NbL03g01740	AT1G14670	-0.91	0.002
NbL18g24330	AT1G14685	-1.19	0.0022
NbL13g14080	AT1G14700	0.49	0.1317
NbL13g14040	AT1G14710	-0.13	0.6564
NbL07g11520	AT1G14720	1.3	3e-04
NbL02g07930	AT1G14740	-0.06	0.7581
NbL17g03310	AT1G14770	-0.09	0.7099
NbL08g31420	AT1G14780	1.45	1e-04
NbL14g26010	AT1G14790	2.46	0
NbL07g11730	AT1G14810	-1.45	0.0018
NbL07g11740	AT1G14820	1.33	0
NbL09g14520	AT1G14850	-0.68	0.0042
NbL13g13670	AT1G14870	1.76	0.016
NbL15g29110	AT1G14890	-0.32	0.3709
NbL13g13660	AT1G14900	-1.22	0.0579
NbL05g24950	AT1G14920	-1.11	0
NbL10g10090	AT1G14980	0.52	0.2611
NbL13g13300	AT1G14990	-0.26	0.3034
NbL15g30440	AT1G15000	1.07	3e-04
NbL11g00510	AT1G15020	1.59	0.002
NbL11g01140	AT1G15030	1.42	0
NbL03g05940	AT1G15060	-1.04	0
NbL11g00960	AT1G15080	-1.23	1e-04
NbL11g00890	AT1G15100	1.28	0.001
NbL11g00790	AT1G15110	-0.49	0.0173
NbL11g00680	AT1G15130	0.44	0.0991
NbL11g00640	AT1G15140	-2.18	0
NbL08g18050	AT1G15200	-0.43	0.0695
NbL06g02430	AT1G15215	0.22	0.5288
NbL16g09190	AT1G15220	0.8	0.0227
NbL04g21640	AT1G15240	-0.15	0.6109
NbL09g13560	AT1G15280	0.26	0.2902
NbL09g01760	AT1G15290	-0.67	0.1688
NbL09g01730	AT1G15310	0.71	0.0825
NbL05g00620	AT1G15340	2.13	5e-04
NbL07g15730	AT1G15390	-1.72	0
NbL05g00820	AT1G15400	1.73	1e-04
NbL05g00840	AT1G15410	2.68	0
NbL06g06920	AT1G15420	-0.61	0.0525
NbL15g13410	AT1G15440	-1.04	0.0056
NbL06g03520	AT1G15510	-1.26	0
NbL11g04220	AT1G15520	4.03	0.0013
NbL16g14150	AT1G15530	2.12	0
NbL06g29720	AT1G15550	4.28	0.2336
NbL16g08850	AT1G15660	-0.58	0.0082
NbL19g12810	AT1G15670	-0.83	0.0101
NbL16g32340	AT1G15690	-2.96	0
NbL16g32350	AT1G15710	-1.41	3e-04
NbL09g16120	AT1G15720	0.11	0.5934
NbL06g06040	AT1G15740	1.52	2e-04
NbL06g06060	AT1G15750	-1.03	0.0048
NbL03g03460	AT1G15780	0.33	0.2232
NbL08g18580	AT1G15820	-4.71	1e-04
NbL16g33150	AT1G15860	-1.3	6e-04
NbL07g01680	AT1G15870	-0.77	0.0318
NbL14g10120	AT1G15880	0.31	0.1007
NbL04g21990	AT1G15910	-1.57	0
NbL07g01770	AT1G15940	0.96	4e-04
NbL14g04400	AT1G15950	3.06	0.0038
NbL07g01830	AT1G15980	-1.76	0
NbL09g01970	AT1G16010	0.71	2e-04
NbL02g11180	AT1G16020	0.49	0.1799
NbL06g05840	AT1G16040	0.55	0.0053
NbL07g01050	AT1G16080	-2.78	0
NbL12g11610	AT1G16120	1.17	0.0425
NbL07g01010	AT1G16180	1.61	0
NbL12g07010	AT1G16190	-0.35	0.0383
NbL08g05800	AT1G16210	0.91	0.0046
NbL16g24660	AT1G16220	0.38	0.0214
NbL15g23360	AT1G16240	1.03	5e-04
NbL05g16810	AT1G16250	-0.3	0.2064
NbL07g13100	AT1G16270	-2.58	1e-04
NbL18g05750	AT1G16280	-0.33	0.0806
NbL18g05740	AT1G16300	1.28	6e-04
NbL18g05730	AT1G16310	1.81	0.2023
NbL01g10150	AT1G16320	-0.88	1e-04
NbL16g31170	AT1G16350	-0.31	0.155
NbL07g13260	AT1G16360	-0.31	0.0271
NbL16g19300	AT1G16430	0.54	0.0257
NbL18g05800	AT1G16445	-1.62	1e-04
NbL05g21150	AT1G16470	0.56	0.0065
NbL17g17620	AT1G16520	0.13	0.6518
NbL17g17600	AT1G16540	0.26	0.2916
NbL16g21610	AT1G16560	1.15	0.0017
NbL14g21530	AT1G16570	0.03	0.8916
NbL01g10080	AT1G16610	-0.22	0.2954
NbL17g17480	AT1G16650	0.45	0.0937
NbL15g30310	AT1G16670	-0.98	0.0049
NbL13g14410	AT1G16710	-0.25	0.238
NbL15g00200	AT1G16720	-1.36	6e-04
NbL12g12680	AT1G16740	0.14	0.6566
NbL03g11530	AT1G16780	-0.18	0.6344
NbL04g25810	AT1G16790	-1.34	0
NbL06g00090	AT1G16800	-0.59	0.0383
NbL04g25120	AT1G16810	0.65	0.011
NbL06g31130	AT1G16840	0.67	0.0077
NbL16g12030	AT1G16860	-1.44	0
NbL14g06650	AT1G16870	-0.39	0.0459
NbL06g05560	AT1G16880	-1.65	0
NbL05g12170	AT1G16890	0.02	0.9453
NbL05g12110	AT1G16900	3.09	0.0412
NbL18g01750	AT1G16970	0.47	0.2176
NbL19g26400	AT1G17020	3.44	0.0047
NbL11g04950	AT1G17030	3.37	0.0174
NbL11g12920	AT1G17070	0.29	0.2393
NbL02g22740	AT1G17080	0.36	0.2022
NbL16g13830	AT1G17100	1.36	0.0433
NbL15g26980	AT1G17110	0.25	0.2746
NbL06g26530	AT1G17120	-0.15	0.5185
NbL01g16160	AT1G17130	0.21	0.2541
NbL09g03430	AT1G17140	3.22	0.1543
NbL15g26740	AT1G17160	-0.23	0.3554
NbL15g27260	AT1G17170	0.67	0.1186
NbL19g05540	AT1G17180	0.83	0.147
NbL05g14190	AT1G17200	0.15	0.6309
NbL05g14160	AT1G17210	0.94	0.1794
NbL05g14140	AT1G17220	-2.05	0
NbL05g14080	AT1G17230	-1.91	0
NbL06g00650	AT1G17280	0.68	0.0077
NbL09g12580	AT1G17290	1	4e-04
NbL14g03330	AT1G17370	-0.81	0.0011
NbL19g00460	AT1G17410	1.23	4e-04
NbL06g01120	AT1G17420	3.46	0.0146
NbL06g01330	AT1G17440	0.29	0.1842
NbL19g07290	AT1G17450	0.3	0.1726
NbL05g15880	AT1G17455	2.01	0
NbL16g10650	AT1G17500	-2.82	0.2043
NbL11g24340	AT1G17520	0.09	0.7177
NbL16g10790	AT1G17550	0.75	0.0046
NbL17g07020	AT1G17590	2.32	0.0115
NbL06g01730	AT1G17620	1.05	2e-04
NbL06g30420	AT1G17630	-0.35	0.0941
NbL06g30510	AT1G17640	-0.52	0.0212
NbL06g01640	AT1G17650	-1.84	0
NbL16g10300	AT1G17665	-0.75	0.005
NbL06g31210	AT1G17680	0.48	0.0301
NbL07g16000	AT1G17690	-0.2	0.6124
NbL16g10130	AT1G17710	2.77	0.0153
NbL04g21220	AT1G17720	0.7	3e-04
NbL09g13120	AT1G17730	1.53	4e-04
NbL06g00440	AT1G17745	1.21	0
NbL18g24630	AT1G17820	-0.48	0.007
NbL18g17480	AT1G17840	0.21	0.3151
NbL11g12850	AT1G17850	-1.97	0
NbL06g12260	AT1G17860	5.7	7e-04
NbL17g27520	AT1G17870	0.95	0.0086
NbL17g22630	AT1G17880	-0.48	0.0915
NbL01g05330	AT1G17890	-0.81	0.001
NbL11g00870	AT1G17980	0.54	0.0441
NbL16g18000	AT1G18010	2.61	0.0044
NbL06g04560	AT1G18030	-0.4	0.0293
NbL10g25140	AT1G18040	-0.07	0.7758
NbL14g05460	AT1G18060	-2.11	0
NbL06g04460	AT1G18070	0.8	1e-04
NbL14g05410	AT1G18080	-0.63	0.0299
NbL11g00120	AT1G18150	-0.36	0.3836
NbL06g04260	AT1G18160	-0.46	0.1015
NbL16g27480	AT1G18180	0.22	0.2981
NbL16g27470	AT1G18190	0.39	0.0292
NbL14g05260	AT1G18210	-2.43	0
NbL06g04800	AT1G18260	0.42	0.0165
NbL06g04830	AT1G18270	0.41	0.0546
NbL16g16070	AT1G18330	-0.72	0.132
NbL18g25230	AT1G18340	0.14	0.4866
NbL04g22360	AT1G18390	2.49	0.0023
NbL19g15020	AT1G18440	-0.32	0.0601
NbL04g22750	AT1G18450	-0.26	0.279
NbL06g03760	AT1G18460	0.51	0.2607
NbL06g03700	AT1G18470	-0.34	0.0762
NbL19g14290	AT1G18480	0.33	0.1737
NbL16g26700	AT1G18485	-1.88	0
NbL16g26800	AT1G18490	-1.17	2e-04
NbL12g17060	AT1G18540	-0.76	0.0154
NbL06g03640	AT1G18560	0.12	0.632
NbL16g26510	AT1G18580	0.24	0.4407
NbL16g17810	AT1G18590	-0.68	9e-04
NbL19g03390	AT1G18600	-0.19	0.2821
NbL16g26140	AT1G18610	-0.73	0.0042
NbL09g08500	AT1G18640	-1.16	0.0021
NbL06g07890	AT1G18650	-2.25	1e-04
NbL06g07430	AT1G18660	0.53	0.1795
NbL16g25630	AT1G18670	-0.75	0.0427
NbL01g22920	AT1G18680	-0.52	0.0016
NbL16g25390	AT1G18700	-0.68	0.0196
NbL06g07280	AT1G18720	0.93	0.0013
NbL11g13800	AT1G18730	-2.05	0
NbL13g21130	AT1G18740	-1.05	0.0267
NbL01g22600	AT1G18800	0.5	0.0683
NbL06g07020	AT1G18810	-0.59	0.0471
NbL09g07730	AT1G18850	-0.28	0.2487
NbL09g07710	AT1G18870	-1.25	3e-04
NbL06g09600	AT1G18880	2.05	0
NbL16g12950	AT1G18950	0.03	0.9007
NbL09g07460	AT1G19000	2.02	0
NbL05g24300	AT1G19025	-0.24	0.383
NbL19g06170	AT1G19100	-0.99	0.0023
NbL16g11090	AT1G19110	0.76	0.0047
NbL14g03240	AT1G19130	1.03	0.3798
NbL11g23580	AT1G19140	1.27	1e-04
NbL14g03270	AT1G19150	-2.48	0
NbL06g05730	AT1G19170	0.36	0.0537
NbL10g04700	AT1G19180	3.59	0
NbL08g03410	AT1G19190	1.25	1e-04
NbL05g19680	AT1G19220	-0.95	0.0021
NbL11g23350	AT1G19250	-2.91	0
NbL14g26970	AT1G19260	-0.6	0.2075
NbL15g09840	AT1G19270	0.32	0.1364
NbL15g09850	AT1G19290	-0.48	0.2601
NbL18g28260	AT1G19310	0.67	0.0033
NbL10g25100	AT1G19330	-0.47	0.0298
NbL15g09970	AT1G19340	1	0
NbL02g10930	AT1G19350	1.62	0
NbL15g10140	AT1G19360	1.03	4e-04
NbL03g18870	AT1G19430	-0.3	0.0385
NbL15g10580	AT1G19440	-0.12	0.549
NbL12g06780	AT1G19480	-0.3	0.0659
NbL19g07190	AT1G19485	-0.31	0.2027
NbL17g18150	AT1G19520	-0.57	5e-04
NbL02g11510	AT1G19580	0.38	0.0333
NbL15g10770	AT1G19600	1.28	0.0038
NbL03g18510	AT1G19630	2.11	0.0254
NbL15g10910	AT1G19660	-0.29	0.2028
NbL19g16360	AT1G19690	-0.18	0.1986
NbL07g13420	AT1G19715	2.85	1e-04
NbL03g18240	AT1G19720	-1.29	0
NbL08g14560	AT1G19800	-0.65	0.0235
NbL02g03980	AT1G19835	-2.24	2e-04
NbL02g17190	AT1G19860	-0.44	0.1138
NbL03g17740	AT1G19870	0.46	0.1804
NbL03g17770	AT1G19880	-0.53	0.0186
NbL08g01390	AT1G19910	0.75	0.0012
NbL16g29510	AT1G19920	-1.32	0
NbL03g17630	AT1G19940	-1.82	0.002
NbL17g30610	AT1G19980	0	0
NbL17g30640	AT1G19990	-0.31	0.2885
NbL02g16940	AT1G20020	-1.56	0
NbL14g07200	AT1G20050	0.49	0.0121
NbL07g03080	AT1G20080	-0.4	0.2991
NbL02g16640	AT1G20110	1.2	0
NbL03g17160	AT1G20160	1.74	7e-04
NbL17g30260	AT1G20190	-0.46	0.5104
NbL18g12030	AT1G20200	0	0
NbL16g29640	AT1G20220	-0.77	0.0058
NbL16g29630	AT1G20225	1.59	0
NbL12g08110	AT1G20230	-2.59	0
NbL03g16930	AT1G20270	1.33	0.0086
NbL03g16910	AT1G20300	0.09	0.7577
NbL18g11900	AT1G20330	-0.82	4e-04
NbL03g16850	AT1G20340	-4.38	0
NbL13g15270	AT1G20350	-0.15	0.4613
NbL17g30010	AT1G20370	-0.08	0.6858
NbL03g16730	AT1G20410	0.39	0.0539
NbL17g29900	AT1G20430	0.84	0.0039
NbL11g15080	AT1G20460	0.82	0.0285
NbL01g24240	AT1G20510	2.73	0
NbL17g29760	AT1G20540	-0.47	0.1258
NbL02g03460	AT1G20560	2.03	3e-04
NbL03g16450	AT1G20575	0.48	0.0531
NbL02g11260	AT1G20580	0.33	0.233
NbL17g29580	AT1G20640	0.22	0.4757
NbL03g16310	AT1G20650	-2.22	0
NbL16g30000	AT1G20670	0.1	0.6714
NbL11g19790	AT1G20696	2.38	0.0019
NbL16g30010	AT1G20720	-1.96	0.0082
NbL17g29480	AT1G20760	0.27	0.2036
NbL19g18300	AT1G20770	0.51	0.0687
NbL08g24170	AT1G20780	2.9	1e-04
NbL03g16150	AT1G20810	-1.63	0
NbL16g30050	AT1G20830	-0.7	6e-04
NbL17g29040	AT1G20880	-4.17	0.2116
NbL19g01690	AT1G20920	-0.09	0.7595
NbL17g28970	AT1G20930	-0.19	0.6299
NbL15g10340	AT1G20960	1.79	0.0151
NbL11g00940	AT1G20970	-0.31	0.4455
NbL17g28830	AT1G21000	3.47	0.0068
NbL01g23970	AT1G21065	0.62	0.0474
NbL11g14750	AT1G21080	0.44	0.0172
NbL03g08660	AT1G21090	-1.99	0.0118
NbL12g11130	AT1G21140	-2.73	0
NbL17g00900	AT1G21150	0.73	0
NbL03g08560	AT1G21170	0.62	0.0033
NbL15g21490	AT1G21200	0.57	0.2058
NbL19g10900	AT1G21270	1.3	0.1364
NbL18g05220	AT1G21280	0.27	0.225
NbL09g05730	AT1G21320	0.23	0.1703
NbL03g09100	AT1G21350	-1.8	0
NbL09g09420	AT1G21370	0.91	0.0012
NbL03g09630	AT1G21380	0.61	0.0054
NbL03g09570	AT1G21400	2.41	0.0016
NbL13g22300	AT1G21410	2.57	0.0049
NbL03g09480	AT1G21450	1.17	0.0011
NbL03g09390	AT1G21460	-2.07	3e-04
NbL03g09320	AT1G21480	0.07	0.7745
NbL04g14470	AT1G21540	-1.29	1e-04
NbL03g09830	AT1G21580	-0.95	0.0302
NbL18g11780	AT1G21590	-1.36	0.0507
NbL03g09930	AT1G21600	-1.53	0
NbL03g09940	AT1G21610	-0.02	0.9258
NbL02g20350	AT1G21630	-0.21	0.4444
NbL13g09530	AT1G21640	-0.76	3e-04
NbL03g10010	AT1G21650	-1.19	0
NbL03g10000	AT1G21651	0.8	0.0012
NbL09g09860	AT1G21660	0.71	9e-04
NbL03g10110	AT1G21680	2.35	0
NbL13g09790	AT1G21700	0.34	0.0429
NbL03g10160	AT1G21710	-0.85	2e-04
NbL10g10770	AT1G21720	0.92	4e-04
NbL13g09730	AT1G21730	-2.23	3e-04
NbL09g09730	AT1G21740	-0.3	0.2427
NbL16g04870	AT1G21750	0.53	0.3188
NbL13g20710	AT1G21760	0.59	0.0298
NbL08g03280	AT1G21770	-0.01	0.9692
NbL13g20720	AT1G21780	1.36	1e-04
NbL03g10830	AT1G21830	0.78	0.0154
NbL13g20790	AT1G21880	-1.97	0
NbL13g24190	AT1G21920	0.51	0.1338
NbL03g01060	AT1G21980	-1.82	3e-04
NbL08g17560	AT1G22030	-0.39	0.4008
NbL18g17040	AT1G22040	0.64	0.0133
NbL04g19760	AT1G22050	1.05	0.0053
NbL16g05600	AT1G22060	-1.21	1e-04
NbL02g01770	AT1G22160	5.25	1e-04
NbL13g25690	AT1G22170	1.33	0.0013
NbL13g25710	AT1G22180	0.3	0.3179
NbL08g18650	AT1G22200	0.18	0.3339
NbL03g12820	AT1G22260	1.91	0.0012
NbL03g12870	AT1G22270	0.2	0.4438
NbL18g17380	AT1G22310	0.35	0.0654
NbL08g18970	AT1G22340	0.69	0.2065
NbL15g14710	AT1G22360	0.74	0.0031
NbL01g25830	AT1G22400	0.17	0.6893
NbL17g28710	AT1G22410	0.8	0.029
NbL04g00190	AT1G22440	0	0.9982
NbL11g15990	AT1G22450	1.46	4e-04
NbL03g12970	AT1G22460	0.68	0.13
NbL06g31600	AT1G22540	1.33	1e-04
NbL17g00720	AT1G22610	-0.15	0.3923
NbL18g19830	AT1G22620	-0.08	0.6901
NbL14g09350	AT1G22640	1	0.0032
NbL14g09400	AT1G22650	0.07	0.8789
NbL18g19360	AT1G22660	-0.65	0.0062
NbL03g10210	AT1G22690	-1.89	0
NbL03g10340	AT1G22700	-1.11	0
NbL13g23480	AT1G22710	0.34	0.2818
NbL15g18090	AT1G22740	-1.52	2e-04
NbL13g24800	AT1G22750	0.96	6e-04
NbL04g19430	AT1G22770	-1.54	1e-04
NbL13g24470	AT1G22790	-0.4	0.0307
NbL09g22500	AT1G22800	0.56	0.105
NbL06g21900	AT1G22840	0.11	0.7317
NbL07g02230	AT1G22850	-1.02	0
NbL15g06020	AT1G22860	-0.17	0.4526
NbL07g02480	AT1G22870	0.01	0.974
NbL06g21510	AT1G22882	-0.53	0.0866
NbL09g00770	AT1G22920	0.25	0.1464
NbL18g16040	AT1G22930	1.72	1e-04
NbL08g17470	AT1G22940	-0.95	3e-04
NbL01g18450	AT1G22960	-0.41	0.0889
NbL01g18500	AT1G22970	0.5	0.0214
NbL11g00430	AT1G23000	-1.24	0
NbL11g00420	AT1G23010	0.8	0.0992
NbL04g04220	AT1G23090	3.29	0.0306
NbL13g13330	AT1G23110	-0.46	0.0214
NbL16g02140	AT1G23170	1.46	0
NbL17g23130	AT1G23180	-1.12	0
NbL05g09900	AT1G23190	0.8	6e-04
NbL15g00180	AT1G23230	-0.14	0.6144
NbL05g16420	AT1G23280	-0.6	0.0177
NbL18g22320	AT1G23360	-1.82	0
NbL11g11280	AT1G23390	-0.22	0.5647
NbL17g10120	AT1G23400	-1.54	2e-04
NbL01g12170	AT1G23440	0.69	0.0022
NbL03g07340	AT1G23450	-0.59	0.0409
NbL08g31840	AT1G23460	0	0
NbL09g06410	AT1G23710	2.42	0.0014
NbL01g12320	AT1G23740	-1.42	0
NbL01g13160	AT1G23750	0.44	0.0346
NbL09g06220	AT1G23780	1.01	9e-04
NbL01g12580	AT1G23800	1.89	0.0061
NbL11g10880	AT1G23820	2.07	0
NbL11g10840	AT1G23860	1.46	0.0066
NbL11g10810	AT1G23870	-0.34	0.2254
NbL11g10770	AT1G23890	2.16	0.0164
NbL11g10660	AT1G24020	2.64	1e-04
NbL01g12910	AT1G24030	0	0
NbL01g12920	AT1G24040	-2.74	0
NbL14g11750	AT1G24090	-1.32	4e-04
NbL11g10490	AT1G24095	0.08	0.7316
NbL11g10450	AT1G24100	1.41	0.3601
NbL11g10390	AT1G24120	-0.34	0.0633
NbL01g13320	AT1G24130	1.18	0.0183
NbL03g07090	AT1G24140	-1.57	0.0037
NbL01g13460	AT1G24160	1.08	1e-04
NbL01g13520	AT1G24190	-0.43	0.0182
NbL14g23130	AT1G24267	0.23	0.3141
NbL14g23300	AT1G24270	-1.3	0.0049
NbL07g00400	AT1G24290	0.12	0.6943
NbL17g14490	AT1G24300	-0.24	0.2539
NbL01g01090	AT1G24310	-0.15	0.2877
NbL15g06090	AT1G24330	-0.66	0.225
NbL01g04440	AT1G24340	0.69	0.0078
NbL14g22600	AT1G24360	-1.08	4e-04
NbL18g22690	AT1G24430	4.72	0.0143
NbL14g22260	AT1G24440	1.24	0.0088
NbL16g27240	AT1G24450	0.56	0.2195
NbL15g06650	AT1G24460	0.25	0.4477
NbL14g22180	AT1G24490	-1.32	0
NbL14g22140	AT1G24510	0.03	0.9117
NbL15g21060	AT1G24530	1.26	0.0191
NbL01g21400	AT1G24560	0.72	0.0264
NbL17g16500	AT1G24610	-1	3e-04
NbL01g21830	AT1G24706	-0.17	0.5238
NbL13g13860	AT1G24764	0.4	0.0541
NbL14g00500	AT1G25155	-0.74	0.0011
NbL17g22690	AT1G25210	-0.02	0.9526
NbL08g17930	AT1G25260	0.04	0.907
NbL05g23620	AT1G25270	0	0
NbL05g01060	AT1G25280	0.47	0.043
NbL18g16380	AT1G25290	0.21	0.709
NbL01g17860	AT1G25350	-0.22	0.4384
NbL17g28920	AT1G25360	-0.69	0.0017
NbL14g10470	AT1G25370	3.15	0.0045
NbL01g17940	AT1G25375	-0.54	0.0502
NbL01g17990	AT1G25380	-2.42	0
NbL01g18000	AT1G25390	2.37	0
NbL14g10570	AT1G25420	1.48	1e-04
NbL14g10610	AT1G25440	-1.72	0.0019
NbL14g11820	AT1G25500	1.09	6e-04
NbL13g27460	AT1G25520	0.9	0.0039
NbL04g10290	AT1G25540	0.77	2e-04
NbL13g27420	AT1G25550	0.3	0.0879
NbL01g17370	AT1G25570	-0.84	0.0064
NbL01g17360	AT1G25580	1.13	3e-04
NbL01g17250	AT1G25682	0.67	0.0064
NbL01g17240	AT1G26090	-1.17	0.0083
NbL17g21230	AT1G26110	0.91	0.0039
NbL03g06170	AT1G26120	0	0
NbL17g14450	AT1G26150	-1.28	0
NbL13g27250	AT1G26160	-0.08	0.664
NbL11g06930	AT1G26180	-0.62	8e-04
NbL01g16470	AT1G26190	2.57	0.0168
NbL01g16630	AT1G26220	-1.82	0
NbL01g16660	AT1G26230	-1.66	0
NbL11g07530	AT1G26330	-1.22	4e-04
NbL01g16130	AT1G26340	0.16	0.6969
NbL06g08070	AT1G26355	-0.76	0.0022
NbL11g07690	AT1G26370	0.2	0.5027
NbL11g07920	AT1G26460	-0.35	0.0349
NbL01g15730	AT1G26470	-0.03	0.918
NbL07g07400	AT1G26480	0.17	0.4243
NbL03g06550	AT1G26500	-0.05	0.8723
NbL01g15660	AT1G26520	-0.62	0.0785
NbL18g04940	AT1G26540	-0.74	0.0281
NbL11g13840	AT1G26550	0.82	0.0194
NbL17g14990	AT1G26560	-0.46	0.245
NbL06g07700	AT1G26580	-2.04	0
NbL03g06660	AT1G26640	0.2	0.2384
NbL17g15350	AT1G26650	0.52	0.0749
NbL11g08610	AT1G26660	-0.54	0.0024
NbL10g19480	AT1G26665	1.08	6e-04
NbL01g15240	AT1G26670	0.93	0.0049
NbL13g03650	AT1G26680	-2.03	0
NbL01g15200	AT1G26690	-0.82	8e-04
NbL01g15170	AT1G26740	-0.4	0.1156
NbL07g15440	AT1G26750	0.09	0.6764
NbL01g14800	AT1G26761	-1.93	0
NbL11g08820	AT1G26770	0.46	0.2906
NbL11g08690	AT1G26810	0.2	0.391
NbL17g15220	AT1G26830	0.85	0.0403
NbL11g09180	AT1G26840	-2.33	0.0057
NbL17g15280	AT1G26850	-3.99	0.4538
NbL01g14710	AT1G26880	-0.26	0.547
NbL14g06920	AT1G26910	0.34	0.382
NbL11g09320	AT1G26920	-0.21	0.4516
NbL17g15150	AT1G26940	0.1	0.6446
NbL15g14270	AT1G27000	1.25	2e-04
NbL17g16850	AT1G27040	0.84	0.0902
NbL11g09680	AT1G27050	-0.71	0.0042
NbL01g14030	AT1G27060	0.08	0.7997
NbL07g10220	AT1G27070	-1.19	1e-04
NbL14g11560	AT1G27090	-0.59	0.0171
NbL01g13780	AT1G27100	1.24	0.0013
NbL11g09720	AT1G27150	1.93	0
NbL11g09940	AT1G27170	-0.33	0.3198
NbL11g09930	AT1G27180	1.1	0.0499
NbL01g13570	AT1G27190	-0.55	0.0089
NbL11g10050	AT1G27200	0.39	0.1268
NbL06g09320	AT1G27210	-2.09	0
NbL15g05880	AT1G27290	0.52	0.0877
NbL14g23250	AT1G27300	-0.17	0.4928
NbL11g06530	AT1G27310	0.05	0.9068
NbL14g23240	AT1G27320	0.93	0.1075
NbL14g23180	AT1G27340	1.97	1e-04
NbL13g19810	AT1G27385	-0.65	5e-04
NbL18g24780	AT1G27400	-0.85	0.062
NbL15g04030	AT1G27430	0	0.9853
NbL11g18230	AT1G27460	1.53	3e-04
NbL01g25470	AT1G27470	0.1	0.7996
NbL07g13950	AT1G27480	0.05	0.8358
NbL06g08600	AT1G27500	0.55	0.0053
NbL09g05970	AT1G27510	-0.85	0
NbL16g12470	AT1G27520	-0.62	0.1984
NbL07g05540	AT1G27530	1.49	1e-04
NbL11g17010	AT1G27595	-0.65	0.0287
NbL03g15600	AT1G27600	0.21	0.292
NbL03g18440	AT1G27660	-0.04	0.9068
NbL07g13560	AT1G27680	1.66	0
NbL13g26720	AT1G27700	1.88	0.0037
NbL08g04830	AT1G27730	2.13	0.0674
NbL11g18420	AT1G27750	-0.13	0.6047
NbL11g18410	AT1G27752	-0.33	0.108
NbL03g14680	AT1G27760	1.53	0
NbL11g18360	AT1G27770	0.05	0.7847
NbL04g18070	AT1G27840	-0.37	0.0635
NbL14g22580	AT1G27850	-0.51	0.1293
NbL14g22550	AT1G27880	-0.68	0.0764
NbL14g22750	AT1G27900	-0.07	0.694
NbL04g15440	AT1G27910	-1.02	4e-04
NbL15g05890	AT1G27950	-0.57	0.0843
NbL02g32840	AT1G27970	1.12	2e-04
NbL14g23280	AT1G27980	0.1	0.7336
NbL10g11790	AT1G28060	-0.23	0.1026
NbL14g20830	AT1G28100	-0.63	0.0065
NbL00g02050	AT1G28110	1.69	0.0018
NbL15g04140	AT1G28120	0.09	0.6021
NbL04g22460	AT1G28140	-1.45	0
NbL16g15710	AT1G28150	-0.37	0.1416
NbL08g21170	AT1G28210	0.54	0.0517
NbL12g14250	AT1G28220	1.6	0.0479
NbL04g16570	AT1G28240	-0.71	0.0285
NbL19g23590	AT1G28260	1.74	0
NbL19g23620	AT1G28280	0.51	0.0107
NbL02g25330	AT1G28310	0.82	9e-04
NbL19g24320	AT1G28320	-0.46	0.0012
NbL02g25260	AT1G28330	4.1	8e-04
NbL04g16500	AT1G28340	0.52	0.0662
NbL02g25220	AT1G28380	1.98	0
NbL02g25140	AT1G28410	-1.33	0
NbL19g24550	AT1G28420	0.08	0.6615
NbL02g25060	AT1G28440	-0.82	0.0088
NbL03g24240	AT1G28480	0.33	0.2883
NbL02g24910	AT1G28510	0.24	0.2598
NbL19g24740	AT1G28520	0.76	3e-04
NbL11g05140	AT1G28530	-0.21	0.4849
NbL05g22360	AT1G28540	0.51	0.0736
NbL05g22490	AT1G28560	0.04	0.8522
NbL05g01000	AT1G28570	-1.62	1e-04
NbL15g21510	AT1G28590	-1.98	0
NbL04g16360	AT1G28600	3.12	0.0152
NbL08g03070	AT1G28650	2.14	0.007
NbL04g26280	AT1G28680	1.64	0
NbL14g30410	AT1G28760	0.46	0.1472
NbL05g22280	AT1G28960	1.22	0.0047
NbL12g04190	AT1G29040	-0.44	0.0061
NbL04g16310	AT1G29050	-0.08	0.8158
NbL04g03730	AT1G29070	-2.35	0
NbL19g25230	AT1G29120	1.03	6e-04
NbL14g11390	AT1G29150	0.67	2e-04
NbL11g05050	AT1G29195	-0.21	0.5253
NbL19g25480	AT1G29220	0.4	0.0323
NbL02g24370	AT1G29240	0.76	0.0141
NbL15g21740	AT1G29260	0.51	0.0197
NbL02g24120	AT1G29280	4.41	0.0021
NbL06g21880	AT1G29320	-0.17	0.4598
NbL19g25780	AT1G29330	1.41	0.0048
NbL19g25830	AT1G29340	-0.3	0.0392
NbL04g17560	AT1G29370	-1.1	1e-04
NbL19g26600	AT1G29380	0.8	7e-04
NbL19g26590	AT1G29390	0.9	1e-04
NbL05g15420	AT1G29400	2.05	0
NbL17g04080	AT1G29410	-0.18	0.3228
NbL05g24740	AT1G29450	-1.22	0.082
NbL02g23470	AT1G29630	-0.8	0.0086
NbL04g16120	AT1G29660	0.18	0.6239
NbL19g26130	AT1G29670	-1.46	0.02
NbL19g26040	AT1G29690	0.61	0.0028
NbL12g20410	AT1G29700	-0.71	9e-04
NbL02g23710	AT1G29750	0.59	0.0995
NbL19g26690	AT1G29790	-0.6	0.1035
NbL02g23770	AT1G29800	1.35	1e-04
NbL12g04090	AT1G29810	-0.7	0.029
NbL14g13770	AT1G29820	-0.63	0.0057
NbL19g26700	AT1G29850	0.24	0.8092
NbL09g03630	AT1G29860	0	0
NbL07g00560	AT1G29880	-1.43	0
NbL18g26740	AT1G29900	-0.95	2e-04
NbL04g17530	AT1G29920	-3.02	0
NbL02g23050	AT1G29930	-6.65	0
NbL08g21940	AT1G29940	-0.37	0.1801
NbL02g22990	AT1G29950	1.67	2e-04
NbL14g25430	AT1G29990	0.25	0.3528
NbL02g22600	AT1G30000	0.27	0.0798
NbL02g07340	AT1G30010	-0.61	0.0202
NbL01g07880	AT1G30040	2.54	0.027
NbL07g06220	AT1G30070	0.24	0.3939
NbL16g30030	AT1G30080	-0.42	0.1571
NbL02g07020	AT1G30090	1.14	2e-04
NbL12g04320	AT1G30130	-0.91	1e-04
NbL12g04230	AT1G30200	-0.59	6e-04
NbL07g06080	AT1G30210	-0.33	0.0086
NbL07g06070	AT1G30220	6.45	0.0013
NbL19g03290	AT1G30230	0.7	0.0209
NbL16g02560	AT1G30240	-0.82	0.0104
NbL12g04360	AT1G30270	1.32	0
NbL02g06920	AT1G30280	-0.07	0.8229
NbL14g25800	AT1G30290	-0.24	0.2245
NbL14g25780	AT1G30300	-0.41	0.278
NbL15g14170	AT1G30320	0.78	0.1415
NbL15g14090	AT1G30330	-0.73	0.0021
NbL14g25860	AT1G30360	-1.14	5e-04
NbL14g25990	AT1G30380	-3.77	1e-04
NbL14g26100	AT1G30400	0.02	0.9343
NbL12g04440	AT1G30440	-0.58	0.0082
NbL12g04450	AT1G30450	-1.01	0.0023
NbL12g12990	AT1G30460	-0.52	0.1755
NbL12g12600	AT1G30470	-0.73	2e-04
NbL02g22160	AT1G30480	-0.15	0.3547
NbL13g10000	AT1G30500	1.11	0.0448
NbL02g06470	AT1G30510	2.91	0
NbL00g01600	AT1G30520	-2.1	0
NbL02g06400	AT1G30540	0.17	0.4121
NbL18g17050	AT1G30545	-0.8	0.0023
NbL02g22260	AT1G30570	-1.28	0
NbL02g06380	AT1G30580	0.6	0.0232
NbL02g21990	AT1G30610	-0.38	0.0357
NbL02g22000	AT1G30620	0.73	0.0166
NbL12g12430	AT1G30630	0.4	0.0397
NbL12g12980	AT1G30680	-1.53	0.0117
NbL02g22400	AT1G30690	-0.37	0.3369
NbL17g30680	AT1G30755	0.87	0.0068
NbL02g22360	AT1G30760	2.08	0.026
NbL04g03190	AT1G30820	1.68	0.0085
NbL07g07820	AT1G30825	0.32	0.3564
NbL04g05020	AT1G30890	0.37	0.0473
NbL15g19190	AT1G30900	1.69	0.0064
NbL15g19290	AT1G30910	0.47	0.2624
NbL15g18710	AT1G30960	-0.87	0.0094
NbL15g18690	AT1G30970	-0.26	0.1313
NbL02g21030	AT1G31020	-0.14	0.4742
NbL02g21050	AT1G31070	0.63	0.0209
NbL02g21340	AT1G31160	0.37	0.2013
NbL12g11930	AT1G31190	-1.08	0
NbL11g02210	AT1G31220	-0.49	0.0244
NbL06g22080	AT1G31230	-1.1	1e-04
NbL12g12120	AT1G31280	0.25	0.2951
NbL12g12030	AT1G31300	-0.87	0.0012
NbL02g21880	AT1G31330	-3.59	0
NbL01g10090	AT1G31340	0.09	0.7722
NbL08g21070	AT1G31350	-1.9	5e-04
NbL05g02080	AT1G31360	-1.41	0.0015
NbL01g11350	AT1G31410	1.21	0.0058
NbL01g11370	AT1G31420	-0.48	0.0337
NbL07g10850	AT1G31480	0.8	0.0034
NbL17g20870	AT1G31500	-0.31	0.1904
NbL01g23700	AT1G31600	-0.14	0.5492
NbL01g23670	AT1G31650	2.14	0
NbL05g13940	AT1G31660	-0.2	0.5251
NbL04g12630	AT1G31710	4.03	0.3447
NbL17g21220	AT1G31720	3.64	0.0036
NbL17g21250	AT1G31730	0.16	0.5873
NbL17g21380	AT1G31770	2.55	0
NbL10g23220	AT1G31780	0.38	0.21
NbL10g23180	AT1G31790	-0.39	0.1012
NbL02g03170	AT1G31800	-0.91	8e-04
NbL17g21630	AT1G31810	-0.62	0.0437
NbL10g27500	AT1G31812	1.63	3e-04
NbL06g24520	AT1G31817	-0.59	0.0011
NbL08g05590	AT1G31830	3.55	0.0042
NbL17g21750	AT1G31840	-0.43	0.1949
NbL13g02420	AT1G31850	-1.47	0
NbL13g16240	AT1G31860	0.42	0.1619
NbL02g04140	AT1G31870	-0.52	0.007
NbL13g04730	AT1G31910	0.37	0.0649
NbL07g05670	AT1G31920	-2.51	0
NbL06g12910	AT1G31930	-0.21	0.4689
NbL07g05770	AT1G31940	1.65	0
NbL07g05860	AT1G31970	-3.2	0
NbL01g21130	AT1G32050	-1	0.0011
NbL17g23740	AT1G32060	-2.63	0
NbL13g10740	AT1G32070	-1.46	0
NbL17g23710	AT1G32080	-2.55	0
NbL17g23730	AT1G32090	-2.51	0
NbL09g10800	AT1G32100	0.78	0.3285
NbL05g21470	AT1G32127	0.41	0.0305
NbL13g04740	AT1G32130	0.92	1e-04
NbL01g21110	AT1G32150	0.15	0.6747
NbL05g21490	AT1G32160	-1.62	0
NbL13g06950	AT1G32170	5.6	9e-04
NbL15g14350	AT1G32200	-2.11	0
NbL01g21080	AT1G32210	0.68	0.088
NbL15g14380	AT1G32220	-0.71	3e-04
NbL17g23500	AT1G32230	-3.32	0.163
NbL09g10630	AT1G32240	-0.3	0.0706
NbL17g23610	AT1G32260	0.52	0.0848
NbL17g23410	AT1G32310	0.57	0.0439
NbL01g20950	AT1G32330	-0.43	0.0088
NbL13g02000	AT1G32340	0.51	0.0122
NbL09g07070	AT1G32360	-0.95	4e-04
NbL13g05090	AT1G32370	-0.34	0.2819
NbL17g23150	AT1G32380	-1.08	2e-04
NbL02g04290	AT1G32400	0.67	0.0083
NbL16g29070	AT1G32410	1.06	0.0081
NbL15g14610	AT1G32440	-0.15	0.3249
NbL13g01550	AT1G32450	2.3	3e-04
NbL16g07720	AT1G32470	-2.28	0
NbL06g07720	AT1G32490	0.29	0.2314
NbL13g01690	AT1G32500	-2.55	0.2142
NbL13g05030	AT1G32520	-1.1	0
NbL17g22850	AT1G32540	-0.95	0.0029
NbL05g04250	AT1G32550	-2.74	0
NbL09g17430	AT1G32580	-1.64	0
NbL09g17610	AT1G32610	-0.68	0.0272
NbL13g01830	AT1G32640	1.05	1e-04
NbL16g28830	AT1G32730	-0.08	0.7303
NbL16g28810	AT1G32740	1.41	0
NbL16g35670	AT1G32750	0.14	0.5139
NbL16g18340	AT1G32790	0.93	1e-04
NbL17g33700	AT1G32810	0.05	0.7874
NbL04g20530	AT1G32860	-2.07	0.0023
NbL17g33660	AT1G32900	5.68	0.0022
NbL10g30180	AT1G32990	-2.42	0
NbL06g25170	AT1G33110	2.09	0.0018
NbL14g25060	AT1G33140	-0.85	0.0602
NbL08g17820	AT1G33270	0.05	0.773
NbL14g11610	AT1G33290	-2.13	0
NbL17g00440	AT1G33330	-0.54	0.0013
NbL06g31200	AT1G33360	-0.3	0.1087
NbL09g18490	AT1G33390	-0.27	0.2965
NbL06g19230	AT1G33400	-0.1	0.7595
NbL18g14780	AT1G33410	-0.09	0.7012
NbL01g07570	AT1G33420	0.55	0.0427
NbL06g21310	AT1G33440	0.27	0.6047
NbL07g02710	AT1G33470	0.25	0.3766
NbL09g12240	AT1G33490	1.52	4e-04
NbL10g22560	AT1G33520	0.19	0.2565
NbL11g18100	AT1G33540	1.14	0.0013
NbL07g02420	AT1G33590	-0.78	0.0021
NbL01g13620	AT1G33610	0.14	0.7914
NbL07g20910	AT1G33730	3.91	0.3792
NbL07g01930	AT1G33780	4.17	0.0924
NbL09g12020	AT1G33810	-1.05	1e-04
NbL17g02710	AT1G33811	-4	0.0044
NbL17g01860	AT1G33970	0.91	6e-04
NbL18g15670	AT1G33980	0.51	0.0076
NbL13g24440	AT1G34000	-2.02	0
NbL01g26100	AT1G34020	-0.15	0.547
NbL09g26960	AT1G34040	-0.82	0.1132
NbL10g24420	AT1G34120	-0.04	0.9212
NbL16g15900	AT1G34130	-0.03	0.9276
NbL13g24860	AT1G34150	-0.05	0.9144
NbL03g11910	AT1G34160	0	0
NbL03g11940	AT1G34190	0.79	2e-04
NbL18g17030	AT1G34210	0.9	4e-04
NbL13g25170	AT1G34220	0.58	0.0049
NbL03g12090	AT1G34245	-1.52	0.0036
NbL13g23660	AT1G34260	-0.41	0.099
NbL13g23650	AT1G34270	0.86	0.0026
NbL18g09980	AT1G34300	2.05	0.0157
NbL13g23490	AT1G34320	2.69	2e-04
NbL08g17200	AT1G34340	-0.06	0.7517
NbL10g21400	AT1G34350	0.39	0.0503
NbL18g12000	AT1G34360	-0.17	0.2929
NbL03g10370	AT1G34370	1.07	0.0022
NbL03g10330	AT1G34380	-0.29	0.1791
NbL03g10290	AT1G34420	1.54	0.0019
NbL03g10300	AT1G34430	-1.32	0
NbL05g01190	AT1G34470	0.4	0.0201
NbL13g23210	AT1G34550	-0.04	0.8477
NbL13g26020	AT1G34630	0.22	0.4706
NbL03g13280	AT1G34750	1.89	1e-04
NbL06g26980	AT1G34760	-0.76	0.001
NbL10g27900	AT1G34770	0.57	0.0538
NbL13g26140	AT1G34780	-0.43	0.038
NbL11g15950	AT1G35160	0.27	0.2904
NbL01g24560	AT1G35180	-3.25	0
NbL10g07780	AT1G35190	0.63	0.0946
NbL03g13340	AT1G35220	-0.05	0.8691
NbL17g01060	AT1G35340	-1.37	0
NbL17g01080	AT1G35420	-0.65	0.0013
NbL11g20750	AT1G35470	0.24	0.0919
NbL18g19580	AT1G35490	0	0
NbL17g02350	AT1G35510	-0.02	0.9075
NbL17g00130	AT1G35620	0.22	0.3233
NbL14g09580	AT1G35660	0.61	0.0125
NbL12g19930	AT1G35670	0.73	0.004
NbL09g11590	AT1G35680	-1.94	0
NbL02g01580	AT1G35720	2.63	0
NbL11g18730	AT1G35730	0	0
NbL13g25920	AT1G35780	-0.08	0.7077
NbL03g12530	AT1G36050	0.54	0.0152
NbL03g12780	AT1G36160	-0.6	0.0321
NbL16g14660	AT1G36240	-0.86	0.0024
NbL01g05920	AT1G36280	-0.9	0.0105
NbL14g13520	AT1G36310	-1.44	0
NbL05g26860	AT1G36320	-1.33	0
NbL15g07010	AT1G36370	0.26	0.3873
NbL13g23900	AT1G36380	0.63	0.1235
NbL03g10860	AT1G36390	-1.28	1e-04
NbL03g10730	AT1G36980	0.75	0.0051
NbL18g16630	AT1G36990	1.41	2e-04
NbL13g23680	AT1G37130	-3.46	0
NbL03g11020	AT1G38131	-0.07	0.8634
NbL17g29770	AT1G42430	-2.25	0
NbL05g07040	AT1G42440	-0.09	0.7652
NbL03g16330	AT1G42470	0.4	0.1984
NbL17g29340	AT1G42480	-0.32	0.4476
NbL03g16210	AT1G42540	1.39	2e-04
NbL15g03140	AT1G42550	-0.79	5e-04
NbL17g29420	AT1G42960	-0.09	0.7564
NbL11g14880	AT1G42970	-2.49	0
NbL11g01900	AT1G43130	0.56	0.0427
NbL18g16680	AT1G43170	-0.87	0.0467
NbL07g04260	AT1G43190	-0.44	0.0166
NbL03g08780	AT1G43245	-0.55	0.0258
NbL02g18310	AT1G43260	-1.11	0.0378
NbL03g08710	AT1G43580	0.05	0.831
NbL13g21070	AT1G43620	-0.81	0.0011
NbL08g18210	AT1G43640	0.34	0.0249
NbL03g08540	AT1G43670	-2.56	0
NbL03g08530	AT1G43690	-0.54	0.0522
NbL09g09400	AT1G43700	1.27	1e-04
NbL17g06470	AT1G43710	-0.57	0.1001
NbL15g17530	AT1G43722	-0.5	0.0062
NbL02g03920	AT1G43760	0.41	0.0947
NbL03g08260	AT1G43770	0.24	0.1667
NbL03g09260	AT1G43800	-1.42	0.0072
NbL13g22150	AT1G43850	-1.68	0.0691
NbL03g09460	AT1G43860	0.64	0.0307
NbL13g22240	AT1G43890	0.83	7e-04
NbL13g22260	AT1G43900	0.11	0.648
NbL13g22410	AT1G43980	0	0
NbL03g09640	AT1G44000	-2.97	0
NbL13g22980	AT1G44110	0.66	0.0558
NbL11g14970	AT1G44130	0.68	0.0076
NbL09g09740	AT1G44170	1.5	0
NbL09g27360	AT1G44350	1.6	7e-04
NbL13g09600	AT1G44446	-1.66	0
NbL13g09830	AT1G44575	-3.24	0
NbL13g07210	AT1G44750	2.01	0
NbL18g19770	AT1G44770	0.96	0.0028
NbL13g20840	AT1G44790	-0.57	0.0554
NbL03g11300	AT1G44820	1.39	0
NbL09g09440	AT1G44835	-0.56	0.0318
NbL13g15360	AT1G44900	-0.77	0.052
NbL07g14350	AT1G44910	-0.68	0.0365
NbL11g17940	AT1G44920	-1.03	0
NbL03g03670	AT1G44960	0.75	0.0012
NbL08g01850	AT1G45000	0.67	0.0012
NbL03g18260	AT1G45110	-1.19	0.0039
NbL03g19100	AT1G45150	-1.35	0
NbL15g10240	AT1G45160	0.52	0.0321
NbL19g28810	AT1G45170	-1.33	2e-04
NbL01g25050	AT1G45180	-0.33	0.0908
NbL02g07400	AT1G45207	-1.74	1e-04
NbL15g08600	AT1G45230	-1.28	0
NbL01g25000	AT1G45231	0.19	0.3141
NbL01g20770	AT1G45249	2.98	3e-04
NbL16g09330	AT1G45688	-0.2	0.749
NbL11g18880	AT1G45976	0.25	0.11
NbL13g26600	AT1G46768	6.54	0.0392
NbL03g20880	AT1G47056	0.32	0.1775
NbL01g25100	AT1G47128	1.27	0.0123
NbL15g08510	AT1G47200	0.29	0.1841
NbL03g14300	AT1G47240	4.44	0.2133
NbL03g18580	AT1G47260	0.45	0.0255
NbL02g11580	AT1G47270	0.69	0.002
NbL00g00800	AT1G47278	0.09	0.589
NbL15g09450	AT1G47310	0.15	0.5169
NbL15g10490	AT1G47330	1	7e-04
NbL17g18270	AT1G47380	1.71	0.0023
NbL15g09030	AT1G47420	1.03	6e-04
NbL03g20210	AT1G47480	3.42	0.0116
NbL07g13780	AT1G47490	-1.16	0
NbL15g09800	AT1G47510	1.85	0.0028
NbL07g13700	AT1G47530	-0.62	0.0019
NbL17g18210	AT1G47550	-0.69	0.0181
NbL15g17240	AT1G47570	1.51	4e-04
NbL03g19620	AT1G47578	-0.21	0.3384
NbL01g24840	AT1G47640	-0.08	0.7691
NbL09g29220	AT1G47670	2.75	0.2729
NbL15g09350	AT1G47710	1.91	0
NbL04g07290	AT1G47720	-1.44	0
NbL01g24770	AT1G47740	-1.2	4e-04
NbL15g10040	AT1G47750	1.07	0.002
NbL02g03570	AT1G47830	0.76	0.0085
NbL03g17510	AT1G47840	1.03	4e-04
NbL05g08790	AT1G47890	4.01	0.0016
NbL17g31010	AT1G47900	0.19	0.4035
NbL04g24710	AT1G47960	2.65	1e-04
NbL15g15950	AT1G48030	-2.12	0
NbL08g07210	AT1G48050	0.51	0.1078
NbL05g03160	AT1G48090	-0.26	0.3434
NbL04g10650	AT1G48110	0.11	0.4643
NbL01g00200	AT1G48120	-0.62	5e-04
NbL17g34310	AT1G48160	0.61	0.0327
NbL09g00490	AT1G48170	1.03	0
NbL16g31320	AT1G48175	-0.36	0.1726
NbL03g08890	AT1G48200	0.16	0.6706
NbL17g07390	AT1G48270	0.21	0.3026
NbL04g25020	AT1G48310	-0.62	0.0418
NbL02g25790	AT1G48320	1.66	0.004
NbL18g01870	AT1G48360	-0.59	0.0141
NbL16g15880	AT1G48380	-0.08	0.6134
NbL06g12570	AT1G48410	0.49	0.0061
NbL16g16170	AT1G48420	-0.14	0.5208
NbL18g24320	AT1G48430	-0.1	0.6299
NbL16g16390	AT1G48450	1.01	0.004
NbL15g09670	AT1G48460	-1.93	5e-04
NbL16g01850	AT1G48480	-1.71	4e-04
NbL08g27720	AT1G48520	-2.11	4e-04
NbL06g04850	AT1G48540	0.4	0.0404
NbL16g27280	AT1G48550	1.29	1e-04
NbL06g04770	AT1G48570	-1.11	0
NbL16g27320	AT1G48580	0.29	0.4098
NbL06g04390	AT1G48630	-0.94	0.0243
NbL19g14760	AT1G48635	0.8	0.0086
NbL06g04520	AT1G48650	-1.25	2e-04
NbL06g04140	AT1G48760	-0.46	0.1328
NbL06g04060	AT1G48790	0.84	0.0015
NbL14g05510	AT1G48830	-0.54	0.2112
NbL06g04000	AT1G48840	1.06	5e-04
NbL12g23700	AT1G48850	0.47	0.033
NbL05g24090	AT1G48880	-1.1	0.0141
NbL04g21910	AT1G48900	1.03	0.006
NbL06g03600	AT1G48950	-0.56	7e-04
NbL15g13190	AT1G49000	3.56	0.0014
NbL15g13130	AT1G49010	-1.27	0
NbL14g02680	AT1G49040	-0.04	0.8249
NbL19g14980	AT1G49140	0.09	0.78
NbL12g27150	AT1G49180	-0.21	0.1608
NbL08g02370	AT1G49320	1.95	0.0315
NbL07g03520	AT1G49340	-0.28	0.3055
NbL18g28390	AT1G49350	-0.63	0.0385
NbL09g28430	AT1G49380	-1.6	0
NbL10g04570	AT1G49400	0.78	0.0085
NbL15g18530	AT1G49405	2.45	2e-04
NbL08g02700	AT1G49430	-2.37	4e-04
NbL09g28160	AT1G49470	2.25	0.0046
NbL08g03060	AT1G49510	-1.54	0
NbL08g03090	AT1G49520	0.4	0.1116
NbL11g01000	AT1G49540	-0.36	0.0655
NbL09g28310	AT1G49600	0.17	0.475
NbL18g19120	AT1G49670	0.85	2e-04
NbL17g28820	AT1G49710	0.24	0.4243
NbL01g25080	AT1G49760	-0.93	0.0124
NbL08g04450	AT1G49820	0.68	0.0042
NbL17g28040	AT1G49850	0.27	0.1582
NbL16g30170	AT1G49880	0.02	0.9478
NbL17g27950	AT1G49890	-1.41	1e-04
NbL17g27720	AT1G49950	1.35	0.0086
NbL07g12400	AT1G49970	-0.41	0.0184
NbL10g11400	AT1G49975	-3.59	0
NbL08g04980	AT1G49980	0.54	0.0385
NbL08g05070	AT1G50000	-1.11	0.0013
NbL02g30360	AT1G50010	-0.18	0.6969
NbL17g27580	AT1G50020	4.02	0.5436
NbL08g02840	AT1G50030	-1.06	0.0058
NbL18g19290	AT1G50120	0	0.9972
NbL02g31650	AT1G50170	-0.76	0.0016
NbL07g16320	AT1G50180	-1.07	0.001
NbL06g13620	AT1G50200	-0.71	1e-04
NbL16g17710	AT1G50240	-1.74	0.0047
NbL13g15310	AT1G50300	-0.24	0.3386
NbL17g15660	AT1G50320	-1.5	0
NbL03g07720	AT1G50360	-0.18	0.4889
NbL13g19910	AT1G50380	-0.67	0.0017
NbL13g19890	AT1G50410	-0.11	0.6392
NbL19g00490	AT1G50420	1.24	0.0013
NbL09g18840	AT1G50430	0.75	4e-04
NbL16g12160	AT1G50440	0.77	0.0043
NbL17g13060	AT1G50450	-1.12	3e-04
NbL17g13080	AT1G50460	-0.66	0.19
NbL07g19170	AT1G50480	0.68	0.0434
NbL02g04420	AT1G50500	0.23	0.2087
NbL13g15220	AT1G50510	0.58	0.008
NbL15g23190	AT1G50575	1.18	0.0011
NbL18g21180	AT1G50620	0.14	0.7204
NbL05g02290	AT1G50640	0.59	0.075
NbL19g12390	AT1G50660	0.87	0.0078
NbL05g10910	AT1G50670	-0.27	0.2133
NbL09g03710	AT1G50710	-0.58	0.0356
NbL09g03790	AT1G50730	-0.21	0.651
NbL01g09220	AT1G50740	0.96	0.0078
NbL18g06670	AT1G50900	-1.96	0
NbL15g24040	AT1G50910	0.29	0.2127
NbL08g20830	AT1G50920	-0.75	0.0016
NbL18g20750	AT1G50940	0.92	0.0119
NbL15g24720	AT1G51060	0.34	0.2809
NbL01g01950	AT1G51110	-2.31	0
NbL15g20450	AT1G51130	-0.37	0.0691
NbL01g01360	AT1G51140	2.74	0
NbL16g19990	AT1G51160	0.37	0.05
NbL09g09520	AT1G51200	2.31	0.6148
NbL00g00410	AT1G51310	0.29	0.1536
NbL00g03510	AT1G51340	1.82	4e-04
NbL01g02780	AT1G51350	-0.14	0.3486
NbL04g01740	AT1G51410	0.2	0.2697
NbL17g12850	AT1G51450	-0.75	0.0011
NbL03g10500	AT1G51510	-0.08	0.7555
NbL16g12010	AT1G51540	-0.56	0.0168
NbL06g31100	AT1G51550	0.59	0.0427
NbL06g00230	AT1G51560	-1.07	5e-04
NbL16g02530	AT1G51580	0.35	0.0832
NbL06g31000	AT1G51590	0.65	0.001
NbL09g12450	AT1G51610	0.13	0.5895
NbL06g00320	AT1G51630	-0.31	0.3553
NbL16g11890	AT1G51650	0.34	0.2104
NbL16g10090	AT1G51700	0.86	0.0397
NbL04g21210	AT1G51710	0.9	3e-04
NbL14g14600	AT1G51720	-0.49	0.0201
NbL16g09970	AT1G51730	0.76	0.0072
NbL14g16690	AT1G51740	-0.14	0.5109
NbL06g02120	AT1G51760	2.62	0
NbL06g02320	AT1G51940	0.05	0.8408
NbL06g02260	AT1G51965	-0.58	0.0056
NbL10g02280	AT1G51980	0.69	2e-04
NbL09g13230	AT1G52080	1.08	1e-04
NbL06g02440	AT1G52140	3.46	7e-04
NbL17g05400	AT1G52150	0.45	0.1264
NbL16g08970	AT1G52160	-1.74	0.0016
NbL11g14730	AT1G52190	1.56	6e-04
NbL09g13390	AT1G52220	-1.36	0
NbL04g21560	AT1G52230	-3.29	0
NbL19g04640	AT1G52280	0.83	0.0078
NbL16g09390	AT1G52290	-0.18	0.2291
NbL02g20900	AT1G52310	0.82	0.0405
NbL15g13460	AT1G52320	1.07	0
NbL03g11600	AT1G52340	-1.49	1e-04
NbL15g13580	AT1G52360	0.38	0.292
NbL15g13620	AT1G52380	0.88	0.0017
NbL07g01310	AT1G52500	0.57	0.0025
NbL09g01750	AT1G52510	-0.55	0.037
NbL09g01740	AT1G52520	1.05	0.0035
NbL07g01290	AT1G52530	0.82	0.0843
NbL06g06560	AT1G52540	1.11	0
NbL02g04160	AT1G52570	1.32	0
NbL06g06780	AT1G52590	-0.3	0.0677
NbL10g06000	AT1G52600	0.85	6e-04
NbL05g00730	AT1G52620	-0.2	0.4974
NbL06g06800	AT1G52630	0.02	0.9302
NbL06g06810	AT1G52640	-1.73	0
NbL06g29580	AT1G52670	-0.58	0.0329
NbL19g04410	AT1G52700	4.6	0.0055
NbL04g21760	AT1G52720	-1.17	0.0609
NbL14g01640	AT1G52740	0.47	0.0816
NbL15g13350	AT1G52760	2.59	0
NbL06g03510	AT1G52770	-1.01	0.0015
NbL06g03570	AT1G52780	0.32	0.1576
NbL11g19120	AT1G52855	0.83	0.0031
NbL05g13090	AT1G52870	-1.91	0
NbL05g12980	AT1G52910	-1.1	0.0025
NbL15g25500	AT1G52920	1.08	0.0153
NbL05g12910	AT1G52980	0.45	0.0234
NbL01g08500	AT1G53000	0.44	0.0652
NbL09g03100	AT1G53025	2.82	0.0015
NbL17g23960	AT1G53035	-0.85	0
NbL15g25700	AT1G53040	0.66	0.0053
NbL03g23750	AT1G53050	1.12	1e-04
NbL06g26030	AT1G53090	-0.3	0.2613
NbL06g26050	AT1G53120	-0.71	0.0064
NbL15g29320	AT1G53160	2.03	2e-04
NbL09g02820	AT1G53190	0.89	0.0017
NbL09g02590	AT1G53200	-0.14	0.6081
NbL19g24910	AT1G53210	0.56	0.0673
NbL01g08240	AT1G53240	-0.6	0.0063
NbL06g26400	AT1G53250	-1.59	0
NbL05g12220	AT1G53270	0	0
NbL05g12210	AT1G53280	-0.21	0.4443
NbL01g08140	AT1G53290	1.43	0.0015
NbL09g02480	AT1G53300	-1.02	0.0136
NbL15g28560	AT1G53310	-2.18	0
NbL05g11990	AT1G53320	0.7	0.2442
NbL09g02370	AT1G53330	0.04	0.8944
NbL16g16230	AT1G53345	0	0.9965
NbL04g17660	AT1G53350	1	7e-04
NbL15g26480	AT1G53380	1.7	0.0461
NbL12g24460	AT1G53390	0.34	0.2599
NbL05g11930	AT1G53400	-1.07	0.0055
NbL06g25660	AT1G53430	-0.23	0.4741
NbL14g14110	AT1G53460	-0.34	0.1817
NbL15g26790	AT1G53520	-2.1	0
NbL15g26840	AT1G53530	-0.82	0.0054
NbL06g25770	AT1G53560	1.58	0
NbL16g06730	AT1G53570	0.78	0.0077
NbL06g25760	AT1G53580	3.83	0.0333
NbL15g26890	AT1G53590	0.85	0.0015
NbL06g26510	AT1G53600	-0.99	0.001
NbL18g10390	AT1G53645	-0.2	0.2501
NbL15g26750	AT1G53670	-0.68	0.0067
NbL19g15080	AT1G53710	0.36	0.0647
NbL17g17520	AT1G53720	0.12	0.5213
NbL04g20710	AT1G53730	0.62	0.0016
NbL04g20720	AT1G53750	-1.12	1e-04
NbL09g12550	AT1G53760	0.07	0.8246
NbL16g11630	AT1G53800	-1.97	0
NbL16g11530	AT1G53840	-2.32	1e-04
NbL07g06290	AT1G53850	1.08	2e-04
NbL07g09560	AT1G53860	0	0
NbL17g32550	AT1G53875	-1.01	0.0024
NbL06g00780	AT1G53880	-0.15	0.351
NbL06g00940	AT1G53903	-0.2	0.5261
NbL06g30860	AT1G53910	1.73	0.002
NbL04g20920	AT1G53920	-2.64	0
NbL06g24960	AT1G53940	5.25	0.0015
NbL16g11460	AT1G54050	1.47	0.0048
NbL16g11150	AT1G54100	2.34	0
NbL02g22100	AT1G54115	-0.22	0.3155
NbL16g11240	AT1G54130	1.43	0.0034
NbL13g16080	AT1G54140	0.36	0.3204
NbL19g00770	AT1G54150	0.16	0.474
NbL10g21650	AT1G54250	0.77	0.0247
NbL17g06640	AT1G54270	-0.82	0.021
NbL18g20690	AT1G54290	2.16	0
NbL17g17870	AT1G54310	-1.18	0
NbL09g04590	AT1G54350	-0.89	0
NbL13g20430	AT1G54380	-0.33	0.0443
NbL06g19900	AT1G54385	-2.77	0
NbL15g20820	AT1G54390	0.66	0.0152
NbL08g11650	AT1G54460	0.92	0.7621
NbL11g12660	AT1G54490	-0.62	0.0376
NbL08g12270	AT1G54500	-2.29	0
NbL18g10060	AT1G54510	-1.39	0
NbL08g12210	AT1G54520	-1.9	0
NbL11g02630	AT1G54560	0	0
NbL09g02090	AT1G54570	-0.05	0.8239
NbL09g21950	AT1G54610	-1.31	0
NbL11g07200	AT1G54680	-0.53	0.0326
NbL11g05640	AT1G54690	1.01	0.0023
NbL08g12660	AT1G54710	0.77	5e-04
NbL08g12730	AT1G54730	0.85	0.001
NbL18g10860	AT1G54780	-2.48	0
NbL08g12880	AT1G54790	0.37	0.7252
NbL18g11030	AT1G54850	-0.6	0.1317
NbL18g11120	AT1G54870	1.8	0.1839
NbL08g13100	AT1G54920	-0.28	0.1509
NbL18g11230	AT1G54960	0.55	0.0259
NbL18g30040	AT1G55000	0.39	0.1257
NbL08g13400	AT1G55020	1.74	0.0027
NbL08g13460	AT1G55040	-0.24	0.1383
NbL02g21940	AT1G55080	0.81	0.0031
NbL17g34220	AT1G55090	-0.55	0.0502
NbL06g30460	AT1G55110	-0.78	0.0022
NbL06g01830	AT1G55140	-0.99	1e-04
NbL05g10520	AT1G55150	-0.83	0.0018
NbL19g00910	AT1G55160	0.66	0.0051
NbL06g01860	AT1G55170	0.6	0.0053
NbL06g01870	AT1G55180	0	0
NbL16g10180	AT1G55190	-1.08	1e-04
NbL04g02450	AT1G55230	-4.52	0
NbL01g02260	AT1G55250	0.4	0.1518
NbL02g03750	AT1G55265	0.88	9e-04
NbL04g02490	AT1G55270	0.93	0
NbL01g02430	AT1G55280	1.43	0.0012
NbL07g09200	AT1G55290	0.18	0.5063
NbL11g17490	AT1G55300	-0.48	0.0157
NbL19g00160	AT1G55320	0.88	1e-04
NbL02g05020	AT1G55325	0.33	0.2564
NbL10g19950	AT1G55340	0.02	0.944
NbL04g26400	AT1G55350	-0.68	0.0161
NbL08g21460	AT1G55360	-1.77	0
NbL07g04570	AT1G55370	-3.26	0
NbL10g12210	AT1G55460	-0.3	0.1499
NbL16g09490	AT1G55490	-1.34	0
NbL04g02860	AT1G55500	-0.33	0.1403
NbL04g02890	AT1G55510	1.13	9e-04
NbL07g04550	AT1G55520	0.67	0.0086
NbL14g29970	AT1G55530	0.11	0.6016
NbL04g02980	AT1G55535	-0.19	0.4029
NbL14g30010	AT1G55540	-0.34	0.382
NbL15g21820	AT1G55610	2.09	0
NbL16g24570	AT1G55620	0.76	0.0071
NbL01g09880	AT1G55670	-4.8	1e-04
NbL18g06000	AT1G55680	0.51	0.1165
NbL15g21950	AT1G55690	0.98	0.0276
NbL15g27930	AT1G55730	1.79	0.0085
NbL15g22080	AT1G55740	-1.58	0
NbL01g09790	AT1G55750	0	0.9994
NbL16g24310	AT1G55760	1.7	0.0644
NbL15g22180	AT1G55790	2.26	0.0028
NbL01g21960	AT1G55805	0.89	0.0045
NbL16g24130	AT1G55830	-0.4	0.0277
NbL16g24060	AT1G55840	1.44	0.001
NbL16g24020	AT1G55850	-1.06	0
NbL15g22710	AT1G55860	-3.97	0.1909
NbL15g22730	AT1G55870	0.3	0.0602
NbL15g22900	AT1G55880	0.79	0.0202
NbL19g22150	AT1G55890	-0.74	1e-04
NbL15g22940	AT1G55900	-0.17	0.5396
NbL05g02870	AT1G55910	0.99	6e-04
NbL06g00480	AT1G55915	0.27	0.3726
NbL18g06320	AT1G55920	-1.43	1e-04
NbL01g10040	AT1G56000	0.5	0.0298
NbL07g12600	AT1G56010	6.15	0.1459
NbL17g17530	AT1G56050	-2.15	0
NbL17g06580	AT1G56070	-0.31	0.3209
NbL07g12940	AT1G56090	1.21	0.003
NbL18g13720	AT1G56110	-0.54	0.1373
NbL17g17640	AT1G56130	1.84	0.0014
NbL17g17680	AT1G56150	-0.86	0.0033
NbL17g17790	AT1G56180	-0.39	0.0171
NbL17g17760	AT1G56190	-2.82	0
NbL15g21130	AT1G56220	0.47	0.3708
NbL08g14130	AT1G56230	3.39	0.0409
NbL08g28820	AT1G56290	-0.35	0.0321
NbL00g02460	AT1G56300	-0.93	0.0037
NbL18g29260	AT1G56310	-1.84	0
NbL08g14760	AT1G56345	-0.05	0.8633
NbL18g13540	AT1G56350	-0.01	0.9679
NbL14g21860	AT1G56420	-0.3	0.3071
NbL18g13610	AT1G56423	0.8	0.0013
NbL14g21800	AT1G56440	0.4	0.1165
NbL17g10390	AT1G56450	1.21	0
NbL18g13780	AT1G56500	-2.21	0
NbL18g13950	AT1G56560	-1.51	3e-04
NbL08g15020	AT1G56590	0.74	7e-04
NbL09g12120	AT1G56690	-0.5	0.0297
NbL18g14160	AT1G56700	1.5	1e-04
NbL18g14290	AT1G56720	-0.99	0.0018
NbL17g16840	AT1G57600	-0.21	0.237
NbL18g15470	AT1G57680	-0.95	7e-04
NbL11g13730	AT1G57770	-0.82	0.0202
NbL05g18350	AT1G57790	0.7	0.103
NbL17g22980	AT1G57820	-1.33	0.015
NbL07g05020	AT1G57860	-0.73	0.0362
NbL08g17150	AT1G58025	-0.48	0.0359
NbL04g03510	AT1G58030	1.63	0
NbL08g17240	AT1G58060	-0.35	0.4435
NbL08g17310	AT1G58100	0.37	0.0995
NbL16g19270	AT1G58110	0.57	0.0118
NbL18g17780	AT1G58120	-0.25	0.4081
NbL14g29490	AT1G58170	-0.47	0.0559
NbL11g16660	AT1G58200	-0.14	0.6848
NbL13g22470	AT1G58210	0.33	0.1894
NbL16g04550	AT1G58215	1.69	0.0025
NbL03g14140	AT1G58230	0.2	0.5536
NbL04g18480	AT1G58250	0.43	0.1374
NbL07g05490	AT1G58290	-2.38	0
NbL03g15560	AT1G58340	2.79	0.0032
NbL06g09350	AT1G58350	-0.96	2e-04
NbL04g18370	AT1G58360	2.32	8e-04
NbL04g18320	AT1G58370	-0.18	0.5124
NbL13g09430	AT1G58380	-0.94	0.0259
NbL04g17690	AT1G58390	0.04	0.91
NbL11g17870	AT1G58440	-1.03	0.0037
NbL11g17960	AT1G58470	0.27	0.3007
NbL01g25420	AT1G58520	1.6	1e-04
NbL13g09420	AT1G59359	-0.74	0.0765
NbL11g18030	AT1G59520	0.96	4e-04
NbL11g18250	AT1G59600	-0.57	0.0045
NbL18g20320	AT1G59610	0.13	0.4994
NbL14g11650	AT1G59640	0.46	0.2212
NbL01g13630	AT1G59650	2.45	0
NbL01g13790	AT1G59710	0.54	0.1734
NbL05g01380	AT1G59740	2.88	0.043
NbL10g05120	AT1G59750	1.12	0.001
NbL08g16520	AT1G59760	-0.1	0.4756
NbL01g12050	AT1G59780	-1.71	4e-04
NbL01g13660	AT1G59820	0.65	0.0065
NbL03g06990	AT1G59840	-1.85	0
NbL11g10110	AT1G59900	0.37	0.1116
NbL01g15080	AT1G59960	-1.06	0
NbL11g10460	AT1G59990	-0.65	0.0068
NbL08g27600	AT1G60000	-1.79	0
NbL01g12980	AT1G60010	-1.35	3e-04
NbL03g20920	AT1G60060	-1.66	2e-04
NbL03g07220	AT1G60070	-0.37	0.2132
NbL19g13550	AT1G60080	0.68	1e-04
NbL03g07250	AT1G60160	2.45	0.033
NbL06g11390	AT1G60170	-0.19	0.479
NbL06g08830	AT1G60190	0	0
NbL01g12470	AT1G60200	-0.34	0.1603
NbL11g10970	AT1G60220	0.48	0.0306
NbL11g10990	AT1G60230	-1.34	0
NbL17g30200	AT1G60420	4.89	0.0613
NbL16g32280	AT1G60430	0.27	0.3716
NbL03g01170	AT1G60490	0.4	0.0454
NbL07g02410	AT1G60500	0	0
NbL01g12140	AT1G60550	-1.84	0
NbL13g15970	AT1G60560	-0.89	0.0237
NbL08g19080	AT1G60600	-1.69	0
NbL09g04080	AT1G60620	-0.31	0.1835
NbL13g14430	AT1G60630	-2.71	0.0043
NbL05g27700	AT1G60650	-0.22	0.1419
NbL07g10710	AT1G60670	-0.41	0.0129
NbL18g01620	AT1G60690	-0.16	0.3749
NbL08g31530	AT1G60710	0.47	0.1981
NbL04g11580	AT1G60750	1.19	0.0128
NbL10g05770	AT1G60770	-0.11	0.5255
NbL11g11670	AT1G60780	0.34	0.0206
NbL01g12080	AT1G60790	0.73	0.0022
NbL01g12100	AT1G60800	-1.82	0
NbL01g12110	AT1G60810	1.31	0.0015
NbL18g16280	AT1G60890	0.64	0.0066
NbL19g24170	AT1G60900	0.51	0.196
NbL19g05720	AT1G60930	-0.77	0.0876
NbL05g01300	AT1G60940	0.89	6e-04
NbL19g06860	AT1G60950	-3.04	0
NbL19g26660	AT1G60970	0.46	0.0337
NbL18g16240	AT1G60990	0.14	0.4373
NbL09g04960	AT1G60995	0.51	0.023
NbL19g28210	AT1G61000	-0.23	0.1809
NbL10g04810	AT1G61010	0	0
NbL19g23410	AT1G61040	0.33	0.1719
NbL19g23400	AT1G61050	-2.79	0
NbL02g26020	AT1G61065	1.4	0
NbL04g16720	AT1G61120	8.82	0.3749
NbL09g20910	AT1G61140	0.21	0.5143
NbL09g20890	AT1G61150	0.45	0.0878
NbL02g26170	AT1G61210	0.83	0.0158
NbL19g23120	AT1G61240	1.6	0
NbL06g27330	AT1G61250	-0.97	2e-04
NbL19g22900	AT1G61260	-1.58	0
NbL05g22760	AT1G61340	1.26	0.034
NbL02g26540	AT1G61350	-0.68	7e-04
NbL06g26660	AT1G61520	-4.09	0
NbL12g23790	AT1G61560	1.04	7e-04
NbL15g21420	AT1G61580	-1.4	0.0046
NbL19g16660	AT1G61600	1.3	0.0725
NbL02g26710	AT1G61620	0.7	0.0148
NbL19g22200	AT1G61667	1.95	2e-04
NbL10g06150	AT1G61670	0.42	0.0116
NbL10g23600	AT1G61680	2.58	4e-04
NbL19g22130	AT1G61690	2.88	0.1592
NbL19g22010	AT1G61740	-0.4	0.1186
NbL19g21960	AT1G61780	0.87	0.006
NbL10g02940	AT1G61790	0.27	0.1246
NbL10g09520	AT1G61800	6.19	0.075
NbL15g25400	AT1G61820	2.78	0
NbL19g12600	AT1G61850	0.72	0.0277
NbL10g23730	AT1G61870	-0.07	0.6959
NbL09g20690	AT1G61900	-0.51	0.0521
NbL17g17950	AT1G62020	-0.76	0.1271
NbL05g10710	AT1G62040	1.56	0.0164
NbL02g27920	AT1G62250	-1	0.0017
NbL02g12310	AT1G62300	3.74	0
NbL02g28030	AT1G62305	-0.09	0.7355
[truncated: 9,080 more rows]
