# Supplementary material for: Transcriptional deregulation of stress-growth balance in Nicotiana benthamiana biofactories producing insect sex pheromones
Source: Front Plant Sci. 2022 Oct 26;13:941338. doi: 10.3389/fpls.2022.941338 (PMC9645294; doi:10.3389/fpls.2022.941338)
Supplement: Supplementary file 5 [file DataSheet_2.zip › Supplemental_Data_DiNAR/CKN_dinar_comparison_low-wt.txt]

probeID	clade	LogFC_low.wt	pAdj_low.wt
NbL16g03580	AT1G01020	0.09	1
NbL10g30140	AT1G01030	-0.18	1
NbL05g23250	AT1G01040	-0.07	1
NbL17g35120	AT1G01050	-0.06	1
NbL05g23300	AT1G01060	0.25	1
NbL11g23030	AT1G01090	0.55	1
NbL04g02370	AT1G01100	-0.65	1
NbL10g24130	AT1G01120	0.48	1
NbL08g10890	AT1G01180	0.2	1
NbL08g10690	AT1G01200	-0.02	1
NbL08g10640	AT1G01220	0.37	1
NbL18g08540	AT1G01225	0.2	1
NbL18g08530	AT1G01230	0.13	1
NbL08g10460	AT1G01260	-0.31	1
NbL12g16130	AT1G01290	-0.46	0.8032
NbL18g08410	AT1G01300	0.24	1
NbL08g10290	AT1G01320	-0.03	1
NbL02g15400	AT1G01350	-0.31	1
NbL18g08090	AT1G01360	0.22	1
NbL18g08010	AT1G01430	-0.03	1
NbL18g07500	AT1G01470	-0.26	1
NbL17g33350	AT1G01480	-0.06	1
NbL12g16480	AT1G01490	0.34	1
NbL10g24620	AT1G01500	-0.03	1
NbL08g09530	AT1G01510	0.03	1
NbL18g07410	AT1G01540	-0.29	1
NbL08g09330	AT1G01580	-0.02	1
NbL17g24380	AT1G01610	-0.17	1
NbL17g32890	AT1G01620	-0.1	1
NbL07g00590	AT1G01630	-0.22	1
NbL17g24410	AT1G01650	-0.01	1
NbL17g24640	AT1G01710	-0.01	1
NbL13g15540	AT1G01720	0.33	1
NbL08g07610	AT1G01730	-0.1	1
NbL08g08660	AT1G01770	0.36	1
NbL15g28040	AT1G01790	-0.17	1
NbL10g28050	AT1G01820	-0.02	1
NbL17g25450	AT1G01860	-0.1	1
NbL17g25410	AT1G01880	-0.11	1
NbL08g07940	AT1G01900	-0.3	1
NbL14g12920	AT1G01910	-0.06	1
NbL08g07870	AT1G01920	0.01	1
NbL08g07440	AT1G01930	0.14	1
NbL17g25820	AT1G01950	-0.03	1
NbL08g07300	AT1G01970	-0.18	1
NbL16g22200	AT1G02000	-0.07	1
NbL16g23390	AT1G02060	-0.4	1
NbL08g19340	AT1G02065	0.37	1
NbL18g18040	AT1G02080	0.07	1
NbL08g19730	AT1G02090	0.07	1
NbL08g19750	AT1G02100	-0.05	1
NbL08g19790	AT1G02120	0.3	1
NbL10g17510	AT1G02130	0.32	1
NbL10g06290	AT1G02140	-0.1	1
NbL13g07590	AT1G02145	0.12	1
NbL08g20020	AT1G02150	-0.19	1
NbL08g18910	AT1G02170	-0.05	1
NbL17g07230	AT1G02180	-0.38	1
NbL17g22260	AT1G02205	-0.04	1
NbL12g13840	AT1G02260	0.17	1
NbL00g03810	AT1G02305	0.44	1
NbL08g24100	AT1G02330	0.16	1
NbL18g13730	AT1G02370	-0.07	1
NbL10g09870	AT1G02410	-0.01	1
NbL07g08790	AT1G02420	-0.04	1
NbL18g05080	AT1G02475	-0.26	1
NbL19g02040	AT1G02500	-0.31	1
NbL07g19740	AT1G02520	-0.04	1
NbL14g21810	AT1G02560	-0.08	1
NbL18g04640	AT1G02610	0.67	1
NbL05g20860	AT1G02620	-0.38	1
NbL18g04610	AT1G02640	0.16	1
NbL18g04550	AT1G02660	-0.1	1
NbL15g08430	AT1G02740	-0.07	1
NbL18g00470	AT1G02816	0.46	1
NbL02g16080	AT1G02840	-0.04	1
NbL14g08500	AT1G02850	-0.2	1
NbL08g25130	AT1G02860	-0.24	1
NbL08g25150	AT1G02870	-0.08	1
NbL03g16110	AT1G02890	0.42	1
NbL18g00010	AT1G02910	-0.04	1
NbL12g00730	AT1G02920	0.23	1
NbL08g25360	AT1G02960	0.01	1
NbL12g00950	AT1G03000	-0.12	1
NbL08g25490	AT1G03010	0.44	1
NbL04g07260	AT1G03030	0.13	1
NbL04g07470	AT1G03060	-0.03	1
NbL14g15030	AT1G03070	-0.31	1
NbL14g15100	AT1G03080	0.05	1
NbL14g15120	AT1G03090	0.19	1
NbL13g14170	AT1G03100	0.09	1
NbL12g00990	AT1G03110	0.21	1
NbL09g02010	AT1G03130	-0.09	1
NbL18g03220	AT1G03140	-0.03	1
NbL14g09420	AT1G03150	-0.18	1
NbL18g03110	AT1G03160	-0.11	1
NbL12g00820	AT1G03190	0.07	1
NbL14g20250	AT1G03220	-0.03	1
NbL04g13140	AT1G03230	0.79	1
NbL08g25860	AT1G03250	0.16	1
NbL15g13180	AT1G03280	0.18	1
NbL08g25920	AT1G03290	0.22	1
NbL18g02870	AT1G03310	-0.22	1
NbL08g26070	AT1G03330	0.1	1
NbL08g26130	AT1G03350	-0.2	1
NbL08g26140	AT1G03360	-0.24	1
NbL03g01290	AT1G03370	-0.04	1
NbL09g18130	AT1G03440	-0.24	1
NbL14g30120	AT1G03475	-0.27	1
NbL15g29790	AT1G03520	0.21	1
NbL15g29810	AT1G03530	-0.22	1
NbL05g21940	AT1G03560	0.04	1
NbL03g23360	AT1G03590	-0.14	1
NbL15g29690	AT1G03600	-0.16	1
NbL06g27210	AT1G03650	0.26	1
NbL03g23600	AT1G03687	-0.13	1
NbL01g10510	AT1G03730	0.3	1
NbL15g29240	AT1G03750	0.04	1
NbL05g06420	AT1G03760	0.64	0.7866
NbL03g23850	AT1G03770	-0.1	1
NbL01g10410	AT1G03780	0	0
NbL03g24260	AT1G03840	-0.41	1
NbL03g24210	AT1G03870	-0.47	1
NbL12g01150	AT1G03900	-0.28	1
NbL04g04320	AT1G03905	0.27	1
NbL14g13650	AT1G03910	0.07	1
NbL01g10620	AT1G03940	1.2	1
NbL12g01190	AT1G03950	0.13	1
NbL08g18190	AT1G03970	0	1
NbL14g33240	AT1G04010	0.33	1
NbL12g01250	AT1G04020	-0.38	1
NbL14g33180	AT1G04030	-0.45	1
NbL08g27300	AT1G04040	0.1	1
NbL04g04640	AT1G04080	-0.09	1
NbL14g32990	AT1G04110	-0.13	1
NbL14g32930	AT1G04120	0.04	1
NbL04g04770	AT1G04130	-0.06	1
NbL10g15200	AT1G04140	0.02	1
NbL08g00040	AT1G04170	0.1	1
NbL04g11430	AT1G04190	-0.01	1
NbL04g11540	AT1G04200	0.15	1
NbL04g11640	AT1G04210	-0.04	1
NbL08g29640	AT1G04220	0.61	1
NbL06g03040	AT1G04250	0.38	1
NbL18g03950	AT1G04260	-0.3	1
NbL09g00070	AT1G04280	-0.59	1
NbL10g09850	AT1G04290	-0.81	1
NbL11g05420	AT1G04300	-0.2	1
NbL06g29160	AT1G04340	0.06	1
NbL08g07770	AT1G04360	-0.22	1
NbL18g05850	AT1G04390	-0.11	1
NbL08g26750	AT1G04400	0	1
NbL18g03390	AT1G04410	0.01	1
NbL06g29070	AT1G04420	-0.23	1
NbL08g26870	AT1G04430	-0.41	1
NbL04g23410	AT1G04510	0.31	1
NbL14g15750	AT1G04520	-0.41	1
NbL08g27630	AT1G04530	0.25	1
NbL08g27740	AT1G04555	0.01	1
NbL07g08900	AT1G04580	0.08	1
NbL16g32530	AT1G04590	-0.29	1
NbL08g28050	AT1G04620	0.01	1
NbL01g02040	AT1G04635	-0.21	1
NbL01g26200	AT1G04640	-0.39	0.8041
NbL14g16480	AT1G04650	0.18	1
NbL04g23660	AT1G04690	-0.19	1
NbL08g28470	AT1G04700	-0.32	1
NbL08g28500	AT1G04710	0.29	1
NbL08g28610	AT1G04730	0.19	1
NbL12g12190	AT1G04750	0.13	1
NbL14g07800	AT1G04760	-0.01	1
NbL08g28560	AT1G04780	-0.32	1
NbL08g28530	AT1G04790	-0.05	1
NbL18g00760	AT1G04840	-0.26	1
NbL18g26090	AT1G04850	-0.07	1
NbL18g00690	AT1G04860	0.62	1
NbL15g16820	AT1G04870	0.18	1
NbL08g30050	AT1G04880	0.74	1
NbL19g19240	AT1G04900	-0.55	0.9931
NbL12g27350	AT1G04910	-0.26	1
NbL18g00830	AT1G04920	0.03	1
NbL05g23880	AT1G04940	-0.18	1
NbL19g30550	AT1G04945	-0.1	1
NbL01g09410	AT1G04950	-0.09	1
NbL10g29580	AT1G04960	-0.08	1
NbL05g02540	AT1G04970	-0.03	1
NbL11g20880	AT1G04980	-0.24	1
NbL03g22730	AT1G04985	0.35	1
NbL16g01130	AT1G05000	0.16	1
NbL10g03910	AT1G05010	-0.5	1
NbL11g21040	AT1G05030	0.3	1
NbL12g22000	AT1G05055	0.15	1
NbL11g21170	AT1G05060	0.03	1
NbL03g22960	AT1G05087	-0.03	1
NbL12g22380	AT1G05120	0.35	1
NbL03g17990	AT1G05150	-0.16	1
NbL05g10730	AT1G05170	0.03	1
NbL10g03860	AT1G05180	0.05	1
NbL19g00340	AT1G05190	-0.33	1
NbL12g22410	AT1G05200	0.39	0.7866
NbL02g07870	AT1G05270	0.12	1
NbL06g27540	AT1G05280	0	0
NbL02g12500	AT1G05300	0.05	1
NbL16g14940	AT1G05350	0.38	1
NbL09g22670	AT1G05380	0.1	1
NbL09g22640	AT1G05385	-0.06	1
NbL04g12330	AT1G05410	-0.19	1
NbL13g16940	AT1G05460	-0.19	1
NbL16g28630	AT1G05490	-0.12	1
NbL17g08140	AT1G05500	0.42	1
NbL10g15600	AT1G05520	-0.01	1
NbL08g30820	AT1G05530	-0.29	1
NbL13g06320	AT1G05570	0.33	1
NbL08g21510	AT1G05590	0.34	1
NbL01g02460	AT1G05600	-0.32	1
NbL09g04740	AT1G05620	0.01	1
NbL11g13940	AT1G05630	-0.51	1
NbL11g09810	AT1G05670	-0.05	1
NbL04g23320	AT1G05675	0.64	1
NbL04g23330	AT1G05680	0.32	1
NbL14g25000	AT1G05690	0.17	1
NbL06g28850	AT1G05720	0.14	1
NbL09g00940	AT1G05730	-0.21	1
NbL13g26380	AT1G05780	0.14	1
NbL08g32130	AT1G05785	-0.05	1
NbL18g01950	AT1G05790	0.08	1
NbL04g24470	AT1G05820	-0.01	1
NbL18g01790	AT1G05830	0.35	1
NbL12g21230	AT1G05840	0.08	1
NbL04g24340	AT1G05850	-0.55	0.8018
NbL08g29670	AT1G05900	0.35	1
NbL03g13800	AT1G05910	0.01	1
NbL10g27670	AT1G05940	0.11	1
NbL07g12630	AT1G05950	0.3	1
NbL09g27440	AT1G05970	-0.01	1
NbL14g04770	AT1G06030	-0.14	1
NbL12g15690	AT1G06040	2.62	1
NbL06g28760	AT1G06050	0.03	1
NbL06g29170	AT1G06070	-0.16	1
NbL09g00670	AT1G06110	0.03	1
NbL06g29380	AT1G06130	0.19	1
NbL12g28280	AT1G06143	-0.6	1
NbL19g09290	AT1G06150	0.12	1
NbL09g17560	AT1G06180	-0.66	1
NbL04g04040	AT1G06210	0.11	1
NbL16g32770	AT1G06220	-0.03	1
NbL01g08250	AT1G06230	0.27	1
NbL01g10180	AT1G06240	-0.27	1
NbL14g32160	AT1G06270	-0.54	1
NbL18g05560	AT1G06290	0.24	1
NbL15g28460	AT1G06390	0.21	1
NbL15g28290	AT1G06400	0.04	1
NbL19g25750	AT1G06410	0.04	1
NbL15g18590	AT1G06440	-0.28	1
NbL15g28120	AT1G06460	0.05	1
NbL15g28140	AT1G06470	0.04	1
NbL15g27780	AT1G06490	0.16	1
NbL14g13780	AT1G06510	0.17	1
NbL06g26760	AT1G06550	0.34	1
NbL11g22360	AT1G06560	-0.12	1
NbL10g08990	AT1G06570	0.49	1
NbL17g04780	AT1G06590	-0.1	1
NbL18g03620	AT1G06620	-0.07	1
NbL03g05250	AT1G06650	0.13	1
NbL05g17490	AT1G06660	-0.49	1
NbL05g17380	AT1G06680	0.12	1
NbL05g17120	AT1G06690	0.13	1
NbL07g06880	AT1G06710	-0.38	1
NbL08g12060	AT1G06720	-0.23	1
NbL14g34030	AT1G06730	-0.05	1
NbL14g01750	AT1G06740	0.02	1
NbL16g33580	AT1G06780	-0.44	1
NbL01g05570	AT1G06790	0	1
NbL15g05290	AT1G06820	0.04	1
NbL01g18890	AT1G06840	-0.15	1
NbL15g09470	AT1G06870	-0.01	1
NbL06g19680	AT1G06890	-0.31	1
NbL05g10440	AT1G06900	-0.08	1
NbL02g03390	AT1G06950	-0.31	1
NbL14g06560	AT1G07010	0.29	1
NbL09g15870	AT1G07030	-0.13	1
NbL01g14190	AT1G07040	0.29	1
NbL02g10170	AT1G07080	0.26	1
NbL02g21930	AT1G07090	0	0
NbL09g07900	AT1G07110	-0.11	1
NbL08g23320	AT1G07130	-0.35	1
NbL12g02250	AT1G07180	-0.21	1
NbL19g05210	AT1G07200	-0.06	1
NbL08g30800	AT1G07210	0.08	1
NbL19g04180	AT1G07230	0.46	1
NbL18g26230	AT1G07270	0.32	1
NbL06g22700	AT1G07310	0.22	1
NbL18g15790	AT1G07320	-0.28	1
NbL03g00670	AT1G07360	0.13	1
NbL19g04140	AT1G07380	-0.11	1
NbL05g07760	AT1G07400	0.82	1
NbL02g10430	AT1G07410	-0.17	1
NbL18g26670	AT1G07420	0.4	1
NbL18g27550	AT1G07430	0	0
NbL18g27530	AT1G07470	0.18	1
NbL19g09080	AT1G07510	0.09	1
NbL15g15740	AT1G07530	0.08	1
NbL18g27390	AT1G07540	0.02	1
NbL02g10730	AT1G07570	0.12	1
NbL17g13140	AT1G07590	-0.03	1
NbL13g22630	AT1G07615	-0.32	1
NbL19g08890	AT1G07630	0.36	1
NbL05g15250	AT1G07650	-0.53	1
NbL01g03760	AT1G07670	-1.28	1
NbL03g20410	AT1G07700	0.03	1
NbL09g19890	AT1G07705	-0.06	1
NbL05g06020	AT1G07710	0.18	1
NbL17g12030	AT1G07720	-0.38	1
NbL01g03540	AT1G07740	-0.2	1
NbL00g00580	AT1G07750	0.3	1
NbL17g04090	AT1G07780	0	1
NbL07g22330	AT1G07790	-0.74	1
NbL17g11940	AT1G07810	0.07	1
NbL16g12350	AT1G07830	-0.13	1
NbL11g17520	AT1G07840	-0.24	1
NbL01g04050	AT1G07870	0.65	1
NbL01g04090	AT1G07880	-0.06	1
NbL02g06280	AT1G07890	0.05	1
NbL18g26730	AT1G07900	1.04	1
NbL01g04490	AT1G07910	0.14	1
NbL01g04610	AT1G07960	-0.06	1
NbL14g25960	AT1G07970	0.66	1
NbL07g21450	AT1G07990	0.09	1
NbL07g21410	AT1G08010	-0.07	1
NbL07g21400	AT1G08030	0.04	1
NbL02g05880	AT1G08040	0.07	1
NbL12g03460	AT1G08060	0.17	1
NbL14g26830	AT1G08070	-0.45	0.8293
NbL17g10290	AT1G08110	0.02	1
NbL17g10020	AT1G08130	0.03	1
NbL07g22410	AT1G08190	-0.05	1
NbL07g20380	AT1G08200	0.07	1
NbL07g22420	AT1G08220	-0.33	1
NbL07g20310	AT1G08230	0.28	1
NbL09g19180	AT1G08250	-0.29	1
NbL07g19830	AT1G08260	0.06	1
NbL09g19010	AT1G08280	-0.51	0.9991
NbL08g10990	AT1G08315	0.22	1
NbL17g08980	AT1G08320	-0.99	1
NbL14g05110	AT1G08350	-0.2	1
NbL09g18910	AT1G08360	-0.29	1
NbL04g00860	AT1G08370	0.03	1
NbL09g14270	AT1G08380	0.18	1
NbL07g08400	AT1G08410	-0.12	1
NbL10g10300	AT1G08450	0.3	1
NbL09g14420	AT1G08460	-0.13	1
NbL09g14010	AT1G08465	0.28	1
NbL17g13520	AT1G08470	0.14	1
NbL06g28460	AT1G08480	0.1	1
NbL09g15910	AT1G08490	-0.19	1
NbL08g08160	AT1G08500	0.38	1
NbL10g01310	AT1G08510	0.13	1
NbL13g18230	AT1G08520	-0.04	1
NbL02g03120	AT1G08530	-0.04	1
NbL08g21320	AT1G08540	0.13	1
NbL02g03080	AT1G08550	-0.02	1
NbL19g12960	AT1G08570	0.38	1
NbL02g04700	AT1G08590	0.46	1
NbL02g27710	AT1G08600	-0.02	1
NbL03g03010	AT1G08610	-0.14	1
NbL03g03030	AT1G08620	0.04	1
NbL04g12250	AT1G08630	0.5	1
NbL03g03090	AT1G08640	-0.08	1
NbL09g01090	AT1G08650	-0.53	1
NbL02g33190	AT1G08660	0.17	1
NbL16g06870	AT1G08680	0.08	1
NbL19g30630	AT1G08700	0.26	1
NbL13g03040	AT1G08710	0.02	1
NbL08g12310	AT1G08720	0.18	1
NbL05g21390	AT1G08750	-0.1	1
NbL06g29450	AT1G08760	0.28	1
NbL18g09820	AT1G08770	-0.42	1
NbL18g09890	AT1G08780	-0.03	1
NbL08g11590	AT1G08800	0.29	1
NbL15g05150	AT1G08810	-0.47	1
NbL18g10490	AT1G08820	0.19	1
NbL08g20640	AT1G08840	-0.04	1
NbL12g21270	AT1G08845	-0.21	1
NbL14g08710	AT1G08880	-0.52	1
NbL18g11050	AT1G08960	-1.87	1
NbL14g20170	AT1G08970	0.42	1
NbL11g12260	AT1G08980	0.16	1
NbL08g13320	AT1G09010	-0.07	1
NbL08g13490	AT1G09020	0.12	1
NbL02g26160	AT1G09060	0.11	1
NbL08g13600	AT1G09070	-0.34	1
NbL08g13850	AT1G09130	-0.08	1
NbL18g30600	AT1G09140	0.2	1
NbL08g14040	AT1G09150	0.06	1
NbL08g14170	AT1G09155	-0.13	1
NbL11g08710	AT1G09157	0.01	1
NbL08g14300	AT1G09160	-0.34	1
NbL08g14570	AT1G09195	-0.01	1
NbL18g13490	AT1G09210	-0.35	1
NbL12g00330	AT1G09220	-0.3	1
NbL09g27200	AT1G09230	0.02	1
NbL08g14880	AT1G09240	-0.01	1
NbL18g13810	AT1G09250	0.63	0.9011
NbL10g26580	AT1G09270	-0.38	1
NbL07g11300	AT1G09290	-0.39	1
NbL18g13900	AT1G09300	-0.21	1
NbL18g13920	AT1G09310	-0.3	1
NbL08g15050	AT1G09320	0.18	1
NbL09g01300	AT1G09330	-0.04	1
NbL14g04890	AT1G09340	0.04	1
NbL18g14120	AT1G09380	0.28	1
NbL08g15440	AT1G09390	0.02	1
NbL06g31350	AT1G09410	0.09	1
NbL08g15460	AT1G09420	-0.43	1
NbL08g15570	AT1G09430	0.17	1
NbL08g15660	AT1G09460	-0.25	1
NbL08g15700	AT1G09520	-0.24	1
NbL18g14480	AT1G09530	0.44	1
NbL07g12170	AT1G09570	0.11	1
NbL15g21320	AT1G09580	0.23	1
NbL18g15580	AT1G09600	0.03	1
NbL08g16800	AT1G09610	0.65	1
NbL12g12180	AT1G09620	-0.16	1
NbL18g15640	AT1G09630	-0.24	1
NbL18g19810	AT1G09640	-0.1	1
NbL18g15660	AT1G09660	-0.06	1
NbL05g24660	AT1G09680	-0.18	1
NbL15g20670	AT1G09690	-0.24	1
NbL03g14080	AT1G09700	-0.08	1
NbL04g18500	AT1G09710	0.25	1
NbL03g10410	AT1G09730	0.28	1
NbL03g13810	AT1G09740	0.02	1
NbL11g16520	AT1G09750	-0.28	1
NbL07g00840	AT1G09760	-0.07	1
NbL03g03070	AT1G09770	0.31	1
NbL08g17290	AT1G09795	0.03	1
NbL18g15880	AT1G09800	0.13	1
NbL08g17100	AT1G09810	0.21	1
NbL10g04970	AT1G09815	0.34	1
NbL08g14830	AT1G09820	-0.1	1
NbL08g02730	AT1G09830	-0.25	1
NbL18g15680	AT1G09840	0.31	1
NbL04g00240	AT1G09850	0.77	1
NbL06g23590	AT1G09870	0.41	1
NbL12g26810	AT1G09900	-0.02	1
NbL07g05340	AT1G09920	-0.06	1
NbL11g16950	AT1G09960	0.41	1
NbL08g00350	AT1G09970	0.76	1
NbL03g15330	AT1G10020	-0.03	1
NbL11g17690	AT1G10030	-0.28	1
NbL03g15290	AT1G10040	0.04	1
NbL11g17800	AT1G10070	0.75	1
NbL18g12350	AT1G10095	0.17	1
NbL03g15030	AT1G10120	0.15	1
NbL07g13960	AT1G10130	-0.08	1
NbL02g13190	AT1G10150	0.52	1
NbL12g05100	AT1G10155	-0.09	1
NbL07g00340	AT1G10170	0.22	1
NbL02g21560	AT1G10180	-0.13	1
NbL18g25410	AT1G10200	0.19	1
NbL03g18420	AT1G10210	2.96	1
NbL18g15400	AT1G10240	0.13	1
NbL18g15380	AT1G10270	-0.34	1
NbL18g15360	AT1G10280	-0.03	1
NbL17g02770	AT1G10290	-0.23	1
NbL18g15240	AT1G10320	0.23	1
NbL03g06900	AT1G10350	0.28	1
NbL11g09790	AT1G10370	0.39	1
NbL07g10160	AT1G10380	0.51	1
NbL04g04490	AT1G10385	0.2	1
NbL17g16830	AT1G10390	-0.27	1
NbL01g13650	AT1G10417	0.16	1
NbL07g10700	AT1G10430	-0.15	1
NbL03g07070	AT1G10470	-0.01	1
NbL15g18100	AT1G10490	-0.32	1
NbL10g13620	AT1G10500	0.26	1
NbL11g10410	AT1G10510	-0.14	1
NbL11g10470	AT1G10520	0.37	1
NbL01g12990	AT1G10522	-0.3	1
NbL11g10920	AT1G10550	-0.5	1
NbL11g10930	AT1G10560	0.57	1
NbL02g26330	AT1G10580	-0.21	1
NbL03g07310	AT1G10600	0.13	1
NbL01g12150	AT1G10630	0.21	1
NbL01g12120	AT1G10640	0.02	1
NbL01g12180	AT1G10650	0.23	1
NbL11g11190	AT1G10657	-0.34	1
NbL12g03730	AT1G10660	0.07	1
NbL13g19560	AT1G10700	-0.01	1
NbL17g18430	AT1G10720	-0.06	1
NbL01g11990	AT1G10740	0.39	1
NbL01g11950	AT1G10760	0.12	1
NbL18g16360	AT1G10790	0.07	1
NbL04g24430	AT1G10830	-0.14	1
NbL19g01660	AT1G10840	-0.15	1
NbL13g14440	AT1G10850	-0.4	1
NbL03g04540	AT1G10870	-0.04	1
NbL06g20040	AT1G10910	-0.03	1
NbL19g06870	AT1G10950	-0.07	1
NbL17g06270	AT1G10970	0.18	1
NbL02g16860	AT1G11000	-0.04	1
NbL10g07670	AT1G11020	-0.08	1
NbL08g17590	AT1G11050	-0.23	1
NbL19g23450	AT1G11060	-0.12	1
NbL04g16730	AT1G11090	-0.19	1
NbL19g23200	AT1G11120	0.34	1
NbL19g23140	AT1G11160	0.05	1
NbL05g22700	AT1G11170	0.51	1
NbL02g26240	AT1G11190	0.3	1
NbL15g25170	AT1G11200	0.46	1
NbL10g23490	AT1G11240	0.48	1
NbL19g22710	AT1G11260	0.21	1
NbL11g17290	AT1G11290	-0.14	1
NbL19g22350	AT1G11300	0.37	1
NbL19g22380	AT1G11330	0.4	1
NbL02g26880	AT1G11340	0.76	0.1162
NbL11g20270	AT1G11360	-0.37	1
NbL19g22530	AT1G11380	0.13	1
NbL19g29970	AT1G11390	0.23	1
NbL08g17940	AT1G11400	-0.05	1
NbL19g22230	AT1G11430	-0.04	1
NbL02g27040	AT1G11480	0.07	1
NbL02g27100	AT1G11530	0.6	1
NbL04g14290	AT1G11545	-0.61	1
NbL02g27220	AT1G11580	-0.1	1
NbL02g27360	AT1G11600	-0.48	1
NbL10g23750	AT1G11650	-0.1	1
NbL02g27560	AT1G11660	0.22	1
NbL17g15950	AT1G11680	0.07	1
NbL02g12430	AT1G11700	-0.01	1
NbL01g10490	AT1G11710	-0.05	1
NbL02g27690	AT1G11720	0.03	1
NbL18g20970	AT1G11730	-0.07	1
NbL09g28460	AT1G11750	-0.29	1
NbL09g09990	AT1G11755	-0.23	1
NbL15g12530	AT1G11760	-0.03	1
NbL10g25820	AT1G11780	0.04	1
NbL19g15530	AT1G11790	-0.28	1
NbL12g05340	AT1G11800	-0.25	1
NbL19g15570	AT1G11820	-0.26	1
NbL02g27830	AT1G11840	0.22	1
NbL02g27910	AT1G11860	-0.22	1
NbL03g12930	AT1G11870	-0.2	1
NbL01g07070	AT1G11880	-0.36	1
NbL06g01310	AT1G11890	-0.1	1
NbL11g19260	AT1G11900	0	1
NbL07g12310	AT1G11910	0.16	1
NbL19g15700	AT1G11915	-0.23	1
NbL02g27990	AT1G11930	-0.1	1
NbL02g28060	AT1G11950	0.2	1
NbL19g15870	AT1G12000	-0.18	1
NbL11g01880	AT1G12040	-1.44	0.5879
NbL05g27850	AT1G12050	0.12	1
NbL13g17700	AT1G12060	0.54	1
NbL10g18520	AT1G12110	1.09	1
NbL02g01010	AT1G12140	0.29	1
NbL17g26510	AT1G12244	-0.07	1
NbL15g11550	AT1G12250	-0.09	1
NbL07g09340	AT1G12310	-0.26	1
NbL17g31490	AT1G12330	-0.01	1
NbL11g06890	AT1G12350	-0.11	1
NbL17g31530	AT1G12360	0.28	1
NbL17g31540	AT1G12370	0.57	0.1885
NbL10g26980	AT1G12380	-0.11	1
NbL13g05660	AT1G12390	-0.16	1
NbL10g26920	AT1G12410	-0.01	1
NbL10g26890	AT1G12420	0.11	1
NbL10g26820	AT1G12430	0.12	1
NbL17g31700	AT1G12440	-0.17	1
NbL10g26780	AT1G12460	-0.48	1
NbL11g13180	AT1G12470	0.09	1
NbL10g26740	AT1G12480	0.09	1
NbL10g26720	AT1G12500	-0.09	1
NbL17g31890	AT1G12520	-0.26	1
NbL10g26560	AT1G12550	0.09	1
NbL10g26380	AT1G12570	0.26	1
NbL16g21660	AT1G12580	0.89	1
NbL08g07830	AT1G12600	0.27	1
NbL17g32260	AT1G12640	0.38	1
NbL18g18960	AT1G12650	0	1
NbL18g17710	AT1G12680	0.26	1
NbL04g01040	AT1G12700	-0.28	1
NbL04g19920	AT1G12760	0.29	1
NbL10g25960	AT1G12770	-0.07	1
NbL17g32420	AT1G12780	0.37	1
NbL06g31330	AT1G12790	-0.32	1
NbL16g08380	AT1G12800	-0.05	1
NbL11g06770	AT1G12820	-0.13	1
NbL16g16570	AT1G12840	0.03	1
NbL03g04130	AT1G12900	-0.16	1
NbL03g16370	AT1G12910	-0.22	1
NbL02g33320	AT1G12930	0	0
NbL11g11750	AT1G12950	0.03	1
NbL13g19610	AT1G12990	-0.05	1
NbL11g12570	AT1G13030	-0.1	1
NbL03g07480	AT1G13040	-0.23	1
NbL16g21060	AT1G13060	0.03	1
NbL05g04330	AT1G13120	0.06	1
NbL11g12510	AT1G13130	-0.46	1
NbL04g25700	AT1G13160	-0.21	1
NbL14g22090	AT1G13170	-0.05	1
NbL13g19630	AT1G13180	-0.29	1
NbL14g22110	AT1G13190	-0.08	1
NbL13g26830	AT1G13250	-0.35	1
NbL01g17390	AT1G13260	-0.07	1
NbL13g27350	AT1G13270	-0.08	1
NbL05g25280	AT1G13310	0.42	1
NbL01g17630	AT1G13340	-0.04	1
NbL15g12970	AT1G13360	0.05	1
NbL11g01530	AT1G13380	-0.27	1
NbL01g17800	AT1G13410	-0.41	0.9792
NbL06g11620	AT1G13440	0.26	1
NbL14g22390	AT1G13450	-0.09	1
NbL02g15000	AT1G13460	-0.41	1
NbL11g06950	AT1G13560	0.19	1
NbL11g06960	AT1G13570	0.46	1
NbL03g06260	AT1G13580	0.23	1
NbL01g16830	AT1G13630	-0.16	1
NbL02g29170	AT1G13680	0.82	1
NbL17g14850	AT1G13690	0.17	1
NbL01g16080	AT1G13700	0.32	1
NbL06g08100	AT1G13710	0.17	1
NbL14g11190	AT1G13740	1.77	1
NbL16g19580	AT1G13750	0.05	1
NbL11g07840	AT1G13770	0.08	1
NbL09g20260	AT1G13790	0.2	1
NbL11g07910	AT1G13820	-0.25	1
NbL01g15680	AT1G13860	-0.56	1
NbL02g06810	AT1G13870	-0.24	1
NbL03g06570	AT1G13900	0.11	1
NbL11g08140	AT1G13920	-0.41	1
NbL03g06640	AT1G13940	0.29	1
NbL14g00620	AT1G13950	0.14	1
NbL01g15360	AT1G13960	0.44	1
NbL02g14320	AT1G13980	0.07	1
NbL01g15220	AT1G13990	0.25	1
NbL01g15210	AT1G14000	0.8	0.4633
NbL11g08520	AT1G14020	-0.18	1
NbL11g08510	AT1G14030	-0.24	1
NbL14g11420	AT1G14060	-0.47	1
NbL12g11210	AT1G14130	0.56	1
NbL11g08920	AT1G14150	-0.28	1
NbL11g08840	AT1G14180	0.21	1
NbL17g15290	AT1G14260	-0.25	1
NbL01g14670	AT1G14270	0.01	1
NbL11g09190	AT1G14300	-0.06	1
NbL07g10490	AT1G14310	0.09	1
NbL12g01920	AT1G14320	-0.24	1
NbL01g14400	AT1G14340	0.12	1
NbL07g10380	AT1G14345	0.13	1
NbL01g14340	AT1G14350	-0.17	1
NbL01g14330	AT1G14360	-0.81	1
NbL01g14270	AT1G14390	-0.2	1
NbL19g18520	AT1G14400	0.25	1
NbL11g09560	AT1G14410	-0.32	1
NbL18g15140	AT1G14440	-0.06	1
NbL18g15000	AT1G14450	-0.09	1
NbL17g16650	AT1G14510	0.16	1
NbL17g06600	AT1G14560	0.07	1
NbL13g14290	AT1G14570	0.14	1
NbL05g05280	AT1G14610	-0.24	1
NbL04g03470	AT1G14620	0.11	1
NbL07g07460	AT1G14650	-1.06	1
NbL03g01740	AT1G14670	0.01	1
NbL18g24330	AT1G14685	-0.4	1
NbL13g14080	AT1G14700	0.34	1
NbL13g14040	AT1G14710	0.11	1
NbL07g11520	AT1G14720	-0.26	1
NbL02g07930	AT1G14740	-0.24	1
NbL17g03310	AT1G14770	0.29	1
NbL08g31420	AT1G14780	0.2	1
NbL14g26010	AT1G14790	0.22	1
NbL07g11730	AT1G14810	-0.5	1
NbL07g11740	AT1G14820	0.07	1
NbL09g14520	AT1G14850	0.04	1
NbL13g13670	AT1G14870	-0.43	1
NbL15g29110	AT1G14890	0.4	1
NbL13g13660	AT1G14900	-1	1
NbL05g24950	AT1G14920	0.01	1
NbL10g10090	AT1G14980	-0.21	1
NbL13g13300	AT1G14990	-0.26	1
NbL15g30440	AT1G15000	0.22	1
NbL11g00510	AT1G15020	0.03	1
NbL11g01140	AT1G15030	0.31	1
NbL03g05940	AT1G15060	-0.08	1
NbL11g00960	AT1G15080	-0.3	1
NbL11g00890	AT1G15100	-0.14	1
NbL11g00790	AT1G15110	0.65	0.2242
NbL11g00680	AT1G15130	-0.11	1
NbL11g00640	AT1G15140	-0.31	1
NbL08g18050	AT1G15200	-0.05	1
NbL06g02430	AT1G15215	0.07	1
NbL16g09190	AT1G15220	-0.23	1
NbL04g21640	AT1G15240	0.22	1
NbL09g13560	AT1G15280	0.26	1
NbL09g01760	AT1G15290	0.08	1
NbL09g01730	AT1G15310	0.63	1
NbL05g00620	AT1G15340	0.75	1
NbL07g15730	AT1G15390	-0.32	1
NbL05g00820	AT1G15400	0.33	1
NbL05g00840	AT1G15410	-0.26	1
NbL06g06920	AT1G15420	-0.25	1
NbL15g13410	AT1G15440	-0.13	1
NbL06g03520	AT1G15510	0.06	1
NbL11g04220	AT1G15520	0.12	1
NbL16g14150	AT1G15530	0.19	1
NbL06g29720	AT1G15550	-0.54	1
NbL16g08850	AT1G15660	0.06	1
NbL19g12810	AT1G15670	-0.01	1
NbL16g32340	AT1G15690	-0.3	1
NbL16g32350	AT1G15710	-0.4	1
NbL09g16120	AT1G15720	0.27	1
NbL06g06040	AT1G15740	0.21	1
NbL06g06060	AT1G15750	0.11	1
NbL03g03460	AT1G15780	-0.02	1
NbL08g18580	AT1G15820	-0.01	1
NbL16g33150	AT1G15860	0.1	1
NbL07g01680	AT1G15870	-0.36	1
NbL14g10120	AT1G15880	-0.12	1
NbL04g21990	AT1G15910	-0.03	1
NbL07g01770	AT1G15940	0.19	1
NbL14g04400	AT1G15950	0.85	1
NbL07g01830	AT1G15980	-0.19	1
NbL09g01970	AT1G16010	0.21	1
NbL02g11180	AT1G16020	0.48	1
NbL06g05840	AT1G16040	0.14	1
NbL07g01050	AT1G16080	-0.35	1
NbL12g11610	AT1G16120	0.32	1
NbL07g01010	AT1G16180	0.14	1
NbL12g07010	AT1G16190	0.03	1
NbL08g05800	AT1G16210	0.07	1
NbL16g24660	AT1G16220	-0.19	1
NbL15g23360	AT1G16240	0.32	1
NbL05g16810	AT1G16250	0.02	1
NbL07g13100	AT1G16270	-0.05	1
NbL18g05750	AT1G16280	-0.12	1
NbL18g05740	AT1G16300	0.33	1
NbL18g05730	AT1G16310	0.28	1
NbL01g10150	AT1G16320	-0.02	1
NbL16g31170	AT1G16350	-0.05	1
NbL07g13260	AT1G16360	-0.07	1
NbL16g19300	AT1G16430	0	1
NbL18g05800	AT1G16445	0.01	1
NbL05g21150	AT1G16470	-0.07	1
NbL17g17620	AT1G16520	-0.07	1
NbL17g17600	AT1G16540	0.08	1
NbL16g21610	AT1G16560	0.14	1
NbL14g21530	AT1G16570	-0.08	1
NbL01g10080	AT1G16610	-0.11	1
NbL17g17480	AT1G16650	0.22	1
NbL15g30310	AT1G16670	-0.58	0.9765
NbL13g14410	AT1G16710	-0.17	1
NbL15g00200	AT1G16720	0.42	1
NbL12g12680	AT1G16740	-0.22	1
NbL03g11530	AT1G16780	-0.31	1
NbL04g25810	AT1G16790	-0.18	1
NbL06g00090	AT1G16800	-0.03	1
NbL04g25120	AT1G16810	0.11	1
NbL06g31130	AT1G16840	0.09	1
NbL16g12030	AT1G16860	0.42	0.9298
NbL14g06650	AT1G16870	-0.23	1
NbL06g05560	AT1G16880	-0.17	1
NbL05g12170	AT1G16890	-0.05	1
NbL05g12110	AT1G16900	-0.66	1
NbL18g01750	AT1G16970	0.17	1
NbL19g26400	AT1G17020	0.67	1
NbL11g04950	AT1G17030	-0.59	1
NbL11g12920	AT1G17070	0.07	1
NbL02g22740	AT1G17080	-0.26	1
NbL16g13830	AT1G17100	0.01	1
NbL15g26980	AT1G17110	0.13	1
NbL06g26530	AT1G17120	0.23	1
NbL01g16160	AT1G17130	0.26	1
NbL09g03430	AT1G17140	1.31	1
NbL15g26740	AT1G17160	-0.03	1
NbL15g27260	AT1G17170	0.08	1
NbL19g05540	AT1G17180	2.07	0.1867
NbL05g14190	AT1G17200	0.14	1
NbL05g14160	AT1G17210	0.65	1
NbL05g14140	AT1G17220	-0.1	1
NbL05g14080	AT1G17230	-0.13	1
NbL06g00650	AT1G17280	-0.05	1
NbL09g12580	AT1G17290	0.01	1
NbL14g03330	AT1G17370	-0.1	1
NbL19g00460	AT1G17410	-0.09	1
NbL06g01120	AT1G17420	-2.75	1
NbL06g01330	AT1G17440	0.12	1
NbL19g07290	AT1G17450	0.05	1
NbL05g15880	AT1G17455	0.25	1
NbL16g10650	AT1G17500	-0.43	1
NbL11g24340	AT1G17520	-0.04	1
NbL16g10790	AT1G17550	0.44	0.9805
NbL17g07020	AT1G17590	0.71	1
NbL06g01730	AT1G17620	-0.21	1
NbL06g30420	AT1G17630	-0.33	1
NbL06g30510	AT1G17640	0.04	1
NbL06g01640	AT1G17650	-0.08	1
NbL16g10300	AT1G17665	0.16	1
NbL06g31210	AT1G17680	0.17	1
NbL07g16000	AT1G17690	-0.07	1
NbL16g10130	AT1G17710	0.66	1
NbL04g21220	AT1G17720	-0.12	1
NbL09g13120	AT1G17730	-0.01	1
NbL06g00440	AT1G17745	0.15	1
NbL18g24630	AT1G17820	0.03	1
NbL18g17480	AT1G17840	0.45	0.7959
NbL11g12850	AT1G17850	-0.27	1
NbL06g12260	AT1G17860	-0.48	1
NbL17g27520	AT1G17870	0.62	1
NbL17g22630	AT1G17880	-0.23	1
NbL01g05330	AT1G17890	-0.32	1
NbL11g00870	AT1G17980	0.08	1
NbL16g18000	AT1G18010	0.62	1
NbL06g04560	AT1G18030	-0.02	1
NbL10g25140	AT1G18040	-0.16	1
NbL14g05460	AT1G18060	0.13	1
NbL06g04460	AT1G18070	0.28	1
NbL14g05410	AT1G18080	-0.22	1
NbL11g00120	AT1G18150	0.06	1
NbL06g04260	AT1G18160	-0.04	1
NbL16g27480	AT1G18180	0.19	1
NbL16g27470	AT1G18190	0.13	1
NbL14g05260	AT1G18210	-1.54	0.1498
NbL06g04800	AT1G18260	-0.08	1
NbL06g04830	AT1G18270	-0.06	1
NbL16g16070	AT1G18330	1.22	0.3622
NbL18g25230	AT1G18340	-0.04	1
NbL04g22360	AT1G18390	0.78	1
NbL19g15020	AT1G18440	-0.15	1
NbL04g22750	AT1G18450	-0.19	1
NbL06g03760	AT1G18460	0.56	1
NbL06g03700	AT1G18470	0.19	1
NbL19g14290	AT1G18480	-0.26	1
NbL16g26700	AT1G18485	-0.19	1
NbL16g26800	AT1G18490	0.1	1
NbL12g17060	AT1G18540	-0.35	1
NbL06g03640	AT1G18560	-0.02	1
NbL16g26510	AT1G18580	-0.48	1
NbL16g17810	AT1G18590	-0.01	1
NbL19g03390	AT1G18600	-0.15	1
NbL16g26140	AT1G18610	-0.3	1
NbL09g08500	AT1G18640	-0.55	1
NbL06g07890	AT1G18650	-0.31	1
NbL06g07430	AT1G18660	0.54	1
NbL16g25630	AT1G18670	-0.21	1
NbL01g22920	AT1G18680	-0.19	1
NbL16g25390	AT1G18700	0.14	1
NbL06g07280	AT1G18720	-0.07	1
NbL11g13800	AT1G18730	0.08	1
NbL13g21130	AT1G18740	-0.07	1
NbL01g22600	AT1G18800	-0.13	1
NbL06g07020	AT1G18810	-0.27	1
NbL09g07730	AT1G18850	0.08	1
NbL09g07710	AT1G18870	0.32	1
NbL06g09600	AT1G18880	-0.12	1
NbL16g12950	AT1G18950	-0.42	0.9033
NbL09g07460	AT1G19000	0.25	1
NbL05g24300	AT1G19025	-0.1	1
NbL19g06170	AT1G19100	-0.09	1
NbL16g11090	AT1G19110	0.63	0.5934
NbL14g03240	AT1G19130	-0.9	1
NbL11g23580	AT1G19140	0.25	1
NbL14g03270	AT1G19150	-0.06	1
NbL06g05730	AT1G19170	-0.15	1
NbL10g04700	AT1G19180	-0.05	1
NbL08g03410	AT1G19190	0.4	1
NbL05g19680	AT1G19220	-0.18	1
NbL11g23350	AT1G19250	-0.28	1
NbL14g26970	AT1G19260	0	1
NbL15g09840	AT1G19270	-0.06	1
NbL15g09850	AT1G19290	-0.14	1
NbL18g28260	AT1G19310	0.23	1
NbL10g25100	AT1G19330	0.05	1
NbL15g09970	AT1G19340	0.22	1
NbL02g10930	AT1G19350	0.94	0.1867
NbL15g10140	AT1G19360	-0.08	1
NbL03g18870	AT1G19430	0.04	1
NbL15g10580	AT1G19440	-0.23	1
NbL12g06780	AT1G19480	-0.04	1
NbL19g07190	AT1G19485	0.08	1
NbL17g18150	AT1G19520	-0.33	0.6585
NbL02g11510	AT1G19580	0.04	1
NbL15g10770	AT1G19600	0.16	1
NbL03g18510	AT1G19630	0.41	1
NbL15g10910	AT1G19660	0.22	1
NbL19g16360	AT1G19690	-0.13	1
NbL07g13420	AT1G19715	0.7	1
NbL03g18240	AT1G19720	-0.07	1
NbL08g14560	AT1G19800	-0.29	1
NbL02g03980	AT1G19835	-0.11	1
NbL02g17190	AT1G19860	-0.38	1
NbL03g17740	AT1G19870	0.33	1
NbL03g17770	AT1G19880	-0.15	1
NbL08g01390	AT1G19910	-0.04	1
NbL16g29510	AT1G19920	-0.14	1
NbL03g17630	AT1G19940	-0.18	1
NbL17g30610	AT1G19980	0	0
NbL17g30640	AT1G19990	0.21	1
NbL02g16940	AT1G20020	-0.11	1
NbL14g07200	AT1G20050	-0.1	1
NbL07g03080	AT1G20080	0.13	1
NbL02g16640	AT1G20110	0.34	1
NbL03g17160	AT1G20160	0.29	1
NbL17g30260	AT1G20190	0.96	1
NbL18g12030	AT1G20200	0	0
NbL16g29640	AT1G20220	-0.04	1
NbL16g29630	AT1G20225	0.2	1
NbL12g08110	AT1G20230	-0.01	1
NbL03g16930	AT1G20270	0.11	1
NbL03g16910	AT1G20300	0.21	1
NbL18g11900	AT1G20330	-0.16	1
NbL03g16850	AT1G20340	-0.35	1
NbL13g15270	AT1G20350	-0.14	1
NbL17g30010	AT1G20370	-0.24	1
NbL03g16730	AT1G20410	-0.21	1
NbL17g29900	AT1G20430	-0.05	1
NbL11g15080	AT1G20460	0.13	1
NbL01g24240	AT1G20510	0.18	1
NbL17g29760	AT1G20540	-0.01	1
NbL02g03460	AT1G20560	-0.06	1
NbL03g16450	AT1G20575	0.08	1
NbL02g11260	AT1G20580	0.17	1
NbL17g29580	AT1G20640	0.12	1
NbL03g16310	AT1G20650	-0.09	1
NbL16g30000	AT1G20670	-0.4	1
NbL11g19790	AT1G20696	-0.25	1
NbL16g30010	AT1G20720	0.04	1
NbL17g29480	AT1G20760	-0.04	1
NbL19g18300	AT1G20770	0.28	1
NbL08g24170	AT1G20780	0.07	1
NbL03g16150	AT1G20810	-0.05	1
NbL16g30050	AT1G20830	-0.22	1
NbL17g29040	AT1G20880	-0.37	1
NbL19g01690	AT1G20920	-0.09	1
NbL17g28970	AT1G20930	-0.07	1
NbL15g10340	AT1G20960	0.49	1
NbL11g00940	AT1G20970	-0.11	1
NbL17g28830	AT1G21000	0.88	1
NbL01g23970	AT1G21065	0.06	1
NbL11g14750	AT1G21080	0.2	1
NbL03g08660	AT1G21090	-0.76	1
NbL12g11130	AT1G21140	-0.25	1
NbL17g00900	AT1G21150	0.26	0.9629
NbL03g08560	AT1G21170	0.06	1
NbL15g21490	AT1G21200	-0.24	1
NbL19g10900	AT1G21270	1.06	1
NbL18g05220	AT1G21280	0.03	1
NbL09g05730	AT1G21320	0.02	1
NbL03g09100	AT1G21350	-0.16	1
NbL09g09420	AT1G21370	-0.03	1
NbL03g09630	AT1G21380	-0.17	1
NbL03g09570	AT1G21400	0.33	1
NbL13g22300	AT1G21410	-0.44	1
NbL03g09480	AT1G21450	0.37	1
NbL03g09390	AT1G21460	-0.48	1
NbL03g09320	AT1G21480	0.03	1
NbL04g14470	AT1G21540	-0.14	1
NbL03g09830	AT1G21580	-0.1	1
NbL18g11780	AT1G21590	0.03	1
NbL03g09930	AT1G21600	-0.26	1
NbL03g09940	AT1G21610	0.17	1
NbL02g20350	AT1G21630	0.01	1
NbL13g09530	AT1G21640	-0.07	1
NbL03g10010	AT1G21650	-0.25	1
NbL03g10000	AT1G21651	0.06	1
NbL09g09860	AT1G21660	-0.16	1
NbL03g10110	AT1G21680	0.19	1
NbL13g09790	AT1G21700	-0.08	1
NbL03g10160	AT1G21710	-0.17	1
NbL10g10770	AT1G21720	0.23	1
NbL13g09730	AT1G21730	-0.19	1
NbL09g09730	AT1G21740	-0.17	1
NbL16g04870	AT1G21750	0	1
NbL13g20710	AT1G21760	0.43	1
NbL08g03280	AT1G21770	0.01	1
NbL13g20720	AT1G21780	0.08	1
NbL03g10830	AT1G21830	0.05	1
NbL13g20790	AT1G21880	-0.11	1
NbL13g24190	AT1G21920	0.48	1
NbL03g01060	AT1G21980	-0.27	1
NbL08g17560	AT1G22030	-0.03	1
NbL18g17040	AT1G22040	-0.1	1
NbL04g19760	AT1G22050	0.24	1
NbL16g05600	AT1G22060	0.03	1
NbL02g01770	AT1G22160	0	1
NbL13g25690	AT1G22170	-0.07	1
NbL13g25710	AT1G22180	-0.57	1
NbL08g18650	AT1G22200	0.03	1
NbL03g12820	AT1G22260	0.54	1
NbL03g12870	AT1G22270	0.01	1
NbL18g17380	AT1G22310	0.15	1
NbL08g18970	AT1G22340	0.38	1
NbL15g14710	AT1G22360	0.08	1
NbL01g25830	AT1G22400	0.48	1
NbL17g28710	AT1G22410	-0.33	1
NbL04g00190	AT1G22440	-0.01	1
NbL11g15990	AT1G22450	-0.03	1
NbL03g12970	AT1G22460	0.27	1
NbL06g31600	AT1G22540	0.25	1
NbL17g00720	AT1G22610	0	1
NbL18g19830	AT1G22620	-0.13	1
NbL14g09350	AT1G22640	-0.05	1
NbL14g09400	AT1G22650	-0.29	1
NbL18g19360	AT1G22660	-0.24	1
NbL03g10210	AT1G22690	-0.33	1
NbL03g10340	AT1G22700	-0.16	1
NbL13g23480	AT1G22710	0.22	1
NbL15g18090	AT1G22740	0.14	1
NbL13g24800	AT1G22750	0.01	1
NbL04g19430	AT1G22770	0.19	1
NbL13g24470	AT1G22790	-0.51	0.4844
NbL09g22500	AT1G22800	0.04	1
NbL06g21900	AT1G22840	-0.25	1
NbL07g02230	AT1G22850	0.19	1
NbL15g06020	AT1G22860	-0.18	1
NbL07g02480	AT1G22870	0.11	1
NbL06g21510	AT1G22882	-1.23	0.135
NbL09g00770	AT1G22920	-0.14	1
NbL18g16040	AT1G22930	0.42	1
NbL08g17470	AT1G22940	-0.18	1
NbL01g18450	AT1G22960	-0.08	1
NbL01g18500	AT1G22970	-0.1	1
NbL11g00430	AT1G23000	0.16	1
NbL11g00420	AT1G23010	0.74	1
NbL04g04220	AT1G23090	1.65	1
NbL13g13330	AT1G23110	0.01	1
NbL16g02140	AT1G23170	0.35	1
NbL17g23130	AT1G23180	-0.25	1
NbL05g09900	AT1G23190	-0.1	1
NbL15g00180	AT1G23230	0.03	1
NbL05g16420	AT1G23280	-0.2	1
NbL18g22320	AT1G23360	-0.14	1
NbL11g11280	AT1G23390	1.22	0.208
NbL17g10120	AT1G23400	-0.37	1
NbL01g12170	AT1G23440	0.08	1
NbL03g07340	AT1G23450	-0.17	1
NbL08g31840	AT1G23460	0	0
NbL09g06410	AT1G23710	0.4	1
NbL01g12320	AT1G23740	-0.06	1
NbL01g13160	AT1G23750	-0.04	1
NbL09g06220	AT1G23780	0.06	1
NbL01g12580	AT1G23800	0.64	1
NbL11g10880	AT1G23820	0.2	1
NbL11g10840	AT1G23860	0.45	1
NbL11g10810	AT1G23870	0.17	1
NbL11g10770	AT1G23890	1.69	0.9765
NbL11g10660	AT1G24020	0.96	1
NbL01g12910	AT1G24030	0	0
NbL01g12920	AT1G24040	-0.07	1
NbL14g11750	AT1G24090	-0.14	1
NbL11g10490	AT1G24095	0.05	1
NbL11g10450	AT1G24100	-0.67	1
NbL11g10390	AT1G24120	-0.08	1
NbL01g13320	AT1G24130	-0.45	1
NbL03g07090	AT1G24140	-0.28	1
NbL01g13460	AT1G24160	0.12	1
NbL01g13520	AT1G24190	0.08	1
NbL14g23130	AT1G24267	0.07	1
NbL14g23300	AT1G24270	0.07	1
NbL07g00400	AT1G24290	0	1
NbL17g14490	AT1G24300	0.06	1
NbL01g01090	AT1G24310	0.03	1
NbL15g06090	AT1G24330	-0.53	1
NbL01g04440	AT1G24340	-0.05	1
NbL14g22600	AT1G24360	-0.04	1
NbL18g22690	AT1G24430	0.34	1
NbL14g22260	AT1G24440	0.38	1
NbL16g27240	AT1G24450	0.44	1
NbL15g06650	AT1G24460	0.14	1
NbL14g22180	AT1G24490	-0.06	1
NbL14g22140	AT1G24510	0.01	1
NbL15g21060	AT1G24530	0	1
NbL01g21400	AT1G24560	-0.02	1
NbL17g16500	AT1G24610	-0.14	1
NbL01g21830	AT1G24706	0.33	1
NbL13g13860	AT1G24764	0.25	1
NbL14g00500	AT1G25155	-0.19	1
NbL17g22690	AT1G25210	0.12	1
NbL08g17930	AT1G25260	0.01	1
NbL05g23620	AT1G25270	0	0
NbL05g01060	AT1G25280	0.09	1
NbL18g16380	AT1G25290	0.03	1
NbL01g17860	AT1G25350	0.24	1
NbL17g28920	AT1G25360	-0.15	1
NbL14g10470	AT1G25370	0.6	1
NbL01g17940	AT1G25375	0	1
NbL01g17990	AT1G25380	-1	0.0372
NbL01g18000	AT1G25390	-0.22	1
NbL14g10570	AT1G25420	0.34	1
NbL14g10610	AT1G25440	-0.02	1
NbL14g11820	AT1G25500	0.26	1
NbL13g27460	AT1G25520	0.42	1
NbL04g10290	AT1G25540	0.26	1
NbL13g27420	AT1G25550	0.12	1
NbL01g17370	AT1G25570	0.05	1
NbL01g17360	AT1G25580	-0.04	1
NbL01g17250	AT1G25682	0.03	1
NbL01g17240	AT1G26090	-0.54	1
NbL17g21230	AT1G26110	0.09	1
NbL03g06170	AT1G26120	0	0
NbL17g14450	AT1G26150	0.02	1
NbL13g27250	AT1G26160	0.23	1
NbL11g06930	AT1G26180	-0.04	1
NbL01g16470	AT1G26190	0.19	1
NbL01g16630	AT1G26220	-0.04	1
NbL01g16660	AT1G26230	0.05	1
NbL11g07530	AT1G26330	0.08	1
NbL01g16130	AT1G26340	-0.1	1
NbL06g08070	AT1G26355	-0.36	1
NbL11g07690	AT1G26370	0.03	1
NbL11g07920	AT1G26460	-0.13	1
NbL01g15730	AT1G26470	0.03	1
NbL07g07400	AT1G26480	0.18	1
NbL03g06550	AT1G26500	-0.28	1
NbL01g15660	AT1G26520	-0.4	1
NbL18g04940	AT1G26540	0.17	1
NbL11g13840	AT1G26550	0.15	1
NbL17g14990	AT1G26560	0.11	1
NbL06g07700	AT1G26580	-0.21	1
NbL03g06660	AT1G26640	-0.1	1
NbL17g15350	AT1G26650	0.05	1
NbL11g08610	AT1G26660	-0.01	1
NbL10g19480	AT1G26665	-0.01	1
NbL01g15240	AT1G26670	-0.26	1
NbL13g03650	AT1G26680	-0.15	1
NbL01g15200	AT1G26690	-0.07	1
NbL01g15170	AT1G26740	-0.13	1
NbL07g15440	AT1G26750	-0.07	1
NbL01g14800	AT1G26761	0.05	1
NbL11g08820	AT1G26770	0.09	1
NbL11g08690	AT1G26810	-0.03	1
NbL17g15220	AT1G26830	0.22	1
NbL11g09180	AT1G26840	-0.57	1
NbL17g15280	AT1G26850	1.24	1
NbL01g14710	AT1G26880	-0.15	1
NbL14g06920	AT1G26910	0.27	1
NbL11g09320	AT1G26920	0.17	1
NbL17g15150	AT1G26940	-0.24	1
NbL15g14270	AT1G27000	0.18	1
NbL17g16850	AT1G27040	0.26	1
NbL11g09680	AT1G27050	0.03	1
NbL01g14030	AT1G27060	-0.57	1
NbL07g10220	AT1G27070	-0.14	1
NbL14g11560	AT1G27090	0.04	1
NbL01g13780	AT1G27100	-1.06	0.2873
NbL11g09720	AT1G27150	-0.24	1
NbL11g09940	AT1G27170	-0.09	1
NbL11g09930	AT1G27180	0.38	1
NbL01g13570	AT1G27190	-0.14	1
NbL11g10050	AT1G27200	-0.13	1
NbL06g09320	AT1G27210	0.14	1
NbL15g05880	AT1G27290	0.32	1
NbL14g23250	AT1G27300	0.31	1
NbL11g06530	AT1G27310	-0.32	1
NbL14g23240	AT1G27320	0.14	1
NbL14g23180	AT1G27340	0.02	1
NbL13g19810	AT1G27385	-0.19	1
NbL18g24780	AT1G27400	-0.51	1
NbL15g04030	AT1G27430	-0.1	1
NbL11g18230	AT1G27460	0.4	1
NbL01g25470	AT1G27470	-0.34	1
NbL07g13950	AT1G27480	0	1
NbL06g08600	AT1G27500	-0.47	0.5718
NbL09g05970	AT1G27510	-0.09	1
NbL16g12470	AT1G27520	-0.31	1
NbL07g05540	AT1G27530	0.24	1
NbL11g17010	AT1G27595	-0.02	1
NbL03g15600	AT1G27600	-0.1	1
NbL03g18440	AT1G27660	-0.05	1
NbL07g13560	AT1G27680	-0.3	1
NbL13g26720	AT1G27700	0.1	1
NbL08g04830	AT1G27730	-0.27	1
NbL11g18420	AT1G27750	0.07	1
NbL11g18410	AT1G27752	-0.22	1
NbL03g14680	AT1G27760	0.23	1
NbL11g18360	AT1G27770	0.14	1
NbL04g18070	AT1G27840	0.12	1
NbL14g22580	AT1G27850	-0.02	1
NbL14g22550	AT1G27880	0.01	1
NbL14g22750	AT1G27900	-0.18	1
NbL04g15440	AT1G27910	-0.16	1
NbL15g05890	AT1G27950	0.21	1
NbL02g32840	AT1G27970	0.06	1
NbL14g23280	AT1G27980	0.14	1
NbL10g11790	AT1G28060	-0.04	1
NbL14g20830	AT1G28100	0.01	1
NbL00g02050	AT1G28110	0.02	1
NbL15g04140	AT1G28120	-0.1	1
NbL04g22460	AT1G28140	0.12	1
NbL16g15710	AT1G28150	-0.06	1
NbL08g21170	AT1G28210	0.08	1
NbL12g14250	AT1G28220	-0.24	1
NbL04g16570	AT1G28240	0.03	1
NbL19g23590	AT1G28260	0.52	0.9792
NbL19g23620	AT1G28280	-0.26	1
NbL02g25330	AT1G28310	0	1
NbL19g24320	AT1G28320	-0.04	1
NbL02g25260	AT1G28330	1.7	1
NbL04g16500	AT1G28340	0.15	1
NbL02g25220	AT1G28380	0.3	1
NbL02g25140	AT1G28410	-0.31	1
NbL19g24550	AT1G28420	0.01	1
NbL02g25060	AT1G28440	-0.06	1
NbL03g24240	AT1G28480	0.23	1
NbL02g24910	AT1G28510	-0.2	1
NbL19g24740	AT1G28520	0.19	1
NbL11g05140	AT1G28530	-0.1	1
NbL05g22360	AT1G28540	0.02	1
NbL05g22490	AT1G28560	-0.09	1
NbL05g01000	AT1G28570	0.06	1
NbL15g21510	AT1G28590	-0.26	1
NbL04g16360	AT1G28600	0	1
NbL08g03070	AT1G28650	-0.36	1
NbL04g26280	AT1G28680	0.15	1
NbL14g30410	AT1G28760	0.26	1
NbL05g22280	AT1G28960	0.33	1
NbL12g04190	AT1G29040	-0.05	1
NbL04g16310	AT1G29050	0.02	1
NbL04g03730	AT1G29070	-0.24	1
NbL19g25230	AT1G29120	0.36	1
NbL14g11390	AT1G29150	0.03	1
NbL11g05050	AT1G29195	0.36	1
NbL19g25480	AT1G29220	0.11	1
NbL02g24370	AT1G29240	0.61	0.87
NbL15g21740	AT1G29260	0.07	1
NbL02g24120	AT1G29280	0.04	1
NbL06g21880	AT1G29320	-0.03	1
NbL19g25780	AT1G29330	0.63	1
NbL19g25830	AT1G29340	-0.1	1
NbL04g17560	AT1G29370	0.22	1
NbL19g26600	AT1G29380	0	1
NbL19g26590	AT1G29390	0.16	1
NbL05g15420	AT1G29400	0.42	1
NbL17g04080	AT1G29410	-0.1	1
NbL05g24740	AT1G29450	0.81	1
NbL02g23470	AT1G29630	0.27	1
NbL04g16120	AT1G29660	0.14	1
NbL19g26130	AT1G29670	0.28	1
NbL19g26040	AT1G29690	-0.46	0.6585
NbL12g20410	AT1G29700	0.1	1
NbL02g23710	AT1G29750	0.09	1
NbL19g26690	AT1G29790	-0.14	1
NbL02g23770	AT1G29800	0.17	1
NbL12g04090	AT1G29810	-0.15	1
NbL14g13770	AT1G29820	0.01	1
NbL19g26700	AT1G29850	0.26	1
NbL09g03630	AT1G29860	0	0
NbL07g00560	AT1G29880	-0.08	1
NbL18g26740	AT1G29900	-0.18	1
NbL04g17530	AT1G29920	0.12	1
NbL02g23050	AT1G29930	-0.14	1
NbL08g21940	AT1G29940	-0.01	1
NbL02g22990	AT1G29950	0.08	1
NbL14g25430	AT1G29990	0.24	1
NbL02g22600	AT1G30000	-0.07	1
NbL02g07340	AT1G30010	-0.65	0.5909
NbL01g07880	AT1G30040	1.16	1
NbL07g06220	AT1G30070	-0.06	1
NbL16g30030	AT1G30080	-0.15	1
NbL02g07020	AT1G30090	0.55	0.8041
NbL12g04320	AT1G30130	0.16	1
NbL12g04230	AT1G30200	0.07	1
NbL07g06080	AT1G30210	0.03	1
NbL07g06070	AT1G30220	0.37	1
NbL19g03290	AT1G30230	-0.14	1
NbL16g02560	AT1G30240	-0.21	1
NbL12g04360	AT1G30270	0.32	1
NbL02g06920	AT1G30280	0.13	1
NbL14g25800	AT1G30290	-0.16	1
NbL14g25780	AT1G30300	0.11	1
NbL15g14170	AT1G30320	0.31	1
NbL15g14090	AT1G30330	-0.07	1
NbL14g25860	AT1G30360	-0.29	1
NbL14g25990	AT1G30380	0.12	1
NbL14g26100	AT1G30400	0.15	1
NbL12g04440	AT1G30440	0.05	1
NbL12g04450	AT1G30450	-0.52	0.9869
NbL12g12990	AT1G30460	0.06	1
NbL12g12600	AT1G30470	-0.08	1
NbL02g22160	AT1G30480	-0.14	1
NbL13g10000	AT1G30500	0.98	1
NbL02g06470	AT1G30510	0.02	1
NbL00g01600	AT1G30520	0.05	1
NbL02g06400	AT1G30540	0.18	1
NbL18g17050	AT1G30545	-0.54	0.6949
NbL02g22260	AT1G30570	-0.23	1
NbL02g06380	AT1G30580	-0.07	1
NbL02g21990	AT1G30610	-0.15	1
NbL02g22000	AT1G30620	-0.74	0.7888
NbL12g12430	AT1G30630	0.15	1
NbL12g12980	AT1G30680	-0.04	1
NbL02g22400	AT1G30690	-0.75	0.9765
NbL17g30680	AT1G30755	0.21	1
NbL02g22360	AT1G30760	0.2	1
NbL04g03190	AT1G30820	0.12	1
NbL07g07820	AT1G30825	-0.08	1
NbL04g05020	AT1G30890	-0.27	1
NbL15g19190	AT1G30900	0.54	1
NbL15g19290	AT1G30910	0.48	1
NbL15g18710	AT1G30960	-0.31	1
NbL15g18690	AT1G30970	0.05	1
NbL02g21030	AT1G31020	-0.08	1
NbL02g21050	AT1G31070	0.39	1
NbL02g21340	AT1G31160	0.21	1
NbL12g11930	AT1G31190	-0.18	1
NbL11g02210	AT1G31220	-0.08	1
NbL06g22080	AT1G31230	-0.18	1
NbL12g12120	AT1G31280	-0.59	0.6293
NbL12g12030	AT1G31300	-0.18	1
NbL02g21880	AT1G31330	-0.05	1
NbL01g10090	AT1G31340	-0.09	1
NbL08g21070	AT1G31350	0.36	1
NbL05g02080	AT1G31360	-0.03	1
NbL01g11350	AT1G31410	-0.17	1
NbL01g11370	AT1G31420	-0.05	1
NbL07g10850	AT1G31480	-0.09	1
NbL17g20870	AT1G31500	-0.22	1
NbL01g23700	AT1G31600	0.13	1
NbL01g23670	AT1G31650	0.28	1
NbL05g13940	AT1G31660	-0.13	1
NbL04g12630	AT1G31710	2.58	1
NbL17g21220	AT1G31720	0.49	1
NbL17g21250	AT1G31730	-0.1	1
NbL17g21380	AT1G31770	0.48	1
NbL10g23220	AT1G31780	0.14	1
NbL10g23180	AT1G31790	-0.34	1
NbL02g03170	AT1G31800	0.08	1
NbL17g21630	AT1G31810	0.22	1
NbL10g27500	AT1G31812	0.09	1
NbL06g24520	AT1G31817	-0.07	1
NbL08g05590	AT1G31830	0.08	1
NbL17g21750	AT1G31840	0.04	1
NbL13g02420	AT1G31850	-0.27	1
NbL13g16240	AT1G31860	0.24	1
NbL02g04140	AT1G31870	-0.18	1
NbL13g04730	AT1G31910	0.11	1
NbL07g05670	AT1G31920	0.7	0.8007
NbL06g12910	AT1G31930	-0.09	1
NbL07g05770	AT1G31940	0.38	1
NbL07g05860	AT1G31970	0.4	1
NbL01g21130	AT1G32050	-0.06	1
NbL17g23740	AT1G32060	-0.12	1
NbL13g10740	AT1G32070	-0.18	1
NbL17g23710	AT1G32080	-0.17	1
NbL17g23730	AT1G32090	-0.25	1
NbL09g10800	AT1G32100	0.44	1
NbL05g21470	AT1G32127	-0.18	1
NbL13g04740	AT1G32130	0.23	1
NbL01g21110	AT1G32150	-0.17	1
NbL05g21490	AT1G32160	0.06	1
NbL13g06950	AT1G32170	0.81	1
NbL15g14350	AT1G32200	-0.08	1
NbL01g21080	AT1G32210	-0.02	1
NbL15g14380	AT1G32220	0.01	1
NbL17g23500	AT1G32230	-1.46	1
NbL09g10630	AT1G32240	-0.17	1
NbL17g23610	AT1G32260	0.45	1
NbL17g23410	AT1G32310	0.14	1
NbL01g20950	AT1G32330	-0.01	1
NbL13g02000	AT1G32340	-0.25	1
NbL09g07070	AT1G32360	-0.15	1
NbL13g05090	AT1G32370	-0.16	1
NbL17g23150	AT1G32380	-0.24	1
NbL02g04290	AT1G32400	0	1
NbL16g29070	AT1G32410	0.17	1
NbL15g14610	AT1G32440	0.17	1
NbL13g01550	AT1G32450	-0.07	1
NbL16g07720	AT1G32470	-0.03	1
NbL06g07720	AT1G32490	0.13	1
NbL13g01690	AT1G32500	1.22	1
NbL13g05030	AT1G32520	-0.05	1
NbL17g22850	AT1G32540	0.18	1
NbL05g04250	AT1G32550	0.02	1
NbL09g17430	AT1G32580	-0.23	1
NbL09g17610	AT1G32610	0.03	1
NbL13g01830	AT1G32640	0.31	1
NbL16g28830	AT1G32730	0.11	1
NbL16g28810	AT1G32740	-0.09	1
NbL16g35670	AT1G32750	0.14	1
NbL16g18340	AT1G32790	0.12	1
NbL17g33700	AT1G32810	0.14	1
NbL04g20530	AT1G32860	-0.28	1
NbL17g33660	AT1G32900	2.59	1
NbL10g30180	AT1G32990	-0.25	1
NbL06g25170	AT1G33110	0.67	1
NbL14g25060	AT1G33140	-0.3	1
NbL08g17820	AT1G33270	0.02	1
NbL14g11610	AT1G33290	-0.33	1
NbL17g00440	AT1G33330	-0.26	1
NbL06g31200	AT1G33360	-0.21	1
NbL09g18490	AT1G33390	-0.19	1
NbL06g19230	AT1G33400	-0.38	1
NbL18g14780	AT1G33410	-0.03	1
NbL01g07570	AT1G33420	0.07	1
NbL06g21310	AT1G33440	1.17	0.6585
NbL07g02710	AT1G33470	0.03	1
NbL09g12240	AT1G33490	0.55	1
NbL10g22560	AT1G33520	-0.1	1
NbL11g18100	AT1G33540	-0.02	1
NbL07g02420	AT1G33590	0.05	1
NbL01g13620	AT1G33610	-0.4	1
NbL07g20910	AT1G33730	0.49	1
NbL07g01930	AT1G33780	2.57	1
NbL09g12020	AT1G33810	-0.07	1
NbL17g02710	AT1G33811	-0.25	1
NbL17g01860	AT1G33970	0.1	1
NbL18g15670	AT1G33980	-0.08	1
NbL13g24440	AT1G34000	-0.06	1
NbL01g26100	AT1G34020	-0.17	1
NbL09g26960	AT1G34040	-0.19	1
NbL10g24420	AT1G34120	0.2	1
NbL16g15900	AT1G34130	-0.07	1
NbL13g24860	AT1G34150	-0.18	1
NbL03g11910	AT1G34160	0	0
NbL03g11940	AT1G34190	-0.03	1
NbL18g17030	AT1G34210	0.12	1
NbL13g25170	AT1G34220	-0.21	1
NbL03g12090	AT1G34245	0.37	1
NbL13g23660	AT1G34260	0.22	1
NbL13g23650	AT1G34270	-0.44	1
NbL18g09980	AT1G34300	0.25	1
NbL13g23490	AT1G34320	0.59	1
NbL08g17200	AT1G34340	0.12	1
NbL10g21400	AT1G34350	-0.03	1
NbL18g12000	AT1G34360	-0.03	1
NbL03g10370	AT1G34370	0.01	1
NbL03g10330	AT1G34380	0.27	1
NbL03g10290	AT1G34420	-0.34	1
NbL03g10300	AT1G34430	-0.22	1
NbL05g01190	AT1G34470	0.26	1
NbL13g23210	AT1G34550	-0.03	1
NbL13g26020	AT1G34630	0.33	1
NbL03g13280	AT1G34750	0.79	0.882
NbL06g26980	AT1G34760	-0.01	1
NbL10g27900	AT1G34770	-0.16	1
NbL13g26140	AT1G34780	0.1	1
NbL11g15950	AT1G35160	-0.07	1
NbL01g24560	AT1G35180	-0.13	1
NbL10g07780	AT1G35190	0.26	1
NbL03g13340	AT1G35220	-0.15	1
NbL17g01060	AT1G35340	-0.1	1
NbL17g01080	AT1G35420	0.13	1
NbL11g20750	AT1G35470	-0.09	1
NbL18g19580	AT1G35490	0	0
NbL17g02350	AT1G35510	-0.11	1
NbL17g00130	AT1G35620	0.17	1
NbL14g09580	AT1G35660	0.21	1
NbL12g19930	AT1G35670	-0.01	1
NbL09g11590	AT1G35680	-0.2	1
NbL02g01580	AT1G35720	0.14	1
NbL11g18730	AT1G35730	0	0
NbL13g25920	AT1G35780	0.06	1
NbL03g12530	AT1G36050	-0.09	1
NbL03g12780	AT1G36160	0.2	1
NbL16g14660	AT1G36240	-0.26	1
NbL01g05920	AT1G36280	-0.35	1
NbL14g13520	AT1G36310	-0.3	1
NbL05g26860	AT1G36320	-0.17	1
NbL15g07010	AT1G36370	-0.22	1
NbL13g23900	AT1G36380	-0.08	1
NbL03g10860	AT1G36390	-0.24	1
NbL03g10730	AT1G36980	0.2	1
NbL18g16630	AT1G36990	0.15	1
NbL13g23680	AT1G37130	0.1	1
NbL03g11020	AT1G38131	-0.04	1
NbL17g29770	AT1G42430	-0.01	1
NbL05g07040	AT1G42440	-0.08	1
NbL03g16330	AT1G42470	0.17	1
NbL17g29340	AT1G42480	-0.44	1
NbL03g16210	AT1G42540	0.42	1
NbL15g03140	AT1G42550	0.06	1
NbL17g29420	AT1G42960	-0.04	1
NbL11g14880	AT1G42970	-0.02	1
NbL11g01900	AT1G43130	0.07	1
NbL18g16680	AT1G43170	-0.46	1
NbL07g04260	AT1G43190	-0.04	1
NbL03g08780	AT1G43245	-0.07	1
NbL02g18310	AT1G43260	-0.06	1
NbL03g08710	AT1G43580	-0.14	1
NbL13g21070	AT1G43620	-0.02	1
NbL08g18210	AT1G43640	0.02	1
NbL03g08540	AT1G43670	-0.08	1
NbL03g08530	AT1G43690	-0.11	1
NbL09g09400	AT1G43700	0.15	1
NbL17g06470	AT1G43710	0.3	1
NbL15g17530	AT1G43722	-0.28	1
NbL02g03920	AT1G43760	-0.22	1
NbL03g08260	AT1G43770	0.03	1
NbL03g09260	AT1G43800	0.02	1
NbL13g22150	AT1G43850	-0.17	1
NbL03g09460	AT1G43860	0.06	1
NbL13g22240	AT1G43890	0.1	1
NbL13g22260	AT1G43900	0.12	1
NbL13g22410	AT1G43980	0	0
NbL03g09640	AT1G44000	0.33	1
NbL13g22980	AT1G44110	-0.23	1
NbL11g14970	AT1G44130	-0.12	1
NbL09g09740	AT1G44170	0.48	0.7866
NbL09g27360	AT1G44350	0.38	1
NbL13g09600	AT1G44446	1.09	0.1144
NbL13g09830	AT1G44575	-0.07	1
NbL13g07210	AT1G44750	0.39	1
NbL18g19770	AT1G44770	0.18	1
NbL13g20840	AT1G44790	-0.14	1
NbL03g11300	AT1G44820	0.27	1
NbL09g09440	AT1G44835	-0.15	1
NbL13g15360	AT1G44900	0.3	1
NbL07g14350	AT1G44910	-0.1	1
NbL11g17940	AT1G44920	-0.03	1
NbL03g03670	AT1G44960	-0.16	1
NbL08g01850	AT1G45000	0.15	1
NbL03g18260	AT1G45110	-0.27	1
NbL03g19100	AT1G45150	0.14	1
NbL15g10240	AT1G45160	0.39	1
NbL19g28810	AT1G45170	-0.18	1
NbL01g25050	AT1G45180	-0.16	1
NbL02g07400	AT1G45207	0.06	1
NbL15g08600	AT1G45230	-0.25	1
NbL01g25000	AT1G45231	0.15	1
NbL01g20770	AT1G45249	1.05	1
NbL16g09330	AT1G45688	0.35	1
NbL11g18880	AT1G45976	0.13	1
NbL13g26600	AT1G46768	1.67	1
NbL03g20880	AT1G47056	-0.08	1
NbL01g25100	AT1G47128	0.54	1
NbL15g08510	AT1G47200	-0.08	1
NbL03g14300	AT1G47240	0.81	1
NbL03g18580	AT1G47260	0.09	1
NbL02g11580	AT1G47270	0.02	1
NbL00g00800	AT1G47278	0.06	1
NbL15g09450	AT1G47310	-0.09	1
NbL15g10490	AT1G47330	0.26	1
NbL17g18270	AT1G47380	0.02	1
NbL15g09030	AT1G47420	0.05	1
NbL03g20210	AT1G47480	0.56	1
NbL07g13780	AT1G47490	-0.23	1
NbL15g09800	AT1G47510	0.43	1
NbL07g13700	AT1G47530	-0.05	1
NbL17g18210	AT1G47550	0.06	1
NbL15g17240	AT1G47570	0.02	1
NbL03g19620	AT1G47578	0.06	1
NbL01g24840	AT1G47640	-0.19	1
NbL09g29220	AT1G47670	1.37	1
NbL15g09350	AT1G47710	0.21	1
NbL04g07290	AT1G47720	-0.07	1
NbL01g24770	AT1G47740	-0.34	1
NbL15g10040	AT1G47750	-0.08	1
NbL02g03570	AT1G47830	0.12	1
NbL03g17510	AT1G47840	0.11	1
NbL05g08790	AT1G47890	1.2	1
NbL17g31010	AT1G47900	0.24	1
NbL04g24710	AT1G47960	0.62	1
NbL15g15950	AT1G48030	-0.42	1
NbL08g07210	AT1G48050	0.16	1
NbL05g03160	AT1G48090	0.04	1
NbL04g10650	AT1G48110	0.23	1
NbL01g00200	AT1G48120	-0.09	1
NbL17g34310	AT1G48160	0	1
NbL09g00490	AT1G48170	0.1	1
NbL16g31320	AT1G48175	-0.41	1
NbL03g08890	AT1G48200	0.11	1
NbL17g07390	AT1G48270	0.03	1
NbL04g25020	AT1G48310	0.09	1
NbL02g25790	AT1G48320	0.05	1
NbL18g01870	AT1G48360	-0.02	1
NbL16g15880	AT1G48380	0.07	1
NbL06g12570	AT1G48410	0.08	1
NbL16g16170	AT1G48420	0	1
NbL18g24320	AT1G48430	0.27	1
NbL16g16390	AT1G48450	0.63	0.8953
NbL15g09670	AT1G48460	0.22	1
NbL16g01850	AT1G48480	-0.04	1
NbL08g27720	AT1G48520	-0.2	1
NbL06g04850	AT1G48540	-0.03	1
NbL16g27280	AT1G48550	0.48	1
NbL06g04770	AT1G48570	-0.18	1
NbL16g27320	AT1G48580	-0.08	1
NbL06g04390	AT1G48630	-0.38	1
NbL19g14760	AT1G48635	0.32	1
NbL06g04520	AT1G48650	-0.13	1
NbL06g04140	AT1G48760	-0.53	1
NbL06g04060	AT1G48790	0.26	1
NbL14g05510	AT1G48830	-0.31	1
NbL06g04000	AT1G48840	0.25	1
NbL12g23700	AT1G48850	0.06	1
NbL05g24090	AT1G48880	-0.2	1
NbL04g21910	AT1G48900	0.44	1
NbL06g03600	AT1G48950	-0.04	1
NbL15g13190	AT1G49000	0.9	1
NbL15g13130	AT1G49010	-0.06	1
NbL14g02680	AT1G49040	-0.04	1
NbL19g14980	AT1G49140	-0.18	1
NbL12g27150	AT1G49180	-0.04	1
NbL08g02370	AT1G49320	1.28	1
NbL07g03520	AT1G49340	0.17	1
NbL18g28390	AT1G49350	-0.05	1
NbL09g28430	AT1G49380	0	1
NbL10g04570	AT1G49400	0.23	1
NbL15g18530	AT1G49405	-0.03	1
NbL08g02700	AT1G49430	0.03	1
NbL09g28160	AT1G49470	0.3	1
NbL08g03060	AT1G49510	-0.23	1
NbL08g03090	AT1G49520	0.06	1
NbL11g01000	AT1G49540	-0.12	1
NbL09g28310	AT1G49600	0.07	1
NbL18g19120	AT1G49670	0.09	1
NbL17g28820	AT1G49710	-0.06	1
NbL01g25080	AT1G49760	-0.36	1
NbL08g04450	AT1G49820	0.09	1
NbL17g28040	AT1G49850	-0.23	1
NbL16g30170	AT1G49880	-0.28	1
NbL17g27950	AT1G49890	0	1
NbL17g27720	AT1G49950	0.57	1
NbL07g12400	AT1G49970	0.03	1
NbL10g11400	AT1G49975	-0.06	1
NbL08g04980	AT1G49980	0.41	1
NbL08g05070	AT1G50000	-0.06	1
NbL02g30360	AT1G50010	-0.77	1
NbL17g27580	AT1G50020	-1.73	1
NbL08g02840	AT1G50030	-0.05	1
NbL18g19290	AT1G50120	0.65	1
NbL02g31650	AT1G50170	-0.13	1
NbL07g16320	AT1G50180	-0.34	1
NbL06g13620	AT1G50200	-0.07	1
NbL16g17710	AT1G50240	-0.53	1
NbL13g15310	AT1G50300	-0.11	1
NbL17g15660	AT1G50320	-0.17	1
NbL03g07720	AT1G50360	0.18	1
NbL13g19910	AT1G50380	-0.12	1
NbL13g19890	AT1G50410	0.17	1
NbL19g00490	AT1G50420	-0.31	1
NbL09g18840	AT1G50430	0.22	1
NbL16g12160	AT1G50440	0.16	1
NbL17g13060	AT1G50450	0.04	1
NbL17g13080	AT1G50460	0.31	1
NbL07g19170	AT1G50480	-0.1	1
NbL02g04420	AT1G50500	0.12	1
NbL13g15220	AT1G50510	0.11	1
NbL15g23190	AT1G50575	0.24	1
NbL18g21180	AT1G50620	0.33	1
NbL05g02290	AT1G50640	-0.2	1
NbL19g12390	AT1G50660	-0.36	1
NbL05g10910	AT1G50670	0.11	1
NbL09g03710	AT1G50710	-0.23	1
NbL09g03790	AT1G50730	0.42	1
NbL01g09220	AT1G50740	0.05	1
NbL18g06670	AT1G50900	-0.31	1
NbL15g24040	AT1G50910	-0.08	1
NbL08g20830	AT1G50920	0.13	1
NbL18g20750	AT1G50940	0.19	1
NbL15g24720	AT1G51060	-0.19	1
NbL01g01950	AT1G51110	0.05	1
NbL15g20450	AT1G51130	-0.07	1
NbL01g01360	AT1G51140	0.64	1
NbL16g19990	AT1G51160	0.05	1
NbL09g09520	AT1G51200	3.03	1
NbL00g00410	AT1G51310	0.24	1
NbL00g03510	AT1G51340	0.42	1
NbL01g02780	AT1G51350	0.08	1
NbL04g01740	AT1G51410	0.18	1
NbL17g12850	AT1G51450	0	1
NbL03g10500	AT1G51510	0	1
NbL16g12010	AT1G51540	-0.32	1
NbL06g31100	AT1G51550	-0.08	1
NbL06g00230	AT1G51560	-0.12	1
NbL16g02530	AT1G51580	0.06	1
NbL06g31000	AT1G51590	0.15	1
NbL09g12450	AT1G51610	0.33	1
NbL06g00320	AT1G51630	-0.02	1
NbL16g11890	AT1G51650	0.14	1
NbL16g10090	AT1G51700	0.24	1
NbL04g21210	AT1G51710	0.24	1
NbL14g14600	AT1G51720	0.16	1
NbL16g09970	AT1G51730	0.18	1
NbL14g16690	AT1G51740	0.14	1
NbL06g02120	AT1G51760	0.29	1
NbL06g02320	AT1G51940	-0.12	1
NbL06g02260	AT1G51965	-0.27	1
NbL10g02280	AT1G51980	0.17	1
NbL09g13230	AT1G52080	-0.14	1
NbL06g02440	AT1G52140	1.12	1
NbL17g05400	AT1G52150	0.25	1
NbL16g08970	AT1G52160	-0.44	1
NbL11g14730	AT1G52190	0.48	1
NbL09g13390	AT1G52220	0.02	1
NbL04g21560	AT1G52230	0.04	1
NbL19g04640	AT1G52280	0.21	1
NbL16g09390	AT1G52290	-0.06	1
NbL02g20900	AT1G52310	0.35	1
NbL15g13460	AT1G52320	-0.07	1
NbL03g11600	AT1G52340	0.18	1
NbL15g13580	AT1G52360	0.31	1
NbL15g13620	AT1G52380	-0.15	1
NbL07g01310	AT1G52500	0.19	1
NbL09g01750	AT1G52510	0.63	0.6151
NbL09g01740	AT1G52520	0.12	1
NbL07g01290	AT1G52530	-0.04	1
NbL06g06560	AT1G52540	0.15	1
NbL02g04160	AT1G52570	0.38	1
NbL06g06780	AT1G52590	0.07	1
NbL10g06000	AT1G52600	0.14	1
NbL05g00730	AT1G52620	-0.43	1
NbL06g06800	AT1G52630	-0.34	1
NbL06g06810	AT1G52640	-0.43	1
NbL06g29580	AT1G52670	0.01	1
NbL19g04410	AT1G52700	0.59	1
NbL04g21760	AT1G52720	-0.48	1
NbL14g01640	AT1G52740	-0.01	1
NbL15g13350	AT1G52760	0.15	1
NbL06g03510	AT1G52770	-0.23	1
NbL06g03570	AT1G52780	-0.04	1
NbL11g19120	AT1G52855	-0.15	1
NbL05g13090	AT1G52870	0.11	1
NbL05g12980	AT1G52910	-0.03	1
NbL15g25500	AT1G52920	0.02	1
NbL05g12910	AT1G52980	-0.03	1
NbL01g08500	AT1G53000	0.01	1
NbL09g03100	AT1G53025	0.45	1
NbL17g23960	AT1G53035	-0.03	1
NbL15g25700	AT1G53040	0.18	1
NbL03g23750	AT1G53050	0.26	1
NbL06g26030	AT1G53090	0.41	1
NbL06g26050	AT1G53120	-0.13	1
NbL15g29320	AT1G53160	0.26	1
NbL09g02820	AT1G53190	0.04	1
NbL09g02590	AT1G53200	-0.03	1
NbL19g24910	AT1G53210	0.02	1
NbL01g08240	AT1G53240	-0.13	1
NbL06g26400	AT1G53250	-0.25	1
NbL05g12220	AT1G53270	0	0
NbL05g12210	AT1G53280	-0.04	1
NbL01g08140	AT1G53290	0.34	1
NbL09g02480	AT1G53300	0.13	1
NbL15g28560	AT1G53310	-0.22	1
NbL05g11990	AT1G53320	-0.49	1
NbL09g02370	AT1G53330	0.02	1
NbL16g16230	AT1G53345	-0.04	1
NbL04g17660	AT1G53350	0.2	1
NbL15g26480	AT1G53380	0.84	1
NbL12g24460	AT1G53390	0.32	1
NbL05g11930	AT1G53400	0.27	1
NbL06g25660	AT1G53430	-0.22	1
NbL14g14110	AT1G53460	-0.13	1
NbL15g26790	AT1G53520	-0.13	1
NbL15g26840	AT1G53530	-0.16	1
NbL06g25770	AT1G53560	0.39	1
NbL16g06730	AT1G53570	-0.06	1
NbL06g25760	AT1G53580	0.55	1
NbL15g26890	AT1G53590	-0.08	1
NbL06g26510	AT1G53600	-0.1	1
NbL18g10390	AT1G53645	-0.17	1
NbL15g26750	AT1G53670	0.12	1
NbL19g15080	AT1G53710	-0.06	1
NbL17g17520	AT1G53720	0.19	1
NbL04g20710	AT1G53730	-0.09	1
NbL04g20720	AT1G53750	-0.56	0.5241
NbL09g12550	AT1G53760	-0.2	1
NbL16g11630	AT1G53800	-0.11	1
NbL16g11530	AT1G53840	0.35	1
NbL07g06290	AT1G53850	0.15	1
NbL07g09560	AT1G53860	0	0
NbL17g32550	AT1G53875	0.12	1
NbL06g00780	AT1G53880	-0.27	1
NbL06g00940	AT1G53903	0.1	1
NbL06g30860	AT1G53910	0.13	1
NbL04g20920	AT1G53920	-0.53	1
NbL06g24960	AT1G53940	1.62	1
NbL16g11460	AT1G54050	0.48	1
NbL16g11150	AT1G54100	0.54	1
NbL02g22100	AT1G54115	-0.3	1
NbL16g11240	AT1G54130	0.43	1
NbL13g16080	AT1G54140	0.1	1
NbL19g00770	AT1G54150	-0.01	1
NbL10g21650	AT1G54250	0.38	1
NbL17g06640	AT1G54270	-0.26	1
NbL18g20690	AT1G54290	0.38	1
NbL17g17870	AT1G54310	-0.18	1
NbL09g04590	AT1G54350	-0.01	1
NbL13g20430	AT1G54380	-0.28	1
NbL06g19900	AT1G54385	-0.28	1
NbL15g20820	AT1G54390	-0.04	1
NbL08g11650	AT1G54460	-0.55	1
NbL11g12660	AT1G54490	-0.1	1
NbL08g12270	AT1G54500	-0.15	1
NbL18g10060	AT1G54510	-0.16	1
NbL08g12210	AT1G54520	0.03	1
NbL11g02630	AT1G54560	0	0
NbL09g02090	AT1G54570	0.12	1
NbL09g21950	AT1G54610	0	1
NbL11g07200	AT1G54680	-0.34	1
NbL11g05640	AT1G54690	-0.14	1
NbL08g12660	AT1G54710	0.3	1
NbL08g12730	AT1G54730	0.55	0.6955
NbL18g10860	AT1G54780	-0.11	1
NbL08g12880	AT1G54790	0.81	1
NbL18g11030	AT1G54850	0.34	1
NbL18g11120	AT1G54870	-0.82	1
NbL08g13100	AT1G54920	0.01	1
NbL18g11230	AT1G54960	-0.22	1
NbL18g30040	AT1G55000	0.22	1
NbL08g13400	AT1G55020	0.42	1
NbL08g13460	AT1G55040	-0.02	1
NbL02g21940	AT1G55080	0.4	1
NbL17g34220	AT1G55090	0.08	1
NbL06g30460	AT1G55110	0	1
NbL06g01830	AT1G55140	-0.1	1
NbL05g10520	AT1G55150	-0.11	1
NbL19g00910	AT1G55160	-0.02	1
NbL06g01860	AT1G55170	0.06	1
NbL06g01870	AT1G55180	0	0
NbL16g10180	AT1G55190	-0.03	1
NbL04g02450	AT1G55230	-0.3	1
NbL01g02260	AT1G55250	0.29	1
NbL02g03750	AT1G55265	-0.04	1
NbL04g02490	AT1G55270	0.32	0.9931
NbL01g02430	AT1G55280	0.35	1
NbL07g09200	AT1G55290	0.53	0.882
NbL11g17490	AT1G55300	-0.03	1
NbL19g00160	AT1G55320	0.42	0.7405
NbL02g05020	AT1G55325	0.01	1
NbL10g19950	AT1G55340	0.8	0.6151
NbL04g26400	AT1G55350	-0.08	1
NbL08g21460	AT1G55360	-0.15	1
NbL07g04570	AT1G55370	-0.26	1
NbL10g12210	AT1G55460	-0.14	1
NbL16g09490	AT1G55490	-0.21	1
NbL04g02860	AT1G55500	-0.02	1
NbL04g02890	AT1G55510	0.29	1
NbL07g04550	AT1G55520	-0.15	1
NbL14g29970	AT1G55530	-0.41	0.7896
NbL04g02980	AT1G55535	-0.04	1
NbL14g30010	AT1G55540	0.07	1
NbL15g21820	AT1G55610	0.04	1
NbL16g24570	AT1G55620	0.05	1
NbL01g09880	AT1G55670	-0.1	1
NbL18g06000	AT1G55680	-0.11	1
NbL15g21950	AT1G55690	-0.87	1
NbL15g27930	AT1G55730	0	1
NbL15g22080	AT1G55740	-0.24	1
NbL01g09790	AT1G55750	-0.08	1
NbL16g24310	AT1G55760	0.43	1
NbL15g22180	AT1G55790	-0.09	1
NbL01g21960	AT1G55805	-0.25	1
NbL16g24130	AT1G55830	-0.25	1
NbL16g24060	AT1G55840	0.41	1
NbL16g24020	AT1G55850	-0.03	1
NbL15g22710	AT1G55860	-1	1
NbL15g22730	AT1G55870	0.08	1
NbL15g22900	AT1G55880	0.53	1
NbL19g22150	AT1G55890	-0.17	1
NbL15g22940	AT1G55900	-0.13	1
NbL05g02870	AT1G55910	0.26	1
NbL06g00480	AT1G55915	0.21	1
NbL18g06320	AT1G55920	0.03	1
NbL01g10040	AT1G56000	0.12	1
NbL07g12600	AT1G56010	0.13	1
NbL17g17530	AT1G56050	-0.36	1
NbL17g06580	AT1G56070	0.11	1
NbL07g12940	AT1G56090	0.48	1
NbL18g13720	AT1G56110	-0.2	1
NbL17g17640	AT1G56130	0.23	1
NbL17g17680	AT1G56150	-0.19	1
NbL17g17790	AT1G56180	-0.19	1
NbL17g17760	AT1G56190	-0.3	1
NbL15g21130	AT1G56220	0.29	1
NbL08g14130	AT1G56230	1.44	1
NbL08g28820	AT1G56290	-0.07	1
NbL00g02460	AT1G56300	0.11	1
NbL18g29260	AT1G56310	-0.12	1
NbL08g14760	AT1G56345	-0.3	1
NbL18g13540	AT1G56350	-0.3	1
NbL14g21860	AT1G56420	0.17	1
NbL18g13610	AT1G56423	-0.14	1
NbL14g21800	AT1G56440	0.17	1
NbL17g10390	AT1G56450	0.18	1
NbL18g13780	AT1G56500	-0.12	1
NbL18g13950	AT1G56560	-0.08	1
NbL08g15020	AT1G56590	0.28	1
NbL09g12120	AT1G56690	-0.5	0.7566
NbL18g14160	AT1G56700	0.2	1
NbL18g14290	AT1G56720	-0.29	1
NbL17g16840	AT1G57600	0.16	1
NbL18g15470	AT1G57680	-0.23	1
NbL11g13730	AT1G57770	0.13	1
NbL05g18350	AT1G57790	0.18	1
NbL17g22980	AT1G57820	-0.37	1
NbL07g05020	AT1G57860	-0.31	1
NbL08g17150	AT1G58025	-0.01	1
NbL04g03510	AT1G58030	0.26	1
NbL08g17240	AT1G58060	0.17	1
NbL08g17310	AT1G58100	0	1
NbL16g19270	AT1G58110	0.2	1
NbL18g17780	AT1G58120	-0.5	1
NbL14g29490	AT1G58170	-0.08	1
NbL11g16660	AT1G58200	0.18	1
NbL13g22470	AT1G58210	0.16	1
NbL16g04550	AT1G58215	-0.13	1
NbL03g14140	AT1G58230	0.21	1
NbL04g18480	AT1G58250	0.32	1
NbL07g05490	AT1G58290	0.44	1
NbL03g15560	AT1G58340	0.08	1
NbL06g09350	AT1G58350	-0.23	1
NbL04g18370	AT1G58360	0.63	1
NbL04g18320	AT1G58370	-0.51	0.9805
NbL13g09430	AT1G58380	-0.42	1
NbL04g17690	AT1G58390	-0.29	1
NbL11g17870	AT1G58440	0.14	1
NbL11g17960	AT1G58470	0.34	1
NbL01g25420	AT1G58520	-0.08	1
NbL13g09420	AT1G59359	-0.45	1
NbL11g18030	AT1G59520	0.47	0.8981
NbL11g18250	AT1G59600	0.12	1
NbL18g20320	AT1G59610	0.03	1
NbL14g11650	AT1G59640	-0.51	1
NbL01g13630	AT1G59650	0.35	1
NbL01g13790	AT1G59710	-0.81	0.9584
NbL05g01380	AT1G59740	1.1	1
NbL10g05120	AT1G59750	-0.45	1
NbL08g16520	AT1G59760	-0.03	1
NbL01g12050	AT1G59780	-0.18	1
NbL01g13660	AT1G59820	0.07	1
NbL03g06990	AT1G59840	-0.11	1
NbL11g10110	AT1G59900	-0.01	1
NbL01g15080	AT1G59960	-0.23	1
NbL11g10460	AT1G59990	-0.06	1
NbL08g27600	AT1G60000	-0.2	1
NbL01g12980	AT1G60010	-0.14	1
NbL03g20920	AT1G60060	0.28	1
NbL03g07220	AT1G60070	-0.08	1
NbL19g13550	AT1G60080	0.04	1
NbL03g07250	AT1G60160	-2.69	1
NbL06g11390	AT1G60170	-0.19	1
NbL06g08830	AT1G60190	0	0
NbL01g12470	AT1G60200	0.07	1
NbL11g10970	AT1G60220	-0.03	1
NbL11g10990	AT1G60230	-0.35	1
NbL17g30200	AT1G60420	0.75	1
NbL16g32280	AT1G60430	-0.02	1
NbL03g01170	AT1G60490	0.1	1
NbL07g02410	AT1G60500	0	0
NbL01g12140	AT1G60550	0.09	1
NbL13g15970	AT1G60560	0.09	1
NbL08g19080	AT1G60600	0.07	1
NbL09g04080	AT1G60620	0.07	1
NbL13g14430	AT1G60630	-0.29	1
NbL05g27700	AT1G60650	0.08	1
NbL07g10710	AT1G60670	0.08	1
NbL18g01620	AT1G60690	-0.22	1
NbL08g31530	AT1G60710	-0.53	1
NbL04g11580	AT1G60750	0.28	1
NbL10g05770	AT1G60770	-0.33	0.9629
NbL11g11670	AT1G60780	0.16	1
NbL01g12080	AT1G60790	0.16	1
NbL01g12100	AT1G60800	0.33	1
NbL01g12110	AT1G60810	0.02	1
NbL18g16280	AT1G60890	-0.06	1
NbL19g24170	AT1G60900	0.35	1
NbL19g05720	AT1G60930	0.27	1
NbL05g01300	AT1G60940	0.08	1
NbL19g06860	AT1G60950	-0.22	1
NbL19g26660	AT1G60970	-0.07	1
NbL18g16240	AT1G60990	0.12	1
NbL09g04960	AT1G60995	0.27	1
NbL19g28210	AT1G61000	-0.08	1
NbL10g04810	AT1G61010	0	0
NbL19g23410	AT1G61040	-0.01	1
NbL19g23400	AT1G61050	-0.38	1
NbL02g26020	AT1G61065	0.62	0.5666
NbL04g16720	AT1G61120	1.23	1
NbL09g20910	AT1G61140	-0.41	1
NbL09g20890	AT1G61150	0.12	1
NbL02g26170	AT1G61210	0.39	1
NbL19g23120	AT1G61240	0.07	1
NbL06g27330	AT1G61250	-0.05	1
NbL19g22900	AT1G61260	-0.45	0.9792
NbL05g22760	AT1G61340	0.13	1
NbL02g26540	AT1G61350	-0.14	1
NbL06g26660	AT1G61520	-0.06	1
NbL12g23790	AT1G61560	0.24	1
NbL15g21420	AT1G61580	-0.66	1
NbL19g16660	AT1G61600	0.46	1
NbL02g26710	AT1G61620	0.24	1
NbL19g22200	AT1G61667	0.31	1
NbL10g06150	AT1G61670	-0.09	1
NbL10g23600	AT1G61680	-0.1	1
NbL19g22130	AT1G61690	-0.1	1
NbL19g22010	AT1G61740	-0.11	1
NbL19g21960	AT1G61780	0.57	0.9934
NbL10g02940	AT1G61790	-0.22	1
NbL10g09520	AT1G61800	1.13	1
NbL15g25400	AT1G61820	0.78	1
NbL19g12600	AT1G61850	0.03	1
NbL10g23730	AT1G61870	-0.3	1
NbL09g20690	AT1G61900	0.02	1
NbL17g17950	AT1G62020	-0.13	1
NbL05g10710	AT1G62040	0.24	1
NbL02g27920	AT1G62250	0.5	0.9263
NbL02g12310	AT1G62300	-0.87	1
NbL02g28030	AT1G62305	-0.31	1
[truncated: 9,080 more rows]
