# Supplementary material for: Transcriptional deregulation of stress-growth balance in Nicotiana benthamiana biofactories producing insect sex pheromones
Source: Front Plant Sci. 2022 Oct 26;13:941338. doi: 10.3389/fpls.2022.941338 (PMC9645294; doi:10.3389/fpls.2022.941338)
Supplement: Supplementary file 6 [file DataSheet_3.xlsx]

## Sheet: Sheet1
Supplementary Data Sheet S3: Functional annotations of Nicotiana benthamiana v3.5 genome models. The table includes annotations generated by the Nicotiana Sequencing Consortium (https://www.nbenth.com/) included in the v3 gff file, annotations according to the MapMan ontology (v.3 and v.4), Pfam and InterPro annotations as well as the translation to Arabidopsis thaliana gene models, determined by…
GeneID	gffAnnotation.v3	MapMan v.3 BIN	MapMan v.3 Description	MapMan4 BIN	MapMan4 Description	PFAM	InterPro	AtRBB
NbL00g00010	uncharacterized LOC109212941 transcript variant X2 XP_019232221.1	20.2 stress.abiotic	HSP20-like chaperones superfamily protein	35.2 not assigned.not annotated	no hits & (original description: none)	/	/	AT2G37570
NbL00g00020	armadillo repeat-containing protein 8 LOC109230773 XP_019251743.1	35.1.3 not assigned.no ontology.armadillo/beta-catenin repeat family protein	ARM repeat superfamily protein	19.2.1.3.1.5 Protein homeostasis.ubiquitin-proteasome system.N-degron pathways.Pro/N-degron pathway.GID ubiquitination complex.component GID5	component GID5 of GID ubiquitinination complex	PF00514 Armadillo/beta-catenin-like repeat	IPR000225 Armadillo	AT1G51350
NbL00g00030	armadillo repeat-containing protein 8 LOC104237929 transcript variant X1 XP_009790466.1	35.1.3 not assigned.no ontology.armadillo/beta-catenin repeat family protein	ARM repeat superfamily protein	35.2 not assigned.not annotated	no hits & (original description: none)	/	/	AT1G51350
NbL00g00040	28S ribosomal RNA LOC111942835 rRNA XR_002870712.1_	35.2 not assigned.unknown	Unknown	35.2 not assigned.not annotated	no hits & (original description: none)	/	/	/
NbL00g00050	28S ribosomal RNA LOC111942835 rRNA XR_002870712.1_	35.2 not assigned.unknown	Unknown	35.2 not assigned.not annotated	no hits & (original description: none)	/	/	/
NbL00g00060	ubiquitin thioesterase otubain-like LOC8074858 transcript variant X3 XP_021321832.1	35.2 not assigned.unknown	Unknown	35.1 not assigned.annotated	Uncharacterized mitochondrial protein AtMg01090 OS=Arabidopsis thaliana (sp|p92541|m1090_arath : 81.6)	/	/	/
NbL00g00070	uncharacterized mitochondrial protein AtMg00670 LOC114077346 XP_027773088.1	35.2 not assigned.unknown	Unknown	35.1 not assigned.annotated	Uncharacterized mitochondrial protein AtMg01010 OS=Arabidopsis thaliana (sp|p92535|m1010_arath : 117.0)	/	/	AT2G07674
NbL00g00080	uncharacterized mitochondrial protein AtMg01110-like LOC107019350 XP_027772925.1	35.2 not assigned.unknown	Unknown	35.2 not assigned.not annotated	no hits & (original description: none)	/	/	/
NbL00g00090	uncharacterized mitochondrial protein AtMg01110-like LOC107019350 XP_027772925.1	35.2 not assigned.unknown	Unknown	35.2 not assigned.not annotated	no hits & (original description: none)	/	/	/
NbL00g00100	ribosomal protein S14 mitochondrial LOC109118967 XP_019066557.1	35.2 not assigned.unknown	Unknown	35.1 not assigned.annotated	Uncharacterized mitochondrial protein AtMg00030 OS=Arabidopsis thaliana (sp|p93276|m030_arath : 132.0)	/	/	/
NbL00g00110	ribosomal protein S14 mitochondrial LOC109118967 XP_019066557.1	35.2 not assigned.unknown	Unknown	35.1 not assigned.annotated	Uncharacterized mitochondrial protein AtMg00030 OS=Arabidopsis thaliana (sp|p93276|m030_arath : 132.0)	/	/	/
NbL00g00120	ATP synthase subunit alpha mitochondrial LOC109154117 XP_019157528.1	9.9 mitochondrial electron transport / ATP synthesis.F1-ATPase	ATP synthase subunit 1	35.1 not assigned.annotated	ATP synthase subunit alpha, mitochondrial OS=Nicotiana plumbaginifolia (sp|p05495|atpam_nicpl : 806.0)	PF00006 ATP synthase alpha/beta family, nucleotide-binding domain;PF00306 ATP synthase alpha/beta chain, C terminal domain;PF02874 ATP synthase alpha/beta family, beta-barrel domain	IPR000194 ATPase, F1/V1/A1 complex, alpha/beta subunit, nucleotide-binding domain;IPR000793 ATP synthase, alpha subunit, C-terminal;IPR004100 ATPase, F1/V1/A1 complex, alpha/beta subunit, N-terminal domain	ATMG01190
NbL00g00130	ATP synthase subunit alpha mitochondrial LOC109154117 XP_019157528.1	9.9 mitochondrial electron transport / ATP synthesis.F1-ATPase	ATP synthase subunit 1	35.1 not assigned.annotated	ATP synthase subunit alpha, mitochondrial OS=Nicotiana plumbaginifolia (sp|p05495|atpam_nicpl : 806.0)	PF00006 ATP synthase alpha/beta family, nucleotide-binding domain;PF00306 ATP synthase alpha/beta chain, C terminal domain;PF02874 ATP synthase alpha/beta family, beta-barrel domain	IPR000194 ATPase, F1/V1/A1 complex, alpha/beta subunit, nucleotide-binding domain;IPR000793 ATP synthase, alpha subunit, C-terminal;IPR004100 ATPase, F1/V1/A1 complex, alpha/beta subunit, N-terminal domain	ATMG01190
NbL00g00140	NADH-ubiquinone oxidoreductase chain 2 LOC115664125 transcript variant X1 XP_030441933.1	9.1.2 mitochondrial electron transport / ATP synthesis.NADH-DH.localisation not clear	Unknown	35.1 not assigned.annotated	NADH-ubiquinone oxidoreductase chain 2 OS=Arabidopsis thaliana (sp|o05000|nu2m_arath : 95.9)	/	/	/
NbL00g00150	NADH-ubiquinone oxidoreductase chain 2 LOC115664125 transcript variant X1 XP_030441933.1	9.1.2 mitochondrial electron transport / ATP synthesis.NADH-DH.localisation not clear	Unknown	35.1 not assigned.annotated	NADH-ubiquinone oxidoreductase chain 2 OS=Arabidopsis thaliana (sp|o05000|nu2m_arath : 95.9)	/	/	/
NbL00g00160	NADH-ubiquinone oxidoreductase chain 1-like LOC117275363 XP_033510547.1	35.2 not assigned.unknown	Unknown	35.2 not assigned.not annotated	no hits & (original description: none)	/	/	/
NbL00g00170	NADH-ubiquinone oxidoreductase chain 1-like LOC117275363 XP_033510547.1	35.2 not assigned.unknown	Unknown	35.2 not assigned.not annotated	no hits & (original description: none)	/	/	/
NbL00g00180	ribosomal protein S14 mitochondrial LOC109118967 XP_019066557.1	35.2 not assigned.unknown	Unknown	35.1 not assigned.annotated	Uncharacterized mitochondrial protein AtMg00030 OS=Arabidopsis thaliana (sp|p93276|m030_arath : 132.0)	/	/	/
NbL00g00190	ribosomal protein S14 mitochondrial LOC109118967 XP_019066557.1	35.2 not assigned.unknown	Unknown	35.1 not assigned.annotated	Uncharacterized mitochondrial protein AtMg00030 OS=Arabidopsis thaliana (sp|p93276|m030_arath : 132.0)	/	/	/
NbL00g00200	ribosomal protein S14 mitochondrial LOC109118967 XP_019066557.1	35.2 not assigned.unknown	Unknown	35.1 not assigned.annotated	Uncharacterized mitochondrial protein AtMg00030 OS=Arabidopsis thaliana (sp|p93276|m030_arath : 132.0)	/	/	/
NbL00g00210	28S ribosomal RNA LOC111942835 rRNA XR_002870712.1_	35.2 not assigned.unknown	Unknown	35.2 not assigned.not annotated	no hits & (original description: none)	/	/	/
NbL00g00220	28S ribosomal RNA LOC111942835 rRNA XR_002870712.1_	35.2 not assigned.unknown	Unknown	35.2 not assigned.not annotated	no hits & (original description: none)	/	/	/
NbL00g00230	28S ribosomal RNA LOC111942835 rRNA XR_002870712.1_	35.2 not assigned.unknown	Unknown	35.2 not assigned.not annotated	no hits & (original description: none)	/	/	/
NbL00g00240	28S ribosomal RNA LOC111942835 rRNA XR_002870712.1_	35.2 not assigned.unknown	Unknown	35.2 not assigned.not annotated	no hits & (original description: none)	/	/	/
NbL00g00250	28S ribosomal RNA LOC117278126 rRNA XR_004508443.1_	35.2 not assigned.unknown	Unknown	35.2 not assigned.not annotated	no hits & (original description: none)	/	/	/
NbL00g00260	probable peroxygenase 4 LOC104106482 transcript variant X1 XP_009613326.1	11.4 lipid metabolism.TAG synthesis;33.99 development.unspecified	Caleosin-related family protein	5.8.3 Lipid metabolism.lipid droplet-associated activities.peroxygenase (CALEOSIN/CLO/PXG)	peroxygenase (CALEOSIN)	PF05042 Caleosin related protein	IPR007736 Caleosin-related	AT1G70680
NbL00g00270	uncharacterized mitochondrial protein AtMg01110-like LOC107019350 XP_027772925.1	35.2 not assigned.unknown	Unknown	35.2 not assigned.not annotated	no hits & (original description: none)	/	/	/
NbL00g00280	F-box protein At4g00755-like LOC104120538 transcript variant X4 XP_018621839.1	35.2 not assigned.unknown	Unknown	35.2 not assigned.not annotated	no hits & (original description: none)	/	/	/
NbL00g00290	uncharacterized LOC104214342 XP_009762297.1	1.1.1.2 PS.lightreaction.photosystem II.PSII polypeptide subunits	photosystem II reaction center protein A	35.1 not assigned.annotated	Photosystem II protein D1 OS=Medicago sativa (sp|p04998|psba_medsa : 206.0)	PF00124 Photosynthetic reaction centre protein	IPR000484 Photosynthetic reaction centre, L/M	ATCG00020
NbL00g00300	50S ribosomal protein L2 chloroplastic-like LOC117279491 XP_033514933.1	29.2.1.1.1.2.2 protein.synthesis.ribosomal protein.prokaryotic.chloroplast.50S subunit.L2	ribosomal protein L2	35.1 not assigned.annotated	50S ribosomal protein L2, chloroplastic OS=Nicotiana sylvestris (sp|q3c1n6|rk2_nicsy : 231.0)	PF03947 Ribosomal Proteins L2, C-terminal domain	IPR022669 Ribosomal protein L2, C-terminal	ATCG01310
NbL00g00310	uncharacterized LOC104224066 XP_009773926.1	35.2 not assigned.unknown	Unknown	13.2.1.3.2 Cell division.cell cycle organisation.cell cycle control.CYCLIN-dependent protein kinase inhibitor activities.inhibitor (SIM)	SIM-type cyclin-dependent kinase inhibitor	/	/	/
NbL00g00320	actin LOC109241089 transcript variant X2 XP_019263346.1	31.1.1.1.1 cell.organisation.cytoskeleton.actin.Actin	actin-11	20.2.1 Cytoskeleton organisation.microfilament network.actin filament protein	actin filament protein	PF00022 Actin	IPR004000 Actin family	AT3G12110
NbL00g00330	actin LOC109241089 transcript variant X2 XP_019263346.1	31.1.1.1.1 cell.organisation.cytoskeleton.actin.Actin	actin-11	35.1 not assigned.annotated	Actin OS=Nicotiana tabacum (sp|q05214|act1_tobac : 330.0)	PF00022 Actin	IPR004000 Actin family	AT3G12110
NbL00g00340	U-box domain-containing protein 33-like LOC109241090 transcript variant X2 XP_019263348.1	29.4.1.59 protein.postranslational modification.kinase.receptor like cytoplasmatic kinase IX	Unknown	18.4.1.39.2 Protein modification.phosphorylation.TKL protein kinase superfamily.RLCK-IX receptor-like protein kinase families.receptor-like protein kinase (RLCK-IXb)	receptor-like protein kinase (RLCK-IXb)	PF04564 U-box domain;PF07714 Protein tyrosine and serine/threonine kinase	IPR003613 U box domain;IPR001245 Serine-threonine/tyrosine-protein kinase, catalytic domain	AT2G45910
NbL00g00350	uncharacterized LOC104111013 transcript variant X1 XP_009618904.1	35.1.21 not assigned.no ontology.epsin N-terminal homology (ENTH) domain-containing protein	Unknown	35.2 not assigned.not annotated	no hits & (original description: none)	PF01417 ENTH domain	IPR013809 ENTH domain	AT3G46540
NbL00g00360	xanthine dehydrogenase 1-like LOC104224061 XP_009773918.1	23.2 nucleotide metabolism.degradation	xanthine dehydrogenase 1	6.1.5.4 Nucleotide metabolism.purines.catabolism.xanthine dehydrogenase (XDH);10.1.2 Redox homeostasis.controlled reactive oxygen generation.xanthine dehydrogenase	xanthine dehydrogenase (XDH);xanthine dehydrogenase	PF01315 Aldehyde oxidase and xanthine dehydrogenase, a/b hammerhead domain;PF00941 FAD binding domain in molybdopterin dehydrogenase;PF03450 CO dehydrogenase flavoprotein C-terminal domain;PF02738 Molybdopterin-binding domain of aldehyde dehydrogenase;PF01799 [2Fe-2S] binding domain;PF00111 2Fe-2S iron-sulfur cluster binding domain	IPR000674 Aldehyde oxidase/xanthine dehydrogenase, a/b hammerhead;IPR002346 Molybdopterin dehydrogenase, FAD-binding;IPR005107 CO dehydrogenase flavoprotein, C-terminal;IPR008274 Aldehyde oxidase/xanthine dehydrogenase, molybdopterin binding;IPR002888 [2Fe-2S]-binding;IPR001041 2Fe-2S ferredoxin-type iron-sulfur binding domain	AT4G34890
NbL00g00370	1-acyl-sn-glycerol-3-phosphate acyltransferase PLS1-like LOC107762164 transcript variant X1 XP_016435982.1	11.3.1 lipid metabolism.Phospholipid synthesis.1-acylglycerol-3-phosphate O-acyltransferase	lysophosphatidyl acyltransferase 2	5.2.1.2.4 Lipid metabolism.glycerolipid metabolism.phosphatidate biosynthesis.endoplasmic reticulum phosphatidate biosynthesis.lysophosphatidate acyltransferase (LPAT)	1-acylglycerol-3-phosphate O-acyltransferase	PF01553 Acyltransferase;PF16076 Acyltransferase C-terminus	IPR002123 Phospholipid/glycerol acyltransferase;IPR032098 Acyltransferase, C-terminal domain	AT3G57650
NbL00g00380	polyadenylate-binding protein RBP47B' LOC104108580 XP_009615947.1	27.3.99 RNA.regulation of transcription.unclassified	RNA-binding (RRM/RBD/RNP motifs) family protein	16.4.9.5 RNA processing.RNA homeostasis.mRNA stress granule formation.regulatory factor (RBP45/47)	regulatory factor (RBP45/47) of mRNA stress granule formation	PF00076 RNA recognition motif. (a.k.a. RRM, RBD, or RNP domain);PF00076 RNA recognition motif. (a.k.a. RRM, RBD, or RNP domain);PF00076 RNA recognition motif. (a.k.a. RRM, RBD, or RNP domain)	IPR000504 RNA recognition motif domain;IPR000504 RNA recognition motif domain;IPR000504 RNA recognition motif domain	AT5G19350
NbL00g00390	GTPase Der LOC109241096 XP_019263357.1	30.5 signalling.G-proteins	GTP-binding family protein	35.2 not assigned.not annotated	no hits & (original description: none)	PF14714 KH-domain-like of EngA bacterial GTPase enzymes, C-terminal;PF01926 50S ribosome-binding GTPase;PF01926 50S ribosome-binding GTPase	IPR032859 GTPase Der, C-terminal KH-domain-like;IPR006073 GTP binding domain;IPR006073 GTP binding domain	AT3G12080
NbL00g00400	GTPase Der LOC109241096 XP_019263357.1	35.2 not assigned.unknown	Unknown	35.2 not assigned.not annotated	no hits & (original description: none)	/	/	/
NbL00g00410	tRNA-specific 2-thiouridylase MnmA-like LOC107827275 XP_016509856.1	27.1 RNA.processing	tRNA (5-methylaminomethyl-2-thiouridylate)-methyltransferase	16.6.2.1.1.1 RNA processing.organelle machinery.RNA modification.tRNA maturation.MnmA pathway.tRNA thiouridylase	tRNA thiouridylase	PF03054 tRNA methyl transferase	- -	AT1G51310
NbL00g00420	uncharacterized LOC107794931 ncRNA XR_001650006.1_	27.1.1 RNA.processing.splicing	maturase K	16.6.1.1.7 RNA processing.organelle machinery.pre-RNA splicing.plastidial RNA splicing.maturase (MatK)	maturase (MatK)	PF01348 Type II intron maturase;PF01824 MatK/TrnK amino terminal region	IPR024937 Domain X;IPR024942 Maturase MatK, N-terminal domain	ATCG00040
NbL00g00430	uncharacterized LOC107794931 ncRNA XR_001650006.1_	27.1.1 RNA.processing.splicing	Unknown	35.2 not assigned.not annotated	no hits & (original description: none)	/	/	/
NbL00g00440	NAD(P)H-quinone oxidoreductase subunit 2 A chloroplastic-like LOC117277440 XP_033512758.1	1.1.40 PS.lightreaction.cyclic electron flow-chlororespiration	Unknown	35.1 not assigned.annotated	NAD(P)H-quinone oxidoreductase subunit 2 A, chloroplastic OS=Coffea arabica (sp|p0cc48|nu2c1_cofar : 543.0)	PF00361 Proton-conducting membrane transporter	IPR001750 NADH:quinone oxidoreductase/Mrp antiporter, membrane subunit	ATCG01250
NbL00g00450	NAD(P)H-quinone oxidoreductase subunit 2 A chloroplastic-like LOC117277440 XP_033512758.1	1.1.40 PS.lightreaction.cyclic electron flow-chlororespiration	Unknown	35.1 not assigned.annotated	NAD(P)H-quinone oxidoreductase subunit 2 A, chloroplastic OS=Coffea arabica (sp|p0cc48|nu2c1_cofar : 543.0)	PF00361 Proton-conducting membrane transporter	IPR001750 NADH:quinone oxidoreductase/Mrp antiporter, membrane subunit	ATCG01250
NbL00g00460	TMV resistance protein N-like LOC107791820 XP_016469447.1	35.2 not assigned.unknown	Unknown	35.2 not assigned.not annotated	no hits & (original description: none)	/	/	/
NbL00g00470	protein TIC 214-like LOC118479839 XP_035830528.1	1.1.6 PS.lightreaction.NADH DH	NADH-Ubiquinone oxidoreductase (complex I)%2C chain 5 protein	1.1.8.1.1.6 Photosynthesis.photophosphorylation.chlororespiration.NADH dehydrogenase-like (NDH) complex.membrane subcomplex M.component NdhF	component NdhF of NDH membrane subcomplex M	PF00662 NADH-Ubiquinone oxidoreductase (complex I), chain 5 N-terminus;PF01010 NADH-dehyrogenase subunit F, TMs, (complex I) C-terminus;PF00361 Proton-conducting membrane transporter	IPR001516 NADH-Ubiquinone oxidoreductase (complex I), chain 5 N-terminal;IPR002128 NADH:ubiquinone/plastoquinone oxidoreductase, chloroplast chain 5, C-terminal;IPR001750 NADH:quinone oxidoreductase/Mrp antiporter, membrane subunit	ATCG01010
NbL00g00480	NAD(P)H-quinone oxidoreductase chain 4 chloroplastic-like LOC114266672 XP_028063390.1	29.8 protein.assembly and cofactor ligation	Cytochrome C assembly protein	1.1.2.9.2.1 Photosynthesis.photophosphorylation.cytochrome b6/f complex.assembly.CCS cytochrome f/c6 maturation system (system II).assembly factor (CcsA)	assembly factor CcsA of CCS cytochrome f/c6 maturation system (system II)	PF01578 Cytochrome C assembly protein	IPR002541 Cytochrome c assembly protein	ATCG01040
NbL00g00490	NAD(P)H-quinone oxidoreductase chain 4 chloroplastic-like LOC114266672 XP_028063390.1	29.8 protein.assembly and cofactor ligation	Cytochrome C assembly protein	1.1.2.9.2.1 Photosynthesis.photophosphorylation.cytochrome b6/f complex.assembly.CCS cytochrome f/c6 maturation system (system II).assembly factor (CcsA)	assembly factor CcsA of CCS cytochrome f/c6 maturation system (system II)	PF01578 Cytochrome C assembly protein	IPR002541 Cytochrome c assembly protein	ATCG01040
NbL00g00500	protein TIC 214 LOC117278335 partial XP_033513689.1	29.8 protein.assembly and cofactor ligation	Unknown	23.1.3.1.2 Protein translocation.chloroplast.inner envelope TIC translocation system.TIC-20 complex.component Tic214	component Tic214 of inner envelope TIC-20 complex	/	/	ATCG01130
NbL00g00510	protein TIC 214 LOC117278335 partial XP_033513689.1	29.8 protein.assembly and cofactor ligation	Unknown	23.1.3.1.2 Protein translocation.chloroplast.inner envelope TIC translocation system.TIC-20 complex.component Tic214	component Tic214 of inner envelope TIC-20 complex	/	/	ATCG01130
NbL00g00520	cytochrome c biogenesis CcmF C-terminal-like mitochondrial protein LOC116001272 XP_031097017.1	35.2 not assigned.unknown	Unknown	35.2 not assigned.not annotated	no hits & (original description: none)	/	/	/
NbL00g00530	photosystem II CP43 reaction center protein-like LOC108943857 XP_033510060.1	1.1.1.2 PS.lightreaction.photosystem II.PSII polypeptide subunits	photosystem II reaction center protein D	35.1 not assigned.annotated	Photosystem II D2 protein OS=Lactuca sativa (sp|q56p05|psbd_lacsa : 261.0)	PF00124 Photosynthetic reaction centre protein	IPR000484 Photosynthetic reaction centre, L/M	ATCG00270
NbL00g00540	photosystem II CP43 reaction center protein-like LOC108943857 XP_033510060.1	1.1.1.2 PS.lightreaction.photosystem II.PSII polypeptide subunits	photosystem II reaction center protein D	35.1 not assigned.annotated	Photosystem II D2 protein OS=Lactuca sativa (sp|q56p05|psbd_lacsa : 261.0)	PF00124 Photosynthetic reaction centre protein	IPR000484 Photosynthetic reaction centre, L/M	ATCG00270
NbL00g00550	NADH-ubiquinone oxidoreductase chain 2 LOC117275870 transcript variant X2 XP_033511089.1	35.2 not assigned.unknown	Unknown	35.1 not assigned.annotated	NADH-ubiquinone oxidoreductase chain 2 OS=Beta vulgaris (sp|p15688|nu2m_betvu : 140.0)	/	/	/
NbL00g00560	NADH-ubiquinone oxidoreductase chain 2 LOC117275870 transcript variant X2 XP_033511089.1	35.2 not assigned.unknown	Unknown	35.1 not assigned.annotated	NADH-ubiquinone oxidoreductase chain 2 OS=Beta vulgaris (sp|p15688|nu2m_betvu : 140.0)	/	/	/
NbL00g00570	DNA repair protein RAD51 homolog 4 LOC104237560 XP_009790034.1	28.2 DNA.repair	DNA repair RAD51-like protein	14.3.6.2 DNA damage response.homologous recombination repair (HR).single-strand annealing (SSA) pathway.protein factor (RAD51D)	protein factor (RAD51D) of single-strand annealing (SSA) pathway	PF08423 Rad51	IPR013632 DNA recombination and repair protein Rad51-like, C-terminal	AT1G07745
NbL00g00580	glutelin type-B 2-like LOC109240791 XP_019263019.1	33.1 development.storage proteins	RmlC-like cupins superfamily protein	35.2 not assigned.not annotated	no hits & (original description: none)	PF00190 Cupin	IPR006045 Cupin 1	AT1G07750
NbL00g00590	glutelin type-B 2-like LOC109240791 XP_019263019.1	33.1 development.storage proteins	RmlC-like cupins superfamily protein	19.5.1.3.2 Protein homeostasis.protein storage.seed storage protein activities.11S globulin family.globulin seed storage protein	globulin seed storage protein	PF00190 Cupin;PF00190 Cupin	IPR006045 Cupin 1;IPR006045 Cupin 1	AT1G07750
NbL00g00600	uncharacterized LOC109215116 partial XP_019234681.1	35.2 not assigned.unknown	Unknown	35.2 not assigned.not annotated	no hits & (original description: none)	/	/	/
NbL00g00610	UDP-galactose/UDP-glucose transporter 5-like LOC107785939 XP_016462854.1	29.4 protein.postranslational modification;34.11 transport.NDP-sugars at the ER	UDP-N-acetylglucosamine (UAA) transporter family	24.2.1.1.5 Solute transport.carrier-mediated transport.DMT superfamily.NST-TPT group.nucleotide sugar transporter (UTR1/5)	nucleotide sugar transporter (UTR1/5)	PF08449 UAA transporter family	IPR013657 UAA transporter	AT5G59740
NbL00g00620	/	35.2 not assigned.unknown	Unknown	35.2 not assigned.not annotated	no hits & (original description: none)	/	/	/
NbL00g00630	monofunctional riboflavin biosynthesis protein RIBA 3 chloroplastic LOC109240789 XP_019263016.1	18.3.1 Co-factor and vitamine metabolism.riboflavin.GTP cyclohydrolase II	monofunctional riboflavin biosynthesis protein RIBA 3	7.10.2 Coenzyme metabolism.FMN/FAD biosynthesis.monofunctional GTP cyclohydrolase II (RibA)	monofunctional GTP cyclohydrolase II (RibA)	PF00926 3,4-dihydroxy-2-butanone 4-phosphate synthase;PF00925 GTP cyclohydrolase II	IPR000422 3,4-dihydroxy-2-butanone 4-phosphate synthase, RibB;IPR032677 GTP cyclohydrolase II	AT5G59750
NbL00g00640	uncharacterized LOC109240788 XP_019263015.1	35.2 not assigned.unknown	Unknown	35.2 not assigned.not annotated	no hits & (original description: none)	PF07795 Protein of unknown function (DUF1635)	IPR012862 Protein of unknown function DUF1635	AT2G28690
NbL00g00650	selT-like protein LOC107781410 XP_016457594.1	15 metal handling	Selenoprotein%2C Rdx type	35.1 not assigned.annotated	SelT-like protein OS=Arabidopsis thaliana (sp|q9stz2|selt_arath : 232.0)	PF10262 Rdx family	IPR011893 Selenoprotein, Rdx-type	AT5G58640
NbL00g00660	selT-like protein LOC107781410 XP_016457594.1	15 metal handling	Unknown	35.2 not assigned.not annotated	no hits & (original description: none)	/	/	/
NbL00g00670	uncharacterized LOC107781411 transcript variant X2 XP_016457597.1	35.1 not assigned.no ontology	Unknown	35.2 not assigned.not annotated	no hits & (original description: none)	/	/	AT5G05570
NbL00g00680	dof zinc finger protein DOF2.4-like LOC109215758 XP_019235411.1	27.3.8 RNA.regulation of transcription.C2C2(Zn) DOF zinc finger family	Unknown	15.5.1.5 RNA biosynthesis.transcriptional regulation.C2C2 transcription factor superfamily.transcription factor (DOF)	transcription factor (DOF)	PF02701 Dof domain, zinc finger	IPR003851 Zinc finger, Dof-type	AT2G37590
NbL00g00690	uncharacterized LOC104228500 XP_009779276.1	35.2 not assigned.unknown	Unknown	35.2 not assigned.not annotated	no hits & (original description: none)	/	/	/
NbL00g00700	uncharacterized LOC107831089 XP_016514301.1	35.2 not assigned.unknown	Unknown	35.2 not assigned.not annotated	no hits & (original description: none)	PF07795 Protein of unknown function (DUF1635)	IPR012862 Protein of unknown function DUF1635	AT2G28690
NbL00g00710	acetyl-coenzyme A synthetase chloroplastic/glyoxysomal-like LOC109242942 transcript variant X2 XP_019265381.1	11.1.8 lipid metabolism.FA synthesis and FA elongation.acyl coa ligase	acetyl-CoA synthetase	5.1.2.3 Lipid metabolism.fatty acid metabolism.acetyl-CoA generation.plastidial acetyl-CoA synthetase	plastidial acetyl-CoA synthetase	PF13193 AMP-binding enzyme C-terminal domain;PF00501 AMP-binding enzyme	IPR025110 AMP-binding enzyme, C-terminal domain;IPR000873 AMP-dependent synthetase/ligase	AT5G36880
NbL00g00720	uncharacterized LOC109230088 XP_019251164.1	35.2 not assigned.unknown	Unknown	35.2 not assigned.not annotated	no hits & (original description: none)	PF14244 gag-polypeptide of LTR copia-type	IPR029472 Retrotransposon Copia-like, N-terminal	/
NbL00g00730	uncharacterized LOC109223286 XP_019243084.1	35.2 not assigned.unknown	Unknown	35.2 not assigned.not annotated	no hits & (original description: none)	/	/	/
NbL00g00740	acetyl-coenzyme A synthetase chloroplastic/glyoxysomal-like LOC109242942 transcript variant X2 XP_019265381.1	11.1.8 lipid metabolism.FA synthesis and FA elongation.acyl coa ligase	acetyl-CoA synthetase	5.1.2.3 Lipid metabolism.fatty acid metabolism.acetyl-CoA generation.plastidial acetyl-CoA synthetase	plastidial acetyl-CoA synthetase	PF13193 AMP-binding enzyme C-terminal domain;PF00501 AMP-binding enzyme	IPR025110 AMP-binding enzyme, C-terminal domain;IPR000873 AMP-dependent synthetase/ligase	AT5G36880
NbL00g00750	uncharacterized LOC109230088 XP_019251164.1	35.2 not assigned.unknown	Unknown	35.2 not assigned.not annotated	no hits & (original description: none)	PF14244 gag-polypeptide of LTR copia-type	IPR029472 Retrotransposon Copia-like, N-terminal	/
NbL00g00760	uncharacterized LOC109223286 XP_019243084.1	35.2 not assigned.unknown	Unknown	35.2 not assigned.not annotated	no hits & (original description: none)	/	/	/
NbL00g00770	uncharacterized LOC109233795 XP_019255202.1	35.2 not assigned.unknown	Unknown	35.2 not assigned.not annotated	no hits & (original description: none)	PF00078 Reverse transcriptase (RNA-dependent DNA polymerase)	IPR000477 Reverse transcriptase domain	/
NbL00g00780	uncharacterized LOC109212942 XP_019232222.1	35.2 not assigned.unknown	Unknown	35.2 not assigned.not annotated	no hits & (original description: none)	/	/	AT5G59350
NbL00g00790	uncharacterized LOC109212942 XP_019232222.1	35.2 not assigned.unknown	Unknown	35.2 not assigned.not annotated	no hits & (original description: none)	/	/	AT5G59350
NbL00g00800	uncharacterized LOC107768507 transcript variant X2 XP_016443122.1	35.1 not assigned.no ontology	hypothetical protein	17.6.1.3.35 Protein biosynthesis.organelle machinery.mitochondrial ribosome biogenesis.small ribosomal subunit proteome.component mS86	component mS86 of small ribosomal subunit proteome	PF16860 CHCH-CHCH-like Cx9C, IMS import disulfide relay-system,	IPR031731 IMS import disulfide relay-system, CHCH-CHCH-like Cx9C	AT1G47278
NbL00g00810	heat shock cognate 70 kDa protein 2-like LOC109216626 XP_019236347.1	20.2.1 stress.abiotic.heat;29.6 protein.folding	heat shock cognate protein 70-1	19.1.5.1 Protein homeostasis.protein quality control.cytosolic Hsp70 chaperone system.chaperone (Hsp70)	chaperone (Hsp70)	PF00012 Hsp70 protein	IPR013126 Heat shock protein 70 family	AT5G02500
NbL00g00820	heat shock cognate 70 kDa protein 2-like LOC109216626 XP_019236347.1	20.2.1 stress.abiotic.heat;29.6 protein.folding	heat shock cognate protein 70-1	19.1.5.1 Protein homeostasis.protein quality control.cytosolic Hsp70 chaperone system.chaperone (Hsp70)	chaperone (Hsp70)	PF00012 Hsp70 protein	IPR013126 Heat shock protein 70 family	AT5G02500
NbL00g00830	photosystem II CP47 reaction center protein-like LOC114319249 XP_028122056.1	1.1.1.2 PS.lightreaction.photosystem II.PSII polypeptide subunits	photosystem II reaction center protein B	1.1.1.2.1.3 Photosynthesis.photophosphorylation.photosystem II.PS-II complex.reaction center complex.component CP47/PsbB	component PsbB/CP47 of PS-II reaction center complex	PF00421 Photosystem II protein	IPR000932 Photosystem antenna protein-like	ATCG00680
NbL00g00840	photosystem II CP47 reaction center protein-like LOC114319249 XP_028122056.1	1.1.1.2 PS.lightreaction.photosystem II.PSII polypeptide subunits	photosystem II reaction center protein B	1.1.1.2.1.3 Photosynthesis.photophosphorylation.photosystem II.PS-II complex.reaction center complex.component CP47/PsbB	component PsbB/CP47 of PS-II reaction center complex	PF00421 Photosystem II protein	IPR000932 Photosystem antenna protein-like	ATCG00680
NbL00g00850	protein Ycf2 LOC117275644 XP_033510843.1	29.8 protein.assembly and cofactor ligation	Chloroplast Ycf2%3BATPase%2C AAA type%2C core	23.1.3.4.2 Protein translocation.chloroplast.inner envelope TIC translocation system.AAA-ATPase motor complex.regulatory component YCF2	regulatory component YCF2 of AAA-ATPase motor complex	PF05695 Plant protein of unknown function (DUF825);PF00004 ATPase family associated with various cellular activities (AAA)	IPR008543 Uncharacterised protein family Ycf2;IPR003959 ATPase, AAA-type, core	ATCG01280
NbL00g00860	protein TIC 214-like LOC118479839 XP_035830528.1	1.1.6 PS.lightreaction.NADH DH	NADH-Ubiquinone oxidoreductase (complex I)%2C chain 5 protein	35.1 not assigned.annotated	NAD(P)H-quinone oxidoreductase subunit 5, chloroplastic OS=Nicotiana sylvestris (sp|q3c1n9|nu5c_nicsy : 627.0)	PF01010 NADH-dehyrogenase subunit F, TMs, (complex I) C-terminus	IPR002128 NADH:ubiquinone/plastoquinone oxidoreductase, chloroplast chain 5, C-terminal	ATCG01010
NbL00g00870	NAD(P)H-quinone oxidoreductase subunit 2 A chloroplastic-like LOC117277440 XP_033512758.1	1.1.40 PS.lightreaction.cyclic electron flow-chlororespiration	Unknown	35.2 not assigned.not annotated	no hits & (original description: none)	/	/	/
NbL00g00880	protein TIC 214 LOC117278335 partial XP_033513689.1	29.8 protein.assembly and cofactor ligation	Unknown	23.1.3.1.2 Protein translocation.chloroplast.inner envelope TIC translocation system.TIC-20 complex.component Tic214	component Tic214 of inner envelope TIC-20 complex	PF05758 Ycf1	IPR008896 Protein TIC214	ATCG01130
NbL00g00890	protein TIC 214 LOC117278335 partial XP_033513689.1	29.8 protein.assembly and cofactor ligation	Unknown	23.1.3.1.2 Protein translocation.chloroplast.inner envelope TIC translocation system.TIC-20 complex.component Tic214	component Tic214 of inner envelope TIC-20 complex	PF05758 Ycf1	IPR008896 Protein TIC214	ATCG01130
NbL00g00900	NAD(P)H-quinone oxidoreductase chain 4 chloroplastic LOC109226728 XP_019247117.1	1.1.6 PS.lightreaction.NADH DH	NADH-plastoquinone oxidoreductase subunit	1.1.8.1.1.4 Photosynthesis.photophosphorylation.chlororespiration.NADH dehydrogenase-like (NDH) complex.membrane subcomplex M.component NdhD	component NdhD of NDH membrane subcomplex M	PF00361 Proton-conducting membrane transporter	IPR001750 NADH:quinone oxidoreductase/Mrp antiporter, membrane subunit	ATCG01050
NbL00g00910	protein TIC 214-like LOC118479839 XP_035830528.1	1.1.6 PS.lightreaction.NADH DH	NADH-Ubiquinone oxidoreductase (complex I)%2C chain 5 protein	1.1.8.1.1.6 Photosynthesis.photophosphorylation.chlororespiration.NADH dehydrogenase-like (NDH) complex.membrane subcomplex M.component NdhF	component NdhF of NDH membrane subcomplex M	PF00662 NADH-Ubiquinone oxidoreductase (complex I), chain 5 N-terminus;PF00361 Proton-conducting membrane transporter	IPR001516 NADH-Ubiquinone oxidoreductase (complex I), chain 5 N-terminal;IPR001750 NADH:quinone oxidoreductase/Mrp antiporter, membrane subunit	ATCG01010
NbL00g00920	protein TIC 214-like LOC118479839 XP_035830528.1	1.1.6 PS.lightreaction.NADH DH	NADH-Ubiquinone oxidoreductase (complex I)%2C chain 5 protein	1.1.8.1.1.6 Photosynthesis.photophosphorylation.chlororespiration.NADH dehydrogenase-like (NDH) complex.membrane subcomplex M.component NdhF	component NdhF of NDH membrane subcomplex M	PF00662 NADH-Ubiquinone oxidoreductase (complex I), chain 5 N-terminus;PF00361 Proton-conducting membrane transporter	IPR001516 NADH-Ubiquinone oxidoreductase (complex I), chain 5 N-terminal;IPR001750 NADH:quinone oxidoreductase/Mrp antiporter, membrane subunit	ATCG01010
NbL00g00930	NAD(P)H-quinone oxidoreductase subunit 2 A chloroplastic-like LOC117277440 XP_033512758.1	1.1.40 PS.lightreaction.cyclic electron flow-chlororespiration	Unknown	35.1 not assigned.annotated	NAD(P)H-quinone oxidoreductase subunit 2 A, chloroplastic OS=Coffea arabica (sp|p0cc48|nu2c1_cofar : 543.0)	PF00361 Proton-conducting membrane transporter	IPR001750 NADH:quinone oxidoreductase/Mrp antiporter, membrane subunit	ATCG01250
NbL00g00940	photosystem II CP47 reaction center protein-like LOC114319249 XP_028122056.1	1.1.1.2 PS.lightreaction.photosystem II.PSII polypeptide subunits	photosystem II reaction center protein B	1.1.1.2.1.3 Photosynthesis.photophosphorylation.photosystem II.PS-II complex.reaction center complex.component CP47/PsbB	component PsbB/CP47 of PS-II reaction center complex	PF00421 Photosystem II protein	IPR000932 Photosystem antenna protein-like	ATCG00680
NbL00g00950	photosystem II CP47 reaction center protein-like LOC114319249 XP_028122056.1	1.1.1.2 PS.lightreaction.photosystem II.PSII polypeptide subunits	photosystem II reaction center protein B	1.1.1.2.1.3 Photosynthesis.photophosphorylation.photosystem II.PS-II complex.reaction center complex.component CP47/PsbB	component PsbB/CP47 of PS-II reaction center complex	PF00421 Photosystem II protein	IPR000932 Photosystem antenna protein-like	ATCG00680
NbL00g00960	cytochrome f LOC117278543 XP_033513911.1	35.2 not assigned.unknown	Unknown	35.2 not assigned.not annotated	no hits & (original description: none)	/	/	/
NbL00g00970	probable peroxygenase 4 LOC107765104 transcript variant X1 XP_016439197.1	11.4 lipid metabolism.TAG synthesis;33.99 development.unspecified	Caleosin-related family protein	5.8.3 Lipid metabolism.lipid droplet-associated activities.peroxygenase (CALEOSIN/CLO/PXG)	peroxygenase (CALEOSIN)	PF05042 Caleosin related protein	IPR007736 Caleosin-related	AT1G70670
NbL00g00980	/	35.2 not assigned.unknown	Unknown	35.2 not assigned.not annotated	no hits & (original description: none)	/	/	/
NbL00g00990	NAD(P)H-quinone oxidoreductase chain 4 chloroplastic-like LOC114266672 XP_028063390.1	29.8 protein.assembly and cofactor ligation	Cytochrome C assembly protein	1.1.2.9.2.1 Photosynthesis.photophosphorylation.cytochrome b6/f complex.assembly.CCS cytochrome f/c6 maturation system (system II).assembly factor (CcsA)	assembly factor CcsA of CCS cytochrome f/c6 maturation system (system II)	PF01578 Cytochrome C assembly protein	IPR002541 Cytochrome c assembly protein	ATCG01040
NbL00g01000	NAD(P)H-quinone oxidoreductase chain 4 chloroplastic-like LOC114266672 XP_028063390.1	29.8 protein.assembly and cofactor ligation	Cytochrome C assembly protein	1.1.2.9.2.1 Photosynthesis.photophosphorylation.cytochrome b6/f complex.assembly.CCS cytochrome f/c6 maturation system (system II).assembly factor (CcsA)	assembly factor CcsA of CCS cytochrome f/c6 maturation system (system II)	PF01578 Cytochrome C assembly protein	IPR002541 Cytochrome c assembly protein	ATCG01040
NbL00g01010	NAD(P)H-quinone oxidoreductase chain 4 chloroplastic-like LOC109227244 XP_019247874.1	1.1.6 PS.lightreaction.NADH DH	NADH-plastoquinone oxidoreductase subunit	35.1 not assigned.annotated	NAD(P)H-quinone oxidoreductase chain 4, chloroplastic OS=Solanum lycopersicum (sp|q2a7b8|nu4c_sollc : 212.0)	PF00361 Proton-conducting membrane transporter	IPR001750 NADH:quinone oxidoreductase/Mrp antiporter, membrane subunit	ATCG01050
NbL00g01020	NAD(P)H-quinone oxidoreductase chain 4 chloroplastic LOC109226728 XP_019247117.1	1.1.6 PS.lightreaction.NADH DH	NADH-plastoquinone oxidoreductase subunit	35.1 not assigned.annotated	NAD(P)H-quinone oxidoreductase chain 4, chloroplastic OS=Nicotiana tabacum (sp|p06262|nu4c_tobac : 379.0)	PF00361 Proton-conducting membrane transporter	IPR001750 NADH:quinone oxidoreductase/Mrp antiporter, membrane subunit	ATCG01050
NbL00g01030	NAD(P)H-quinone oxidoreductase chain 4 chloroplastic LOC109226728 XP_019247117.1	1.1.6 PS.lightreaction.NADH DH	NADH:ubiquinone/plastoquinone oxidoreductase%2C chain 6	1.1.8.1.1.7 Photosynthesis.photophosphorylation.chlororespiration.NADH dehydrogenase-like (NDH) complex.membrane subcomplex M.component NdhG	component NdhG of NDH membrane subcomplex M	PF00499 NADH-ubiquinone/plastoquinone oxidoreductase chain 6	IPR001457 NADH:ubiquinone/plastoquinone oxidoreductase, chain 6	ATCG01080
NbL00g01040	B3 domain-containing protein REM10-like LOC107848952 transcript variant X3 misc_RNA XR_001668203.1_	1.1.40 PS.lightreaction.cyclic electron flow-chlororespiration	NADPH dehydrogenase	1.1.8.1.2.2 Photosynthesis.photophosphorylation.chlororespiration.NADH dehydrogenase-like (NDH) complex.subcomplex A.component NdhI	component NdhI of NDH subcomplex A	PF13187 4Fe-4S dicluster domain	IPR017896 4Fe-4S ferredoxin-type, iron-sulphur binding domain	ATCG01090
NbL00g01050	B3 domain-containing protein REM10-like LOC107848952 transcript variant X3 misc_RNA XR_001668203.1_	1.1.40 PS.lightreaction.cyclic electron flow-chlororespiration	NADH dehydrogenase family protein	35.1 not assigned.annotated	NAD(P)H-quinone oxidoreductase subunit 1, chloroplastic OS=Nicotiana sylvestris (sp|q3c1p9|nu1c_nicsy : 345.0)	PF00146 NADH dehydrogenase	IPR001694 NADH:ubiquinone oxidoreductase, subunit 1/F420H2 oxidoreductase subunit H	ATCG01100
NbL00g01060	protein TIC 214 LOC117278335 partial XP_033513689.1	29.8 protein.assembly and cofactor ligation	Unknown	35.1 not assigned.annotated	Protein TIC 214 OS=Nicotiana tabacum (sp|p12222|ti214_tobac : 887.0)	/	/	ATCG01130
NbL00g01070	protein TIC 214 LOC117278335 partial XP_033513689.1	29.8 protein.assembly and cofactor ligation	Unknown	35.1 not assigned.annotated	Protein TIC 214 OS=Nicotiana tabacum (sp|p12222|ti214_tobac : 887.0)	/	/	ATCG01130
NbL00g01080	protein TIC 214 LOC117278335 partial XP_033513689.1	29.8 protein.assembly and cofactor ligation	Unknown	35.1 not assigned.annotated	Protein TIC 214 OS=Nicotiana tabacum (sp|p12222|ti214_tobac : 464.0)	/	/	ATCG01130
NbL00g01090	NAD(P)H-quinone oxidoreductase subunit 2 A chloroplastic-like LOC117277440 XP_033512758.1	1.1.40 PS.lightreaction.cyclic electron flow-chlororespiration	Unknown	35.1 not assigned.annotated	NAD(P)H-quinone oxidoreductase subunit 2 A, chloroplastic OS=Coffea arabica (sp|p0cc48|nu2c1_cofar : 543.0)	PF00361 Proton-conducting membrane transporter	IPR001750 NADH:quinone oxidoreductase/Mrp antiporter, membrane subunit	ATCG01250
NbL00g01100	NAD(P)H-quinone oxidoreductase subunit 2 A chloroplastic-like LOC117277440 XP_033512758.1	1.1.40 PS.lightreaction.cyclic electron flow-chlororespiration	Unknown	35.1 not assigned.annotated	NAD(P)H-quinone oxidoreductase subunit 2 A, chloroplastic OS=Coffea arabica (sp|p0cc48|nu2c1_cofar : 543.0)	PF00361 Proton-conducting membrane transporter	IPR001750 NADH:quinone oxidoreductase/Mrp antiporter, membrane subunit	ATCG01250
NbL00g01110	DNA-directed RNA polymerase subunit beta''-like LOC109236054 XP_019257829.1	27.2 RNA.transcription	DNA-directed RNA polymerase family protein	15.6.1.2.1.4 RNA biosynthesis.organelle machinery.RNA polymerase activities.plastid-encoded RNA polymerase (PEP) complex.core components.core component RpoC2	core component plastid-encoded RNA polymerase (RpoC2)	PF04998 RNA polymerase Rpb1, domain 5	IPR007081 RNA polymerase Rpb1, domain 5	ATCG00170
NbL00g01120	DNA-directed RNA polymerase subunit beta''-like LOC109236054 XP_019257829.1	27.2 RNA.transcription	DNA-directed RNA polymerase family protein	15.6.1.2.1.4 RNA biosynthesis.organelle machinery.RNA polymerase activities.plastid-encoded RNA polymerase (PEP) complex.core components.core component RpoC2	core component plastid-encoded RNA polymerase (RpoC2)	PF04998 RNA polymerase Rpb1, domain 5	IPR007081 RNA polymerase Rpb1, domain 5	ATCG00170
NbL00g01130	DNA-directed RNA polymerase subunit beta-like LOC112323823 XP_024439131.1	27.2 RNA.transcription	RNA polymerase subunit beta	35.1 not assigned.annotated	DNA-directed RNA polymerase subunit beta OS=Nicotiana tabacum (sp|p06271|rpob_tobac : 1379.0)	PF04565 RNA polymerase Rpb2, domain 3;PF04563 RNA polymerase beta subunit;PF04561 RNA polymerase Rpb2, domain 2;PF00562 RNA polymerase Rpb2, domain 6	IPR007645 RNA polymerase Rpb2, domain 3;IPR007644 RNA polymerase, beta subunit, protrusion;IPR007642 RNA polymerase Rpb2, domain 2;IPR007120 DNA-directed RNA polymerase, subunit 2, hybrid-binding domain	ATCG00190
NbL00g01140	photosystem II CP43 reaction center protein LOC117277463 XP_033512787.1	1.1.1.2 PS.lightreaction.photosystem II.PSII polypeptide subunits	photosystem II reaction center protein C	1.1.1.2.1.4 Photosynthesis.photophosphorylation.photosystem II.PS-II complex.reaction center complex.component CP43/PsbC	component PsbC/CP43 of PS-II reaction center complex	PF00421 Photosystem II protein	IPR000932 Photosystem antenna protein-like	ATCG00280
NbL00g01150	photosystem II CP43 reaction center protein LOC117277463 XP_033512787.1	1.1.1.2 PS.lightreaction.photosystem II.PSII polypeptide subunits	photosystem II reaction center protein C	1.1.1.2.1.4 Photosynthesis.photophosphorylation.photosystem II.PS-II complex.reaction center complex.component CP43/PsbC	component PsbC/CP43 of PS-II reaction center complex	PF00421 Photosystem II protein	IPR000932 Photosystem antenna protein-like	ATCG00280
NbL00g01160	photosystem I P700 chlorophyll a apoprotein A1 LOC117274807 XP_033510061.1	1.1.2.2 PS.lightreaction.photosystem I.PSI polypeptide subunits	Photosystem I%2C PsaA/PsaB protein	1.1.4.2.1 Photosynthesis.photophosphorylation.photosystem I.PS-I complex.apoprotein component PsaA	apoprotein PsaA of PS-I complex	PF00223 Photosystem I psaA/psaB protein	IPR001280 Photosystem I PsaA/PsaB	ATCG00350
NbL00g01170	photosystem I P700 chlorophyll a apoprotein A1 LOC117274807 XP_033510061.1	1.1.2.2 PS.lightreaction.photosystem I.PSI polypeptide subunits	Photosystem I%2C PsaA/PsaB protein	1.1.4.2.1 Photosynthesis.photophosphorylation.photosystem I.PS-I complex.apoprotein component PsaA	apoprotein PsaA of PS-I complex	PF00223 Photosystem I psaA/psaB protein	IPR001280 Photosystem I PsaA/PsaB	ATCG00350
NbL00g01180	MLP-like protein 43 LOC107812942 XP_016493620.1	35.2 not assigned.unknown	Unknown	35.2 not assigned.not annotated	no hits & (original description: none)	PF00407 Pathogenesis-related protein Bet v 1 family	IPR000916 Bet v I/Major latex protein	/
NbL00g01190	MLP-like protein 43 LOC107812942 XP_016493620.1	35.2 not assigned.unknown	Unknown	35.2 not assigned.not annotated	no hits & (original description: none)	PF00407 Pathogenesis-related protein Bet v 1 family	IPR000916 Bet v I/Major latex protein	/
NbL00g01200	kirola-like LOC109226536 XP_019246860.1	20.1 stress.biotic;20.2.99 stress.abiotic.unspecified	Unknown	35.1 not assigned.annotated	Kirola OS=Actinidia deliciosa (sp|p85524|kiro_actde : 107.0)	PF00407 Pathogenesis-related protein Bet v 1 family	IPR000916 Bet v I/Major latex protein	AT1G70890
NbL00g01210	28S ribosomal RNA LOC117277151 rRNA XR_004507430.1_	35.2 not assigned.unknown	Unknown	35.2 not assigned.not annotated	no hits & (original description: none)	/	/	/
NbL00g01220	28S ribosomal RNA LOC111942835 rRNA XR_002870712.1_	35.2 not assigned.unknown	Unknown	35.2 not assigned.not annotated	no hits & (original description: none)	/	/	/
NbL00g01230	28S ribosomal RNA LOC117278126 rRNA XR_004508443.1_	35.2 not assigned.unknown	Unknown	35.2 not assigned.not annotated	no hits & (original description: none)	/	/	/
NbL00g01240	28S ribosomal RNA LOC117278126 rRNA XR_004508443.1_	35.2 not assigned.unknown	Unknown	35.2 not assigned.not annotated	no hits & (original description: none)	/	/	/
NbL00g01250	uncharacterized LOC109212132 XP_019231292.1	35.2 not assigned.unknown	Core-2/I-branching beta-1%2C6-N-acetylglucosaminyltransferase family protein	35.1 not assigned.annotated	Glycosyltransferase BC10 OS=Oryza sativa subsp. japonica (sp|q65xs5|bc10_orysj : 104.0)	PF02485 Core-2/I-Branching enzyme	IPR003406 Glycosyl transferase, family 14	AT1G68390
NbL00g01260	28S ribosomal RNA LOC117278126 rRNA XR_004508443.1_	35.2 not assigned.unknown	Unknown	35.2 not assigned.not annotated	no hits & (original description: none)	/	/	/
NbL00g01270	uncharacterized LOC104095381 ncRNA XR_686115.3_	35.2 not assigned.unknown	Unknown	35.1 not assigned.annotated	Uncharacterized mitochondrial protein AtMg00030 OS=Arabidopsis thaliana (sp|p93276|m030_arath : 124.0)	/	/	/
NbL00g01280	ribosomal protein S14 mitochondrial LOC109118967 XP_019066557.1	35.2 not assigned.unknown	Unknown	35.1 not assigned.annotated	Uncharacterized mitochondrial protein AtMg00030 OS=Arabidopsis thaliana (sp|p93276|m030_arath : 131.0)	/	/	/
NbL00g01290	ubiquitin thioesterase otubain-like LOC8074858 transcript variant X3 XP_021321832.1	35.2 not assigned.unknown	Unknown	35.1 not assigned.annotated	Uncharacterized mitochondrial protein AtMg01090 OS=Arabidopsis thaliana (sp|p92541|m1090_arath : 81.6)	/	/	/
NbL00g01300	protein transport protein SEC16A homolog LOC109232884 XP_019254119.1	35.2 not assigned.unknown	Unknown	35.2 not assigned.not annotated	no hits & (original description: none)	/	/	/
NbL00g01310	protein transport protein SEC16A homolog LOC109232884 XP_019254119.1	35.2 not assigned.unknown	Unknown	22.1.1.2.3 Vesicle trafficking.anterograde trafficking.Coat protein II (COPII) coatomer machinery.coat protein recruiting.Sar1-GTPase-regulating protein (Sec16)	Sar1-GTPase-regulating protein (Sec16)	PF12932 Vesicle coat trafficking protein Sec16 mid-region;PF12931 Sec23-binding domain of Sec16	IPR024340 Sec16, central conserved domain;IPR024298 Ancestral coatomer element 1, Sec16/Sec31	AT5G47490
NbL00g01320	V-type proton ATPase subunit e1-like LOC109214177 XP_019233614.1	34.1 transport.p- and v-ATPases	Unknown	35.2 not assigned.not annotated	no hits & (original description: none)	/	/	/
NbL00g01330	U3 small nucleolar RNA-associated protein 14 homolog A-like LOC107830027 XP_016512987.1	27.1 RNA.processing;27.1.1 RNA.processing.splicing	U3 ribonucleoprotein (Utp) family protein	17.1.3.2.1.11 Protein biosynthesis.ribosome biogenesis.small ribosomal subunit (SSU).SSU processome.pre-40S ribosomal subunit nuclear assembly.assembly factor (UTP14)	SSU processome assembly factor (UTP14)	PF04615 Utp14 protein	- -	AT4G02400
NbL00g01340	ras-related protein RABE1a LOC109206003 XP_019224313.1	30.5 signalling.G-proteins	Ras-related small GTP-binding family protein	22.5.2.1.5 Vesicle trafficking.multi-pathway trafficking regulation.vesicle tethering.RAB-GTPase activities.E-class RAB GTPase	E-class RAB GTPase	PF00071 Ras family	IPR001806 Small GTPase	AT5G59840
NbL00g01350	GRF1-interacting factor 1 LOC104116583 XP_009625764.1	35.2 not assigned.unknown	Unknown	35.2 not assigned.not annotated	no hits & (original description: none)	/	/	/
NbL00g01360	protein IN2-1 homolog B-like LOC109213349 transcript variant X1 XP_019232688.1	26.9 misc.glutathione S transferases	glutathione transferase lambda 2	10.3.3.5 Redox homeostasis.glutathione-based redox regulation.glutathione S-transferase activities.class lambda glutathione S-transferase;26.7.2.3.2 External stimuli response.toxic compounds.arsenic.glutathione-mediated detoxification.class lambda glutathione S-transferase	class lambda glutathione S-transferase;class lambda glutathione S-transferase	PF13410 Glutathione S-transferase, C-terminal domain;PF13417 Glutathione S-transferase, N-terminal domain	- -;IPR004045 Glutathione S-transferase, N-terminal	AT3G55040
NbL00g01370	uncharacterized LOC107762420 XP_016436263.1	35.2 not assigned.unknown	Unknown	16.4.3.1.2.6 RNA processing.RNA homeostasis.mRNA deadenylation-dependent decay.mRNA deadenylation.CCR4-NOT complex.E3 ubiquitin ligase component NOT4	E3 ubiquitin ligase component NOT4 of mRNA deadenylation CCR4-NOT complex	/	/	/
NbL00g01380	uncharacterized LOC109213340 XP_019232680.1	27.3.67 RNA.regulation of transcription.putative transcription regulator;27.4 RNA.RNA binding;29.5.11.4.2 protein.degradation.ubiquitin.E3.RING	Unknown	16.4.3.1.2.6 RNA processing.RNA homeostasis.mRNA deadenylation-dependent decay.mRNA deadenylation.CCR4-NOT complex.E3 ubiquitin ligase component NOT4	E3 ubiquitin ligase component NOT4 of mRNA deadenylation CCR4-NOT complex	PF14570 RING/Ubox like zinc-binding domain;PF00076 RNA recognition motif. (a.k.a. RRM, RBD, or RNP domain)	- -;IPR000504 RNA recognition motif domain	AT3G45630
NbL00g01390	mediator of RNA polymerase II transcription subunit 15a LOC104220943 transcript variant X4 XP_009770214.1	35.2 not assigned.unknown	Unknown	35.2 not assigned.not annotated	no hits & (original description: none)	/	/	/
NbL00g01400	ATP-dependent 6-phosphofructokinase 6-like LOC109231367 XP_019252558.1	4.1.4 glycolysis.cytosolic branch.phosphofructokinase (PFK);4.2.4 glycolysis.plastid branch.phosphofructokinase (PFK);4.3.4 glycolysis.unclear/dually targeted.phosphofructokinase (PFK)	phosphofructokinase 3	35.1 not assigned.annotated	ATP-dependent 6-phosphofructokinase 3 OS=Arabidopsis thaliana (sp|q94aa4|pfka3_arath : 452.0)	PF00365 Phosphofructokinase	IPR000023 Phosphofructokinase domain	AT4G26270
NbL00g01410	uncharacterized LOC109224915 XP_019245028.1	35.2 not assigned.unknown	DNA-directed RNA polymerase subunit beta (DUF616)	35.2 not assigned.not annotated	no hits & (original description: none)	PF04765 Protein of unknown function (DUF616)	IPR006852 Protein of unknown function DUF616	AT5G42660
NbL00g01420	/	35.2 not assigned.unknown	Unknown	35.2 not assigned.not annotated	no hits & (original description: none)	/	/	/
NbL00g01430	/	35.2 not assigned.unknown	Unknown	35.2 not assigned.not annotated	no hits & (original description: none)	/	/	/
NbL00g01440	protein KAKU4-like LOC107791612 XP_016469182.1	35.2 not assigned.unknown	Unknown	20.4.3.2 Cytoskeleton organisation.nuclear dynamics.nuclear shape determination.CRWN-interacting protein (KAKU4)	nuclear lamina CRWN-interacting protein (KAKU4)	/	/	AT4G31430
NbL00g01450	cytoplasmic 60S subunit biogenesis factor SPCC550.15c LOC104220126 XP_009769243.1	27.3.11 RNA.regulation of transcription.C2H2 zinc finger family	Zinc finger protein 622	17.1.2.2.3.2 Protein biosynthesis.ribosome biogenesis.large ribosomal subunit (LSU).LSU processome.60S ribosomal subunit cytoplasmic maturation.maturation factor (REIL)	LSU processome maturation factor (REIL)	PF12756 C2H2 type zinc-finger (2 copies)	IPR041661 ZN622/Rei1/Reh1, zinc finger C2H2-type	AT4G31420
NbL00g01460	E3 ubiquitin-protein ligase MBR2-like LOC109211310 XP_019230383.1	29.5.11.4.2 protein.degradation.ubiquitin.E3.RING	Unknown	19.2.2.1.4.3.3.3 Protein homeostasis.ubiquitin-proteasome system.ubiquitin-fold protein conjugation.ubiquitin conjugation (ubiquitylation).ubiquitin-ligase E3 activities.RING-domain E3 ligase activities.RING-H2-class ligase activities.CTL-subclass ligase;20.1.5.3 Cytoskeleton organisation.microtubular network.microtubule dynamics.regulatory E3 ubiquitin ligase (MREL/JUL)	RING-H2-class E3 CTL-subclass ubiquitin ligase;regulatory E3 ubiquitin ligase (MREL/JUL) of microtubule dynamics	PF13639 Ring finger domain	IPR001841 Zinc finger, RING-type	AT5G10650
NbL00g01470	testis-expressed sequence 10 protein-like LOC109229232 XP_019250151.1	35.2 not assigned.unknown	Unknown	35.2 not assigned.not annotated	no hits & (original description: none)	PF12333 Rix1 complex component involved in 60S ribosome maturation	IPR024679 Pre-rRNA-processing protein Ipi1, N-terminal	AT5G06350
NbL00g01480	testis-expressed sequence 10 protein-like LOC109229232 XP_019250151.1	35.2 not assigned.unknown	Unknown	35.2 not assigned.not annotated	no hits & (original description: none)	/	/	AT5G06350
NbL00g01490	28S ribosomal RNA LOC111942835 rRNA XR_002870712.1_	35.2 not assigned.unknown	Unknown	35.2 not assigned.not annotated	no hits & (original description: none)	/	/	/
NbL00g01500	28S ribosomal RNA LOC111942835 rRNA XR_002870712.1_	35.2 not assigned.unknown	Unknown	35.2 not assigned.not annotated	no hits & (original description: none)	/	/	/
NbL00g01510	28S ribosomal RNA LOC117278126 rRNA XR_004508443.1_	35.2 not assigned.unknown	Unknown	35.2 not assigned.not annotated	no hits & (original description: none)	/	/	/
NbL00g01520	inner membrane protein BB_0250-like LOC107791568 transcript variant X2 XP_016469140.1	35.2 not assigned.unknown	transmembrane protein	35.2 not assigned.not annotated	no hits & (original description: none)	/	/	AT4G13150
NbL00g01530	probable LRR receptor-like serine/threonine-protein kinase At5g48740 LOC107791566 XP_016469138.1	30.2.1 signalling.receptor kinases.leucine rich repeat I	Unknown	35.2 not assigned.not annotated	no hits & (original description: none)	/	/	/
NbL00g01540	28S ribosomal RNA LOC117278126 rRNA XR_004508443.1_	35.2 not assigned.unknown	Unknown	35.2 not assigned.not annotated	no hits & (original description: none)	/	/	/
NbL00g01550	28S ribosomal RNA LOC111942835 rRNA XR_002870712.1_	35.2 not assigned.unknown	Unknown	35.2 not assigned.not annotated	no hits & (original description: none)	/	/	/
NbL00g01560	28S ribosomal RNA LOC111942835 rRNA XR_002870712.1_	35.2 not assigned.unknown	Unknown	35.2 not assigned.not annotated	no hits & (original description: none)	/	/	/
NbL00g01570	uncharacterized LOC107765485 partial XP_016439628.1	35.2 not assigned.unknown	Unknown	35.2 not assigned.not annotated	no hits & (original description: none)	/	/	/
NbL00g01580	caffeoylshikimate esterase-like LOC109219014 XP_019238958.1	35.1 not assigned.no ontology	Unknown	35.1 not assigned.annotated	Caffeoylshikimate esterase OS=Arabidopsis thaliana (sp|q9c942|cse_arath : 169.0)	PF12146 Serine aminopeptidase, S33	IPR022742 Serine aminopeptidase, S33	AT5G14980
NbL00g01590	2-succinylbenzoate--CoA ligase chloroplastic/peroxisomal LOC109208577 transcript variant X4 misc_RNA XR_002065217.1_	35.1 not assigned.no ontology	Unknown	35.2 not assigned.not annotated	no hits & (original description: none)	PF12146 Serine aminopeptidase, S33	IPR022742 Serine aminopeptidase, S33	AT5G19290
NbL00g01600	2-succinylbenzoate--CoA ligase chloroplastic/peroxisomal LOC104085528 transcript variant X1 XP_009587878.1	18.5.2.4 Co-factor and vitamine metabolism.folate & vitamine K.vitamine K.o-Succinyl-BenzoylCoa Synthetase	acyl-activating enzyme 14	7.14.4 Coenzyme metabolism.phylloquinone biosynthesis.2-succinylbenzoate:CoA ligase (MenE)	2-succinylbenzoate:CoA ligase (MenE)	PF00501 AMP-binding enzyme	IPR000873 AMP-dependent synthetase/ligase	AT1G30520
NbL00g01610	uncharacterized LOC109244565 XP_019267219.1	35.2 not assigned.unknown	Unknown	35.2 not assigned.not annotated	no hits & (original description: none)	/	/	/
NbL00g01620	partner of Y14 and mago LOC109243350 transcript variant X2 misc_RNA XR_002070557.1_	35.2 not assigned.unknown	Unknown	35.2 not assigned.not annotated	no hits & (original description: none)	/	/	/
NbL00g01630	mRNA turnover protein 4 homolog LOC109243349 XP_019265809.1	29.2.1.2.2.80 protein.synthesis.ribosomal protein.eukaryotic.60S subunit.P0	Ribosomal protein L10 family protein	17.1.2.2.2.6 Protein biosynthesis.ribosome biogenesis.large ribosomal subunit (LSU).LSU processome.pre-60S ribosomal subunit nuclear export.export factor (MRT4)	pre-60S subunit nuclear export factor (MRT4)	PF00466 Ribosomal protein L10;PF17777 Insertion domain in 60S ribosomal protein L10P	IPR001790 Ribosomal protein L10P;IPR040637 60S ribosomal protein L10P, insertion domain	AT1G25260
NbL00g01640	/	35.2 not assigned.unknown	Unknown	35.2 not assigned.not annotated	no hits & (original description: none)	/	/	/
NbL00g01650	uncharacterized LOC107781411 transcript variant X2 XP_016457597.1	35.1 not assigned.no ontology	Unknown	35.2 not assigned.not annotated	no hits & (original description: none)	PF00957 Synaptobrevin	IPR001388 Synaptobrevin	AT5G05570
NbL00g01660	selT-like protein LOC107781410 XP_016457594.1	15 metal handling	Selenoprotein%2C Rdx type	35.1 not assigned.annotated	SelT-like protein OS=Arabidopsis thaliana (sp|q9stz2|selt_arath : 236.0)	PF10262 Rdx family	IPR011893 Selenoprotein, Rdx-type	AT5G58640
NbL00g01670	selT-like protein LOC107781410 XP_016457594.1	15 metal handling	Unknown	35.2 not assigned.not annotated	no hits & (original description: none)	/	/	/
NbL00g01680	uncharacterized mitochondrial protein AtMg00810-like LOC107831132 XP_016514347.1	30.2.17 signalling.receptor kinases.DUF 26	Unknown	35.1 not assigned.annotated	Retrovirus-related Pol polyprotein from transposon RE1 OS=Arabidopsis thaliana (sp|q94hw2|polr1_arath : 152.0)	PF07727 Reverse transcriptase (RNA-dependent DNA polymerase)	IPR013103 Reverse transcriptase, RNA-dependent DNA polymerase	/
NbL00g01690	regulatory-associated protein of TOR 1-like LOC109233403 transcript variant X7 XP_019254814.1	31.99 cell.unspecified;33.99 development.unspecified	Regulatory-associated protein of TOR 1	27.10.1.2 Multi-process regulation.TOR (Target Of Rapamycin) signalling.TORC complex.regulatory component RAPTOR	regulatory component RAPTOR of TORC complex	/	/	AT3G08850
NbL00g01700	regulatory-associated protein of TOR 1-like LOC109233403 transcript variant X2 XP_019254809.1	31.99 cell.unspecified;33.99 development.unspecified	Regulatory-associated protein of TOR 1	35.1 not assigned.annotated	Regulatory-associated protein of TOR 1 OS=Arabidopsis thaliana (sp|q93yq1|rtor1_arath : 320.0)	PF00400 WD domain, G-beta repeat;PF00400 WD domain, G-beta repeat	IPR001680 WD40 repeat;IPR001680 WD40 repeat	AT3G08850
NbL00g01710	regulatory-associated protein of TOR 1-like LOC107790309 XP_016467712.1	31.99 cell.unspecified;33.99 development.unspecified	Regulatory-associated protein of TOR 1	35.1 not assigned.annotated	Regulatory-associated protein of TOR 1 OS=Arabidopsis thaliana (sp|q93yq1|rtor1_arath : 240.0)	PF00400 WD domain, G-beta repeat	IPR001680 WD40 repeat	AT3G08850
NbL00g01720	regulatory-associated protein of TOR 1-like LOC104093721 transcript variant X2 XP_033511372.1	31.99 cell.unspecified;33.99 development.unspecified	Regulatory-associated protein of TOR 1	35.1 not assigned.annotated	Regulatory-associated protein of TOR 1 OS=Arabidopsis thaliana (sp|q93yq1|rtor1_arath : 227.0)	/	/	AT3G08850
NbL00g01730	regulatory-associated protein of TOR 1-like LOC109233403 transcript variant X2 XP_019254809.1	31.99 cell.unspecified;33.99 development.unspecified	Regulatory-associated protein of TOR 1	35.1 not assigned.annotated	Regulatory-associated protein of TOR 1 OS=Arabidopsis thaliana (sp|q93yq1|rtor1_arath : 488.0)	PF00400 WD domain, G-beta repeat;PF00400 WD domain, G-beta repeat;PF00400 WD domain, G-beta repeat	IPR001680 WD40 repeat;IPR001680 WD40 repeat;IPR001680 WD40 repeat	AT3G08850
NbL00g01740	regulatory-associated protein of TOR 1-like LOC109233403 transcript variant X7 XP_019254814.1	31.99 cell.unspecified;33.99 development.unspecified	regulatory-associated protein of TOR 2 (RAPTOR2)	35.1 not assigned.annotated	Regulatory-associated protein of TOR 2 OS=Arabidopsis thaliana (sp|q9lzw9|rtor2_arath : 211.0)	/	/	AT5G01770
NbL00g01750	regulatory-associated protein of TOR 1-like LOC109233403 transcript variant X7 XP_019254814.1	31.99 cell.unspecified;33.99 development.unspecified	Regulatory-associated protein of TOR 1	27.10.1.2 Multi-process regulation.TOR (Target Of Rapamycin) signalling.TORC complex.regulatory component RAPTOR	regulatory component RAPTOR of TORC complex	/	/	AT3G08850
NbL00g01760	regulatory-associated protein of TOR 1 LOC104246306 transcript variant X6 misc_RNA XR_715937.1_	33.99 development.unspecified	Unknown	35.1 not assigned.annotated	Regulatory-associated protein of TOR 1 OS=Arabidopsis thaliana (sp|q93yq1|rtor1_arath : 232.0)	PF14538 Raptor N-terminal CASPase like domain	IPR029347 Raptor, N-terminal CASPase-like domain	AT3G08850
NbL00g01770	uncharacterized mitochondrial protein AtMg01110-like LOC107019350 XP_027772925.1	35.2 not assigned.unknown	Unknown	35.2 not assigned.not annotated	no hits & (original description: none)	/	/	/
NbL00g01780	uncharacterized mitochondrial protein AtMg01110-like LOC107019350 XP_027772925.1	35.2 not assigned.unknown	Unknown	35.2 not assigned.not annotated	no hits & (original description: none)	/	/	/
NbL00g01790	ribosomal protein S14 mitochondrial LOC109118967 XP_019066557.1	35.2 not assigned.unknown	Unknown	35.1 not assigned.annotated	Uncharacterized mitochondrial protein AtMg00030 OS=Arabidopsis thaliana (sp|p93276|m030_arath : 132.0)	/	/	/
NbL00g01800	ribosomal protein S14 mitochondrial LOC109118967 XP_019066557.1	35.2 not assigned.unknown	Unknown	35.1 not assigned.annotated	Uncharacterized mitochondrial protein AtMg00030 OS=Arabidopsis thaliana (sp|p93276|m030_arath : 132.0)	/	/	/
NbL00g01810	ubiquitin thioesterase otubain-like LOC8074858 transcript variant X3 XP_021321832.1	35.2 not assigned.unknown	Unknown	35.1 not assigned.annotated	Uncharacterized mitochondrial protein AtMg01090 OS=Arabidopsis thaliana (sp|p92541|m1090_arath : 81.6)	/	/	/
NbL00g01820	ubiquitin thioesterase otubain-like LOC8074858 transcript variant X3 XP_021321832.1	35.2 not assigned.unknown	Unknown	35.1 not assigned.annotated	Uncharacterized mitochondrial protein AtMg01090 OS=Arabidopsis thaliana (sp|p92541|m1090_arath : 81.6)	/	/	/
NbL00g01830	/	35.2 not assigned.unknown	Unknown	35.2 not assigned.not annotated	no hits & (original description: none)	/	/	/
NbL00g01840	ubiquitin thioesterase otubain-like LOC8074858 transcript variant X3 XP_021321832.1	35.2 not assigned.unknown	Unknown	35.1 not assigned.annotated	Uncharacterized mitochondrial protein AtMg01090 OS=Arabidopsis thaliana (sp|p92541|m1090_arath : 81.6)	/	/	/
NbL00g01850	ubiquitin thioesterase otubain-like LOC8074858 transcript variant X3 XP_021321832.1	35.2 not assigned.unknown	Unknown	35.1 not assigned.annotated	Uncharacterized mitochondrial protein AtMg01090 OS=Arabidopsis thaliana (sp|p92541|m1090_arath : 81.6)	/	/	/
NbL00g01860	50S ribosomal protein L2-A chloroplastic LOC114321548 XP_028124513.1	29.2.1.1.1.2.2 protein.synthesis.ribosomal protein.prokaryotic.chloroplast.50S subunit.L2	ribosomal protein L2	17.6.2.2.2 Protein biosynthesis.organelle machinery.plastidial ribosome biogenesis.large ribosomal subunit proteome.component uL2c	component uL2c of large ribosomal subunit proteome	PF00181 Ribosomal Proteins L2, RNA binding domain;PF03947 Ribosomal Proteins L2, C-terminal domain	IPR022666 Ribosomal Proteins L2, RNA binding domain;IPR022669 Ribosomal protein L2, C-terminal	ATCG01310
NbL00g01870	50S ribosomal protein L2-A chloroplastic LOC114321548 XP_028124513.1	29.2.1.1.1.2.2 protein.synthesis.ribosomal protein.prokaryotic.chloroplast.50S subunit.L2	ribosomal protein L2	17.6.2.2.2 Protein biosynthesis.organelle machinery.plastidial ribosome biogenesis.large ribosomal subunit proteome.component uL2c	component uL2c of large ribosomal subunit proteome	PF00181 Ribosomal Proteins L2, RNA binding domain;PF03947 Ribosomal Proteins L2, C-terminal domain	IPR022666 Ribosomal Proteins L2, RNA binding domain;IPR022669 Ribosomal protein L2, C-terminal	ATCG01310
NbL00g01880	photosystem II protein D1-like LOC117273115 XP_033508099.1	1.1.1.2 PS.lightreaction.photosystem II.PSII polypeptide subunits	photosystem II reaction center protein A	1.1.1.2.1.1 Photosynthesis.photophosphorylation.photosystem II.PS-II complex.reaction center complex.component D1/PsbA	component PsbA/D1 of PS-II reaction center complex	PF00124 Photosynthetic reaction centre protein	IPR000484 Photosynthetic reaction centre, L/M	ATCG00020
NbL00g01890	photosystem II protein D1-like LOC117273115 XP_033508099.1	1.1.1.2 PS.lightreaction.photosystem II.PSII polypeptide subunits	photosystem II reaction center protein A	1.1.1.2.1.1 Photosynthesis.photophosphorylation.photosystem II.PS-II complex.reaction center complex.component D1/PsbA	component PsbA/D1 of PS-II reaction center complex	PF00124 Photosynthetic reaction centre protein	IPR000484 Photosynthetic reaction centre, L/M	ATCG00020
NbL00g01900	uncharacterized LOC107794931 ncRNA XR_001650006.1_	27.1.1 RNA.processing.splicing	maturase K	16.6.1.1.7 RNA processing.organelle machinery.pre-RNA splicing.plastidial RNA splicing.maturase (MatK)	maturase (MatK)	PF01348 Type II intron maturase;PF01824 MatK/TrnK amino terminal region	IPR024937 Domain X;IPR024942 Maturase MatK, N-terminal domain	ATCG00040
NbL00g01910	uncharacterized LOC107794931 ncRNA XR_001650006.1_	27.1.1 RNA.processing.splicing	maturase K	16.6.1.1.7 RNA processing.organelle machinery.pre-RNA splicing.plastidial RNA splicing.maturase (MatK)	maturase (MatK)	PF01348 Type II intron maturase;PF01824 MatK/TrnK amino terminal region	IPR024937 Domain X;IPR024942 Maturase MatK, N-terminal domain	ATCG00040
NbL00g01920	/	35.2 not assigned.unknown	Unknown	35.2 not assigned.not annotated	no hits & (original description: none)	/	/	/
NbL00g01930	potassium transporter 6-like LOC104100652 transcript variant X2 XP_009606223.1	34.15 transport.potassium	K+ uptake permease 6	24.2.3.11 Solute transport.carrier-mediated transport.APC superfamily.potassium cation transporter (HAK/KUP/KT)	potassium cation transporter (HAK/KUP/KT)	PF02705 K+ potassium transporter	IPR003855 Potassium transporter	AT1G70300
NbL00g01940	uncharacterized LOC104106708 XP_009613608.1	35.2 not assigned.unknown	electron transporter%2C putative (Protein of unknown function%2C DUF547)	35.2 not assigned.not annotated	no hits & (original description: none)	PF04784 Protein of unknown function, DUF547;PF14389 Leucine-zipper of ternary complex factor MIP1	IPR006869 Domain of unknown function DUF547;IPR025757 Ternary complex factor MIP1, leucine-zipper	AT5G66600
NbL00g01950	tetratricopeptide repeat protein 37 LOC104235937 transcript variant X3 XP_009788079.1	35.1.27 not assigned.no ontology.tetratricopeptide repeat (TPR)	Unknown	35.1 not assigned.annotated	Tetratricopeptide repeat protein SKI3 OS=Arabidopsis thaliana (sp|f4i3z5|ski3_arath : 220.0)	/	/	AT1G76630
NbL00g01960	tetratricopeptide repeat protein 37 LOC104235937 transcript variant X3 XP_009788079.1	35.1.27 not assigned.no ontology.tetratricopeptide repeat (TPR)	Unknown	35.1 not assigned.annotated	Tetratricopeptide repeat protein SKI3 OS=Arabidopsis thaliana (sp|f4i3z5|ski3_arath : 219.0)	/	/	AT1G76630
NbL00g01970	tetratricopeptide repeat protein 37 LOC104235937 transcript variant X3 XP_009788079.1	35.1.27 not assigned.no ontology.tetratricopeptide repeat (TPR)	Tetratricopeptide repeat (TPR)-like superfamily protein	16.4.2.2.6.2 RNA processing.RNA homeostasis.Exosome complex.associated co-factor activities.SUPERKILLER (SKI) regulation complex.component SKI3	component SKI3 of SUPERKILLER regulation complex	PF13432 Tetratricopeptide repeat;PF13432 Tetratricopeptide repeat;PF13174 Tetratricopeptide repeat	- -;- -;IPR019734 Tetratricopeptide repeat	AT1G76630
NbL00g01980	rust resistance kinase Lr10-like LOC109217929 transcript variant X2 XP_019237772.1	35.2 not assigned.unknown	Unknown	35.2 not assigned.not annotated	no hits & (original description: none)	/	/	/
NbL00g01990	tetratricopeptide repeat protein 37 LOC104235937 transcript variant X3 XP_009788079.1	35.1.27 not assigned.no ontology.tetratricopeptide repeat (TPR)	Unknown	35.1 not assigned.annotated	Tetratricopeptide repeat protein SKI3 OS=Arabidopsis thaliana (sp|f4i3z5|ski3_arath : 219.0)	/	/	AT1G76630
NbL00g02000	SWI/SNF-related matrix-associated actin-dependent regulator of chromatin subfamily A-like protein 1 LOC107770343 transcript variant X2 XP_016445128.1	35.2 not assigned.unknown	Unknown	35.2 not assigned.not annotated	no hits & (original description: none)	/	/	/
NbL00g02010	SKP1-like protein 12 LOC109217023 XP_019236794.1	29.5.11.4.3.1 protein.degradation.ubiquitin.E3.SCF.SKP	SKP1-like 12	19.2.2.8.1.2 Protein homeostasis.ubiquitin-proteasome system.ubiquitin-fold protein conjugation.Cullin-based ubiquitylation complexes.SKP1-CUL1-FBX (SCF) E3 ubiquitin ligase complexes.target protein binding component SKP1/ASK1	target protein binding component SKP1/ASK1 of SKP1-CUL1-FBX (SCF) E3 ligase complexes	PF01466 Skp1 family, dimerisation domain;PF03931 Skp1 family, tetramerisation domain	IPR016072 SKP1 component, dimerisation;IPR016073 SKP1 component, POZ domain	AT4G34470
NbL00g02020	ras-related protein RABF1 LOC109217025 XP_019236796.1	30.5 signalling.G-proteins	Ras-related small GTP-binding family protein	22.5.2.1.6 Vesicle trafficking.multi-pathway trafficking regulation.vesicle tethering.RAB-GTPase activities.F-class RAB GTPase;22.5.2.5.1 Vesicle trafficking.multi-pathway trafficking regulation.vesicle tethering.RAB5-RAB7-dependent pathway.small GTPase (RAB5)	F-class RAB GTPase;vesicle tethering small GTPase (RAB5)	PF00071 Ras family	IPR001806 Small GTPase	AT3G54840
NbL00g02030	U3 small nucleolar RNA-associated protein 14 homolog A-like LOC109226798 transcript variant X2 XP_019247208.1	27.1 RNA.processing;27.1.1 RNA.processing.splicing	U3 ribonucleoprotein (Utp) family protein	17.1.3.2.1.11 Protein biosynthesis.ribosome biogenesis.small ribosomal subunit (SSU).SSU processome.pre-40S ribosomal subunit nuclear assembly.assembly factor (UTP14)	SSU processome assembly factor (UTP14)	PF04615 Utp14 protein	- -	AT4G02400
NbL00g02040	U3 small nucleolar RNA-associated protein 14 homolog A-like LOC109223696 XP_019243679.1	35.2 not assigned.unknown	Unknown	35.2 not assigned.not annotated	no hits & (original description: none)	/	/	/
NbL00g02050	serine carboxypeptidase-like 45 LOC107820387 XP_016502187.1	29.5.5 protein.degradation.serine protease	serine carboxypeptidase-like 45	19.4.2.2 Protein homeostasis.proteolysis.serine-type peptidase activities.S10-class serine carboxypeptidase (SCPL)	serine carboxypeptidase	PF00450 Serine carboxypeptidase	IPR001563 Peptidase S10, serine carboxypeptidase	AT1G28110
NbL00g02060	probable pre-mRNA-splicing factor ATP-dependent RNA helicase DEAH2 LOC107780950 XP_016457062.1	27.1.2 RNA.processing.RNA helicase	Unknown	35.2 not assigned.not annotated	no hits & (original description: none)	/	/	/
NbL00g02070	probable pre-mRNA-splicing factor ATP-dependent RNA helicase DEAH2 LOC107780950 XP_016457062.1	27.1.2 RNA.processing.RNA helicase	Unknown	35.2 not assigned.not annotated	no hits & (original description: none)	/	/	/
NbL00g02080	flavonol synthase/flavanone 3-hydroxylase-like LOC109205268 XP_019223501.1	16.5.1.1.1.13 secondary metabolism.sulfur-containing.glucosinolates.synthesis.aliphatic.2-oxoglutarate-dependent dioxygenase;16.8.1 secondary metabolism.flavonoids.anthocyanins;16.8.4 secondary metabolism.flavonoids.flavonols;16.8.4.1 secondary metabolism.flavonoids.flavonols.flavonol synthase (FLS);17.5.1 hormone metabolism.ethylene.synthesis-degradation;21.2 redox.ascorbate and glutathione	Unknown	50.1.13 Enzyme classification.EC_1 oxidoreductases.EC_1.14 oxidoreductase acting on paired donor with incorporation or reduction of molecular oxygen	Flavonol synthase/flavanone 3-hydroxylase OS=Arabidopsis thaliana (sp|q96330|fls1_arath : 127.0) & Enzyme classification.EC_1 oxidoreductases.EC_1.14 oxidoreductase acting on paired donor with incorporation or reduction of molecular oxygen(50.1.13 : 92.2)	PF03171 2OG-Fe(II) oxygenase superfamily;PF14226 non-haem dioxygenase in morphine synthesis N-terminal	IPR005123 Oxoglutarate/iron-dependent dioxygenase;IPR026992 Non-haem dioxygenase N-terminal domain	AT5G08640
NbL00g02090	flavonol synthase/flavanone 3-hydroxylase-like LOC109205268 XP_019223501.1	35.2 not assigned.unknown	Unknown	35.2 not assigned.not annotated	no hits & (original description: none)	PF14226 non-haem dioxygenase in morphine synthesis N-terminal	IPR026992 Non-haem dioxygenase N-terminal domain	/
NbL00g02100	oligopeptide transporter 3 LOC109205231 XP_019223460.1	34.13 transport.peptides and oligopeptides	oligopeptide transporter	24.2.10.2 Solute transport.carrier-mediated transport.OPT family.oligopeptide transporter (OPT)	oligopeptide transporter (OPT)	PF03169 OPT oligopeptide transporter protein	IPR004813 Oligopeptide transporter, OPT superfamily	AT4G16370
NbL00g02110	oligopeptide transporter 3 LOC109205231 XP_019223460.1	34.13 transport.peptides and oligopeptides	oligopeptide transporter	24.2.10.2 Solute transport.carrier-mediated transport.OPT family.oligopeptide transporter (OPT)	oligopeptide transporter (OPT)	PF03169 OPT oligopeptide transporter protein	IPR004813 Oligopeptide transporter, OPT superfamily	AT4G16370
NbL00g02120	SNF1-related protein kinase regulatory subunit beta-2 LOC109205229 XP_019223459.1	30.1 signalling.in sugar and nutrient physiology	SNF1-related protein kinase regulatory subunit beta-2	18.4.5.1.2 Protein modification.phosphorylation.CAMK protein kinase superfamily.SNF1-related SnRK1 kinase complex.regulatory subunit beta;27.3.1.2 Multi-process regulation.SnRK1-kinase regulatory system.SnRK1 protein kinase complex.regulatory subunit beta	regulatory subunit beta of SNF1-related SnRK1 kinase complex;regulatory subunit beta of SnRK1 kinase complex	PF04739 5'-AMP-activated protein kinase beta subunit, interaction domain;PF16561 Glycogen recognition site of AMP-activated protein kinase	IPR006828 Association with the SNF1 complex (ASC) domain;IPR032640 AMP-activated protein kinase, glycogen-binding domain	AT4G16360
NbL00g02130	HVA22-like protein k LOC107794825 transcript variant X1 XP_016472845.1	17.1.3 hormone metabolism.abscisic acid.induced-regulated-responsive-activated	HVA22-like protein K	35.1 not assigned.annotated	HVA22-like protein k OS=Arabidopsis thaliana (sp|q6nly8|ha22k_arath : 225.0)	PF03134 TB2/DP1, HVA22 family	IPR004345 TB2/DP1/HVA22-related protein	AT4G36720
NbL00g02140	polyadenylate-binding protein 2-like LOC107814429 XP_016495332.1	27.1 RNA.processing	Unknown	35.2 not assigned.not annotated	no hits & (original description: none)	/	/	/
NbL00g02150	polyadenylate-binding protein 2-like LOC109225000 XP_019245133.1	27.1 RNA.processing	Unknown	35.2 not assigned.not annotated	no hits & (original description: none)	/	/	/
NbL00g02160	uncharacterized mitochondrial protein AtMg01110-like LOC107019350 XP_027772925.1	35.2 not assigned.unknown	Unknown	35.2 not assigned.not annotated	no hits & (original description: none)	/	/	/
NbL00g02170	uncharacterized mitochondrial protein AtMg01110-like LOC107019350 XP_027772925.1	35.2 not assigned.unknown	Unknown	35.2 not assigned.not annotated	no hits & (original description: none)	/	/	/
NbL00g02180	uncharacterized LOC104085673 transcript variant X2 ncRNA XR_004504133.1_	35.2 not assigned.unknown	Unknown	35.2 not assigned.not annotated	no hits & (original description: none)	/	/	/
NbL00g02190	uncharacterized LOC109230088 XP_019251164.1	35.2 not assigned.unknown	Unknown	35.2 not assigned.not annotated	no hits & (original description: none)	PF14244 gag-polypeptide of LTR copia-type	IPR029472 Retrotransposon Copia-like, N-terminal	/
NbL00g02200	acetyl-coenzyme A synthetase chloroplastic/glyoxysomal-like LOC109242942 transcript variant X2 XP_019265381.1	11.1.8 lipid metabolism.FA synthesis and FA elongation.acyl coa ligase	acetyl-CoA synthetase	5.1.2.3 Lipid metabolism.fatty acid metabolism.acetyl-CoA generation.plastidial acetyl-CoA synthetase	plastidial acetyl-CoA synthetase	PF13193 AMP-binding enzyme C-terminal domain;PF00501 AMP-binding enzyme	IPR025110 AMP-binding enzyme, C-terminal domain;IPR000873 AMP-dependent synthetase/ligase	AT5G36880
NbL00g02210	protein Ycf2 LOC117275644 XP_033510843.1	29.8 protein.assembly and cofactor ligation	Chloroplast Ycf2%3BATPase%2C AAA type%2C core	23.1.3.4.2 Protein translocation.chloroplast.inner envelope TIC translocation system.AAA-ATPase motor complex.regulatory component YCF2	regulatory component YCF2 of AAA-ATPase motor complex	PF05695 Plant protein of unknown function (DUF825);PF00004 ATPase family associated with various cellular activities (AAA)	IPR008543 Uncharacterised protein family Ycf2;IPR003959 ATPase, AAA-type, core	ATCG01280
NbL00g02220	NAD(P)H-quinone oxidoreductase subunit 2 A chloroplastic-like LOC117277440 XP_033512758.1	1.1.40 PS.lightreaction.cyclic electron flow-chlororespiration	Unknown	35.1 not assigned.annotated	NAD(P)H-quinone oxidoreductase subunit 2 A, chloroplastic OS=Coffea arabica (sp|p0cc48|nu2c1_cofar : 543.0)	PF00361 Proton-conducting membrane transporter	IPR001750 NADH:quinone oxidoreductase/Mrp antiporter, membrane subunit	ATCG01250
NbL00g02230	NAD(P)H-quinone oxidoreductase subunit 2 A chloroplastic-like LOC117277440 XP_033512758.1	1.1.40 PS.lightreaction.cyclic electron flow-chlororespiration	Unknown	35.1 not assigned.annotated	NAD(P)H-quinone oxidoreductase subunit 2 A, chloroplastic OS=Coffea arabica (sp|p0cc48|nu2c1_cofar : 543.0)	PF00361 Proton-conducting membrane transporter	IPR001750 NADH:quinone oxidoreductase/Mrp antiporter, membrane subunit	ATCG01250
NbL00g02240	protein TIC 214 LOC117278335 partial XP_033513689.1	29.8 protein.assembly and cofactor ligation	Unknown	23.1.3.1.2 Protein translocation.chloroplast.inner envelope TIC translocation system.TIC-20 complex.component Tic214	component Tic214 of inner envelope TIC-20 complex	PF05758 Ycf1	IPR008896 Protein TIC214	ATCG01130
NbL00g02250	protein TIC 214 LOC117278335 partial XP_033513689.1	29.8 protein.assembly and cofactor ligation	Unknown	23.1.3.1.2 Protein translocation.chloroplast.inner envelope TIC translocation system.TIC-20 complex.component Tic214	component Tic214 of inner envelope TIC-20 complex	PF05758 Ycf1	IPR008896 Protein TIC214	ATCG01130
NbL00g02260	NAD(P)H-quinone oxidoreductase chain 4 chloroplastic LOC109226728 XP_019247117.1	1.1.6 PS.lightreaction.NADH DH	NADH-plastoquinone oxidoreductase subunit	1.1.8.1.1.4 Photosynthesis.photophosphorylation.chlororespiration.NADH dehydrogenase-like (NDH) complex.membrane subcomplex M.component NdhD	component NdhD of NDH membrane subcomplex M	PF00361 Proton-conducting membrane transporter	IPR001750 NADH:quinone oxidoreductase/Mrp antiporter, membrane subunit	ATCG01050
NbL00g02270	protein TIC 214-like LOC118479839 XP_035830528.1	1.1.6 PS.lightreaction.NADH DH	NADH-Ubiquinone oxidoreductase (complex I)%2C chain 5 protein	35.1 not assigned.annotated	NAD(P)H-quinone oxidoreductase subunit 5, chloroplastic OS=Nicotiana sylvestris (sp|q3c1n9|nu5c_nicsy : 490.0)	PF00662 NADH-Ubiquinone oxidoreductase (complex I), chain 5 N-terminus;PF00361 Proton-conducting membrane transporter	IPR001516 NADH-Ubiquinone oxidoreductase (complex I), chain 5 N-terminal;IPR001750 NADH:quinone oxidoreductase/Mrp antiporter, membrane subunit	ATCG01010
NbL00g02280	uncharacterized LOC117274376 ncRNA XR_004504485.1_	35.2 not assigned.unknown	Unknown	35.2 not assigned.not annotated	no hits & (original description: none)	/	/	/
NbL00g02290	uncharacterized LOC117274376 ncRNA XR_004504485.1_	35.2 not assigned.unknown	Unknown	35.2 not assigned.not annotated	no hits & (original description: none)	/	/	/
NbL00g02300	DNA-directed RNA polymerase subunit beta-like LOC109231605 XP_019252801.1	27.2 RNA.transcription	RNA polymerase subunit beta	15.6.1.2.1.2 RNA biosynthesis.organelle machinery.RNA polymerase activities.plastid-encoded RNA polymerase (PEP) complex.core components.core component RpoB	core component plastid-encoded RNA polymerase (RpoB)	PF04565 RNA polymerase Rpb2, domain 3;PF04561 RNA polymerase Rpb2, domain 2;PF04560 RNA polymerase Rpb2, domain 7;PF00562 RNA polymerase Rpb2, domain 6;PF04563 RNA polymerase beta subunit	IPR007645 RNA polymerase Rpb2, domain 3;IPR007642 RNA polymerase Rpb2, domain 2;IPR007641 RNA polymerase Rpb2, domain 7;IPR007120 DNA-directed RNA polymerase, subunit 2, hybrid-binding domain;IPR007644 RNA polymerase, beta subunit, protrusion	ATCG00190
NbL00g02310	uncharacterized LOC107788871 transcript variant X3 XP_016466088.1	35.1 not assigned.no ontology	Unknown	35.2 not assigned.not annotated	no hits & (original description: none)	PF12146 Serine aminopeptidase, S33	IPR022742 Serine aminopeptidase, S33	AT3G47590
NbL00g02320	uncharacterized LOC104245289 XP_009799185.1	28.1 DNA.synthesis/chromatin structure	Unknown	35.2 not assigned.not annotated	no hits & (original description: none)	PF12843 Putative quorum-sensing-regulated virulence factor	IPR024530 Putative quorum-sensing-regulated virulence factor	AT1G51080
NbL00g02330	cytokinin dehydrogenase 3-like LOC107799019 XP_016477565.1	17.4.1 hormone metabolism.cytokinin.synthesis-degradation	cytokinin oxidase 3	11.4.3.2 Phytohormone action.cytokinin.conjugation and degradation.cytokinin dehydrogenase (CKX)	cytokinin dehydrogenase (CKX)	PF09265 Cytokinin dehydrogenase 1, FAD and cytokinin binding;PF01565 FAD binding domain	IPR015345 Cytokinin dehydrogenase 1, FAD/cytokinin binding domain;IPR006094 FAD linked oxidase, N-terminal	AT5G56970
NbL00g02340	chloroplastic group IIA intron splicing facilitator CRS1 chloroplastic LOC104245286 XP_009799178.1	35.2 not assigned.unknown	CRS1 / YhbY (CRM) domain-containing protein	35.1 not assigned.annotated	CRM-domain containing factor CFM3, chloroplastic/mitochondrial OS=Oryza sativa subsp. japonica (sp|q2r1u8|cfm3_orysj : 567.0)	PF01985 CRS1 / YhbY (CRM) domain;PF01985 CRS1 / YhbY (CRM) domain;PF01985 CRS1 / YhbY (CRM) domain	IPR001890 RNA-binding, CRM domain;IPR001890 RNA-binding, CRM domain;IPR001890 RNA-binding, CRM domain	AT4G29750
NbL00g02350	uncharacterized LOC104097489 transcript variant X6 XP_009602351.1	35.1 not assigned.no ontology	alpha/beta-Hydrolases superfamily protein	35.2 not assigned.not annotated	no hits & (original description: none)	/	/	AT1G29840
NbL00g02360	probable trehalose-phosphate phosphatase F LOC109231209 transcript variant X3 XP_019252340.1	3.2.2 minor CHO metabolism.trehalose.TPP	Haloacid dehalogenase-like hydrolase (HAD) superfamily protein	3.3.2 Carbohydrate metabolism.trehalose metabolism.trehalose-6-phosphate phosphatase	trehalose-6-phosphate phosphatase	PF02358 Trehalose-phosphatase	IPR003337 Trehalose-phosphatase	AT4G12430
NbL00g02370	probable trehalose-phosphate phosphatase F LOC109231209 transcript variant X3 XP_019252340.1	3.2.2 minor CHO metabolism.trehalose.TPP	Haloacid dehalogenase-like hydrolase (HAD) superfamily protein	35.1 not assigned.annotated	Probable trehalose-phosphate phosphatase G OS=Arabidopsis thaliana (sp|q9suw0|tppg_arath : 214.0)	PF02358 Trehalose-phosphatase	IPR003337 Trehalose-phosphatase	AT4G22590
NbL00g02380	uncharacterized LOC107810024 transcript variant X4 XP_016490232.1	35.2 not assigned.unknown	Unknown	35.2 not assigned.not annotated	no hits & (original description: none)	/	/	/
NbL00g02390	uncharacterized LOC117280738 XP_033516376.1	35.2 not assigned.unknown	Unknown	35.2 not assigned.not annotated	no hits & (original description: none)	PF12937 F-box-like	IPR001810 F-box domain	/
NbL00g02400	uncharacterized LOC117280738 XP_033516376.1	35.2 not assigned.unknown	Unknown	35.2 not assigned.not annotated	no hits & (original description: none)	PF12937 F-box-like	IPR001810 F-box domain	/
NbL00g02410	eukaryotic translation initiation factor-like LOC107777479 transcript variant X1 XP_016452996.1	35.2 not assigned.unknown	Unknown	35.2 not assigned.not annotated	no hits & (original description: none)	/	/	/
NbL00g02420	uncharacterized LOC117280738 XP_033516376.1	35.2 not assigned.unknown	Unknown	35.2 not assigned.not annotated	no hits & (original description: none)	PF12937 F-box-like	IPR001810 F-box domain	/
NbL00g02430	uncharacterized LOC117280738 XP_033516376.1	35.2 not assigned.unknown	Unknown	35.2 not assigned.not annotated	no hits & (original description: none)	PF12937 F-box-like	IPR001810 F-box domain	/
NbL00g02440	eukaryotic translation initiation factor-like LOC107777479 transcript variant X1 XP_016452996.1	35.2 not assigned.unknown	Unknown	35.2 not assigned.not annotated	no hits & (original description: none)	/	/	/
NbL00g02450	calmodulin-binding protein 60 D-like LOC109221778 XP_019241790.1	35.2 not assigned.unknown	Unknown	35.2 not assigned.not annotated	no hits & (original description: none)	/	/	/
NbL00g02460	dnaJ homolog subfamily B member 6-B LOC109221858 XP_019241857.1	20.2.1 stress.abiotic.heat	Unknown	35.2 not assigned.not annotated	no hits & (original description: none)	PF00226 DnaJ domain	IPR001623 DnaJ domain	AT1G56300
NbL00g02470	importin subunit alpha-2-like LOC109221931 XP_019241923.1	29.3.1 protein.targeting.nucleus	importin alpha isoform 2	35.1 not assigned.annotated	Importin subunit alpha-2 OS=Arabidopsis thaliana (sp|f4jl11|impa2_arath : 140.0)	PF01749 Importin beta binding domain	IPR002652 Importin-alpha, importin-beta-binding domain	AT4G16143
NbL00g02480	importin subunit alpha-2-like LOC109221931 XP_019241923.1	29.3.1 protein.targeting.nucleus	importin alpha isoform 2	23.5.2.2.1 Protein translocation.nucleus.nucleocytoplasmic transport.cargo adaptor activities.cargo adaptor protein (IMP-alpha)	nucleocytoplasmic transport cargo adaptor protein (IMP-alpha)	PF01749 Importin beta binding domain;PF00514 Armadillo/beta-catenin-like repeat;PF00514 Armadillo/beta-catenin-like repeat	IPR002652 Importin-alpha, importin-beta-binding domain;IPR000225 Armadillo;IPR000225 Armadillo	AT4G16143
NbL00g02490	F-box/WD repeat-containing protein 7-like LOC109217146 XP_019236922.1	35.2 not assigned.unknown	Unknown	35.2 not assigned.not annotated	no hits & (original description: none)	/	/	/
NbL00g02500	7-deoxyloganetic acid glucosyltransferase-like LOC109229055 XP_019249906.1	17.4.1 hormone metabolism.cytokinin.synthesis-degradation;26.2 misc.UDP glucosyl and glucoronyl transferases	Unknown	50.2.4 Enzyme classification.EC_2 transferases.EC_2.4 glycosyltransferase	7-deoxyloganetic acid glucosyltransferase OS=Catharanthus roseus (sp|u3u992|ugt8_catro : 560.0) & Enzyme classification.EC_2 transferases.EC_2.4 glycosyltransferase(50.2.4 : 225.6)	PF00201 UDP-glucoronosyl and UDP-glucosyl transferase	IPR002213 UDP-glucuronosyl/UDP-glucosyltransferase	AT1G22360
NbL00g02510	UPF0481 protein At3g47200-like LOC104246917 XP_009801128.1	35.2 not assigned.unknown	Unknown	35.1 not assigned.annotated	UPF0481 protein At3g47200 OS=Arabidopsis thaliana (sp|q9sd53|y3720_arath : 97.8)	PF03140 Plant protein of unknown function	IPR004158 Protein of unknown function DUF247, plant	AT3G50150
NbL00g02520	8-hydroxygeraniol dehydrogenase-like LOC109208906 transcript variant X1 XP_019227608.1	16.2.1.10 secondary metabolism.phenylpropanoids.lignin biosynthesis.CAD	cinnamyl alcohol dehydrogenase 7	50.1.1 Enzyme classification.EC_1 oxidoreductases.EC_1.1 oxidoreductase acting on CH-OH group of donor	Enzyme classification.EC_1 oxidoreductases.EC_1.1 oxidoreductase acting on CH-OH group of donor(50.1.1 : 585.7) & 8-hydroxygeraniol dehydrogenase OS=Catharanthus roseus (sp|q6v4h0|10hgo_catro : 433.0)	PF00107 Zinc-binding dehydrogenase;PF08240 Alcohol dehydrogenase GroES-like domain	IPR013149 Alcohol dehydrogenase, C-terminal;IPR013154 Alcohol dehydrogenase, N-terminal	AT4G37980
NbL00g02530	8-hydroxygeraniol dehydrogenase-like LOC107773552 XP_016448442.1	16.2.1.10 secondary metabolism.phenylpropanoids.lignin biosynthesis.CAD	cinnamyl alcohol dehydrogenase 7	50.1.1 Enzyme classification.EC_1 oxidoreductases.EC_1.1 oxidoreductase acting on CH-OH group of donor	Enzyme classification.EC_1 oxidoreductases.EC_1.1 oxidoreductase acting on CH-OH group of donor(50.1.1 : 201.0) & 8-hydroxygeraniol dehydrogenase OS=Catharanthus roseus (sp|q6v4h0|10hgo_catro : 188.0)	PF08240 Alcohol dehydrogenase GroES-like domain	IPR013154 Alcohol dehydrogenase, N-terminal	AT4G37980
NbL00g02540	GDSL esterase/lipase At1g28590-like LOC107768840 XP_016443477.1	11.9.2 lipid metabolism.lipid degradation.lipases;26.28 misc.GDSL-motif lipase	Unknown	35.1 not assigned.annotated	Acetylajmalan esterase OS=Rauvolfia serpentina (sp|q3mky2|aae_rause : 110.0)	PF00657 GDSL-like Lipase/Acylhydrolase	IPR001087 GDSL lipase/esterase	AT1G28580
NbL00g02550	uncharacterized LOC109224054 transcript variant X3 XP_019244140.1	29.5.9 protein.degradation.AAA type	Unknown	35.2 not assigned.not annotated	no hits & (original description: none)	PF00498 FHA domain	IPR000253 Forkhead-associated (FHA) domain	/
NbL00g02560	LEAF RUST 10 DISEASE-RESISTANCE RECEPTOR-LIKE PROTEIN KINASE-like 1.1 LOC109215088 XP_019234654.1	30.2.20 signalling.receptor kinases.wheat LRK10 like	Unknown	50.2.7 Enzyme classification.EC_2 transferases.EC_2.7 transferase transferring phosphorus-containing group	LEAF RUST 10 DISEASE-RESISTANCE LOCUS RECEPTOR-LIKE PROTEIN KINASE-like 1.1 OS=Arabidopsis thaliana (sp|q9c6k9|lrl11_arath : 337.0) & Enzyme classification.EC_2 transferases.EC_2.7 transferase transferring phosphorus-containing group(50.2.7 : 108.4)	PF07714 Protein tyrosine and serine/threonine kinase;PF14380 Wall-associated receptor kinase C-terminal	IPR001245 Serine-threonine/tyrosine-protein kinase, catalytic domain;IPR032872 Wall-associated receptor kinase, C-terminal	AT1G25390
NbL00g02570	28S ribosomal RNA LOC117278126 rRNA XR_004508443.1_	35.2 not assigned.unknown	Unknown	35.2 not assigned.not annotated	no hits & (original description: none)	/	/	/
NbL00g02580	germin-like protein subfamily 3 member 2 LOC109211709 XP_019230818.1	20.2.99 stress.abiotic.unspecified	RmlC-like cupins superfamily protein	35.1 not assigned.annotated	Germin-like protein subfamily 3 member 2 OS=Arabidopsis thaliana (sp|q9sr72|gl32_arath : 231.0)	PF00190 Cupin	IPR006045 Cupin 1	AT3G10080
NbL00g02590	protein trichome birefringence-like 36 LOC107805204 XP_016484682.1	35.2 not assigned.unknown	TRICHOME BIREFRINGENCE-LIKE 36	35.1 not assigned.annotated	Protein trichome birefringence-like 36 OS=Arabidopsis thaliana (sp|q940h3|tbl36_arath : 439.0)	PF13839 GDSL/SGNH-like Acyl-Esterase family found in Pmr5 and Cas1p;PF14416 PMR5 N terminal Domain	IPR026057 PC-Esterase;IPR025846 PMR5 N-terminal domain	AT3G54260
NbL00g02600	E3 ubiquitin-protein ligase SINAT2-like LOC104218765 XP_009767642.1	33.99 development.unspecified	Unknown	35.1 not assigned.annotated	E3 ubiquitin-protein ligase SINAT2 OS=Arabidopsis thaliana (sp|q9m2p4|sina2_arath : 95.5)	PF03145 Seven in absentia protein family	IPR018121 Seven-in-absentia protein, TRAF-like domain	AT3G58040
NbL00g02610	E3 ubiquitin-protein ligase SINAT2-like LOC107759158 XP_016432515.1	33.99 development.unspecified	Unknown	35.1 not assigned.annotated	E3 ubiquitin-protein ligase SINAT2 OS=Arabidopsis thaliana (sp|q9m2p4|sina2_arath : 96.3)	PF03145 Seven in absentia protein family	IPR018121 Seven-in-absentia protein, TRAF-like domain	AT3G58040
NbL00g02620	probable protein kinase At2g41970 LOC109233121 XP_019254437.1	29.4.1.58 protein.postranslational modification.kinase.receptor like cytoplasmatic kinase VIII	Protein kinase superfamily protein	50.2.7 Enzyme classification.EC_2 transferases.EC_2.7 transferase transferring phosphorus-containing group	Probable protein kinase At2g41970 OS=Arabidopsis thaliana (sp|p93749|y2197_arath : 296.0) & Enzyme classification.EC_2 transferases.EC_2.7 transferase transferring phosphorus-containing group(50.2.7 : 63.9)	PF07714 Protein tyrosine and serine/threonine kinase	IPR001245 Serine-threonine/tyrosine-protein kinase, catalytic domain	AT2G41970
NbL00g02630	60S ribosomal protein L21-2-like LOC109233123 XP_019254438.1	29.2.1.2.2.21 protein.synthesis.ribosomal protein.eukaryotic.60S subunit.L21	Translation protein SH3-like family protein	17.1.2.1.22 Protein biosynthesis.ribosome biogenesis.large ribosomal subunit (LSU).LSU proteome.component eL21	component eL21 of LSU proteome component	PF01157 Ribosomal protein L21e	IPR001147 Ribosomal protein L21e	AT1G57860
NbL00g02640	kirola-like LOC109226536 XP_019246860.1	35.2 not assigned.unknown	Unknown	35.2 not assigned.not annotated	no hits & (original description: none)	PF00407 Pathogenesis-related protein Bet v 1 family	IPR000916 Bet v I/Major latex protein	/
NbL00g02650	potassium transporter 11-like LOC107821215 XP_016503120.1	34.15 transport.potassium	K+ uptake permease 11	24.2.3.11 Solute transport.carrier-mediated transport.APC superfamily.potassium cation transporter (HAK/KUP/KT)	potassium cation transporter (HAK/KUP/KT)	PF02705 K+ potassium transporter	IPR003855 Potassium transporter	AT2G35060
NbL00g02660	uncharacterized membrane protein At4g09580-like LOC107830549 XP_016513635.1	35.2 not assigned.unknown	SNARE associated Golgi protein family	35.1 not assigned.annotated	Uncharacterized membrane protein At4g09580 OS=Arabidopsis thaliana (sp|q8l586|y4958_arath : 373.0)	PF09335 SNARE associated Golgi protein	IPR032816 SNARE associated Golgi protein	AT4G09580
NbL00g02670	50S ribosomal protein L21 chloroplastic-like LOC107830548 XP_016513634.1	35.2 not assigned.unknown	Unknown	35.2 not assigned.not annotated	no hits & (original description: none)	/	/	/
NbL00g02680	calcium-dependent protein kinase 11-like LOC107830545 XP_016513632.1	30.3 signalling.calcium	calcium-dependent protein kinase 2	18.4.5.4 Protein modification.phosphorylation.CAMK protein kinase superfamily.protein kinase (CDPK);27.8.2 Multi-process regulation.calcium-dependent signalling.calcium sensor (CML);27.8.4 Multi-process regulation.calcium-dependent signalling.calcium sensor and kinase (CPK)	protein kinase (CDPK);calcium sensor (CML);calcium sensor and kinase (CPK)	PF13499 EF-hand domain pair;PF13499 EF-hand domain pair;PF00069 Protein kinase domain	IPR002048 EF-hand domain;IPR002048 EF-hand domain;IPR000719 Protein kinase domain	AT1G35670
NbL00g02690	subtilisin-like protease SBT3.4 LOC107830546 XP_016513633.1	35.2 not assigned.unknown	Unknown	35.2 not assigned.not annotated	no hits & (original description: none)	/	/	/
NbL00g02700	/	35.2 not assigned.unknown	Unknown	35.2 not assigned.not annotated	no hits & (original description: none)	/	/	/
NbL00g02710	serine/arginine-rich splicing factor SR34A-like LOC109223453 transcript variant X4 XP_019243314.1	27.1.1 RNA.processing.splicing	SER/ARG-rich protein 34A	16.1.4.1 RNA processing.pre-RNA splicing.spliceosome-associated non-snRNP factor activities.splicing factor (SR30/34)	RNA splicing factor (SR30/34)	PF00076 RNA recognition motif. (a.k.a. RRM, RBD, or RNP domain);PF00076 RNA recognition motif. (a.k.a. RRM, RBD, or RNP domain)	IPR000504 RNA recognition motif domain;IPR000504 RNA recognition motif domain	AT3G49430
NbL00g02720	dicarboxylate transporter 1 chloroplastic-like LOC107774341 XP_016449321.1	34.8 transport.metabolite transporters at the envelope membrane	dicarboxylate transporter 1	24.2.7.1.2 Solute transport.carrier-mediated transport.IT superfamily.DASS family.dicarboxylate:malate antiporter (DIT)	dicarboxylate:malate antiporter (DIT)	PF00939 Sodium:sulfate symporter transmembrane region	IPR001898 Solute carrier family 13	AT5G12860
NbL00g02730	dicarboxylate transporter 1 chloroplastic LOC104103467 XP_009609674.1	34.8 transport.metabolite transporters at the envelope membrane	dicarboxylate transporter 1	24.2.7.1.2 Solute transport.carrier-mediated transport.IT superfamily.DASS family.dicarboxylate:malate antiporter (DIT)	dicarboxylate:malate antiporter (DIT)	PF00939 Sodium:sulfate symporter transmembrane region	IPR001898 Solute carrier family 13	AT5G12860
NbL00g02740	60S acidic ribosomal protein P1-like LOC109223455 XP_019243315.1	29.2.1.2.2.81 protein.synthesis.ribosomal protein.eukaryotic.60S subunit.P1	60S acidic ribosomal protein family	17.1.2.1.46 Protein biosynthesis.ribosome biogenesis.large ribosomal subunit (LSU).LSU proteome.component RPP1	component RPP1 of LSU proteome component	PF00428 60s Acidic ribosomal protein	- -	AT5G24510
NbL00g02750	uncharacterized LOC107808715 XP_016488742.1	35.2 not assigned.unknown	oxidoreductase/transition metal ion-binding protein (DUF3531)	35.2 not assigned.not annotated	no hits & (original description: none)	PF12049 Protein of unknown function (DUF3531)	IPR021920 Protein of unknown function DUF3531	AT4G29400
NbL00g02760	uncharacterized LOC107809946 XP_016490140.1	35.2 not assigned.unknown	oxidoreductase/transition metal ion-binding protein (DUF3531)	35.2 not assigned.not annotated	no hits & (original description: none)	PF12049 Protein of unknown function (DUF3531)	IPR021920 Protein of unknown function DUF3531	AT4G29400
NbL00g02770	28S ribosomal RNA LOC111942835 rRNA XR_002870712.1_	35.2 not assigned.unknown	Unknown	35.2 not assigned.not annotated	no hits & (original description: none)	/	/	/
NbL00g02780	28S ribosomal RNA LOC111942835 rRNA XR_002870712.1_	35.2 not assigned.unknown	Unknown	35.2 not assigned.not annotated	no hits & (original description: none)	/	/	/
NbL00g02790	organ-specific protein S2-like LOC109244394 XP_019267023.1	35.2 not assigned.unknown	Unknown	35.2 not assigned.not annotated	no hits & (original description: none)	PF10950 Organ specific protein	IPR024489 Organ specific protein	/
NbL00g02800	organ-specific protein S2-like LOC109222377 XP_019242288.1	35.2 not assigned.unknown	Unknown	35.2 not assigned.not annotated	no hits & (original description: none)	PF10950 Organ specific protein	IPR024489 Organ specific protein	/
NbL00g02810	diacylglycerol kinase 7-like LOC107773804 XP_016448713.1	11.3.5 lipid metabolism.Phospholipid synthesis.diacylglycerol kinase	diacylglycerol kinase 7	5.2.1.4 Lipid metabolism.glycerolipid metabolism.phosphatidate biosynthesis.diacylglycerol kinase	diacylglycerol kinase	PF00609 Diacylglycerol kinase accessory domain	IPR000756 Diacylglycerol kinase, accessory domain	AT4G30340
NbL00g02820	/	35.2 not assigned.unknown	Unknown	35.2 not assigned.not annotated	no hits & (original description: none)	/	/	/
NbL00g02830	ubiquitin-conjugating enzyme E2 7-like LOC107820117 XP_016501819.1	29.5.11.3 protein.degradation.ubiquitin.E2	ubiquitin-conjugating enzyme E2	19.2.2.1.5.1.1 Protein homeostasis.ubiquitin-proteasome system.ubiquitin-fold protein conjugation.ubiquitin conjugation (ubiquitylation).polyubiquitination.Ubc13-Uev1 conjugating E2 complex.component Ubc13;19.2.4.2.1.2 Protein homeostasis.ubiquitin-proteasome system.membrane-associated protein degradation.ER-associated protein degradation (ERAD).HRD1 E3 ubiquitin ligase complex.E2 ubiquitin-conju…	component Ubc13 of Ubc13-Uev1 conjugating E2 complex;E2 ubiquitin-conjugating component Ubc7/13/14 of HRD1 E3 ubiquitin ligase complex	PF00179 Ubiquitin-conjugating enzyme	IPR000608 Ubiquitin-conjugating enzyme E2	AT5G59300
NbL00g02840	UV-stimulated scaffold protein A homolog LOC107820364 XP_016502118.1	35.2 not assigned.unknown	Unknown	14.6.2.4 DNA damage response.nucleotide excision repair (NER).transcription-coupled nucleotide excision repair (TC-NER).DNA repair factor (UVSSA)	DNA repair factor (UVSSA)	PF09740 Uncharacterized conserved protein (DUF2043)	IPR018610 UV-stimulated scaffold protein A	AT3G61800
NbL00g02850	protein POLLENLESS 3-LIKE 2 LOC107859859 XP_016560484.1	33.99 development.unspecified	Tetratricopeptide repeat (TPR)-like superfamily protein	13.3.6.1 Cell division.meiotic recombination.meiotic exit.regulatory protein (MS5/TDM1) of meiotic exit	regulatory protein (MS5/TDM1) of meiotic exit	PF00515 Tetratricopeptide repeat	IPR001440 Tetratricopeptide repeat 1	AT3G51280
NbL00g02860	histidine kinase 1 LOC104212219 transcript variant X2 XP_009759738.1	17.4.2 hormone metabolism.cytokinin.signal transduction	Unknown	35.1 not assigned.annotated	Histidine kinase 1 OS=Arabidopsis thaliana (sp|q9sxl4|ahk1_arath : 488.0)	PF02518 Histidine kinase-, DNA gyrase B-, and HSP90-like ATPase;PF00072 Response regulator receiver domain	IPR003594 Histidine kinase/HSP90-like ATPase;IPR001789 Signal transduction response regulator, receiver domain	AT2G17820
NbL00g02870	histidine kinase 1 LOC109218890 transcript variant X2 XP_019238832.1	17.4.2 hormone metabolism.cytokinin.signal transduction	histidine kinase 1	35.1 not assigned.annotated	Histidine kinase 1 OS=Arabidopsis thaliana (sp|q9sxl4|ahk1_arath : 172.0)	/	/	AT2G17820
NbL00g02880	protein tesmin/TSO1-like CXC 2 LOC109232120 transcript variant X1 XP_019253333.1	27.3.17 RNA.regulation of transcription.CPP(Zn),CPP1-related transcription factor family	Unknown	15.5.9 RNA biosynthesis.transcriptional regulation.transcription factor (TCX/CPP)	transcription factor (TCX/CPP)	PF03638 Tesmin/TSO1-like CXC domain, cysteine-rich domain;PF03638 Tesmin/TSO1-like CXC domain, cysteine-rich domain	IPR005172 CRC domain;IPR005172 CRC domain	AT4G14770
NbL00g02890	uncharacterized LOC107829231 XP_016512194.1	35.2 not assigned.unknown	Unknown	35.2 not assigned.not annotated	no hits & (original description: none)	PF10539 Development and cell death domain	IPR013989 Development/cell death domain	/
NbL00g02900	DExH-box ATP-dependent RNA helicase DExH3-like LOC107780783 XP_016456849.1	28.1 DNA.synthesis/chromatin structure	DEA(D/H)-box RNA helicase family protein	16.6.1.2.5 RNA processing.organelle machinery.pre-RNA splicing.mitochondrial RNA splicing.group-I intron splicing RNA helicase (ABO6)	group-I intron splicing RNA helicase (ABO6)	PF07717 Oligonucleotide/oligosaccharide-binding (OB)-fold;PF04408 Helicase associated domain (HA2);PF00035 Double-stranded RNA binding motif;PF00271 Helicase conserved C-terminal domain	IPR011709 Domain of unknown function DUF1605;IPR007502 Helicase-associated domain;IPR014720 Double-stranded RNA-binding domain;IPR001650 Helicase, C-terminal	AT5G04895
NbL00g02910	peptidyl-prolyl cis-trans isomerase PASTICCINO1 LOC109242033 transcript variant X2 XP_019264402.1	31.3.1 cell.cycle.peptidylprolyl isomerase	FKBP-type peptidyl-prolyl cis-trans isomerase family protein	18.13.2 Protein modification.protein folding.protein folding catalyst (FKBP)	protein folding catalyst (FKBP)	PF00254 FKBP-type peptidyl-prolyl cis-trans isomerase	IPR001179 FKBP-type peptidyl-prolyl cis-trans isomerase domain	AT3G54010
NbL00g02920	28S ribosomal RNA LOC111942835 rRNA XR_002870712.1_	35.2 not assigned.unknown	Unknown	35.2 not assigned.not annotated	no hits & (original description: none)	/	/	/
NbL00g02930	28S ribosomal RNA LOC111942835 rRNA XR_002870712.1_	35.2 not assigned.unknown	Unknown	35.2 not assigned.not annotated	no hits & (original description: none)	/	/	/
NbL00g02940	28S ribosomal RNA LOC117277151 rRNA XR_004507430.1_	35.2 not assigned.unknown	Unknown	35.2 not assigned.not annotated	no hits & (original description: none)	/	/	/
NbL00g02950	/	35.2 not assigned.unknown	Unknown	35.2 not assigned.not annotated	no hits & (original description: none)	/	/	/
NbL00g02960	mitochondrial Rho GTPase 1-like LOC107811897 XP_016492376.1	30.5 signalling.G-proteins	MIRO-related GTP-ase 2	35.1 not assigned.annotated	Mitochondrial Rho GTPase 2 OS=Arabidopsis thaliana (sp|f4j0w4|miro2_arath : 152.0)	/	/	AT3G63150
NbL00g02970	mitochondrial Rho GTPase 1-like LOC109207083 XP_019225512.1	30.5 signalling.G-proteins	MIRO-related GTP-ase 1	13.6.4 Cell division.mitochondrion/peroxisome binary fission.regulatory GTPase (MIRO)	regulatory GTPase (MIRO) of mitochondrion fission	PF08356 EF hand associated;PF00071 Ras family	IPR013567 EF hand associated, type-2;IPR001806 Small GTPase	AT5G27540
NbL00g02980	oxysterol-binding protein-related protein 4C-like LOC109235614 transcript variant X2 XP_019257340.1	31.4 cell.vesicle transport	OSBP(oxysterol binding protein)-related protein 4A	35.1 not assigned.annotated	Oxysterol-binding protein-related protein 4C OS=Arabidopsis thaliana (sp|q9lvd4|orp4c_arath : 91.3)	/	/	AT4G25860
NbL00g02990	probable galacturonosyltransferase 6 LOC104112633 XP_009620906.1	26.2 misc.UDP glucosyl and glucoronyl transferases	galacturonosyltransferase 6	35.1 not assigned.annotated	Probable galacturonosyltransferase 6 OS=Arabidopsis thaliana (sp|q9m9y5|gaut6_arath : 460.0)	PF01501 Glycosyl transferase family 8	IPR002495 Glycosyl transferase, family 8	AT1G06780
NbL00g03000	kinesin-like protein KIN-7E LOC109223535 transcript variant X3 XP_019243444.1	31.1 cell.organisation	ATP binding microtubule motor family protein	35.1 not assigned.annotated	Kinesin-like protein KIN-7C OS=Oryza sativa subsp. japonica (sp|q6h638|kn7c_orysj : 164.0)	PF00225 Kinesin motor domain	IPR001752 Kinesin motor domain	AT2G21300
NbL00g03010	kinesin-like protein NACK1 LOC107774378 transcript variant X3 XP_016449367.1	35.2 not assigned.unknown	Unknown	35.2 not assigned.not annotated	no hits & (original description: none)	/	/	/
NbL00g03020	putative late blight resistance protein homolog R1B-23 LOC107765306 transcript variant X2 XP_016439420.1	35.2 not assigned.unknown	Unknown	35.2 not assigned.not annotated	no hits & (original description: none)	/	/	/
NbL00g03030	uncharacterized LOC109215150 XP_019234716.1	35.2 not assigned.unknown	Unknown	35.2 not assigned.not annotated	no hits & (original description: none)	/	/	/
NbL00g03040	uncharacterized LOC107792206 XP_016469885.1	35.2 not assigned.unknown	B-cell receptor-associated-like protein	35.2 not assigned.not annotated	no hits & (original description: none)	/	/	AT5G17190
NbL00g03050	uncharacterized LOC107792206 XP_016469885.1	35.2 not assigned.unknown	B-cell receptor-associated-like protein	35.2 not assigned.not annotated	no hits & (original description: none)	/	/	AT5G17190
NbL00g03060	protein IQ-DOMAIN 1-like LOC107794462 XP_016472434.1	30.3 signalling.calcium	IQ-domain 10	35.2 not assigned.not annotated	no hits & (original description: none)	/	/	AT3G15050
NbL00g03070	protein FAR-RED IMPAIRED RESPONSE 1 LOC104110742 transcript variant X8 XP_009618578.1	30.11 signalling.light	Unknown	15.5.43 RNA biosynthesis.transcriptional regulation.transcription factor (FRS/FRF)	transcription factor (FRS/FRF)	PF04434 SWIM zinc finger	IPR007527 Zinc finger, SWIM-type	AT4G15090
NbL00g03080	1-acyl-sn-glycerol-3-phosphate acyltransferase 2 LOC109207660 XP_019226167.1	11.3.1 lipid metabolism.Phospholipid synthesis.1-acylglycerol-3-phosphate O-acyltransferase	Unknown	35.1 not assigned.annotated	1-acyl-sn-glycerol-3-phosphate acyltransferase 2 OS=Arabidopsis thaliana (sp|q8lg50|lpat2_arath : 112.0)	/	/	AT3G57650
NbL00g03090	1-acyl-sn-glycerol-3-phosphate acyltransferase 2 LOC109207660 XP_019226167.1	11.3.1 lipid metabolism.Phospholipid synthesis.1-acylglycerol-3-phosphate O-acyltransferase	Unknown	35.2 not assigned.not annotated	no hits & (original description: none)	/	/	/
NbL00g03100	polygalacturonate 4-alpha-galacturonosyltransferase-like LOC104233750 transcript variant X2 XP_009785503.1	10.4.1.1 cell wall.pectin synthesis.homogalacturonan.Galacturonic Acid Trnasferase;26.2 misc.UDP glucosyl and glucoronyl transferases	galacturonosyltransferase 1	35.1 not assigned.annotated	Polygalacturonate 4-alpha-galacturonosyltransferase OS=Arabidopsis thaliana (sp|q9le59|gaut1_arath : 229.0)	PF01501 Glycosyl transferase family 8	IPR002495 Glycosyl transferase, family 8	AT3G61130
NbL00g03110	cyclin-dependent kinase G-2-like LOC104244489 transcript variant X3 XP_009798224.1	29.4 protein.postranslational modification	Protein kinase superfamily protein	13.2.1.2.7 Cell division.cell cycle organisation.cell cycle control.CYCLIN-dependent protein kinase complex.catalytic component CDKG;18.4.3.1.7 Protein modification.phosphorylation.CMGC protein kinase superfamily.CDK protein kinase families.protein kinase (CDKG)	catalytic component CDKG of cyclin-dependent kinase complex;protein kinase (CDKG)	PF00069 Protein kinase domain	IPR000719 Protein kinase domain	AT1G67580
NbL00g03120	probable glycosyltransferase At3g42180 LOC109219003 XP_019238950.1	26.2 misc.UDP glucosyl and glucoronyl transferases	Exostosin family protein	35.1 not assigned.annotated	Probable glycosyltransferase At5g03795 OS=Arabidopsis thaliana (sp|q9ffn2|glyt3_arath : 209.0)	PF03016 Exostosin family	IPR040911 Exostosin, GT47 domain	AT5G19670
NbL00g03130	probable glycosyltransferase At3g42180 LOC109219003 XP_019238950.1	26.2 misc.UDP glucosyl and glucoronyl transferases	Exostosin family protein	35.1 not assigned.annotated	Probable glycosyltransferase At3g07620 OS=Arabidopsis thaliana (sp|q9sse8|glyt1_arath : 85.1)	/	/	AT5G19670
NbL00g03140	sugar transport protein 14-like LOC109219002 XP_019238949.1	34.2 transport.sugars	sugar transporter 14	35.1 not assigned.annotated	Sugar transport protein 14 OS=Arabidopsis thaliana (sp|q8gw61|stp14_arath : 267.0)	PF00083 Sugar (and other) transporter	IPR005828 Major facilitator, sugar transporter-like	AT1G77210
NbL00g03150	uncharacterized LOC109210911 XP_019229936.1	35.2 not assigned.unknown	Unknown	35.2 not assigned.not annotated	no hits & (original description: none)	/	/	/
NbL00g03160	uncharacterized LOC109210911 XP_019229936.1	35.2 not assigned.unknown	Unknown	35.2 not assigned.not annotated	no hits & (original description: none)	/	/	/
NbL00g03170	uncharacterized LOC109224468 XP_019244591.1	35.2 not assigned.unknown	Unknown	35.2 not assigned.not annotated	no hits & (original description: none)	PF13456 Reverse transcriptase-like	IPR002156 Ribonuclease H domain	/
NbL00g03180	/	35.2 not assigned.unknown	Unknown	35.2 not assigned.not annotated	no hits & (original description: none)	/	/	/
NbL00g03190	death-inducer obliterator 1 LOC104087416 transcript variant X2 XP_018623322.1	27.3.67 RNA.regulation of transcription.putative transcription regulator	SPOC domain / Transcription elongation factor S-II protein	35.2 not assigned.not annotated	no hits & (original description: none)	PF07744 SPOC domain	IPR012921 Spen paralogue and orthologue SPOC, C-terminal	AT2G25640
NbL00g03200	dnaJ homolog subfamily B member 4 LOC109231120 XP_019252228.1	20.2.1 stress.abiotic.heat	DNAJ heat shock family protein	19.1.5.2 Protein homeostasis.protein quality control.cytosolic Hsp70 chaperone system.co-chaperone (Hsp40)	co-chaperone (Hsp40)	PF01556 DnaJ C terminal domain;PF00226 DnaJ domain	IPR002939 Chaperone DnaJ, C-terminal;IPR001623 DnaJ domain	AT5G25530
NbL00g03210	protein FRA10AC1-like LOC107810212 transcript variant X2 XP_016490456.1	35.2 not assigned.unknown	Unknown	35.2 not assigned.not annotated	no hits & (original description: none)	PF09725 Folate-sensitive fragile site protein Fra10Ac1	IPR019129 Folate-sensitive fragile site protein Fra10Ac1	AT4G15030
NbL00g03220	protein FRA10AC1-like LOC107810212 transcript variant X2 XP_016490456.1	35.2 not assigned.unknown	folate-sensitive fragile site protein	35.2 not assigned.not annotated	no hits & (original description: none)	PF09725 Folate-sensitive fragile site protein Fra10Ac1	IPR019129 Folate-sensitive fragile site protein Fra10Ac1	AT4G15030
NbL00g03230	pleiotropic drug resistance protein 1 LOC104092600 XP_009596530.1	34.16 transport.ABC transporters and multidrug resistance systems	pleiotropic drug resistance 12	35.1 not assigned.annotated	Pleiotropic drug resistance protein 1 OS=Nicotiana tabacum (sp|q76cu2|pdr1_tobac : 311.0)	PF01061 ABC-2 type transporter	IPR013525 ABC-2 type transporter	AT1G15520
NbL00g03240	pleiotropic drug resistance protein 1 LOC107799534 XP_016478141.1	34.16 transport.ABC transporters and multidrug resistance systems	pleiotropic drug resistance 12	24.1.3.2.2 Solute transport.primary active transport.ABC superfamily.ABC2 family.subfamily ABCG transporter	subfamily ABCG transporter	PF00005 ABC transporter;PF19055 ABC-2 type transporter	IPR003439 ABC transporter-like;IPR043926 ABC transporter family G domain	AT1G15520
NbL00g03250	pleiotropic drug resistance protein 1 LOC109214257 XP_019233701.1	34.16 transport.ABC transporters and multidrug resistance systems	pleiotropic drug resistance 12	35.1 not assigned.annotated	Pleiotropic drug resistance protein 1 OS=Nicotiana plumbaginifolia (sp|q949g3|pdr1_nicpl : 376.0)	PF08370 Plant PDR ABC transporter associated;PF01061 ABC-2 type transporter	IPR013581 Plant PDR ABC transporter associated;IPR013525 ABC-2 type transporter	AT1G15520
NbL00g03260	pleiotropic drug resistance protein 1 LOC107799534 XP_016478141.1	34.16 transport.ABC transporters and multidrug resistance systems	pleiotropic drug resistance 12	35.1 not assigned.annotated	Pleiotropic drug resistance protein 1 OS=Nicotiana plumbaginifolia (sp|q949g3|pdr1_nicpl : 286.0)	/	/	AT1G15520
NbL00g03270	pleiotropic drug resistance protein 1 LOC109214257 XP_019233701.1	34.16 transport.ABC transporters and multidrug resistance systems	pleiotropic drug resistance 12	35.1 not assigned.annotated	Pleiotropic drug resistance protein 1 OS=Nicotiana plumbaginifolia (sp|q949g3|pdr1_nicpl : 322.0)	PF01061 ABC-2 type transporter	IPR013525 ABC-2 type transporter	AT1G15520
NbL00g03280	60S ribosomal protein L2 mitochondrial LOC101261309 partial XP_025884631.1	29.2.1.1.2.2.2 protein.synthesis.ribosomal protein.prokaryotic.mitochondrion.50S subunit.L2	Nucleic acid-binding%2C OB-fold-like protein	17.6.1.2.2 Protein biosynthesis.organelle machinery.mitochondrial ribosome biogenesis.large ribosomal subunit proteome.component uL2m	component uL2m of large ribosomal subunit proteome	/	/	ATMG00560
NbL00g03290	ubiquitin thioesterase otubain-like LOC8074858 transcript variant X3 XP_021321832.1	35.2 not assigned.unknown	Unknown	35.1 not assigned.annotated	Uncharacterized mitochondrial protein AtMg01090 OS=Arabidopsis thaliana (sp|p92541|m1090_arath : 81.6)	/	/	/
NbL00g03300	ubiquitin thioesterase otubain-like LOC8074858 transcript variant X3 XP_021321832.1	35.2 not assigned.unknown	Unknown	35.1 not assigned.annotated	Uncharacterized mitochondrial protein AtMg01090 OS=Arabidopsis thaliana (sp|p92541|m1090_arath : 81.6)	/	/	/
NbL00g03310	annexin D3-like LOC104221754 XP_009771187.1	31.1 cell.organisation	annexin 3	35.1 not assigned.annotated	Annexin D3 OS=Arabidopsis thaliana (sp|q9se45|anxd3_arath : 308.0)	PF00191 Annexin;PF00191 Annexin;PF00191 Annexin	IPR018502 Annexin repeat;IPR018502 Annexin repeat;IPR018502 Annexin repeat	AT2G38760
NbL00g03320	annexin D4-like LOC104221761 XP_009771195.1	31.1 cell.organisation	Unknown	35.1 not assigned.annotated	Annexin D4 OS=Arabidopsis thaliana (sp|q9zvj6|anxd4_arath : 280.0)	PF00191 Annexin;PF00191 Annexin	IPR018502 Annexin repeat;IPR018502 Annexin repeat	AT2G38750
NbL00g03330	thiosulfate/3-mercaptopyruvate sulfurtransferase 1 mitochondrial-like LOC109234106 XP_019255497.1	13.2.5.3 amino acid metabolism.degradation.serine-glycine-cysteine group.cysteine	mercaptopyruvate sulfurtransferase 1	4.6.6.1 Amino acid metabolism.amino acid degradation.cysteine.mercaptopyruvate sulfurtransferase;16.2.4.13.1 RNA processing.RNA modification.tRNA maturation.tRNA thiolation CTU1-URM1 pathway.mercaptopyruvate sulfurtransferase (MST/RDH)	mercaptopyruvate sulfurtransferase;CTU1-URM1 pathway mercaptopyruvate sulfurtransferase (MST/RDH)	PF00581 Rhodanese-like domain	IPR001763 Rhodanese-like domain	AT1G79230
NbL00g03340	F-box protein At1g55000-like LOC107802784 XP_016481838.1	35.2 not assigned.unknown	Unknown	35.2 not assigned.not annotated	no hits & (original description: none)	/	/	/
NbL00g03350	F-box protein At1g55000-like LOC107802784 XP_016481838.1	29.5.11.4.3.2 protein.degradation.ubiquitin.E3.SCF.FBOX	peptidoglycan-binding LysM domain-containing protein	19.2.2.8.1.4.5 Protein homeostasis.ubiquitin-proteasome system.ubiquitin-fold protein conjugation.Cullin-based ubiquitylation complexes.SKP1-CUL1-FBX (SCF) E3 ubiquitin ligase complexes.F-BOX substrate adaptor activities.substrate adaptor (InLYP1)	substrate adaptor InLYP1 of SCF E3 ubiquitin ligase complex	PF01476 LysM domain	IPR018392 LysM domain	AT1G55000
NbL00g03360	vacuole membrane protein KMS1-like LOC104085474 XP_009587808.1	35.2 not assigned.unknown	SNARE associated Golgi protein family	35.1 not assigned.annotated	Vacuole membrane protein KMS1 OS=Arabidopsis thaliana (sp|q5xf36|kms1_arath : 505.0)	/	/	AT4G14950
NbL00g03370	insulin-degrading enzyme-like 1 peroxisomal LOC109239863 XP_019261999.1	29.5.7 protein.degradation.metalloprotease	Insulinase (Peptidase family M16) family protein	19.4.5.4.2 Protein homeostasis.proteolysis.metallopeptidase activities.M16-class metallopeptidase activities.peptidase (Nardilysin-like)	peptidase (Nardilysin-like)	PF00675 Insulinase (Peptidase family M16)	IPR011765 Peptidase M16, N-terminal	AT3G57470
NbL00g03380	28S ribosomal RNA LOC117278126 rRNA XR_004508443.1_	35.2 not assigned.unknown	Unknown	35.2 not assigned.not annotated	no hits & (original description: none)	/	/	/
NbL00g03390	28S ribosomal RNA LOC117278126 rRNA XR_004508443.1_	35.2 not assigned.unknown	Unknown	35.2 not assigned.not annotated	no hits & (original description: none)	/	/	/
NbL00g03400	probable folate-biopterin transporter 3 LOC107823098 XP_016505181.1	34.99 transport.misc	Major facilitator superfamily protein	24.2.2.5 Solute transport.carrier-mediated transport.MFS superfamily.small solute transporter (BT1)	small solute transporter (BT1)	PF03092 BT1 family	IPR039309 Biopterin transporter family	AT1G79710
NbL00g03410	cyclin-dependent kinase G-2-like LOC104244489 transcript variant X4 XP_009798225.1	29.4 protein.postranslational modification	Protein kinase superfamily protein	13.2.1.2.7 Cell division.cell cycle organisation.cell cycle control.CYCLIN-dependent protein kinase complex.catalytic component CDKG;18.4.3.1.7 Protein modification.phosphorylation.CMGC protein kinase superfamily.CDK protein kinase families.protein kinase (CDKG)	catalytic component CDKG of cyclin-dependent kinase complex;protein kinase (CDKG)	PF00069 Protein kinase domain	IPR000719 Protein kinase domain	AT1G67580
NbL00g03420	Nicotiana tabacum auxin efflux carrier component 7-like (LOC107775904)_ mRNA (NM_001325204.1_NP_001312133.1)	17.2.2 hormone metabolism.auxin.signal transduction	Auxin efflux carrier family protein	11.2.4.1.1 Phytohormone action.auxin.transport.polar auxin transport system.auxin transporter (PIN);24.2.5.2.1 Solute transport.carrier-mediated transport.BART superfamily.AEC family.auxin efflux transporter (PIN)	auxin transporter (PIN);auxin efflux transporter (PIN)	PF03547 Membrane transport protein	IPR004776 Membrane transport protein	AT1G70940
NbL00g03430	very-long-chain 3R-3-hydroxyacyl-CoA dehydratase PASTICCINO 2-like LOC109240388 XP_019262560.1	29.4 protein.postranslational modification	Unknown	5.1.6.1.3 Lipid metabolism.fatty acid metabolism.endoplasmic reticulum-localized fatty acid elongase (FAE) system.fatty acid elongation complex.3-hydroxyacyl-CoA dehydratase (HCD)	3-hydroxyacyl-CoA dehydratase (HCD)	PF04387 Protein tyrosine phosphatase-like protein, PTPLA	IPR007482 Protein-tyrosine phosphatase-like, PTPLA	AT5G10480
NbL00g03440	LEAF RUST 10 DISEASE-RESISTANCE RECEPTOR-LIKE PROTEIN KINASE-like 1.1 LOC109215088 XP_019234654.1	30.2.20 signalling.receptor kinases.wheat LRK10 like	Unknown	50.2.7 Enzyme classification.EC_2 transferases.EC_2.7 transferase transferring phosphorus-containing group	LEAF RUST 10 DISEASE-RESISTANCE LOCUS RECEPTOR-LIKE PROTEIN KINASE-like 1.1 OS=Arabidopsis thaliana (sp|q9c6k9|lrl11_arath : 194.0) & Enzyme classification.EC_2 transferases.EC_2.7 transferase transferring phosphorus-containing group(50.2.7 : 80.4)	PF07714 Protein tyrosine and serine/threonine kinase	IPR001245 Serine-threonine/tyrosine-protein kinase, catalytic domain	/
NbL00g03450	LEAF RUST 10 DISEASE-RESISTANCE RECEPTOR-LIKE PROTEIN KINASE-like 1.1 LOC109215088 XP_019234654.1	30.2.20 signalling.receptor kinases.wheat LRK10 like	Unknown	50.2.7 Enzyme classification.EC_2 transferases.EC_2.7 transferase transferring phosphorus-containing group	LEAF RUST 10 DISEASE-RESISTANCE LOCUS RECEPTOR-LIKE PROTEIN KINASE-like 1.1 OS=Arabidopsis thaliana (sp|q9c6k9|lrl11_arath : 194.0) & Enzyme classification.EC_2 transferases.EC_2.7 transferase transferring phosphorus-containing group(50.2.7 : 80.4)	PF07714 Protein tyrosine and serine/threonine kinase	IPR001245 Serine-threonine/tyrosine-protein kinase, catalytic domain	/
NbL00g03460	probable metal-nicotianamine transporter YSL7 LOC109244736 XP_019267421.1	34.13 transport.peptides and oligopeptides	YELLOW STRIPE like 7	24.2.10.1 Solute transport.carrier-mediated transport.OPT family.iron chelator transporter (YSL);25.4.4.8 Nutrient uptake.transition metal homeostasis.transport.ferric cation-chelator transporter (YSL)	iron chelator transporter (YSL);ferric cation-chelator transporter (YSL)	PF03169 OPT oligopeptide transporter protein	IPR004813 Oligopeptide transporter, OPT superfamily	AT1G65730
NbL00g03470	uncharacterized LOC107817019 transcript variant X1 XP_016498266.1	35.2 not assigned.unknown	Unknown	35.2 not assigned.not annotated	no hits & (original description: none)	/	/	/
NbL00g03480	chloride channel protein CLC-f-like LOC107770372 XP_016445164.1	34.18 transport.unspecified anions	chloride channel F	24.2.15 Solute transport.carrier-mediated transport.anion channel / anion:proton antiporter (CLC)	anion channel / anion:proton antiporter (CLC)	PF00571 CBS domain;PF00654 Voltage gated chloride channel	IPR000644 CBS domain;IPR001807 Chloride channel, voltage gated	AT1G55620
NbL00g03490	chloride channel protein CLC-f-like LOC109230863 XP_019251868.1	34.18 transport.unspecified anions	chloride channel F	24.2.15 Solute transport.carrier-mediated transport.anion channel / anion:proton antiporter (CLC)	anion channel / anion:proton antiporter (CLC)	PF00654 Voltage gated chloride channel	IPR001807 Chloride channel, voltage gated	AT1G55620
NbL00g03500	GATA transcription factor 16-like LOC109242578 XP_019264965.1	35.2 not assigned.unknown	Unknown	35.2 not assigned.not annotated	no hits & (original description: none)	/	/	/
NbL00g03510	protein DETOXIFICATION 42-like LOC109205597 XP_019223858.1	34.99 transport.misc	MATE efflux family protein	24.2.4.1.3 Solute transport.carrier-mediated transport.MOP superfamily.MATE family.metal-citrate complex transporter (FRD);25.4.4.1 Nutrient uptake.transition metal homeostasis.transport.ferric-citrate complex transporter (FRD)	metal-citrate complex transporter (FRD);ferric-citrate complex transporter (FRD)	PF01554 MatE;PF01554 MatE	IPR002528 Multi antimicrobial extrusion protein;IPR002528 Multi antimicrobial extrusion protein	AT1G51340
NbL00g03520	protein DETOXIFICATION 42-like LOC107774342 transcript variant X3 XP_016449324.1	35.2 not assigned.unknown	Unknown	35.2 not assigned.not annotated	no hits & (original description: none)	/	/	/
NbL00g03530	protein DETOXIFICATION 42-like LOC104092489 transcript variant X7 XP_018625097.1	35.2 not assigned.unknown	Unknown	35.2 not assigned.not annotated	no hits & (original description: none)	/	/	/
NbL00g03540	histone H2AX-like LOC109214957 XP_019234478.1	28.1.3.2.1 DNA.synthesis/chromatin structure.histone.core.H2A	gamma histone variant H2AX	12.1.1.1 Chromatin organisation.chromatin structure.DNA wrapping.histone (H2A)	histone (H2A)	PF00125 Core histone H2A/H2B/H3/H4;PF16211 C-terminus of histone H2A	IPR007125 Histone H2A/H2B/H3;IPR032454 Histone H2A, C-terminal domain	AT1G54690
NbL00g03550	early light-induced protein 1 chloroplastic-like LOC107823250 XP_016505362.1	35.2 not assigned.unknown	Unknown	35.2 not assigned.not annotated	no hits & (original description: none)	/	/	/
NbL00g03560	allantoinase LOC109244144 XP_019266730.1	23.2 nucleotide metabolism.degradation	Unknown	35.1 not assigned.annotated	Allantoinase OS=Arabidopsis thaliana (sp|q94ap0|aln_arath : 85.1)	/	/	/
NbL00g03570	28S ribosomal RNA LOC117278126 rRNA XR_004508443.1_	35.2 not assigned.unknown	Unknown	35.2 not assigned.not annotated	no hits & (original description: none)	/	/	/
NbL00g03580	28S ribosomal RNA LOC117278126 rRNA XR_004508443.1_	35.2 not assigned.unknown	Unknown	35.2 not assigned.not annotated	no hits & (original description: none)	/	/	/
NbL00g03590	28S ribosomal RNA LOC117278126 rRNA XR_004508443.1_	35.2 not assigned.unknown	Unknown	35.2 not assigned.not annotated	no hits & (original description: none)	/	/	/
NbL00g03600	28S ribosomal RNA LOC117278126 rRNA XR_004508443.1_	35.2 not assigned.unknown	Unknown	35.2 not assigned.not annotated	no hits & (original description: none)	/	/	/
NbL00g03610	NAC domain-containing protein 7-like LOC107802018 XP_016480941.1	33.99 development.unspecified	Unknown	15.5.17 RNA biosynthesis.transcriptional regulation.transcription factor (NAC)	transcription factor (NAC)	PF02365 No apical meristem (NAM) protein	IPR003441 NAC domain	AT1G12260
NbL00g03620	NAC domain-containing protein 7-like LOC107802018 XP_016480941.1	33.99 development.unspecified	Unknown	35.1 not assigned.annotated	NAC domain-containing protein 7 OS=Arabidopsis thaliana (sp|q9fwx2|nac7_arath : 90.9)	/	/	/
NbL00g03630	thylakoid lumenal protein TL20.3 chloroplastic LOC109208503 XP_019227173.1	35.1.5 not assigned.no ontology.pentatricopeptide (PPR) repeat-containing protein	Pentapeptide repeat-containing protein	35.1 not assigned.annotated	Thylakoid lumenal protein TL20.3, chloroplastic OS=Arabidopsis thaliana (sp|q8h1q1|tl203_arath : 177.0)	PF00805 Pentapeptide repeats (8 copies)	IPR001646 Pentapeptide repeat	AT1G12250
NbL00g03640	uncharacterized LOC107802543 transcript variant X1 XP_016481543.1	29.2.1.1.3.1.6 protein.synthesis.ribosomal protein.prokaryotic.unknown organellar.30S subunit.S6	Translation elongation factor EF1B/ribosomal protein S6 family protein	17.6.1.3.5 Protein biosynthesis.organelle machinery.mitochondrial ribosome biogenesis.small ribosomal subunit proteome.component uS6m	component uS6m of small ribosomal subunit proteome	PF01250 Ribosomal protein S6	IPR000529 Ribosomal protein S6	AT3G18760
NbL00g03650	65-kDa microtubule-associated protein 1-like LOC109237771 XP_019259686.1	31.1.1.2.6 cell.organisation.cytoskeleton.mikrotubuli.MAP65	microtubule-associated proteins 65-1	13.4.3.6 Cell division.cytokinesis.phragmoplast microtubule organization.microtubule-associated protein (MAP65-2)	microtubule-associated protein (MAP65-2)	PF03999 Microtubule associated protein (MAP65/ASE1 family)	- -	AT5G55230
NbL00g03660	mitochondrial inner membrane protein OXA1-like LOC109226803 transcript variant X2 XP_019247215.1	34.13 transport.peptides and oligopeptides	Unknown	35.1 not assigned.annotated	Mitochondrial inner membrane protein OXA1 OS=Arabidopsis thaliana (sp|q42191|oxa1_arath : 101.0)	/	/	AT5G62050
NbL00g03670	uncharacterized LOC104097994 transcript variant X1 XP_009602930.1	35.1 not assigned.no ontology	haloacid dehalogenase (HAD) superfamily protein	5.2.7.3 Lipid metabolism.glycerolipid metabolism.phosphatidylglycerol biosynthesis.phosphatidylglycerophosphate phosphatase (PGPP)	phosphatidylglycerophosphate phosphatase (PGPP)	PF09419 Mitochondrial PGP phosphatase	IPR027706 PGP phosphatase, mitochondrial/chloroplastic	AT3G58830
NbL00g03680	putative nuclease HARBI1 LOC109228510 XP_019249162.1	35.2 not assigned.unknown	nuclease	35.1 not assigned.annotated	Protein ALP1-like OS=Arabidopsis thaliana (sp|q9m2u3|alpl_arath : 150.0)	PF13359 DDE superfamily endonuclease	IPR027806 Harbinger transposase-derived nuclease domain	AT5G12010
NbL00g03690	putative nuclease HARBI1 LOC109228510 XP_019249162.1	35.2 not assigned.unknown	nuclease	35.1 not assigned.annotated	Protein ALP1-like OS=Arabidopsis thaliana (sp|q9m2u3|alpl_arath : 150.0)	PF13359 DDE superfamily endonuclease	IPR027806 Harbinger transposase-derived nuclease domain	AT5G12010
NbL00g03700	28S ribosomal RNA LOC117278126 rRNA XR_004508443.1_	35.2 not assigned.unknown	Unknown	35.2 not assigned.not annotated	no hits & (original description: none)	/	/	/
NbL00g03710	heat shock cognate 70 kDa protein 2-like LOC109216626 XP_019236347.1	20.2.1 stress.abiotic.heat;29.6 protein.folding	heat shock protein 70	19.1.5.1 Protein homeostasis.protein quality control.cytosolic Hsp70 chaperone system.chaperone (Hsp70)	chaperone (Hsp70)	PF00012 Hsp70 protein	IPR013126 Heat shock protein 70 family	AT3G12580
NbL00g03720	heat shock cognate 70 kDa protein 2-like LOC109216626 XP_019236347.1	20.2.1 stress.abiotic.heat;29.6 protein.folding	heat shock protein 70	19.1.5.1 Protein homeostasis.protein quality control.cytosolic Hsp70 chaperone system.chaperone (Hsp70)	chaperone (Hsp70)	PF00012 Hsp70 protein	IPR013126 Heat shock protein 70 family	AT3G12580
NbL00g03730	dnaJ protein ERDJ2A-like LOC104215545 transcript variant X3 XP_009763672.1	20.2.1 stress.abiotic.heat	DnaJ / Sec63 Brl domains-containing protein	23.3.1.5 Protein translocation.endoplasmic reticulum.co-translational insertion system.accessory component Sec63	accessory component Sec63 of co-translational insertion system	PF02889 Sec63 Brl domain	IPR004179 Sec63 domain	AT1G79940
NbL00g03740	dnaJ protein ERDJ2A-like LOC104215545 transcript variant X3 XP_009763672.1	20.2.1 stress.abiotic.heat	DnaJ / Sec63 Brl domains-containing protein	23.3.1.5 Protein translocation.endoplasmic reticulum.co-translational insertion system.accessory component Sec63	accessory component Sec63 of co-translational insertion system	PF02889 Sec63 Brl domain	IPR004179 Sec63 domain	AT1G79940
NbL00g03750	uncharacterized LOC104215546 XP_009763673.1	29.4 protein.postranslational modification	Calcineurin-like metallo-phosphoesterase superfamily protein	35.1 not assigned.annotated	Tyrosine-protein phosphatase RLPH2 OS=Arabidopsis thaliana (sp|q9sr62|rlph2_arath : 177.0)	/	/	AT3G09970
NbL00g03760	transaldolase LOC109205588 XP_019223847.1	7.2.2 OPP.non-reductive PP.transaldolase	Aldolase-type TIM barrel family protein	35.2 not assigned.not annotated	no hits & (original description: none)	PF00923 Transaldolase/Fructose-6-phosphate aldolase	IPR001585 Transaldolase/Fructose-6-phosphate aldolase	AT5G13420
NbL00g03770	peptidyl-prolyl cis-trans isomerase FKBP19 chloroplastic-like LOC107797242 transcript variant X2 misc_RNA XR_001650639.1_	29.6 protein.folding	FKBP-like peptidyl-prolyl cis-trans isomerase family protein	35.1 not assigned.annotated	Peptidyl-prolyl cis-trans isomerase FKBP19, chloroplastic OS=Arabidopsis thaliana (sp|q9lyr5|fkb19_arath : 179.0)	/	/	AT5G13410
NbL00g03780	protein RST1 LOC109208435 transcript variant X2 XP_019227085.1	35.2 not assigned.unknown	Unknown	16.4.2.2.7 RNA processing.RNA homeostasis.Exosome complex.associated co-factor activities.regulatory cofactor (RST1)	regulatory cofactor (RST1) of exosome complex	PF12530 Protein of unknown function (DUF3730)	IPR022542 Domain of unknown function DUF3730	AT3G27670
NbL00g03790	protein RST1 LOC109208435 transcript variant X2 XP_019227085.1	35.2 not assigned.unknown	Unknown	35.2 not assigned.not annotated	no hits & (original description: none)	/	/	/
NbL00g03800	GDSL esterase/lipase At4g01130-like LOC107765254 XP_016439363.1	26.5 misc.acyl transferases	Unknown	35.1 not assigned.annotated	GDSL esterase/lipase At4g01130 OS=Arabidopsis thaliana (sp|q9m153|gdl61_arath : 197.0)	PF00657 GDSL-like Lipase/Acylhydrolase	IPR001087 GDSL lipase/esterase	AT4G01130
NbL00g03810	cathepsin B-like LOC107830480 XP_016513530.1	29.5.3 protein.degradation.cysteine protease	Cysteine proteinases superfamily protein	19.4.1.1 Protein homeostasis.proteolysis.cysteine-type peptidase activities.C1-class protease (Papain)	protease (Papain)	PF00112 Papain family cysteine protease;PF08127 Peptidase family C1 propeptide	IPR000668 Peptidase C1A, papain C-terminal;IPR012599 Peptidase C1A, propeptide	AT1G02305
NbL00g03820	uncharacterized LOC109242770 XP_019265168.1	35.2 not assigned.unknown	zinc finger matrin-type protein	35.2 not assigned.not annotated	no hits & (original description: none)	/	/	AT5G41960
NbL00g03830	uncharacterized LOC109242770 XP_019265168.1	35.2 not assigned.unknown	zinc finger matrin-type protein	35.2 not assigned.not annotated	no hits & (original description: none)	/	/	AT5G41960
NbL00g03840	uncharacterized LOC109236786 transcript variant X5 XP_019258551.1	35.2 not assigned.unknown	Unknown	35.2 not assigned.not annotated	no hits & (original description: none)	/	/	/
NbL00g03850	uncharacterized LOC104102558 XP_018628465.2	35.2 not assigned.unknown	Unknown	35.2 not assigned.not annotated	no hits & (original description: none)	/	/	/
NbL00g03860	uncharacterized LOC104102558 XP_018628465.2	35.2 not assigned.unknown	Unknown	35.2 not assigned.not annotated	no hits & (original description: none)	/	/	/
NbL00g03870	uncharacterized LOC104102558 XP_018628465.2	31.3.1 cell.cycle.peptidylprolyl isomerase	Unknown	50.5.2 Enzyme classification.EC_5 isomerases.EC_5.2 cis-trans-isomerase	Photosynthetic NDH subunit of lumenal location 5, chloroplastic OS=Arabidopsis thaliana (sp|q9ass6|pnsl5_arath : 102.0) & Enzyme classification.EC_5 isomerases.EC_5.2 cis-trans-isomerase(50.5.2 : 23.4)	PF00160 Cyclophilin type peptidyl-prolyl cis-trans isomerase/CLD	IPR002130 Cyclophilin-type peptidyl-prolyl cis-trans isomerase domain	AT5G13120
NbL00g03880	uncharacterized LOC104102558 XP_018628465.2	35.2 not assigned.unknown	Unknown	35.2 not assigned.not annotated	no hits & (original description: none)	/	/	/
NbL00g03890	uncharacterized LOC109230203 XP_019251276.1	35.2 not assigned.unknown	Unknown	35.2 not assigned.not annotated	no hits & (original description: none)	/	/	/
NbL00g03900	uncharacterized LOC109230203 XP_019251276.1	30.3 signalling.calcium	evolutionarily conserved C-terminal region 2	16.2.5.2.1 RNA processing.RNA modification.mRNA methylation.N6-methyladenosine methylation reading.methylation reader (ECT)	methylation reader (ECT)	PF04146 YT521-B-like domain	IPR007275 YTH domain	AT3G13460
NbL00g03910	transcription factor TFIIIB component B'' homolog LOC104111163 transcript variant X3 XP_009619096.1	27.3.50 RNA.regulation of transcription.General Transcription	Unknown	15.4.3.2 RNA biosynthesis.RNA polymerase III-dependent transcription.TFIIIb transcription factor complex.component BDP1	component BDP1 of TFIIIb transcription factor complex	PF15963 Myb DNA-binding like	IPR039467 Transcription factor TFIIIB component B'', Myb domain	/
NbL00g03920	transcription factor TFIIIB component B'' homolog LOC104111163 transcript variant X3 XP_009619096.1	35.2 not assigned.unknown	Unknown	15.4.3.2 RNA biosynthesis.RNA polymerase III-dependent transcription.TFIIIb transcription factor complex.component BDP1	component BDP1 of TFIIIb transcription factor complex	/	/	/
NbL00g03930	uncharacterized LOC107822719 XP_016504772.1	35.2 not assigned.unknown	Unknown	35.2 not assigned.not annotated	no hits & (original description: none)	/	/	/
NbL00g03940	bZIP transcription factor 53-like LOC107818886 XP_016500443.1	27.3.35 RNA.regulation of transcription.bZIP transcription factor family	Unknown	15.5.4.1 RNA biosynthesis.transcriptional regulation.bZIP transcription factor superfamily.transcription factor (bZIP)	transcription factor (bZIP)	PF00170 bZIP transcription factor	IPR004827 Basic-leucine zipper domain	AT3G62420
NbL00g03950	sugar transporter ERD6-like 8 LOC104222990 transcript variant X3 XP_009772644.1	35.2 not assigned.unknown	Unknown	35.2 not assigned.not annotated	no hits & (original description: none)	/	/	/
NbL00g03960	uncharacterized LOC109206006 transcript variant X1 XP_019224316.1	35.1.2 not assigned.no ontology.agenet domain-containing protein	Unknown	35.2 not assigned.not annotated	no hits & (original description: none)	PF03735 ENT domain;PF05641 Agenet domain	IPR005491 ENT domain;IPR008395 Agenet-like domain	AT4G32440
NbL00g03970	probable cyclic nucleotide-gated ion channel 20 chloroplastic LOC107816504 transcript variant X2 XP_016497713.1	34.22 transport.cyclic nucleotide or calcium regulated channels	cyclic nucleotide-binding transporter 1	24.3.2.4 Solute transport.channels.VIC superfamily.cyclic nucleotide-gated cation channel (CNGC)	cyclic nucleotide-gated cation channel (CNGC)	PF00520 Ion transport protein	IPR005821 Ion transport domain	AT3G17700
NbL00g03980	putative deoxyribonuclease TATDN1 LOC109236583 transcript variant X2 XP_019258323.1	28.99 DNA.unspecified	TatD related DNase	35.2 not assigned.not annotated	no hits & (original description: none)	PF01026 TatD related DNase	IPR001130 TatD family	AT3G52390
NbL00g03990	squamous cell carcinoma antigen recognized by T-cells 3 LOC109243194 XP_019265681.1	35.2 not assigned.unknown	Unknown	35.2 not assigned.not annotated	no hits & (original description: none)	/	/	/
NbL00g04000	squamous cell carcinoma antigen recognized by T-cells 3 LOC109243194 XP_019265681.1	27.4 RNA.RNA binding	EMBRYO DEFECTIVE 140	35.2 not assigned.not annotated	no hits & (original description: none)	/	/	AT4G24270
NbL00g04010	regulatory-associated protein of TOR 1-like LOC109233403 transcript variant X2 XP_019254809.1	31.99 cell.unspecified;33.99 development.unspecified	Regulatory-associated protein of TOR 1	35.1 not assigned.annotated	Regulatory-associated protein of TOR 1 OS=Arabidopsis thaliana (sp|q93yq1|rtor1_arath : 486.0)	PF00400 WD domain, G-beta repeat;PF00400 WD domain, G-beta repeat;PF00400 WD domain, G-beta repeat	IPR001680 WD40 repeat;IPR001680 WD40 repeat;IPR001680 WD40 repeat	AT3G08850
NbL00g04020	regulatory-associated protein of TOR 1-like LOC107770804 XP_016445623.1	31.99 cell.unspecified;33.99 development.unspecified	Unknown	35.1 not assigned.annotated	Regulatory-associated protein of TOR 2 OS=Arabidopsis thaliana (sp|q9lzw9|rtor2_arath : 244.0)	/	/	AT5G01770
NbL00g04030	regulatory-associated protein of TOR 1-like LOC109233403 transcript variant X7 XP_019254814.1	33.99 development.unspecified	Regulatory-associated protein of TOR 1	35.1 not assigned.annotated	Regulatory-associated protein of TOR 1 OS=Arabidopsis thaliana (sp|q93yq1|rtor1_arath : 327.0)	/	/	AT3G08850
NbL00g04040	dnaJ protein ERDJ2A-like LOC107802367 transcript variant X2 XP_016481336.1	20.2.1 stress.abiotic.heat	DnaJ / Sec63 Brl domains-containing protein	23.3.1.5 Protein translocation.endoplasmic reticulum.co-translational insertion system.accessory component Sec63	accessory component Sec63 of co-translational insertion system	PF02889 Sec63 Brl domain;PF00226 DnaJ domain	IPR004179 Sec63 domain;IPR001623 DnaJ domain	AT1G79940
NbL00g04050	transcription factor bHLH63-like LOC109226243 XP_019246582.1	27.3.6 RNA.regulation of transcription.bHLH,Basic Helix-Loop-Helix family	Unknown	15.5.30 RNA biosynthesis.transcriptional regulation.transcription factor (bHLH)	transcription factor (bHLH)	/	/	AT4G34530
NbL00g04060	transcription factor bHLH63-like LOC109226243 XP_019246582.1	35.2 not assigned.unknown	Unknown	35.2 not assigned.not annotated	no hits & (original description: none)	/	/	/
NbL00g04070	28S ribosomal RNA LOC117278126 rRNA XR_004508443.1_	35.2 not assigned.unknown	Unknown	35.2 not assigned.not annotated	no hits & (original description: none)	/	/	/
NbL00g04080	28S ribosomal RNA LOC111942835 rRNA XR_002870712.1_	35.2 not assigned.unknown	Unknown	35.2 not assigned.not annotated	no hits & (original description: none)	/	/	/
NbL00g04090	28S ribosomal RNA LOC111942835 rRNA XR_002870712.1_	35.2 not assigned.unknown	Unknown	35.2 not assigned.not annotated	no hits & (original description: none)	/	/	/
NbL00g04100	18S ribosomal RNA LOC117277150 rRNA XR_004507429.1_	35.2 not assigned.unknown	Unknown	35.2 not assigned.not annotated	no hits & (original description: none)	/	/	/
NbL00g04110	28S ribosomal RNA LOC117278126 rRNA XR_004508443.1_	35.2 not assigned.unknown	Unknown	35.2 not assigned.not annotated	no hits & (original description: none)	/	/	/
NbL00g04120	adenine/guanine permease AZG2 LOC109223637 XP_019243566.1	34.99 transport.misc	Xanthine/uracil permease family protein	6.1.6.5 Nucleotide metabolism.purines.extracellular ATP.adenine uptake transporter (AZG);24.2.3.3.1 Solute transport.carrier-mediated transport.APC superfamily.NCS-2 family.purine transporter (AZG)	adenine uptake transporter (AZG);purine transporter (AZG)	/	/	AT5G50300
NbL00g04130	uncharacterized LOC107822650 transcript variant X1 XP_016504690.1	35.2 not assigned.unknown	Unknown	35.2 not assigned.not annotated	no hits & (original description: none)	PF02362 B3 DNA binding domain	IPR003340 B3 DNA binding domain	/
NbL00g04140	uncharacterized LOC109217326 XP_019237113.1	35.2 not assigned.unknown	Unknown	35.2 not assigned.not annotated	no hits & (original description: none)	/	/	AT3G07150
NbL00g04150	uncharacterized LOC109219382 XP_019239370.1	11.9.2.1 lipid metabolism.lipid degradation.lipases.triacylglycerol lipase	alpha/beta-Hydrolases superfamily protein	35.2 not assigned.not annotated	no hits & (original description: none)	PF01764 Lipase (class 3)	IPR002921 Fungal lipase-like domain	AT2G42450
NbL00g04160	uncharacterized LOC109227462 XP_019248183.1	35.2 not assigned.unknown	Unknown	35.2 not assigned.not annotated	no hits & (original description: none)	PF04720 PDDEXK-like family of unknown function	IPR006502 Protein of unknown function PDDEXK-like	AT2G39650
NbL00g04170	uncharacterized LOC109227462 XP_019248183.1	35.2 not assigned.unknown	Unknown	35.2 not assigned.not annotated	no hits & (original description: none)	PF04720 PDDEXK-like family of unknown function	IPR006502 Protein of unknown function PDDEXK-like	AT2G39650
NbL00g04180	4-hydroxy-3-methylbut-2-en-1-yl diphosphate synthase chloroplastic-like LOC104243695 XP_009797237.1	16.1.1.6 secondary metabolism.isoprenoids.non-mevalonate pathway.HDS	4-hydroxy-3-methylbut-2-enyl diphosphate synthase	9.1.2.7 Secondary metabolism.terpenoids.methylerythritol phosphate (MEP) pathway.4-hydroxy-3-methylbut-2-enyl diphosphate synthase	4-hydroxy-3-methylbut-2-enyl diphosphate synthase	PF04551 GcpE protein	IPR004588 4-hydroxy-3-methylbut-2-en-1-yl diphosphate synthase, bacterial-type	AT5G60600
NbL00g04190	4-hydroxy-3-methylbut-2-en-1-yl diphosphate synthase ferredoxin chloroplastic LOC109234052 transcript variant X2 XP_019255438.1	16.1.1.6 secondary metabolism.isoprenoids.non-mevalonate pathway.HDS	4-hydroxy-3-methylbut-2-enyl diphosphate synthase	9.1.2.7 Secondary metabolism.terpenoids.methylerythritol phosphate (MEP) pathway.4-hydroxy-3-methylbut-2-enyl diphosphate synthase	4-hydroxy-3-methylbut-2-enyl diphosphate synthase	PF04551 GcpE protein	IPR004588 4-hydroxy-3-methylbut-2-en-1-yl diphosphate synthase, bacterial-type	AT5G60600
NbL00g04200	probable inactive shikimate kinase like 1 chloroplastic LOC107808816 transcript variant X2 XP_016488868.1	13.1.6.1.5 amino acid metabolism.synthesis.aromatic aa.chorismate.shikimate kinase	shikimate kinase like 1	4.5.1.4 Amino acid metabolism.shikimate group amino acid biosynthesis.shikimate pathway.shikimate kinase	shikimate kinase	PF01202 Shikimate kinase	IPR031322 Shikimate kinase/gluconokinase	AT3G26900
NbL00g04210	uncharacterized LOC109207729 XP_019226258.1	35.2 not assigned.unknown	DUF309 domain protein	35.2 not assigned.not annotated	no hits & (original description: none)	PF03745 Domain of unknown function (DUF309)	IPR005500 Protein of unknown function DUF309	AT2G41120
NbL00g04220	14-3-3-like protein C LOC109226516 XP_019247203.1	30.7 signalling.14-3-3 proteins	general regulatory factor 2	35.1 not assigned.annotated	14-3-3-like protein C OS=Nicotiana tabacum (sp|p93343|1433c_tobac : 243.0)	PF00244 14-3-3 protein	IPR023410 14-3-3 domain	AT1G78300
NbL00g04230	uncharacterized LOC104233981 transcript variant X3 misc_RNA XR_712840.1_	35.2 not assigned.unknown	Unknown	35.2 not assigned.not annotated	no hits & (original description: none)	PF13960 Domain of unknown function (DUF4218)	IPR025452 Domain of unknown function DUF4218	/
NbL00g04240	uncharacterized LOC104242306 XP_009795636.1	35.2 not assigned.unknown	Unknown	35.2 not assigned.not annotated	no hits & (original description: none)	/	/	/
NbL00g04250	uncharacterized LOC104233981 transcript variant X3 misc_RNA XR_712840.1_	35.2 not assigned.unknown	Unknown	35.2 not assigned.not annotated	no hits & (original description: none)	/	/	/
NbL00g04260	uncharacterized LOC104242306 XP_009795636.1	35.2 not assigned.unknown	Unknown	35.2 not assigned.not annotated	no hits & (original description: none)	/	/	/
NbL00g04270	ATP-dependent Clp protease proteolytic subunit 6 chloroplastic LOC109229462 XP_019250451.1	29.5.5 protein.degradation.serine protease	CLP protease proteolytic subunit 6	19.4.2.9.1 Protein homeostasis.proteolysis.serine-type peptidase activities.chloroplast Clp-type protease complex.proteolytic core component ClpP1/3-6	proteolytic core component ClpP1/3-6 of chloroplast Clp-type protease complex	PF00574 Clp protease	IPR023562 Clp protease proteolytic subunit /Translocation-enhancing protein TepA	AT1G11750
NbL00g04280	ATP-dependent DNA helicase DDX11 LOC109240134 XP_019262303.1	28.99 DNA.unspecified	RAD3-like DNA-binding helicase protein	35.1 not assigned.annotated	Regulator of telomere elongation helicase 1 homolog OS=Oryza sativa subsp. japonica (sp|a0a0p0v4r0|rtel1_orysj : 94.4)	PF06733 DEAD_2	IPR010614 DEAD2	AT1G79890
NbL00g04290	probable splicing factor 3A subunit 1 LOC104221311 transcript variant X8 XP_009770653.1	35.2 not assigned.unknown	Unknown	35.2 not assigned.not annotated	no hits & (original description: none)	/	/	/
NbL00g04300	adenine/guanine permease AZG2 LOC109223637 XP_019243566.1	34.99 transport.misc	Xanthine/uracil permease family protein	6.1.6.5 Nucleotide metabolism.purines.extracellular ATP.adenine uptake transporter (AZG);24.2.3.3.1 Solute transport.carrier-mediated transport.APC superfamily.NCS-2 family.purine transporter (AZG)	adenine uptake transporter (AZG);purine transporter (AZG)	/	/	AT5G50300
NbL00g04310	uncharacterized LOC109235224 XP_019256802.1	35.2 not assigned.unknown	Core-2/I-branching beta-1%2C6-N-acetylglucosaminyltransferase family protein	35.1 not assigned.annotated	Glycosyltransferase BC10 OS=Oryza sativa subsp. japonica (sp|q65xs5|bc10_orysj : 136.0)	PF02485 Core-2/I-Branching enzyme	IPR003406 Glycosyl transferase, family 14	AT1G68390
NbL00g04320	DNA-directed RNA polymerase subunit beta''-like LOC117613762 XP_034198225.1	1.1.4.6 PS.lightreaction.ATP synthase.chloroplastic subunit a	ATPase%2C F0 complex%2C subunit A protein	1.1.9.1.1 Photosynthesis.photophosphorylation.ATP synthase complex.membrane CF0 subcomplex.subunit a	subunit a of membrane CF0 subcomplex of ATP synthase complex	PF00119 ATP synthase A chain	IPR000568 ATP synthase, F0 complex, subunit A	ATCG00150
NbL00g04330	DNA-directed RNA polymerase subunit beta'' LOC116001275 XP_031097020.1	27.2 RNA.transcription	DNA-directed RNA polymerase family protein	15.6.1.2.1.4 RNA biosynthesis.organelle machinery.RNA polymerase activities.plastid-encoded RNA polymerase (PEP) complex.core components.core component RpoC2	core component plastid-encoded RNA polymerase (RpoC2)	PF05000 RNA polymerase Rpb1, domain 4;PF04998 RNA polymerase Rpb1, domain 5;PF04998 RNA polymerase Rpb1, domain 5	IPR007083 RNA polymerase Rpb1, domain 4;IPR007081 RNA polymerase Rpb1, domain 5;IPR007081 RNA polymerase Rpb1, domain 5	ATCG00170
NbL00g04340	acetyl-coenzyme A synthetase chloroplastic/glyoxysomal-like LOC109242942 transcript variant X2 XP_019265381.1	11.1.8 lipid metabolism.FA synthesis and FA elongation.acyl coa ligase	acetyl-CoA synthetase	5.1.2.3 Lipid metabolism.fatty acid metabolism.acetyl-CoA generation.plastidial acetyl-CoA synthetase	plastidial acetyl-CoA synthetase	PF00501 AMP-binding enzyme;PF13193 AMP-binding enzyme C-terminal domain	IPR000873 AMP-dependent synthetase/ligase;IPR025110 AMP-binding enzyme, C-terminal domain	AT5G36880
NbL00g04350	uncharacterized LOC109230088 XP_019251164.1	35.2 not assigned.unknown	Unknown	35.2 not assigned.not annotated	no hits & (original description: none)	PF14244 gag-polypeptide of LTR copia-type	IPR029472 Retrotransposon Copia-like, N-terminal	/
NbL00g04360	uncharacterized LOC107775439 transcript variant X3 XP_016450655.1	35.2 not assigned.unknown	OBP32pep%2C putative (DUF220)	11.7.1.5 Phytohormone action.jasmonic acid.biosynthesis.oxophytodienoate export protein (JASSY)	oxophytodienoate export protein (JASSY)	PF02713 Domain of unknown function DUF220	IPR003863 Protein of unknown function DUF220	AT1G70480
NbL00g04370	F-box/kelch-repeat protein At5g15710 LOC104236713 XP_009789000.1	33.99 development.unspecified	Galactose oxidase/kelch repeat superfamily protein	19.2.2.8.1.4.3 Protein homeostasis.ubiquitin-proteasome system.ubiquitin-fold protein conjugation.Cullin-based ubiquitylation complexes.SKP1-CUL1-FBX (SCF) E3 ubiquitin ligase complexes.F-BOX substrate adaptor activities.substrate adaptor (FBX)	substrate adaptor FBX of SCF E3 ubiquitin ligase complex	PF00646 F-box domain	IPR001810 F-box domain	AT5G15710
NbL00g04380	triosephosphate isomerase cytosolic LOC109206423 XP_019224789.1	4.1.7 glycolysis.cytosolic branch.triosephosphate isomerase (TPI)	triosephosphate isomerase	50.5.3 Enzyme classification.EC_5 isomerases.EC_5.3 intramolecular oxidoreductase	Triosephosphate isomerase, cytosolic OS=Petunia hybrida (sp|p48495|tpis_pethy : 333.0) & Enzyme classification.EC_5 isomerases.EC_5.3 intramolecular oxidoreductase(50.5.3 : 309.5)	PF00121 Triosephosphate isomerase	IPR000652 Triosephosphate isomerase	AT3G55440
NbL00g04390	sarcoplasmic reticulum histidine-rich calcium-binding protein LOC104106614 transcript variant X2 XP_009613488.1	35.2 not assigned.unknown	Unknown	35.2 not assigned.not annotated	no hits & (original description: none)	/	/	/
NbL00g04400	sarcoplasmic reticulum histidine-rich calcium-binding protein LOC104106614 transcript variant X2 XP_009613488.1	35.2 not assigned.unknown	Unknown	35.2 not assigned.not annotated	no hits & (original description: none)	/	/	/
NbL00g04410	tobamovirus multiplication protein 3-like LOC107821288 transcript variant X5 XP_016503209.1	20.1 stress.biotic	tobamovirus multiplication protein 3	26.11.2.1 External stimuli response.virus.tobamovirus multiplication.replication host factor (TOM1)	tobamovirus multiplication replication host factor (TOM1)	PF06454 Protein of unknown function (DUF1084);PF06454 Protein of unknown function (DUF1084)	IPR009457 Domain of unknown function DUF1084;IPR009457 Domain of unknown function DUF1084	AT2G02180
NbL00g04420	regulatory-associated protein of TOR 1-like LOC107790309 XP_016467712.1	31.99 cell.unspecified;33.99 development.unspecified	Regulatory-associated protein of TOR 1	35.1 not assigned.annotated	Regulatory-associated protein of TOR 1 OS=Arabidopsis thaliana (sp|q93yq1|rtor1_arath : 250.0)	PF00400 WD domain, G-beta repeat;PF00400 WD domain, G-beta repeat	IPR001680 WD40 repeat;IPR001680 WD40 repeat	AT3G08850
NbL00g04430	ribosomal RNA small subunit methyltransferase NEP1-like LOC109231110 XP_019252217.1	35.1 not assigned.no ontology	nucleolar essential protein-like protein	35.2 not assigned.not annotated	no hits & (original description: none)	PF03587 EMG1/NEP1 methyltransferase	IPR005304 Ribosomal biogenesis, methyltransferase, EMG1/NEP1	AT3G57000
NbL00g04440	/	35.2 not assigned.unknown	Unknown	35.2 not assigned.not annotated	no hits & (original description: none)	/	/	/
NbL00g04450	regulatory-associated protein of TOR 1 LOC104246306 transcript variant X6 misc_RNA XR_715937.1_	33.99 development.unspecified	Regulatory-associated protein of TOR 1	27.10.1.2 Multi-process regulation.TOR (Target Of Rapamycin) signalling.TORC complex.regulatory component RAPTOR	regulatory component RAPTOR of TORC complex	PF14538 Raptor N-terminal CASPase like domain	IPR029347 Raptor, N-terminal CASPase-like domain	AT3G08850
NbL00g04460	cilia- and flagella-associated protein 20 LOC104228632 XP_009779419.1	35.2 not assigned.unknown	cilia/flagella-associated protein	35.1 not assigned.annotated	Cilia- and flagella-associated protein 20 OS=Chlamydomonas reinhardtii (sp|a8iu92|cfa20_chlre : 335.0)	PF05018 Protein of unknown function (DUF667)	IPR007714 CFA20 domain	AT3G12300
NbL00g04470	profilin-1-like LOC107801297 XP_016480089.1	31.1 cell.organisation	profilin 1	20.2.2.3 Cytoskeleton organisation.microfilament network.actin polymerisation.profilin actin nucleation protein	profilin actin nucleation protein	PF00235 Profilin	IPR005455 Profilin	AT2G19760
NbL00g04480	profilin-1-like LOC109238531 XP_019260550.1	31.1 cell.organisation	Unknown	20.2.2.3 Cytoskeleton organisation.microfilament network.actin polymerisation.profilin actin nucleation protein	profilin actin nucleation protein	PF00235 Profilin	IPR005455 Profilin	AT2G19760
NbL00g04490	trans-cinnamate 4-monooxygenase-like LOC109229405 XP_019250373.1	16.2.1.2 secondary metabolism.phenylpropanoids.lignin biosynthesis.C4H	cinnamate-4-hydroxylase	50.1.13 Enzyme classification.EC_1 oxidoreductases.EC_1.14 oxidoreductase acting on paired donor with incorporation or reduction of molecular oxygen	Enzyme classification.EC_1 oxidoreductases.EC_1.14 oxidoreductase acting on paired donor with incorporation or reduction of molecular oxygen(50.1.13 : 301.5) & Trans-cinnamate 4-monooxygenase C4H1 OS=Petunia hybrida (sp|f1b282|c4h1_pethy : 218.0)	PF00067 Cytochrome P450	IPR001128 Cytochrome P450	AT2G30490
NbL00g04500	trans-cinnamate 4-monooxygenase-like LOC109229405 XP_019250373.1	16.2.1.2 secondary metabolism.phenylpropanoids.lignin biosynthesis.C4H	cinnamate-4-hydroxylase	50.1.13 Enzyme classification.EC_1 oxidoreductases.EC_1.14 oxidoreductase acting on paired donor with incorporation or reduction of molecular oxygen	Enzyme classification.EC_1 oxidoreductases.EC_1.14 oxidoreductase acting on paired donor with incorporation or reduction of molecular oxygen(50.1.13 : 829.3) & Trans-cinnamate 4-monooxygenase C4H1 OS=Petunia hybrida (sp|f1b282|c4h1_pethy : 699.0)	PF00067 Cytochrome P450	IPR001128 Cytochrome P450	AT2G30490
NbL00g04510	/	35.2 not assigned.unknown	Unknown	35.2 not assigned.not annotated	no hits & (original description: none)	/	/	/
NbL00g04520	26S proteasome non-ATPase regulatory subunit 13 homolog B LOC104216355 XP_009764677.1	29.5.11.20 protein.degradation.ubiquitin.proteasom	Proteasome component (PCI) domain protein	35.1 not assigned.annotated	26S proteasome non-ATPase regulatory subunit 13 homolog A OS=Arabidopsis thaliana (sp|q8rwf0|ps13a_arath : 231.0)	/	/	AT5G45620
NbL00g04530	26S proteasome non-ATPase regulatory subunit 13 homolog B LOC104216355 XP_009764677.1	29.5.11.20 protein.degradation.ubiquitin.proteasom	Proteasome component (PCI) domain protein	19.2.5.2.2.6 Protein homeostasis.ubiquitin-proteasome system.26S proteasome.19S regulatory particle.lid subcomplex.regulatory component RPN9	regulatory component RPN9 of 26S proteasome	/	/	AT5G45620
NbL00g04540	26S proteasome non-ATPase regulatory subunit 13 homolog B LOC104216355 XP_009764677.1	29.5.11.20 protein.degradation.ubiquitin.proteasom	Proteasome component (PCI) domain protein	19.2.5.2.2.6 Protein homeostasis.ubiquitin-proteasome system.26S proteasome.19S regulatory particle.lid subcomplex.regulatory component RPN9	regulatory component RPN9 of 26S proteasome	/	/	AT5G45620
NbL00g04550	uncharacterized LOC107797467 XP_016475846.1	35.1 not assigned.no ontology	Octicosapeptide/Phox/Bem1p family protein	35.2 not assigned.not annotated	no hits & (original description: none)	PF00564 PB1 domain	IPR000270 PB1 domain	AT5G49920
NbL00g04560	stromal 70 kDa heat shock-related protein chloroplastic LOC104094426 transcript variant X2 XP_018625645.1	20.2.1 stress.abiotic.heat	chloroplast heat shock protein 70-1	35.1 not assigned.annotated	Stromal 70 kDa heat shock-related protein, chloroplastic (Fragment) OS=Spinacia oleracea (sp|q08080|hsp7s_spiol : 249.0)	PF00012 Hsp70 protein	IPR013126 Heat shock protein 70 family	AT4G24280
NbL00g04570	stromal 70 kDa heat shock-related protein chloroplastic LOC104094426 transcript variant X1 XP_009598659.1	20.2.1 stress.abiotic.heat	chloroplast heat shock protein 70-1	35.1 not assigned.annotated	Stromal 70 kDa heat shock-related protein, chloroplastic OS=Pisum sativum (sp|q02028|hsp7s_pea : 566.0)	PF00012 Hsp70 protein	IPR013126 Heat shock protein 70 family	AT4G24280
NbL00g04580	uncharacterized LOC109217719 XP_019237530.1	35.2 not assigned.unknown	Unknown	35.2 not assigned.not annotated	no hits & (original description: none)	/	/	/
NbL00g04590	uncharacterized LOC109217719 XP_019237530.1	35.2 not assigned.unknown	Unknown	35.2 not assigned.not annotated	no hits & (original description: none)	PF13966 zinc-binding in reverse transcriptase	IPR026960 Reverse transcriptase zinc-binding domain	/
NbL00g04600	transcription factor UNE10-like LOC109210563 transcript variant X2 XP_019229535.1	35.2 not assigned.unknown	Unknown	35.2 not assigned.not annotated	no hits & (original description: none)	/	/	/
NbL00g04610	auxin response factor 8-like LOC109238506 XP_019260526.1	27.3.4 RNA.regulation of transcription.ARF, Auxin Response Factor family	Unknown	15.5.5.1 RNA biosynthesis.transcriptional regulation.B3 transcription factor superfamily.transcription factor (ARF)	transcription factor (ARF)	PF02309 AUX/IAA family	IPR033389 AUX/IAA domain	AT5G37020
NbL00g04620	auxin response factor 8-like LOC109238506 XP_019260526.1	27.3.4 RNA.regulation of transcription.ARF, Auxin Response Factor family	Unknown	35.1 not assigned.annotated	Auxin response factor 8 OS=Arabidopsis thaliana (sp|q9fgv1|arfh_arath : 111.0)	/	/	AT5G37020
NbL00g04630	protein translation factor SUI1 homolog LOC107766657 transcript variant X1 XP_016440950.1	29.2.3 protein.synthesis.initiation	Translation initiation factor SUI1 family protein	17.3.1.1.1 Protein biosynthesis.translation initiation.Pre-Initiation Complex (PIC) module.eIF1 PIC assembly factor activity.assembly factor (eIF1)	assembly factor (eIF1) of eIF1	PF01253 Translation initiation factor SUI1	IPR001950 SUI1 domain	AT4G27130
NbL00g04640	dynamin-related protein 3A-like LOC107820873 partial XP_016502713.1	26.17 misc.dynamin	dynamin-related protein 3A	35.1 not assigned.annotated	Dynamin-related protein 3A OS=Arabidopsis thaliana (sp|q8s944|drp3a_arath : 361.0)	PF01031 Dynamin central region	IPR000375 Dynamin stalk domain	AT4G33650
NbL00g04650	dynamin-related protein 3B-like LOC109232974 XP_019254225.1	26.17 misc.dynamin	dynamin related protein	35.1 not assigned.annotated	Dynamin-related protein 3B OS=Arabidopsis thaliana (sp|q8lft2|drp3b_arath : 176.0)	PF02212 Dynamin GTPase effector domain	IPR003130 Dynamin GTPase effector	AT2G14120
NbL00g04660	uncharacterized LOC109237049 XP_019258838.1	35.2 not assigned.unknown	hypothetical protein	35.2 not assigned.not annotated	no hits & (original description: none)	/	/	AT2G26340
NbL00g04670	uncharacterized LOC107794931 ncRNA XR_001650006.1_	27.1.1 RNA.processing.splicing	maturase K	16.6.1.1.7 RNA processing.organelle machinery.pre-RNA splicing.plastidial RNA splicing.maturase (MatK)	maturase (MatK)	PF01348 Type II intron maturase;PF01824 MatK/TrnK amino terminal region	IPR024937 Domain X;IPR024942 Maturase MatK, N-terminal domain	ATCG00040
NbL00g04680	uncharacterized LOC107794931 ncRNA XR_001650006.1_	27.1.1 RNA.processing.splicing	maturase K	16.6.1.1.7 RNA processing.organelle machinery.pre-RNA splicing.plastidial RNA splicing.maturase (MatK)	maturase (MatK)	PF01348 Type II intron maturase;PF01824 MatK/TrnK amino terminal region	IPR024937 Domain X;IPR024942 Maturase MatK, N-terminal domain	ATCG00040
NbL00g04690	DCN1-like protein 1 LOC109234172 XP_019255588.1	35.1 not assigned.no ontology	defective in cullin neddylation protein	19.2.2.3.4.2 Protein homeostasis.ubiquitin-proteasome system.ubiquitin-fold protein conjugation.RUB/NEDD8 conjugation (neddylation).RUB ligase E3 activities.RUB ligase E3 protein (DCN1)	RUB ligase E3 protein (DCN1)	PF03556 Cullin binding	IPR005176 Potentiating neddylation domain	AT3G12760
NbL00g04700	glyceraldehyde-3-phosphate dehydrogenase GAPCP2 chloroplastic-like LOC109234171 XP_019255587.1	4.2.8 glycolysis.plastid branch.glyceraldehyde 3-phosphate dehydrogenase (GAP-DH)	glyceraldehyde-3-phosphate dehydrogenase of plastid 1	50.1.2 Enzyme classification.EC_1 oxidoreductases.EC_1.2 oxidoreductase acting on aldehyde or oxo group of donor	Glyceraldehyde-3-phosphate dehydrogenase GAPCP2, chloroplastic OS=Arabidopsis thaliana (sp|q5e924|g3pp2_arath : 191.0) & Enzyme classification.EC_1 oxidoreductases.EC_1.2 oxidoreductase acting on aldehyde or oxo group of donor(50.1.2 : 160.2)	PF02800 Glyceraldehyde 3-phosphate dehydrogenase, C-terminal domain	IPR020829 Glyceraldehyde 3-phosphate dehydrogenase, catalytic domain	AT1G79530
NbL00g04710	28S ribosomal RNA LOC116028118 rRNA XR_004100070.1_	35.2 not assigned.unknown	Unknown	35.2 not assigned.not annotated	no hits & (original description: none)	/	/	/
NbL00g04720	28S ribosomal RNA LOC117278126 rRNA XR_004508443.1_	35.2 not assigned.unknown	Unknown	35.2 not assigned.not annotated	no hits & (original description: none)	/	/	/
NbL00g04730	28S ribosomal RNA LOC117277151 rRNA XR_004507430.1_	35.2 not assigned.unknown	Unknown	35.2 not assigned.not annotated	no hits & (original description: none)	/	/	/
NbL00g04740	uncharacterized LOC107777492 XP_016453012.1	35.2 not assigned.unknown	Unknown	35.2 not assigned.not annotated	no hits & (original description: none)	PF14009 Domain of unknown function (DUF4228)	IPR025322 Protein of unknown function DUF4228, plant	AT2G30230
NbL00g04750	G2/mitotic-specific cyclin C13-1-like LOC109234085 XP_019255477.1	31.3 cell.cycle	CYCLIN A3%3B4	13.2.1.1.1 Cell division.cell cycle organisation.cell cycle control.CYCLIN regulatory protein activities.regulatory protein (CYCA)	regulatory protein (CYCA) of cell cycle	PF00134 Cyclin, N-terminal domain;PF02984 Cyclin, C-terminal domain	IPR006671 Cyclin, N-terminal;IPR004367 Cyclin, C-terminal domain	AT1G47230
NbL00g04760	28S ribosomal RNA LOC111942835 rRNA XR_002870712.1_	35.2 not assigned.unknown	Unknown	35.2 not assigned.not annotated	no hits & (original description: none)	/	/	/
NbL00g04770	uncharacterized LOC109226914 XP_019247376.1	35.2 not assigned.unknown	Unknown	35.2 not assigned.not annotated	no hits & (original description: none)	/	/	/
NbL00g04780	centromere/kinetochore protein zw10 homolog LOC109225536 XP_019245785.1	31.2 cell.division	centromere/kinetochore protein%2C putative (ZW10)	22.2.3.2.2 Vesicle trafficking.retrograde trafficking.vesicle tethering.DSL1 tethering complex.component MIP1	component MIP1 of DSL1 (Depends-on-SLY1) complex	PF06248 Centromere/kinetochore Zw10	IPR009361 RZZ complex, subunit Zw10	AT2G32900
NbL00g04790	pentatricopeptide repeat-containing protein At2g20540 LOC109206905 transcript variant X5 XP_019225319.1	35.1.5 not assigned.no ontology.pentatricopeptide (PPR) repeat-containing protein	mitochondrial editing factor 21	16.6.2.2.4.16 RNA processing.organelle machinery.RNA modification.C-to-U RNA editing.PPR-type RNA editing factor activities.RNA editing factor (MEF21)	RNA editing factor (MEF21)	PF01535 PPR repeat;PF01535 PPR repeat;PF01535 PPR repeat;PF01535 PPR repeat;PF13041 PPR repeat family	IPR002885 Pentatricopeptide repeat;IPR002885 Pentatricopeptide repeat;IPR002885 Pentatricopeptide repeat;IPR002885 Pentatricopeptide repeat;IPR002885 Pentatricopeptide repeat	AT2G20540
NbL00g04800	putative phospholipid:diacylglycerol acyltransferase 2 LOC107768032 XP_016442623.1	11.8.10 lipid metabolism.'exotics' (steroids, squalene etc).phosphatidylcholinesterol O-acyltransferase	Lecithin:cholesterol acyltransferase family protein	50.2.3 Enzyme classification.EC_2 transferases.EC_2.3 acyltransferase	Enzyme classification.EC_2 transferases.EC_2.3 acyltransferase(50.2.3 : 352.4) & Putative phospholipid:diacylglycerol acyltransferase 2 OS=Arabidopsis thaliana (sp|q9fyc7|pdat2_arath : 301.0)	PF02450 Lecithin:cholesterol acyltransferase	IPR003386 Lecithin:cholesterol/phospholipid:diacylglycerol acyltransferase	AT3G44830
NbL00g04810	protein TSS-like LOC107789285 transcript variant X3 XP_016466546.1	35.1.27 not assigned.no ontology.tetratricopeptide repeat (TPR)	Tetratricopeptide repeat (TPR)-like superfamily protein	35.1 not assigned.annotated	Protein TSS OS=Arabidopsis thaliana (sp|f4jkh6|tss_arath : 370.0)	PF12807 Translation initiation factor eIF3 subunit 135	IPR033646 CLU central domain	AT1G01320
NbL00g04820	SURP and G-patch domain-containing protein 1-like protein LOC109208607 transcript variant X2 XP_019227281.1	27.1 RNA.processing	Unknown	35.1 not assigned.annotated	SURP and G-patch domain-containing protein 1-like protein OS=Arabidopsis thaliana (sp|q94c11|sugp1_arath : 151.0)	PF01805 Surp module	IPR000061 SWAP/Surp	AT3G52120
NbL00g04830	SURP and G-patch domain-containing protein 1-like protein LOC109208607 transcript variant X2 XP_019227281.1	27.1 RNA.processing	Unknown	35.2 not assigned.not annotated	no hits & (original description: none)	/	/	AT3G52120
NbL00g04840	eukaryotic peptide chain release factor subunit 1-3 LOC109243537 XP_019266024.1	29.2.5 protein.synthesis.release	eukaryotic release factor 1-2	35.1 not assigned.annotated	Eukaryotic peptide chain release factor subunit 1-2 OS=Brassica oleracea var. botrytis (sp|d2k759|erf1y_braob : 198.0)	PF03465 eRF1 domain 3	IPR005142 eRF1 domain 3	AT1G12920
NbL00g04850	putative late blight resistance protein homolog R1B-23 LOC104109211 XP_033515326.1	20.1.7 stress.biotic.PR-proteins	Unknown	35.1 not assigned.annotated	Putative late blight resistance protein homolog R1B-17 OS=Solanum demissum (sp|q6l403|r1b17_solde : 185.0)	/	/	AT1G58410
NbL00g04860	4-hydroxy-3-methylbut-2-en-1-yl diphosphate synthase chloroplastic-like LOC104243695 XP_009797237.1	16.1.1.6 secondary metabolism.isoprenoids.non-mevalonate pathway.HDS	4-hydroxy-3-methylbut-2-enyl diphosphate synthase	35.1 not assigned.annotated	4-hydroxy-3-methylbut-2-en-1-yl diphosphate synthase (ferredoxin), chloroplastic OS=Arabidopsis thaliana (sp|f4k0e8|ispg_arath : 146.0)	/	/	AT5G60600
NbL00g04870	4-hydroxy-3-methylbut-2-en-1-yl diphosphate synthase chloroplastic-like LOC104243695 XP_009797237.1	16.1.1.6 secondary metabolism.isoprenoids.non-mevalonate pathway.HDS	4-hydroxy-3-methylbut-2-enyl diphosphate synthase	9.1.2.7 Secondary metabolism.terpenoids.methylerythritol phosphate (MEP) pathway.4-hydroxy-3-methylbut-2-enyl diphosphate synthase	4-hydroxy-3-methylbut-2-enyl diphosphate synthase	PF04551 GcpE protein	IPR004588 4-hydroxy-3-methylbut-2-en-1-yl diphosphate synthase, bacterial-type	AT5G60600
NbL00g04880	ABC transporter B family member 19 LOC107788417 XP_016465584.1	34.16 transport.ABC transporters and multidrug resistance systems	ATP binding cassette subfamily B19	35.1 not assigned.annotated	ABC transporter B family member 19 OS=Arabidopsis thaliana (sp|q9ljx0|ab19b_arath : 234.0)	PF00664 ABC transporter transmembrane region	IPR011527 ABC transporter type 1, transmembrane domain	AT3G28860
NbL00g04890	ABC transporter B family member 19 LOC104088501 XP_009591470.1	34.16 transport.ABC transporters and multidrug resistance systems	ATP binding cassette subfamily B19	35.1 not assigned.annotated	ABC transporter B family member 19 OS=Arabidopsis thaliana (sp|q9ljx0|ab19b_arath : 387.0)	PF00005 ABC transporter	IPR003439 ABC transporter-like	AT3G28860
NbL00g04900	/	35.2 not assigned.unknown	Unknown	35.2 not assigned.not annotated	no hits & (original description: none)	/	/	/
NbL00g04910	L-ascorbate oxidase homolog LOC109237512 XP_019259370.1	26.7 misc.oxidases - copper, flavone etc;33.99 development.unspecified	SKU5 similar 12	50.1.10 Enzyme classification.EC_1 oxidoreductases.EC_1.10 oxidoreductase acting on diphenol or related substance as donor	L-ascorbate oxidase homolog OS=Nicotiana tabacum (sp|p29162|asol_tobac : 271.0) & Enzyme classification.EC_1 oxidoreductases.EC_1.10 oxidoreductase acting on diphenol or related substance as donor(50.1.10 : 52.3)	PF00394 Multicopper oxidase	IPR001117 Multicopper oxidase, type 1	AT1G55570
NbL00g04920	L-ascorbate oxidase homolog LOC109237512 XP_019259370.1	26.7 misc.oxidases - copper, flavone etc;33.99 development.unspecified	SKU5 similar 12	50.1.10 Enzyme classification.EC_1 oxidoreductases.EC_1.10 oxidoreductase acting on diphenol or related substance as donor	L-ascorbate oxidase homolog OS=Nicotiana tabacum (sp|p29162|asol_tobac : 271.0) & Enzyme classification.EC_1 oxidoreductases.EC_1.10 oxidoreductase acting on diphenol or related substance as donor(50.1.10 : 52.3)	PF00394 Multicopper oxidase	IPR001117 Multicopper oxidase, type 1	AT1G55570
NbL00g04930	cyclin-dependent kinase G-2-like LOC107817252 transcript variant X2 XP_016498536.1	35.2 not assigned.unknown	Unknown	35.2 not assigned.not annotated	no hits & (original description: none)	/	/	/
NbL00g04940	cyclin-dependent kinase G-2-like LOC107826481 transcript variant X2 misc_RNA XR_001657285.1_	29.4 protein.postranslational modification	Protein kinase superfamily protein	13.2.1.2.7 Cell division.cell cycle organisation.cell cycle control.CYCLIN-dependent protein kinase complex.catalytic component CDKG;18.4.3.1.7 Protein modification.phosphorylation.CMGC protein kinase superfamily.CDK protein kinase families.protein kinase (CDKG)	catalytic component CDKG of cyclin-dependent kinase complex;protein kinase (CDKG)	PF00069 Protein kinase domain	IPR000719 Protein kinase domain	AT1G67580
NbL00g04950	mediator of RNA polymerase II transcription subunit 19a-like LOC104232652 transcript variant X4 misc_RNA XR_712382.1_	35.2 not assigned.unknown	mediator of RNA polymerase II transcription subunit 19a-like protein	15.3.4.4.1.6 RNA biosynthesis.RNA polymerase II-dependent transcription.transcription co-activation.MEDIATOR complex.head module.component MED19	component MED19 of head module of MEDIATOR transcription co-activator complex	/	/	AT5G12230
NbL00g04960	28S ribosomal RNA LOC111942835 rRNA XR_002870712.1_	35.2 not assigned.unknown	Unknown	35.2 not assigned.not annotated	no hits & (original description: none)	/	/	/
NbL00g04970	28S ribosomal RNA LOC111942835 rRNA XR_002870712.1_	35.2 not assigned.unknown	Unknown	35.2 not assigned.not annotated	no hits & (original description: none)	/	/	/
NbL00g04980	uncharacterized LOC105976473 ncRNA XR_001174469.1_	35.2 not assigned.unknown	Unknown	35.2 not assigned.not annotated	no hits & (original description: none)	/	/	/
NbL00g04990	putative late blight resistance protein homolog R1B-12 LOC107822357 XP_016504377.1	20.1 stress.biotic;20.1.7 stress.biotic.PR-proteins	Unknown	35.1 not assigned.annotated	Putative late blight resistance protein homolog R1B-12 OS=Solanum demissum (sp|q6l3z4|r1b12_solde : 243.0)	PF00931 NB-ARC domain	IPR002182 NB-ARC	AT3G46530
NbL00g05000	TMV resistance protein N-like LOC104245476 transcript variant X1 XP_009799386.1	20.1.2 stress.biotic.receptors;20.1.7 stress.biotic.PR-proteins	Unknown	26.9.2.1.1 External stimuli response.pathogen.effector-triggered immunity (ETI) network.TNL-mediated effector-triggered immunity.effector receptor (NLR)	effector receptor (NLR)	PF00931 NB-ARC domain;PF01582 TIR domain	IPR002182 NB-ARC;IPR000157 Toll/interleukin-1 receptor homology (TIR) domain	AT5G36930
NbL00g05010	TMV resistance protein N-like LOC104245476 transcript variant X2 XP_009799389.1	20.1.2 stress.biotic.receptors;20.1.7 stress.biotic.PR-proteins	Unknown	35.1 not assigned.annotated	Disease resistance protein Roq1 OS=Nicotiana benthamiana (sp|a0a290u7c4|roq1_nicbe : 235.0)	PF00931 NB-ARC domain	IPR002182 NB-ARC	AT1G27170
NbL00g05020	uncharacterized protein At2g34460 chloroplastic-like LOC104092265 XP_009596108.1	35.1 not assigned.no ontology	NAD(P)-binding Rossmann-fold superfamily protein	35.1 not assigned.annotated	Uncharacterized protein At2g34460, chloroplastic OS=Arabidopsis thaliana (sp|q8h124|y2446_arath : 184.0)	PF13460 NAD(P)H-binding	IPR016040 NAD(P)-binding domain	AT2G34460
NbL00g05030	putative late blight resistance protein homolog R1B-14 LOC104097032 XP_009601833.1	20.1 stress.biotic;20.1.7 stress.biotic.PR-proteins	Unknown	35.1 not assigned.annotated	Putative late blight resistance protein homolog R1B-14 OS=Solanum demissum (sp|q6l3z7|r1b14_solde : 284.0)	PF00931 NB-ARC domain	IPR002182 NB-ARC	AT1G50180
NbL00g05040	serine/threonine-protein kinase SRK2I-like LOC107792070 XP_016469733.1	29.4 protein.postranslational modification;29.4.1 protein.postranslational modification.kinase	Unknown	35.1 not assigned.annotated	Serine/threonine-protein kinase SAPK9 OS=Oryza sativa subsp. japonica (sp|q75v57|sapk9_orysj : 123.0)	/	/	/
NbL00g05050	TMV resistance protein N-like LOC104245476 transcript variant X2 XP_009799389.1	20.1.7 stress.biotic.PR-proteins	Unknown	35.1 not assigned.annotated	Disease resistance protein L6 OS=Linum usitatissimum (sp|q40253|l6_linus : 80.9)	/	/	AT1G27180
NbL00g05060	TMV resistance protein N-like LOC104113607 transcript variant X1 XP_009622115.1	35.2 not assigned.unknown	Unknown	35.2 not assigned.not annotated	no hits & (original description: none)	/	/	AT5G36930
NbL00g05070	putative late blight resistance protein homolog R1B-12 LOC107822357 XP_016504377.1	20.1 stress.biotic;20.1.7 stress.biotic.PR-proteins	Unknown	35.1 not assigned.annotated	Putative late blight resistance protein homolog R1B-12 OS=Solanum demissum (sp|q6l3z4|r1b12_solde : 243.0)	PF00931 NB-ARC domain	IPR002182 NB-ARC	AT3G46530
NbL00g05080	myosin-2 heavy chain-like LOC107831249 XP_016514488.1	35.1.5 not assigned.no ontology.pentatricopeptide (PPR) repeat-containing protein	phosphoinositide binding protein	22.3.1.3.9 Vesicle trafficking.endocytic trafficking.ESCRT-mediated sorting.ESCRT-III complex.regulatory component FYVE4	regulatory component FYVE4 of ESCRT-III complex	PF01363 FYVE zinc finger	IPR000306 FYVE zinc finger	AT1G61690
NbL00g05090	putative late blight resistance protein homolog R1A-10 LOC107813711 XP_016494496.1	35.2 not assigned.unknown	Unknown	35.2 not assigned.not annotated	no hits & (original description: none)	/	/	/
NbL00g05100	late blight resistance protein R1-A-like LOC109212785 XP_019232007.1	35.2 not assigned.unknown	Unknown	35.1 not assigned.annotated	Putative late blight resistance protein homolog R1B-16 OS=Solanum demissum (sp|q6l400|r1b16_solde : 320.0)	/	/	/
NbL00g05110	putative disease resistance RPP13-like protein 1 LOC107811086 transcript variant X11 XP_016491437.1	20.1.7 stress.biotic.PR-proteins	Unknown	35.1 not assigned.annotated	Putative disease resistance RPP13-like protein 1 OS=Arabidopsis thaliana (sp|q9lrr4|r13l1_arath : 257.0)	PF00931 NB-ARC domain;PF18052 Rx N-terminal domain	IPR002182 NB-ARC;IPR041118 Rx, N-terminal	AT3G14470
NbL00g05120	putative late blight resistance protein homolog R1B-17 LOC104250044 transcript variant X3 misc_RNA XR_716924.1_	20.1 stress.biotic;20.1.7 stress.biotic.PR-proteins	Unknown	35.1 not assigned.annotated	Putative late blight resistance protein homolog R1B-16 OS=Solanum demissum (sp|q6l400|r1b16_solde : 363.0)	PF00931 NB-ARC domain	IPR002182 NB-ARC	AT3G46730
NbL00g05130	putative late blight resistance protein homolog R1B-12 LOC107822357 XP_016504377.1	20.1 stress.biotic;20.1.7 stress.biotic.PR-proteins	Unknown	35.1 not assigned.annotated	Putative late blight resistance protein homolog R1B-12 OS=Solanum demissum (sp|q6l3z4|r1b12_solde : 243.0)	PF00931 NB-ARC domain	IPR002182 NB-ARC	AT3G46530
NbL00g05140	putative disease resistance RPP13-like protein 1 LOC107794724 transcript variant X6 misc_RNA XR_001649969.1_	35.2 not assigned.unknown	Unknown	35.2 not assigned.not annotated	no hits & (original description: none)	/	/	/
NbL00g05150	CSC1-like protein At4g02900 LOC109212495 XP_019231686.1	20.2.3 stress.abiotic.drought/salt	ERD (early-responsive to dehydration stress) family protein	24.3.7 Solute transport.channels.calcium-permeable channel (OSCA)	calcium-permeable channel (OSCA)	PF14703 Cytosolic domain of 10TM putative phosphate transporter;PF02714 Calcium-dependent channel, 7TM region, putative phosphate	IPR027815 10TM putative phosphate transporter, cytosolic domain;IPR003864 Calcium-dependent channel, 7TM region, putative phosphate	AT4G02900
NbL00g05160	TMV resistance protein N-like LOC109212622 XP_019231830.1	20.1.7 stress.biotic.PR-proteins	Unknown	35.2 not assigned.not annotated	no hits & (original description: none)	/	/	/
NbL00g05170	TMV resistance protein N-like LOC109212622 XP_019231830.1	20.1.7 stress.biotic.PR-proteins	Unknown	35.1 not assigned.annotated	Disease resistance protein RUN1 OS=Vitis rotundifolia (sp|v9m398|run1_vitro : 130.0)	/	/	AT5G36930
NbL00g05180	putative late blight resistance protein homolog R1B-16 LOC109217822 XP_019237639.1	35.2 not assigned.unknown	Unknown	35.2 not assigned.not annotated	no hits & (original description: none)	/	/	/
NbL00g05190	transcriptional corepressor LEUNIG_HOMOLOG-like LOC107832527 XP_016515877.1	27.3.58 RNA.regulation of transcription.LUG	Unknown	12.4.1.3.4 Chromatin organisation.nucleosome remodeling.SWI/SNF chromatin remodeling complexes.plant-specific components.component LUH	component LUH of SWI/SNF chromatin remodeling complex	/	/	/
NbL00g05200	putative late blight resistance protein homolog R1B-16 LOC109235816 XP_019257612.1	20.1 stress.biotic;20.1.7 stress.biotic.PR-proteins	Unknown	35.1 not assigned.annotated	Putative late blight resistance protein homolog R1B-12 OS=Solanum demissum (sp|q6l3z4|r1b12_solde : 134.0)	PF00931 NB-ARC domain	IPR002182 NB-ARC	/
NbL00g05210	putative disease resistance protein At1g50180 LOC109228662 XP_019249364.1	35.2 not assigned.unknown	Unknown	35.2 not assigned.not annotated	no hits & (original description: none)	/	/	/
NbL00g05220	disease resistance protein TAO1-like LOC109209586 XP_019228438.1	20.1.2 stress.biotic.receptors	transmembrane receptors / ATP binding protein	35.1 not assigned.annotated	Probable WRKY transcription factor 19 OS=Arabidopsis thaliana (sp|q9sz67|wrk19_arath : 135.0)	PF00931 NB-ARC domain	IPR002182 NB-ARC	AT1G27170
NbL00g05230	structural maintenance of chromosomes protein 4 LOC104235762 XP_009787876.1	31.2 cell.division	structural maintenance of chromosome 3	35.1 not assigned.annotated	Structural maintenance of chromosomes protein 4 OS=Arabidopsis thaliana (sp|q9fjl0|smc4_arath : 322.0)	/	/	AT5G48600
NbL00g05240	uncharacterized LOC109243521 XP_019266012.1	20.1.2 stress.biotic.receptors;20.1.7 stress.biotic.PR-proteins	Unknown	26.9.2.1.1 External stimuli response.pathogen.effector-triggered immunity (ETI) network.TNL-mediated effector-triggered immunity.effector receptor (NLR)	effector receptor (NLR)	PF01582 TIR domain;PF00931 NB-ARC domain	IPR000157 Toll/interleukin-1 receptor homology (TIR) domain;IPR002182 NB-ARC	AT5G17680
NbL00g05250	probable disease resistance protein At4g33300 LOC107772293 XP_016447307.1	20.1 stress.biotic;20.1.7 stress.biotic.PR-proteins	ADR1-like 1	35.1 not assigned.annotated	Probable disease resistance protein At4g33300 OS=Arabidopsis thaliana (sp|q9sza7|drl29_arath : 346.0)	PF00931 NB-ARC domain	IPR002182 NB-ARC	AT4G33300
NbL00g05260	TMV resistance protein N-like LOC107841070 XP_016540563.1	35.2 not assigned.unknown	Unknown	35.1 not assigned.annotated	Disease resistance protein Roq1 OS=Nicotiana benthamiana (sp|a0a290u7c4|roq1_nicbe : 95.9)	/	/	/
NbL00g05270	putative late blight resistance protein homolog R1B-14 LOC104097032 XP_009601833.1	20.1 stress.biotic;20.1.7 stress.biotic.PR-proteins	Unknown	35.1 not assigned.annotated	Putative late blight resistance protein homolog R1B-14 OS=Solanum demissum (sp|q6l3z7|r1b14_solde : 281.0)	PF00931 NB-ARC domain	IPR002182 NB-ARC	AT1G50180
NbL00g05280	30S ribosomal protein S7 chloroplastic LOC117279774 XP_033515267.1	29.2.1.1.1.1.7 protein.synthesis.ribosomal protein.prokaryotic.chloroplast.30S subunit.S7	ribosomal protein S7	17.6.2.3.7 Protein biosynthesis.organelle machinery.plastidial ribosome biogenesis.small ribosomal subunit proteome.component uS7c	component uS7c of small ribosomal subunit proteome	PF00177 Ribosomal protein S7p/S5e	IPR023798 Ribosomal protein S7 domain	ATCG01240
NbL00g05290	TMV resistance protein N-like LOC104120435 XP_033508506.1	20.1.7 stress.biotic.PR-proteins	Unknown	35.1 not assigned.annotated	Disease resistance protein RUN1 OS=Vitis rotundifolia (sp|v9m398|run1_vitro : 180.0)	/	/	AT4G12010
NbL00g05300	phosphoenolpyruvate carboxylase-like LOC104098299 XP_009603289.1	4.1.15 glycolysis.cytosolic branch.phospho-enol-pyruvate carboxylase (PEPC)	phosphoenolpyruvate carboxylase 1	35.1 not assigned.annotated	Phosphoenolpyruvate carboxylase 1 OS=Arabidopsis thaliana (sp|q9mah0|capp1_arath : 254.0)	PF00311 Phosphoenolpyruvate carboxylase	IPR021135 Phosphoenolpyruvate carboxylase	AT1G53310
NbL00g05310	putative disease resistance protein RGA3 LOC107775388 XP_016450598.1	20.1.7 stress.biotic.PR-proteins	Unknown	35.1 not assigned.annotated	Putative disease resistance protein RGA3 OS=Solanum bulbocastanum (sp|q7xa40|rga3_solbu : 196.0)	/	/	AT3G14470
NbL00g05320	TMV resistance protein N-like LOC104247060 XP_009801307.1	20.1.7 stress.biotic.PR-proteins	Unknown	35.1 not assigned.annotated	Disease resistance protein RPV1 OS=Vitis rotundifolia (sp|v9m2s5|rpv1_vitro : 131.0)	PF00560 Leucine Rich Repeat	IPR001611 Leucine-rich repeat	AT5G36930
NbL00g05330	TMV resistance protein N-like LOC109212622 XP_019231830.1	35.2 not assigned.unknown	Unknown	35.2 not assigned.not annotated	no hits & (original description: none)	PF13855 Leucine rich repeat	IPR001611 Leucine-rich repeat	/
NbL00g05340	TMV resistance protein N-like LOC109212622 XP_019231830.1	20.1.7 stress.biotic.PR-proteins	Unknown	35.1 not assigned.annotated	Disease resistance protein RUN1 OS=Vitis rotundifolia (sp|v9m398|run1_vitro : 231.0)	PF00931 NB-ARC domain	IPR002182 NB-ARC	AT5G36930
NbL00g05350	putative late blight resistance protein homolog R1A-10 LOC109221876 XP_019241854.1	35.2 not assigned.unknown	Unknown	35.1 not assigned.annotated	Putative late blight resistance protein homolog R1B-8 OS=Solanum demissum (sp|q6l3x3|r1b8_solde : 92.4)	PF00931 NB-ARC domain	IPR002182 NB-ARC	/
NbL00g05360	putative disease resistance RPP13-like protein 1 LOC107800020 XP_016478649.1	20.1.7 stress.biotic.PR-proteins	Unknown	35.1 not assigned.annotated	Putative disease resistance RPP13-like protein 1 OS=Arabidopsis thaliana (sp|q9lrr4|r13l1_arath : 293.0)	PF00931 NB-ARC domain	IPR002182 NB-ARC	AT3G14470
NbL00g05370	putative disease resistance protein At1g50180 LOC104211638 XP_009759026.1	35.2 not assigned.unknown	Unknown	35.2 not assigned.not annotated	no hits & (original description: none)	/	/	/
NbL00g05380	vacuolar protein sorting-associated protein 51 homolog LOC104238010 XP_009790566.1	35.2 not assigned.unknown	Vps51/Vps67 family (components of vesicular transport) protein	22.5.2.8.1 Vesicle trafficking.multi-pathway trafficking regulation.vesicle tethering.GARP/EARP complexes.component VPS51/UNH	component VPS51/UNH of GARP/EARP (Golgi-/Endosome-Associated-Retrograde-Protein) complexes	/	/	AT4G02030
NbL00g05390	putative late blight resistance protein homolog R1B-12 LOC104238859 transcript variant X9 XP_009791653.1	35.2 not assigned.unknown	Unknown	35.2 not assigned.not annotated	no hits & (original description: none)	/	/	/
NbL00g05400	putative late blight resistance protein homolog R1B-12 LOC107799218 transcript variant X2 misc_RNA XR_001651086.1_	35.2 not assigned.unknown	Unknown	35.1 not assigned.annotated	Putative late blight resistance protein homolog R1B-17 OS=Solanum demissum (sp|q6l403|r1b17_solde : 90.5)	PF00931 NB-ARC domain	IPR002182 NB-ARC	/
NbL00g05410	TMV resistance protein N-like LOC104247060 XP_009801307.1	20.1.7 stress.biotic.PR-proteins	Unknown	35.2 not assigned.not annotated	no hits & (original description: none)	/	/	/
NbL00g05420	DEAD-box ATP-dependent RNA helicase 21 LOC107769656 XP_016444379.1	27.1.2 RNA.processing.RNA helicase	Unknown	35.2 not assigned.not annotated	no hits & (original description: none)	/	/	/
NbL00g05430	putative disease resistance RPP13-like protein 1 LOC104234903 transcript variant X6 XP_009786854.1	35.2 not assigned.unknown	Unknown	35.2 not assigned.not annotated	no hits & (original description: none)	/	/	/
NbL00g05440	putative disease resistance RPP13-like protein 1 LOC104234903 transcript variant X6 XP_009786854.1	35.2 not assigned.unknown	Unknown	35.2 not assigned.not annotated	no hits & (original description: none)	/	/	/
NbL00g05450	probable disease resistance protein At5g66900 LOC109233194 XP_019254523.1	20.1 stress.biotic;20.1.7 stress.biotic.PR-proteins	Unknown	26.9.2.1.3 External stimuli response.pathogen.effector-triggered immunity (ETI) network.TNL-mediated effector-triggered immunity.regulatory protein (NRG)	regulatory protein (NRG) of TNL-mediated effector-triggered immunity	/	/	AT5G66900
NbL00g05460	putative late blight resistance protein homolog R1C-3 LOC107794402 XP_016472371.1	20.1 stress.biotic;20.1.7 stress.biotic.PR-proteins	Unknown	35.1 not assigned.annotated	Late blight resistance protein R1-A OS=Solanum demissum (sp|q8w1e0|r1a_solde : 224.0)	/	/	/
NbL00g05470	TMV resistance protein N-like LOC107824867 XP_016507158.1	20.1.2 stress.biotic.receptors;20.1.7 stress.biotic.PR-proteins	Unknown	35.1 not assigned.annotated	Disease resistance protein RUN1 OS=Vitis rotundifolia (sp|v9m398|run1_vitro : 312.0)	PF00931 NB-ARC domain;PF01582 TIR domain	IPR002182 NB-ARC;IPR000157 Toll/interleukin-1 receptor homology (TIR) domain	AT1G27170
NbL00g05480	non-specific phospholipase C2 LOC104120327 partial XP_009630366.3	11.9.3 lipid metabolism.lipid degradation.lysophospholipases	non-specific phospholipase C2	35.1 not assigned.annotated	Non-specific phospholipase C2 OS=Arabidopsis thaliana (sp|o81020|npc2_arath : 226.0)	/	/	AT2G26870
NbL00g05490	putative late blight resistance protein homolog R1A-10 LOC109234318 transcript variant X3 XP_019255792.1	20.1 stress.biotic;20.1.7 stress.biotic.PR-proteins	Unknown	35.1 not assigned.annotated	Putative late blight resistance protein homolog R1A-10 OS=Solanum demissum (sp|q60cz8|r1a10_solde : 224.0)	PF00931 NB-ARC domain	IPR002182 NB-ARC	AT3G46530
NbL00g05500	probable serine/threonine-protein phosphatase 2A regulatory subunit B'' subunit TON2 LOC104119313 XP_009629079.1	31.1 cell.organisation	tonneau 2 (TON2)	13.4.1.2.3.3 Cell division.cytokinesis.preprophase microtubule organization.TON1-TRM-PP2A (TTP) preprophase band formation complex.PP2A-phosphatase subcomplex.regulatory component TON2/FASS;18.4.25.1.2.4 Protein modification.phosphorylation.protein serine/threonine phosphatase superfamily.PPP Fe-Zn-dependent phosphatase families.PP2A-class phosphatase complexes.regulatory component B2	regulatory component TON2/FASS of TTP preprophase band formation complex;regulatory component B2 of PP2A phosphatase complexes	/	/	AT5G18580
NbL00g05510	TMV resistance protein N-like LOC104247060 XP_009801307.1	20.1.7 stress.biotic.PR-proteins	Unknown	35.1 not assigned.annotated	Disease resistance protein RPV1 OS=Vitis rotundifolia (sp|v9m2s5|rpv1_vitro : 356.0)	PF00931 NB-ARC domain	IPR002182 NB-ARC	AT5G36930
NbL00g05520	putative late blight resistance protein homolog R1B-16 LOC109234777 XP_019256382.1	35.2 not assigned.unknown	Unknown	35.2 not assigned.not annotated	no hits & (original description: none)	/	/	/
NbL00g05530	putative disease resistance protein RGA4 LOC104225389 XP_009775466.1	20.1.7 stress.biotic.PR-proteins	Unknown	35.1 not assigned.annotated	Disease resistance protein TAO1 OS=Arabidopsis thaliana (sp|q9fi14|tao1_arath : 116.0)	PF13855 Leucine rich repeat	IPR001611 Leucine-rich repeat	AT1G69550
NbL00g05540	disease resistance protein RML1A-like LOC109236416 transcript variant X5 XP_019258140.1	20.1.7 stress.biotic.PR-proteins	Unknown	35.1 not assigned.annotated	Disease resistance protein RPV1 OS=Vitis rotundifolia (sp|v9m2s5|rpv1_vitro : 105.0)	/	/	AT5G36930
NbL00g05550	protein disulfide-isomerase 5-3-like LOC104101175 XP_009606906.1	21.1 redox.thioredoxin;21.1.1 redox.thioredoxin.PDIL	PDI-like 5-3	35.1 not assigned.annotated	Protein disulfide-isomerase 5-3 OS=Arabidopsis thaliana (sp|q9lju2|pdi53_arath : 225.0)	PF07970 Endoplasmic reticulum vesicle transporter	IPR012936 Endoplasmic reticulum vesicle transporter, C-terminal	AT3G20560
NbL00g05560	peptide methionine sulfoxide reductase B5-like LOC107778976 transcript variant X2 XP_016454890.1	29.4 protein.postranslational modification	methionine sulfoxide reductase B 2	10.4.4.2 Redox homeostasis.thiol-based redox regulation.methionine sulfoxide reductase activities.methionine R-enantiomer sulfoxide reductase (MsrB)	methionine R-enantiomer sulfoxide reductase (MsrB)	PF01641 SelR domain	IPR002579 Peptide methionine sulphoxide reductase MrsB	AT4G21860
NbL00g05570	putative late blight resistance protein homolog R1A-3 LOC104120472 XP_009630520.1	35.2 not assigned.unknown	Unknown	35.2 not assigned.not annotated	no hits & (original description: none)	/	/	/
NbL00g05580	uncharacterized LOC107768609 XP_016443216.1	20.1.7 stress.biotic.PR-proteins	Unknown	35.1 not assigned.annotated	Disease resistance protein RPP2B OS=Arabidopsis thaliana (sp|f4jt80|rpp2b_arath : 92.0)	/	/	/
NbL00g05590	uncharacterized LOC107768609 XP_016443216.1	20.1.7 stress.biotic.PR-proteins	Unknown	35.1 not assigned.annotated	Disease resistance protein RPP2B OS=Arabidopsis thaliana (sp|f4jt80|rpp2b_arath : 94.7)	/	/	AT5G36930
NbL00g05600	putative late blight resistance protein homolog R1B-16 LOC109234777 XP_019256382.1	20.1 stress.biotic;20.1.7 stress.biotic.PR-proteins	Unknown	35.1 not assigned.annotated	Putative late blight resistance protein homolog R1B-16 OS=Solanum demissum (sp|q6l400|r1b16_solde : 312.0)	PF00931 NB-ARC domain	IPR002182 NB-ARC	AT5G35450
NbL00g05610	DEAD-box ATP-dependent RNA helicase 53-like LOC107806489 XP_016486133.1	27.1.2 RNA.processing.RNA helicase	putative mitochondrial RNA helicase 2	35.1 not assigned.annotated	DEAD-box ATP-dependent RNA helicase 53 OS=Oryza sativa subsp. japonica (sp|q0d8n0|rh53_orysj : 286.0)	PF00270 DEAD/DEAH box helicase	IPR011545 DEAD/DEAH box helicase domain	AT3G22330
NbL00g05620	cell division cycle protein 48 homolog LOC104092887 XP_009596867.1	31.2 cell.division	ATPase%2C AAA-type%2C CDC48 protein	35.1 not assigned.annotated	Cell division cycle protein 48 homolog OS=Capsicum annuum (sp|q96372|cdc48_capan : 219.0)	PF02933 Cell division protein 48 (CDC48), domain 2	IPR004201 CDC48, domain 2	AT5G03340
NbL00g05630	SUPPRESSOR OF ABI3-5 LOC104092713 transcript variant X8 XP_018625160.1	27.4 RNA.RNA binding	suppressor of abi3-5	35.1 not assigned.annotated	SUPPRESSOR OF ABI3-5 OS=Arabidopsis thaliana (sp|f4jcu0|sua_arath : 234.0)	PF00076 RNA recognition motif. (a.k.a. RRM, RBD, or RNP domain)	IPR000504 RNA recognition motif domain	AT3G54230
NbL00g05640	putative late blight resistance protein homolog R1A-10 LOC104093594 transcript variant X2 XP_009597655.1	35.2 not assigned.unknown	Unknown	35.2 not assigned.not annotated	no hits & (original description: none)	/	/	/
NbL00g05650	TMV resistance protein N-like LOC109211793 XP_019230918.1	20.1.7 stress.biotic.PR-proteins	Unknown	35.1 not assigned.annotated	Disease resistance protein RPV1 OS=Vitis rotundifolia (sp|v9m2s5|rpv1_vitro : 94.0)	/	/	AT5G36930
NbL00g05660	alpha-1_4 glucan phosphorylase L-2 isozyme chloroplastic/amyloplastic LOC107771409 XP_016446253.1	2.2.2.2 major CHO metabolism.degradation.starch.starch phosphorylase	Glycosyl transferase%2C family 35	3.2.3.3.4 Carbohydrate metabolism.starch metabolism.degradation.hydrolysis and phosphorolysis.plastidial alpha-glucan phosphorylase (PHS1)	plastidial alpha-glucan phosphorylase (PHS1)	PF00343 Carbohydrate phosphorylase	IPR000811 Glycosyl transferase, family 35	AT3G29320
NbL00g05670	putative late blight resistance protein homolog R1C-3 LOC107806961 XP_016486720.1	35.2 not assigned.unknown	Unknown	35.1 not assigned.annotated	Putative late blight resistance protein homolog R1A-10 OS=Solanum demissum (sp|q60cz8|r1a10_solde : 110.0)	/	/	/
NbL00g05680	putative late blight resistance protein homolog R1C-3 LOC107806961 XP_016486720.1	35.2 not assigned.unknown	Unknown	35.1 not assigned.annotated	Putative late blight resistance protein homolog R1A-10 OS=Solanum demissum (sp|q60cz8|r1a10_solde : 110.0)	/	/	/
NbL00g05690	TMV resistance protein N-like LOC104248995 XP_009803658.1	20.1.7 stress.biotic.PR-proteins	Unknown	35.1 not assigned.annotated	Disease resistance protein Roq1 OS=Nicotiana benthamiana (sp|a0a290u7c4|roq1_nicbe : 216.0)	PF00931 NB-ARC domain	IPR002182 NB-ARC	AT5G17680
NbL00g05700	TMV resistance protein N-like LOC104247060 XP_009801307.1	20.1.7 stress.biotic.PR-proteins	Unknown	35.1 not assigned.annotated	Disease resistance protein RPV1 OS=Vitis rotundifolia (sp|v9m2s5|rpv1_vitro : 357.0)	PF00931 NB-ARC domain	IPR002182 NB-ARC	AT5G36930
NbL00g05710	TMV resistance protein N-like LOC104247060 XP_009801307.1	20.1.7 stress.biotic.PR-proteins	Unknown	35.1 not assigned.annotated	Disease resistance protein RPV1 OS=Vitis rotundifolia (sp|v9m2s5|rpv1_vitro : 351.0)	PF00931 NB-ARC domain	IPR002182 NB-ARC	AT5G36930
NbL00g05720	/	35.2 not assigned.unknown	Unknown	35.1 not assigned.annotated	Putative late blight resistance protein homolog R1B-14 OS=Solanum demissum (sp|q6l3z7|r1b14_solde : 144.0)	/	/	/
NbL00g05730	TMV resistance protein N-like LOC109212622 XP_019231830.1	20.1.2 stress.biotic.receptors;20.1.7 stress.biotic.PR-proteins	Unknown	35.1 not assigned.annotated	Disease resistance protein RUN1 OS=Vitis rotundifolia (sp|v9m398|run1_vitro : 202.0)	PF00931 NB-ARC domain	IPR002182 NB-ARC	AT5G36930
NbL00g05740	TMV resistance protein N-like LOC109212622 XP_019231830.1	35.2 not assigned.unknown	Unknown	35.2 not assigned.not annotated	no hits & (original description: none)	PF13855 Leucine rich repeat	IPR001611 Leucine-rich repeat	/
NbL00g05750	vacuolar sorting protein 39 LOC104111151 XP_009619069.1	35.2 not assigned.unknown	Vacuolar sorting protein 39	22.5.2.9.5 Vesicle trafficking.multi-pathway trafficking regulation.vesicle tethering.HOPS/CORVET tethering complexes.HOPS-specific component VPS39	HOPS-specific component VPS39 of HOPS/CORVET membrane tethering complexes	/	/	AT4G36630
NbL00g05760	putative late blight resistance protein homolog R1A-10 LOC107813711 XP_016494496.1	35.2 not assigned.unknown	Unknown	35.2 not assigned.not annotated	no hits & (original description: none)	/	/	/
NbL00g05770	TMV resistance protein N-like LOC109211793 XP_019230918.1	35.2 not assigned.unknown	Unknown	35.2 not assigned.not annotated	no hits & (original description: none)	/	/	/
NbL00g05780	putative late blight resistance protein homolog R1B-16 LOC107794114 transcript variant X4 XP_016472064.1	35.2 not assigned.unknown	Unknown	35.2 not assigned.not annotated	no hits & (original description: none)	/	/	/
NbL00g05790	TMV resistance protein N-like LOC107773410 XP_016448320.1	20.1.7 stress.biotic.PR-proteins	Unknown	35.1 not assigned.annotated	Disease resistance protein RUN1 OS=Vitis rotundifolia (sp|v9m398|run1_vitro : 228.0)	/	/	AT5G17680
NbL00g05800	putative late blight resistance protein homolog R1B-23 LOC104236270 XP_009788462.1	35.2 not assigned.unknown	Unknown	35.2 not assigned.not annotated	no hits & (original description: none)	/	/	/
NbL00g05810	cellulose synthase A catalytic subunit 3 [UDP-forming] LOC104097033 transcript variant X2 XP_009601835.1	10.2.1 cell wall.cellulose synthesis.cellulose synthase	Cellulose synthase family protein	35.1 not assigned.annotated	Probable cellulose synthase A catalytic subunit 8 [UDP-forming] OS=Oryza sativa subsp. japonica (sp|q84zn6|cesa8_orysj : 311.0)	PF03552 Cellulose synthase	IPR005150 Cellulose synthase	AT5G05170
NbL00g05820	putative disease resistance protein At1g50180 LOC109228662 XP_019249364.1	20.1 stress.biotic;20.1.7 stress.biotic.PR-proteins	Unknown	35.1 not assigned.annotated	Putative late blight resistance protein homolog R1B-12 OS=Solanum demissum (sp|q6l3z4|r1b12_solde : 204.0)	PF00931 NB-ARC domain	IPR002182 NB-ARC	AT3G46530
NbL00g05830	photosynthetic NDH subunit of lumenal location 5 chloroplastic-like LOC104109037 XP_009616511.1	31.3.1 cell.cycle.peptidylprolyl isomerase	cyclophilin 20-2	18.13.1 Protein modification.protein folding.protein folding catalyst (Cyclophilin)	protein folding catalyst	PF00160 Cyclophilin type peptidyl-prolyl cis-trans isomerase/CLD	IPR002130 Cyclophilin-type peptidyl-prolyl cis-trans isomerase domain	AT5G13120
NbL00g05840	GDSL esterase/lipase At5g62930 LOC107802525 XP_016481529.1	26.28 misc.GDSL-motif lipase	SGNH hydrolase-type esterase superfamily protein	35.1 not assigned.annotated	GDSL esterase/lipase At5g62930 OS=Arabidopsis thaliana (sp|q9fm04|gdl88_arath : 170.0)	PF00657 GDSL-like Lipase/Acylhydrolase	IPR001087 GDSL lipase/esterase	AT5G62930
NbL00g05850	putative late blight resistance protein homolog R1B-14 LOC107830128 XP_016513095.1	20.1 stress.biotic;20.1.7 stress.biotic.PR-proteins	Unknown	35.1 not assigned.annotated	Putative late blight resistance protein homolog R1B-14 OS=Solanum demissum (sp|q6l3z7|r1b14_solde : 149.0)	PF00931 NB-ARC domain	IPR002182 NB-ARC	/
NbL00g05860	TMV resistance protein N-like LOC104113607 transcript variant X1 XP_009622115.1	35.2 not assigned.unknown	Unknown	35.2 not assigned.not annotated	no hits & (original description: none)	/	/	/
NbL00g05870	TMV resistance protein N-like LOC104113607 transcript variant X1 XP_009622115.1	20.1.7 stress.biotic.PR-proteins	Unknown	35.1 not assigned.annotated	Disease resistance protein RUN1 OS=Vitis rotundifolia (sp|v9m398|run1_vitro : 164.0)	/	/	AT5G36930
NbL00g05880	disease resistance protein At4g27190-like LOC104087430 XP_009590185.1	35.2 not assigned.unknown	Unknown	35.2 not assigned.not annotated	no hits & (original description: none)	/	/	/
NbL00g05890	probable disease resistance protein At5g66900 LOC109233194 XP_019254523.1	20.1.7 stress.biotic.PR-proteins	Unknown	35.1 not assigned.annotated	Probable disease resistance protein At5g66900 OS=Arabidopsis thaliana (sp|q9fkz1|drl42_arath : 180.0)	/	/	AT5G66900
NbL01g00010	LRR receptor-like serine/threonine-protein kinase GSO1 LOC107813899 XP_016494700.1	20.1.7 stress.biotic.PR-proteins	Unknown	35.1 not assigned.annotated	Receptor-like protein 46 OS=Arabidopsis thaliana (sp|f4jgb6|rlp46_arath : 577.0)	PF13855 Leucine rich repeat;PF13855 Leucine rich repeat;PF13855 Leucine rich repeat;PF08263 Leucine rich repeat N-terminal domain	IPR001611 Leucine-rich repeat;IPR001611 Leucine-rich repeat;IPR001611 Leucine-rich repeat;IPR013210 Leucine-rich repeat-containing N-terminal, plant-type	AT4G04220
NbL01g00020	lysine--tRNA ligase chloroplastic/mitochondrial-like LOC107800449 XP_016479103.1	29.1.6 protein.aa activation.lysine-tRNA ligase	Lysyl-tRNA synthetase%2C class II	17.2.13 Protein biosynthesis.aminoacyl-tRNA synthetase activities.lysine-tRNA ligase	lysine-tRNA ligase	PF00152 tRNA synthetases class II (D, K and N)	IPR004364 Aminoacyl-tRNA synthetase, class II (D/K/N)	AT3G13490
NbL01g00030	lysine--tRNA ligase chloroplastic/mitochondrial LOC104115657 XP_009624625.1	35.2 not assigned.unknown	Unknown	35.2 not assigned.not annotated	no hits & (original description: none)	/	/	/
NbL01g00040	lysine--tRNA ligase chloroplastic/mitochondrial LOC109223983 XP_019244049.1	29.1.6 protein.aa activation.lysine-tRNA ligase	Unknown	35.2 not assigned.not annotated	no hits & (original description: none)	/	/	/
NbL01g00050	hypothetical protein A4A49_01703 (OIT05232.1)	35.2 not assigned.unknown	Unknown	35.2 not assigned.not annotated	no hits & (original description: none)	/	/	/
NbL01g00060	uncharacterized LOC109211710 transcript variant X3 XP_019230822.1	35.2 not assigned.unknown	Unknown	35.2 not assigned.not annotated	no hits & (original description: none)	/	/	/
NbL01g00070	uncharacterized LOC104239520 XP_009792466.1	29.5 protein.degradation	tRNA-splicing ligase (DUF239)	35.2 not assigned.not annotated	no hits & (original description: none)	PF03080 Neprosin;PF14365 Neprosin activation peptide	IPR004314 Neprosin;IPR025521 Neprosin activation peptide	AT1G55360
NbL01g00080	isocitrate dehydrogenase [NADP] LOC109223985 XP_019244051.1	8.1.4 TCA / org transformation.TCA.IDH	cytosolic NADP+-dependent isocitrate dehydrogenase	50.1.1 Enzyme classification.EC_1 oxidoreductases.EC_1.1 oxidoreductase acting on CH-OH group of donor	Isocitrate dehydrogenase [NADP] OS=Nicotiana tabacum (sp|p50218|idhc_tobac : 853.0) & Enzyme classification.EC_1 oxidoreductases.EC_1.1 oxidoreductase acting on CH-OH group of donor(50.1.1 : 757.1)	PF00180 Isocitrate/isopropylmalate dehydrogenase	IPR024084 Isopropylmalate dehydrogenase-like domain	AT1G65930
NbL01g00090	uncharacterized LOC104234850 XP_009786787.1	35.2 not assigned.unknown	Unknown	35.2 not assigned.not annotated	no hits & (original description: none)	PF03004 Plant transposase (Ptta/En/Spm family)	IPR004252 Probable transposase, Ptta/En/Spm, plant	/
NbL01g00100	/	35.2 not assigned.unknown	Unknown	35.2 not assigned.not annotated	no hits & (original description: none)	/	/	/
NbL01g00110	/	35.2 not assigned.unknown	Unknown	35.2 not assigned.not annotated	no hits & (original description: none)	/	/	/
NbL01g00120	uncharacterized LOC104112615 transcript variant X3 XP_033516259.1	35.2 not assigned.unknown	Unknown	35.2 not assigned.not annotated	no hits & (original description: none)	/	/	/
NbL01g00130	uncharacterized LOC104243885 transcript variant X2 XP_009797451.1	35.2 not assigned.unknown	hypothetical protein (DUF1639)	35.2 not assigned.not annotated	no hits & (original description: none)	PF07797 Protein of unknown function (DUF1639)	IPR012438 Protein of unknown function DUF1639	AT1G55340
NbL01g00140	5'-adenylylsulfate reductase-like 5 LOC107806970 XP_016486728.1	21.1 redox.thioredoxin	Unknown	35.1 not assigned.annotated	5-adenylylsulfate reductase-like 5 OS=Arabidopsis thaliana (sp|q93yx4|aprl5_arath : 262.0)	PF00085 Thioredoxin	IPR013766 Thioredoxin domain	AT3G03860
NbL01g00150	uncharacterized LOC6625479 transcript variant X2 XP_015029242.1	35.2 not assigned.unknown	Unknown	35.2 not assigned.not annotated	no hits & (original description: none)	/	/	/
NbL01g00160	putative F-box protein At1g49610 LOC104242469 transcript variant X5 XP_009795824.1	29.5.11.4.3.2 protein.degradation.ubiquitin.E3.SCF.FBOX	Unknown	35.1 not assigned.annotated	Putative F-box protein At1g49610 OS=Arabidopsis thaliana (sp|q9fx89|fb50_arath : 125.0)	PF08387 FBD;PF00646 F-box domain	IPR006566 FBD domain;IPR001810 F-box domain	AT5G02930
NbL01g00170	putative F-box protein At1g49610 LOC104112619 transcript variant X2 XP_009620888.1	29.5.11.4.3.2 protein.degradation.ubiquitin.E3.SCF.FBOX	Unknown	35.1 not assigned.annotated	Putative F-box/LRR-repeat protein At5g02930 OS=Arabidopsis thaliana (sp|q9lyz2|fbl80_arath : 107.0)	PF00646 F-box domain	IPR001810 F-box domain	AT5G02930
NbL01g00180	mitochondrial dicarboxylate/tricarboxylate transporter DTC-like LOC109223991 XP_019244058.1	34.9 transport.metabolite transporters at the mitochondrial membrane	Unknown	24.2.13 Solute transport.carrier-mediated transport.solute transporter (MTCC)	solute transporter (MTCC)	PF00153 Mitochondrial carrier protein	IPR018108 Mitochondrial substrate/solute carrier	AT5G19760
NbL01g00190	mitochondrial dicarboxylate/tricarboxylate transporter DTC-like LOC109223991 XP_019244058.1	34.9 transport.metabolite transporters at the mitochondrial membrane	Mitochondrial substrate carrier family protein	5.1.1.1 Lipid metabolism.fatty acid metabolism.citrate shuttle.mitochondrial dicarboxylate transporter;24.2.13 Solute transport.carrier-mediated transport.solute transporter (MTCC)	mitochondrial dicarboxylate transporter;solute transporter (MTCC)	PF00153 Mitochondrial carrier protein;PF00153 Mitochondrial carrier protein;PF00153 Mitochondrial carrier protein	IPR018108 Mitochondrial substrate/solute carrier;IPR018108 Mitochondrial substrate/solute carrier;IPR018108 Mitochondrial substrate/solute carrier	AT5G19760
NbL01g00200	serine/threonine-protein phosphatase 7 long form homolog LOC104220875 transcript variant X4 XP_009770145.1	29.4 protein.postranslational modification	Unknown	35.1 not assigned.annotated	Serine/threonine-protein phosphatase 7 long form homolog OS=Arabidopsis thaliana (sp|q9lng5|ppp7l_arath : 375.0)	PF10536 Plant mobile domain	IPR019557 Aminotransferase-like, plant mobile domain	AT1G48120
NbL01g00210	serine/threonine-protein phosphatase 7 long form homolog LOC104220875 transcript variant X5 misc_RNA XR_709606.1_	29.4 protein.postranslational modification	Unknown	35.1 not assigned.annotated	Serine/threonine-protein phosphatase 7 long form homolog OS=Arabidopsis thaliana (sp|q9lng5|ppp7l_arath : 207.0)	PF10536 Plant mobile domain	IPR019557 Aminotransferase-like, plant mobile domain	AT1G48120
NbL01g00220	uncharacterized LOC107809973 transcript variant X3 XP_016490168.1	35.2 not assigned.unknown	Unknown	35.2 not assigned.not annotated	no hits & (original description: none)	PF09713 Plant protein 1589 of unknown function (A_thal_3526)	IPR006476 Conserved hypothetical protein CHP01589, plant	AT3G10250
NbL01g00230	ethylene-responsive transcription factor RAP2-11-like (XP_009804161.1)	27.3.3 RNA.regulation of transcription.AP2/EREBP, APETALA2/Ethylene-responsive element binding protein family	Unknown	15.5.7.1 RNA biosynthesis.transcriptional regulation.AP2/ERF transcription factor superfamily.transcription factor (ERF);26.10.1.7 External stimuli response.symbiont.common symbiotic signalling pathway (CSSP).transcription factor (ERN1)	transcription factor (ERF);transcription factor (ERN1)	PF00847 AP2 domain	IPR001471 AP2/ERF domain	AT5G19790
NbL01g00240	importin-5-like LOC107809035 transcript variant X1 XP_016489111.1	35.1 not assigned.no ontology	ARM repeat superfamily protein	23.5.2.1.3 Protein translocation.nucleus.nucleocytoplasmic transport.nuclear transport receptor activities.import karyopherin (IMB3)	nucleocytoplasmic import karyopherin (IMB3)	PF18808 Importin repeat;PF12755 Vacuolar 14 Fab1-binding region;PF02985 HEAT repeat;PF18829 Importin repeat 6	IPR041653 Importin repeat 4;- -;IPR000357 HEAT repeat;IPR041389 Importin repeat 6	AT5G19820
NbL01g00250	/	35.2 not assigned.unknown	Unknown	35.2 not assigned.not annotated	no hits & (original description: none)	/	/	/
NbL01g00260	eukaryotic translation initiation factor 3 subunit D-like LOC104211460 XP_009758822.1	29.2.3 protein.synthesis.initiation	Eukaryotic translation initiation factor 3 subunit 7 (eIF-3)	17.3.1.3.4 Protein biosynthesis.translation initiation.Pre-Initiation Complex (PIC) module.eIF3 mRNA-to-PIC binding complex.component eIF3d	component eIF3d of eIF3 mRNA-to-PIC binding complex	PF05091 Eukaryotic translation initiation factor 3 subunit 7 (eIF-3)	IPR007783 Eukaryotic translation initiation factor 3 subunit D	AT4G20980
NbL01g00270	importin-5-like isoform X3 (XP_019253061.1)	35.1 not assigned.no ontology	Unknown	35.2 not assigned.not annotated	no hits & (original description: none)	PF18808 Importin repeat	IPR041653 Importin repeat 4	AT5G19820
NbL01g00280	transcription repressor MYB5-like LOC109212169 XP_019231335.1	27.3.25 RNA.regulation of transcription.MYB domain transcription factor family	Unknown	15.5.2.1 RNA biosynthesis.transcriptional regulation.MYB transcription factor superfamily.transcription factor (MYB)	transcription factor (MYB)	PF00249 Myb-like DNA-binding domain;PF00249 Myb-like DNA-binding domain	IPR001005 SANT/Myb domain;IPR001005 SANT/Myb domain	AT3G13540
NbL01g00290	transcription repressor MYB5-like LOC104101976 XP_009607844.1	27.3.25 RNA.regulation of transcription.MYB domain transcription factor family	Unknown	35.1 not assigned.annotated	Transcription repressor MYB5 OS=Arabidopsis thaliana (sp|q38850|myb5_arath : 102.0)	PF00249 Myb-like DNA-binding domain	IPR001005 SANT/Myb domain	/
NbL01g00300	BTB/POZ domain-containing protein At3g05675 LOC104218700 transcript variant X7 XP_009767561.1	35.2 not assigned.unknown	Unknown	35.1 not assigned.annotated	BTB/POZ domain-containing protein At3g05675 OS=Arabidopsis thaliana (sp|q8rx01|y3567_arath : 204.0)	/	/	AT4G10800
NbL01g00310	BTB/POZ domain-containing protein At3g05675 LOC104218700 transcript variant X7 XP_009767561.1	35.2 not assigned.unknown	Unknown	35.1 not assigned.annotated	BTB/POZ domain-containing protein At3g05675 OS=Arabidopsis thaliana (sp|q8rx01|y3567_arath : 204.0)	/	/	AT4G10800
NbL01g00320	uncharacterized LOC107807476 XP_016487372.1	35.2 not assigned.unknown	calcium ion binding protein	35.2 not assigned.not annotated	no hits & (original description: none)	PF10250 GDP-fucose protein O-fucosyltransferase	IPR019378 GDP-fucose protein O-fucosyltransferase	AT4G08810
NbL01g00330	uncharacterized LOC107807476 XP_016487372.1	35.2 not assigned.unknown	calcium ion binding protein	35.2 not assigned.not annotated	no hits & (original description: none)	PF10250 GDP-fucose protein O-fucosyltransferase	IPR019378 GDP-fucose protein O-fucosyltransferase	AT4G08810
NbL01g00340	uncharacterized LOC109212174 transcript variant X2 XP_019231341.1	27.3.99 RNA.regulation of transcription.unclassified;28.99 DNA.unspecified	Unknown	35.2 not assigned.not annotated	no hits & (original description: none)	PF03108 MuDR family transposase;PF04434 SWIM zinc finger	IPR004332 Transposase, MuDR, plant;IPR007527 Zinc finger, SWIM-type	AT3G05850
NbL01g00350	uncharacterized LOC109243837 transcript variant X1 XP_019266380.1	35.1 not assigned.no ontology	Unknown	35.2 not assigned.not annotated	no hits & (original description: none)	PF04646 Protein of unknown function, DUF604	IPR006740 Protein of unknown function DUF604	AT5G12460
NbL01g00360	uncharacterized LOC109243837 transcript variant X1 XP_019266380.1	35.1 not assigned.no ontology	Unknown	35.2 not assigned.not annotated	no hits & (original description: none)	PF04646 Protein of unknown function, DUF604	IPR006740 Protein of unknown function DUF604	AT5G12460
NbL01g00370	protein TRAUCO-like LOC107832330 transcript variant X3 XP_016515642.1	35.1 not assigned.no ontology	TRAUCO	12.3.1.1.1.1 Chromatin organisation.post-translational histone modification.histone methylation.lysine methylation.COMPASS histone trimethylation complex.component ASH2	component ASH2 of COMPASS histone trimethylation complex	PF00622 SPRY domain	IPR003877 SPRY domain	AT1G51450
NbL01g00380	ABC transporter G family member 12-like LOC107832332 XP_016515643.1	34.16 transport.ABC transporters and multidrug resistance systems	ABC-2 type transporter family protein	35.1 not assigned.annotated	ABC transporter G family member 12 OS=Arabidopsis thaliana (sp|q9c8k2|ab12g_arath : 136.0)	PF01061 ABC-2 type transporter	IPR013525 ABC-2 type transporter	AT1G51500
NbL01g00390	ABC transporter G family member 12-like LOC109226638 XP_019247007.1	34.16 transport.ABC transporters and multidrug resistance systems	ABC-2 type transporter family protein	35.1 not assigned.annotated	ABC transporter G family member 12 OS=Arabidopsis thaliana (sp|q9c8k2|ab12g_arath : 235.0)	PF19055 ABC-2 type transporter;PF00005 ABC transporter	IPR043926 ABC transporter family G domain;IPR003439 ABC transporter-like	AT1G51500
NbL01g00400	ABC transporter G family member 15-like LOC107832333 XP_016515644.1	34.16 transport.ABC transporters and multidrug resistance systems	Unknown	35.2 not assigned.not annotated	no hits & (original description: none)	/	/	/
NbL01g00410	ABC transporter G family member 15-like isoform X1 (XP_009803746.1)	34.16 transport.ABC transporters and multidrug resistance systems	ABC-2 type transporter family protein	35.1 not assigned.annotated	ABC transporter G family member 15 OS=Arabidopsis thaliana (sp|q8rwi9|ab15g_arath : 262.0)	PF00005 ABC transporter	IPR003439 ABC transporter-like	AT3G21090
NbL01g00420	exosome complex component RRP45A-like LOC104104024 transcript variant X1 XP_009610300.1	27.1.19 RNA.processing.ribonucleases	3'-5'-exoribonuclease family protein	16.4.2.1.5 RNA processing.RNA homeostasis.Exosome complex.EXO9 core complex.component RRP45	component RRP45 of exosome EXO9 core complex	PF01138 3' exoribonuclease family, domain 1;PF03725 3' exoribonuclease family, domain 2	IPR001247 Exoribonuclease, phosphorolytic domain 1;IPR015847 Exoribonuclease, phosphorolytic domain 2	AT3G60500
NbL01g00430	uncharacterized protein LOC109213356 (XP_019232694.1)	35.2 not assigned.unknown	Unknown	35.2 not assigned.not annotated	no hits & (original description: none)	PF13456 Reverse transcriptase-like;PF00665 Integrase core domain	IPR002156 Ribonuclease H domain;IPR001584 Integrase, catalytic core	/
NbL01g00440	uncharacterized LOC104242793 transcript variant X1 XP_009796173.1	35.2 not assigned.unknown	Unknown	35.2 not assigned.not annotated	no hits & (original description: none)	/	/	/
NbL01g00450	uncharacterized LOC109217097 transcript variant X2 XP_019236873.1	35.2 not assigned.unknown	Unknown	35.2 not assigned.not annotated	no hits & (original description: none)	/	/	/
NbL01g00460	zinc finger CCCH domain-containing protein 22-like LOC107831892 transcript variant X1 XP_016515177.1	27.3.99 RNA.regulation of transcription.unclassified	Unknown	15.5.16 RNA biosynthesis.transcriptional regulation.transcription factor (C3H-ZF)	C3H zinc finger transcription factor	PF00642 Zinc finger C-x8-C-x5-C-x3-H type (and similar);PF00076 RNA recognition motif. (a.k.a. RRM, RBD, or RNP domain)	IPR000571 Zinc finger, CCCH-type;IPR000504 RNA recognition motif domain	AT3G51950
NbL01g00470	glucan endo-1	26.4.1 misc.beta 1,3 glucan hydrolases.glucan endo-1,3-beta-glucosidase	Unknown	50.3.2 Enzyme classification.EC_3 hydrolases.EC_3.2 glycosylase	Enzyme classification.EC_3 hydrolases.EC_3.2 glycosylase(50.3.2 : 392.9) & Glucan endo-1,3-beta-glucosidase, acidic isoform GI9 OS=Nicotiana tabacum (sp|p23547|e13g_tobac : 350.0)	PF00332 Glycosyl hydrolases family 17	IPR000490 Glycoside hydrolase family 17	AT4G16260
NbL01g00480	transcription factor DICHOTOMA-like LOC109224707 XP_019244778.1	27.3.29 RNA.regulation of transcription.TCP transcription factor family	Unknown	15.5.19 RNA biosynthesis.transcriptional regulation.transcription factor (TCP)	transcription factor (TCP)	PF03634 TCP family transcription factor	IPR017887 Transcription factor TCP subgroup	AT1G68800
NbL01g00490	uncharacterized LOC104245473 XP_009799383.1	35.2 not assigned.unknown	Unknown	35.2 not assigned.not annotated	no hits & (original description: none)	/	/	AT4G12340
NbL01g00500	uncharacterized LOC104245473 XP_009799383.1	35.2 not assigned.unknown	Unknown	35.2 not assigned.not annotated	no hits & (original description: none)	/	/	AT4G12340
NbL01g00510	pentatricopeptide repeat-containing protein At5g39680 LOC109218008 transcript variant X9 XP_019237869.1	35.1.5 not assigned.no ontology.pentatricopeptide (PPR) repeat-containing protein	Unknown	35.1 not assigned.annotated	Pentatricopeptide repeat-containing protein At5g39680 OS=Arabidopsis thaliana (sp|q9fk93|pp406_arath : 177.0)	PF01535 PPR repeat;PF01535 PPR repeat;PF13041 PPR repeat family	IPR002885 Pentatricopeptide repeat;IPR002885 Pentatricopeptide repeat;IPR002885 Pentatricopeptide repeat	/
NbL01g00520	uncharacterized LOC104221138 XP_009770432.1	29.6 protein.folding	Unknown	35.1 not assigned.annotated	TPR repeat-containing thioredoxin TTL4 OS=Arabidopsis thaliana (sp|q84jr9|ttl4_arath : 88.2)	PF00226 DnaJ domain;PF13181 Tetratricopeptide repeat;PF13181 Tetratricopeptide repeat	IPR001623 DnaJ domain;IPR019734 Tetratricopeptide repeat;IPR019734 Tetratricopeptide repeat	AT5G12430
NbL01g00530	uncharacterized LOC109210776 XP_019229788.1	35.2 not assigned.unknown	Unknown	35.2 not assigned.not annotated	no hits & (original description: none)	/	/	/
NbL01g00540	uncharacterized LOC104221137 XP_009770430.1	35.2 not assigned.unknown	Saccharopine dehydrogenase	35.2 not assigned.not annotated	no hits & (original description: none)	PF03435 Saccharopine dehydrogenase NADP binding domain	IPR005097 Saccharopine dehydrogenase, NADP binding domain	AT1G50450
NbL01g00550	uncharacterized LOC107786894 XP_016463895.1	29.6 protein.folding	Heat shock protein DnaJ with tetratricopeptide repeat-containing protein	35.2 not assigned.not annotated	no hits & (original description: none)	PF00226 DnaJ domain	IPR001623 DnaJ domain	AT5G12430
NbL01g00560	uncharacterized LOC104221137 XP_009770430.1	35.2 not assigned.unknown	Saccharopine dehydrogenase	35.2 not assigned.not annotated	no hits & (original description: none)	PF03435 Saccharopine dehydrogenase NADP binding domain	IPR005097 Saccharopine dehydrogenase, NADP binding domain	AT1G50450
NbL01g00570	glucan endo-1_3-beta-glucosidase acidic-like LOC109210775 XP_019229787.1	26.4.1 misc.beta 1,3 glucan hydrolases.glucan endo-1,3-beta-glucosidase	Glycosyl hydrolase superfamily protein	50.3.2 Enzyme classification.EC_3 hydrolases.EC_3.2 glycosylase	Enzyme classification.EC_3 hydrolases.EC_3.2 glycosylase(50.3.2 : 412.7) & Glucan endo-1,3-beta-glucosidase, acidic isoform GI9 OS=Nicotiana tabacum (sp|p23547|e13g_tobac : 379.0)	PF00332 Glycosyl hydrolases family 17	IPR000490 Glycoside hydrolase family 17	AT4G16260
NbL01g00580	uncharacterized LOC117274366 XP_033509522.1	35.2 not assigned.unknown	Unknown	35.2 not assigned.not annotated	no hits & (original description: none)	/	/	/
NbL01g00590	hexokinase-3-like LOC104244840 XP_009798645.1	2.2.1.4 major CHO metabolism.degradation.sucrose.hexokinase	hexokinase-like 1	3.1.4.3 Carbohydrate metabolism.sucrose metabolism.degradation.hexokinase	hexokinase	PF00349 Hexokinase;PF03727 Hexokinase	IPR022672 Hexokinase, N-terminal;IPR022673 Hexokinase, C-terminal	AT1G50460
NbL01g00600	ubiquitin carboxyl-terminal hydrolase 24 LOC104244838 XP_009798644.1	29.5.11.5 protein.degradation.ubiquitin.ubiquitin protease	ubiquitin-specific protease 24	19.2.3.1.1.9 Protein homeostasis.ubiquitin-proteasome system.ubiquitin-fold protein deconjugation.ubiquitin deconjugation.UBP deubiquitinase activities.deubiquitinase (UBP24)	deubiquitinase (UBP24)	PF00443 Ubiquitin carboxyl-terminal hydrolase	IPR001394 Peptidase C19, ubiquitin carboxyl-terminal hydrolase	AT4G30890
NbL01g00610	ubiquitin-conjugating enzyme E2 19-like LOC107777365 XP_016452860.1	29.5.11.3 protein.degradation.ubiquitin.E2	ubiquitin-conjugating enzyme19	13.2.4.1.2 Cell division.cell cycle organisation.metaphase to anaphase transition.Anaphase-Promoting Complex/Cyclosome (APC/C)-dependent ubiquitination.E2 ubiquitin-conjugating protein	E2 ubiquitin-conjugating protein	PF00179 Ubiquitin-conjugating enzyme	IPR000608 Ubiquitin-conjugating enzyme E2	AT3G20060
NbL01g00620	THUMP domain-containing protein 1-like LOC107777364 transcript variant X1 XP_016452857.1	35.1 not assigned.no ontology	THUMP domain-containing protein	16.2.4.11.2 RNA processing.RNA modification.tRNA maturation.tRNA acetylation.tRNA cytidine acetyltransferase adaptor protein	tRNA cytidine acetyltransferase adaptor protein	PF02926 THUMP domain	IPR004114 THUMP domain	AT5G12410
NbL01g00630	uncharacterized protein LOC109218928 (XP_019238869.1)	35.2 not assigned.unknown	Unknown	35.2 not assigned.not annotated	no hits & (original description: none)	/	/	/
NbL01g00640	uncharacterized LOC104246234 transcript variant X2 misc_RNA XR_715916.1_	27.3.63 RNA.regulation of transcription.PHD finger transcription factor	Unknown	35.2 not assigned.not annotated	no hits & (original description: none)	/	/	/
NbL01g00650	DDT domain-containing protein PTM LOC109233177 transcript variant X6 misc_RNA XR_002069055.1_	27.3.63 RNA.regulation of transcription.PHD finger transcription factor	Unknown	35.2 not assigned.not annotated	no hits & (original description: none)	PF02791 DDT domain	IPR018501 DDT domain	AT5G12400
NbL01g00660	uncharacterized LOC104218296 XP_009767054.1	27.3.99 RNA.regulation of transcription.unclassified;31.2 cell.division	Regulator of chromosome condensation (RCC1) family with FYVE zinc finger domain-containing protein	35.1 not assigned.annotated	PH, RCC1 and FYVE domains-containing protein 1 OS=Arabidopsis thaliana (sp|q947d2|praf1_arath : 932.0)	PF13713 Transcription factor BRX N-terminal domain;PF08381 Transcription factor regulating root and shoot growth via Pin3;PF00415 Regulator of chromosome condensation (RCC1) repeat;PF00415 Regulator of chromosome condensation (RCC1) repeat;PF00415 Regulator of chromosome condensation (RCC1) repeat;PF00415 Regulator of chromosome condensation (RCC1) repeat;PF00415 Regulator of chromosome condensat…	IPR027988 Transcription factor BREVIS RADIX, N-terminal domain;IPR013591 Brevis radix (BRX) domain;IPR000408 Regulator of chromosome condensation, RCC1;IPR000408 Regulator of chromosome condensation, RCC1;IPR000408 Regulator of chromosome condensation, RCC1;IPR000408 Regulator of chromosome condensation, RCC1;IPR000408 Regulator of chromosome condensation, RCC1;IPR000408 Regulator of chromosome c…	AT5G19420
NbL01g00670	uncharacterized LOC104218296 XP_009767054.1	27.3.99 RNA.regulation of transcription.unclassified;31.2 cell.division	Regulator of chromosome condensation (RCC1) family with FYVE zinc finger domain-containing protein	35.1 not assigned.annotated	PH, RCC1 and FYVE domains-containing protein 1 OS=Arabidopsis thaliana (sp|q947d2|praf1_arath : 689.0)	PF01363 FYVE zinc finger;PF00415 Regulator of chromosome condensation (RCC1) repeat;PF00415 Regulator of chromosome condensation (RCC1) repeat;PF00415 Regulator of chromosome condensation (RCC1) repeat;PF00415 Regulator of chromosome condensation (RCC1) repeat;PF00415 Regulator of chromosome condensation (RCC1) repeat;PF00415 Regulator of chromosome condensation (RCC1) repeat	IPR000306 FYVE zinc finger;IPR000408 Regulator of chromosome condensation, RCC1;IPR000408 Regulator of chromosome condensation, RCC1;IPR000408 Regulator of chromosome condensation, RCC1;IPR000408 Regulator of chromosome condensation, RCC1;IPR000408 Regulator of chromosome condensation, RCC1;IPR000408 Regulator of chromosome condensation, RCC1	AT5G19420
NbL01g00680	pentatricopeptide repeat-containing protein At1g07590	27.3.67 RNA.regulation of transcription.putative transcription regulator	Tetratricopeptide repeat (TPR)-like superfamily protein	35.1 not assigned.annotated	Pentatricopeptide repeat-containing protein At1g07590, mitochondrial OS=Arabidopsis thaliana (sp|q940q2|ppr19_arath : 353.0)	PF13041 PPR repeat family;PF13041 PPR repeat family;PF01535 PPR repeat	IPR002885 Pentatricopeptide repeat;IPR002885 Pentatricopeptide repeat;IPR002885 Pentatricopeptide repeat	AT1G07590
NbL01g00690	homeobox-DDT domain protein RLT1-like LOC109233181 transcript variant X1 XP_019254506.1	27.3.22 RNA.regulation of transcription.HB,Homeobox transcription factor family	Unknown	15.5.3.7 RNA biosynthesis.transcriptional regulation.Homeobox transcription factor superfamily.transcription factor (HOX)	transcription factor (HOX)	PF00046 Homeodomain	IPR001356 Homeobox domain	AT4G03250
NbL01g00700	mitochondrial fission 1 protein A-like LOC104120159 XP_009630180.1	31.2 cell.division	Tetratricopeptide repeat (TPR)-like superfamily protein	13.6.2 Cell division.mitochondrion/peroxisome binary fission.DRP3-recruiting factor (FIS1)	DRP3-dynamin recruiting factor (FIS1)	PF14852 Fis1 N-terminal tetratricopeptide repeat;PF14853 Fis1 C-terminal tetratricopeptide repeat	IPR028058 Fis1, N-terminal tetratricopeptide repeat;IPR028061 Fis1, C-terminal tetratricopeptide repeat	AT3G57090
NbL01g00710	probable magnesium transporter NIPA7 LOC107766929 XP_016441315.1	34.10 transport.nucleotides;34.99 transport.misc	magnesium transporter%2C putative (DUF803)	24.2.1.4 Solute transport.carrier-mediated transport.DMT superfamily.solute transporter (NIPA)	solute transporter (NIPA)	PF05653 Magnesium transporter NIPA	IPR008521 Magnesium transporter NIPA	AT1G34470
NbL01g00720	uncharacterized LOC104120157 XP_009630178.1	35.2 not assigned.unknown	Unknown	35.2 not assigned.not annotated	no hits & (original description: none)	/	/	AT5G12240
NbL01g00730	hydroxymethylglutaryl-CoA lyase mitochondrial-like LOC107766932 transcript variant X2 XP_016441318.1	13.2.4.4 amino acid metabolism.degradation.branched chain group.leucine	Aldolase superfamily protein	4.6.7.5.2 Amino acid metabolism.amino acid degradation.branched-chain amino acids.leucine.hydroxymethylglutaryl-CoA lyase	hydroxymethylglutaryl-CoA lyase	PF00682 HMGL-like	IPR000891 Pyruvate carboxyltransferase	AT2G26800
NbL01g00740	protein N-lysine methyltransferase METTL21A LOC107766933 XP_016441320.1	35.2 not assigned.unknown	Putative methyltransferase family protein	35.2 not assigned.not annotated	no hits & (original description: none)	PF10294 Lysine methyltransferase	IPR019410 Lysine methyltransferase	AT2G26810
NbL01g00750	GDP-mannose transporter GONST1 LOC104212707 transcript variant X2 XP_009760359.1	34.11 transport.NDP-sugars at the ER	golgi nucleotide sugar transporter 1	24.2.1.1.4 Solute transport.carrier-mediated transport.DMT superfamily.NST-TPT group.nucleotide sugar transporter (GONST1/2/3/4)	nucleotide sugar transporter (GONST1/2/3/4)	PF03151 Triose-phosphate Transporter family	IPR004853 Sugar phosphate transporter domain	AT2G13650
NbL01g00760	uncharacterized protein LOC117274530 (XP_033509756.1)	35.2 not assigned.unknown	Unknown	35.2 not assigned.not annotated	no hits & (original description: none)	PF07816 Protein of unknown function (DUF1645)	IPR012442 Protein of unknown function DUF1645, plant	/
NbL01g00770	F-box protein At2g26850-like LOC107776905 transcript variant X7 XP_016452347.1	29.5.11.4.3.2 protein.degradation.ubiquitin.E3.SCF.FBOX	Unknown	19.2.2.8.1.4.3 Protein homeostasis.ubiquitin-proteasome system.ubiquitin-fold protein conjugation.Cullin-based ubiquitylation complexes.SKP1-CUL1-FBX (SCF) E3 ubiquitin ligase complexes.F-BOX substrate adaptor activities.substrate adaptor (FBX)	substrate adaptor FBX of SCF E3 ubiquitin ligase complex	PF00646 F-box domain	IPR001810 F-box domain	AT2G32560
NbL01g00780	F-box protein At2g26850-like LOC107776905 transcript variant X1 XP_016452344.1	29.5.11.4.3.2 protein.degradation.ubiquitin.E3.SCF.FBOX	Unknown	19.2.2.8.1.4.3 Protein homeostasis.ubiquitin-proteasome system.ubiquitin-fold protein conjugation.Cullin-based ubiquitylation complexes.SKP1-CUL1-FBX (SCF) E3 ubiquitin ligase complexes.F-BOX substrate adaptor activities.substrate adaptor (FBX)	substrate adaptor FBX of SCF E3 ubiquitin ligase complex	PF00646 F-box domain	IPR001810 F-box domain	AT2G32560
NbL01g00790	dihydropyrimidinase LOC104241758 XP_009794991.1	23.2.1.4 nucleotide metabolism.degradation.pyrimidine.dihydropyrimidinase	pyrimidine 2	6.2.4.4 Nucleotide metabolism.pyrimidines.catabolism.dihydopyrimidine aminohydrolase (PYD2)	dihydopyrimidine aminohydrolase	PF01979 Amidohydrolase family	IPR006680 Amidohydrolase-related	AT5G12200
NbL01g00800	RPM1-interacting protein 4-like LOC107776907 transcript variant X1 XP_016452350.1	35.2 not assigned.unknown	Unknown	35.2 not assigned.not annotated	no hits & (original description: none)	PF05627 Cleavage site for pathogenic type III effector avirulence factor Avr	IPR008700 RIN4, pathogenic type III effector avirulence factor Avr cleavage site	/
NbL01g00810	GDP-mannose 4_6 dehydratase 1 LOC109212848 XP_019232088.1	10.1.7 cell wall.precursor synthesis.GMD	NAD(P)-binding Rossmann-fold superfamily protein	3.13.2.1.1 Carbohydrate metabolism.nucleotide sugar biosynthesis.GDP-L-fucose biosynthesis.de novo biosynthesis.GDP-D-mannose 4,6-dehydratase (MUR1)	GDP-D-mannose 4,6-dehydratase (MUR1)	PF16363 GDP-mannose 4,6 dehydratase	IPR016040 NAD(P)-binding domain	AT3G51160
NbL01g00820	transcription factor TGA2-like LOC107776910 XP_016452354.1	27.3.35 RNA.regulation of transcription.bZIP transcription factor family	bZIP transcription factor family protein	15.5.4.4.1 RNA biosynthesis.transcriptional regulation.bZIP transcription factor superfamily.TGA transcription factor activity.transcription factor (TGA);26.9.3.1.2 External stimuli response.pathogen.defense mechanisms.systemic acquired resistance (SAR).NPR1-interactive transcription factor (TGA)	transcription factor (TGA);NPR1-interactive transcription factor (TGA)	PF00170 bZIP transcription factor;PF14144 Seed dormancy control	IPR004827 Basic-leucine zipper domain;IPR025422 Transcription factor TGA like domain	AT5G06950
NbL01g00830	calcium-dependent protein kinase 34-like LOC107811038 XP_016491370.1	30.3 signalling.calcium	calcium-dependent protein kinase 17	18.4.5.4 Protein modification.phosphorylation.CAMK protein kinase superfamily.protein kinase (CDPK);27.8.2 Multi-process regulation.calcium-dependent signalling.calcium sensor (CML);27.8.4 Multi-process regulation.calcium-dependent signalling.calcium sensor and kinase (CPK)	protein kinase (CDPK);calcium sensor (CML);calcium sensor and kinase (CPK)	PF00069 Protein kinase domain;PF13499 EF-hand domain pair;PF13499 EF-hand domain pair	IPR000719 Protein kinase domain;IPR002048 EF-hand domain;IPR002048 EF-hand domain	AT5G12180
NbL01g00840	probable serine/threonine-protein kinase At5g41260 LOC109212850 transcript variant X2 XP_019232091.1	29.4 protein.postranslational modification;29.4.1.52 protein.postranslational modification.kinase.receptor like cytoplasmatic kinase II	kinase with tetratricopeptide repeat domain-containing protein	11.3.2.1.4 Phytohormone action.brassinosteroid.perception and signal transduction.receptor complex.signalling protein kinase (BSK);18.4.1.42 Protein modification.phosphorylation.TKL protein kinase superfamily.receptor-like protein kinase (RLCK-XII)	brassinosteroid signalling protein kinase (BSK);receptor-like protein kinase (RLCK-XII)	PF07714 Protein tyrosine and serine/threonine kinase	IPR001245 Serine-threonine/tyrosine-protein kinase, catalytic domain	AT1G63500
NbL01g00850	pentatricopeptide repeat-containing protein At4g28010-like LOC107813185 XP_016493902.1	35.1.5 not assigned.no ontology.pentatricopeptide (PPR) repeat-containing protein	Unknown	35.1 not assigned.annotated	Pentatricopeptide repeat-containing protein At4g28010 OS=Arabidopsis thaliana (sp|q9sud8|pp340_arath : 253.0)	PF12854 PPR repeat;PF12854 PPR repeat;PF01535 PPR repeat;PF13041 PPR repeat family;PF13041 PPR repeat family	IPR002885 Pentatricopeptide repeat;IPR002885 Pentatricopeptide repeat;IPR002885 Pentatricopeptide repeat;IPR002885 Pentatricopeptide repeat;IPR002885 Pentatricopeptide repeat	AT4G28010
NbL01g00860	rho GTPase-activating protein 7-like LOC104115906 transcript variant X2 XP_009624924.1	35.1 not assigned.no ontology	Rho GTPase activation protein (RhoGAP) with PH domain-containing protein	27.5.2.2 Multi-process regulation.ROP-GTPase regulatory system.RopGAP GTPase-activating activities.ROP-activating protein (RenGAP)	ROP-activating protein (RenGAP)	PF00620 RhoGAP domain;PF14389 Leucine-zipper of ternary complex factor MIP1;PF00169 PH domain	IPR000198 Rho GTPase-activating protein domain;IPR025757 Ternary complex factor MIP1, leucine-zipper;IPR001849 Pleckstrin homology domain	AT5G19390
NbL01g00870	extra-large guanine nucleotide-binding protein 3-like LOC107806467 transcript variant X2 XP_016486107.1	35.2 not assigned.unknown	Unknown	35.2 not assigned.not annotated	no hits & (original description: none)	/	/	/
NbL01g00880	rho GTPase-activating protein 7-like LOC107819342 partial XP_016500929.1	35.2 not assigned.unknown	Unknown	35.2 not assigned.not annotated	no hits & (original description: none)	/	/	/
NbL01g00890	/	35.2 not assigned.unknown	Unknown	35.2 not assigned.not annotated	no hits & (original description: none)	/	/	/
NbL01g00900	protein LATERAL ROOT PRIMORDIUM 1-like LOC107782479 XP_016458851.1	33.99 development.unspecified	Unknown	15.5.44 RNA biosynthesis.transcriptional regulation.transcription factor (SRS)	transcription factor (SRS)	PF05142 Domain of unknown function (DUF702)	- -	AT5G12330
NbL01g00910	signal peptide peptidase-like LOC107791309 XP_016468832.1	29.5 protein.degradation	signal peptide peptidase	18.11.1.4 Protein modification.targeting peptide maturation.endomembrane system.signal peptidase (SPP)	signal peptidase (SPP)	PF04258 Signal peptide peptidase	IPR007369 Peptidase A22B, signal peptide peptidase	AT2G03120
NbL01g00920	L-ascorbate oxidase LOC107826841 transcript variant X2 XP_016509366.1	21.2.1 redox.ascorbate and glutathione.ascorbate	Plant L-ascorbate oxidase	10.5.8.4 Redox homeostasis.ascorbate-based redox regulation.ascorbate metabolism.apoplastic ascorbate oxidase (AAO)	apoplastic ascorbate oxidase (AAO)	PF00394 Multicopper oxidase;PF07732 Multicopper oxidase;PF07731 Multicopper oxidase	IPR001117 Multicopper oxidase, type 1;IPR011707 Multicopper oxidase, type 3;IPR011706 Multicopper oxidase, type 2	AT5G21105
NbL01g00930	/	35.2 not assigned.unknown	Unknown	35.2 not assigned.not annotated	no hits & (original description: none)	/	/	/
NbL01g00940	uncharacterized LOC104227833 transcript variant X15 XP_009778487.1	35.2 not assigned.unknown	Unknown	35.2 not assigned.not annotated	no hits & (original description: none)	PF00063 Myosin head (motor domain)	IPR001609 Myosin head, motor domain	AT3G58160
NbL01g00950	Nicotiana tabacum cytochrome P450 82C4-like (LOC107772019)_ mRNA (NM_001325123.1_NP_001312052.1)	26.10 misc.cytochrome P450	Unknown	50.1.13 Enzyme classification.EC_1 oxidoreductases.EC_1.14 oxidoreductase acting on paired donor with incorporation or reduction of molecular oxygen	Demethylepipodophyllotoxin synthase OS=Sinopodophyllum hexandrum (sp|a0a0n7f297|c82d6_sinhe : 431.0) & Enzyme classification.EC_1 oxidoreductases.EC_1.14 oxidoreductase acting on paired donor with incorporation or reduction of molecular oxygen(50.1.13 : 300.2)	PF00067 Cytochrome P450	IPR001128 Cytochrome P450	AT4G31940
NbL01g00960	COP9 signalosome complex subunit 2 LOC104234720 XP_009786640.1	30.11.1 signalling.light.COP9 signalosome	proteasome family protein	19.2.3.3.1.2 Protein homeostasis.ubiquitin-proteasome system.ubiquitin-fold protein deconjugation.RUB deconjugation.COP9 signalosome complex.component CSN2	component CSN2 of COP9 signalosome complex	PF01399 PCI domain	IPR000717 Proteasome component (PCI) domain	AT2G26990
NbL01g00970	OTU domain-containing protein 6B-like LOC109209320 transcript variant X2 XP_019228124.1	29.5.3 protein.degradation.cysteine protease	Cysteine proteinases superfamily protein	19.2.3.1.2.4 Protein homeostasis.ubiquitin-proteasome system.ubiquitin-fold protein deconjugation.ubiquitin deconjugation.OTU deubiquitinase activities.deubiquitinase (OTU5)	deubiquitinating protease (OTU5)	PF02338 OTU-like cysteine protease	IPR003323 OTU domain	AT3G62940
NbL01g00980	hypothetical protein A4A49_10938 (OIT04995.1)	35.2 not assigned.unknown	Unknown	35.2 not assigned.not annotated	no hits & (original description: none)	/	/	/
NbL01g00990	uncharacterized LOC117274035 ncRNA XR_004504099.1_	35.2 not assigned.unknown	Unknown	35.2 not assigned.not annotated	no hits & (original description: none)	/	/	/
NbL01g01000	protein kinase 2B chloroplastic-like LOC107817024 XP_016498277.1	29.4.1.57 protein.postranslational modification.kinase.receptor like cytoplasmatic kinase VII	protein kinase 2B	18.4.1.37.1 Protein modification.phosphorylation.TKL protein kinase superfamily.RLCK-VII receptor-like protein kinase families.receptor-like protein kinase (RLCK-VIIa)	receptor-like protein kinase (RLCK-VIIa)	PF00069 Protein kinase domain	IPR000719 Protein kinase domain	AT2G02800
NbL01g01010	uncharacterized protein LOC104225570 (XP_009775701.1)	35.2 not assigned.unknown	Unknown	35.2 not assigned.not annotated	no hits & (original description: none)	/	/	/
NbL01g01020	/	35.2 not assigned.unknown	Unknown	35.2 not assigned.not annotated	no hits & (original description: none)	/	/	/
NbL01g01030	stomatal closure-related actin-binding protein 1 LOC109215415 XP_019235026.1	35.1 not assigned.no ontology	plectin-like protein	20.2.3.1 Cytoskeleton organisation.microfilament network.actin organisation.regulatory protein (SCAB)	regulatory protein (SCAB) of actin organisation	PF16712 Coiled-coil regions of plant-specific actin-binding protein;PF16711 Actin-binding domain of plant-specific actin-binding protein;PF17684 PH domain of plant-specific actin-binding protein;PF16709 Ig domain of plant-specific actin-binding protein	IPR032009 Stomatal closure-related actin-binding protein, coiled-coil domain;IPR032012 Stomatal closure-related actin-binding protein, actin-binding domain;IPR041144 Stomatal closure-related actin-binding protein, PH domain;- -	AT2G26770
NbL01g01040	uncharacterized LOC109215414 XP_019235025.1	35.2 not assigned.unknown	transferring glycosyl group transferase	35.2 not assigned.not annotated	no hits & (original description: none)	/	/	AT5G12260
NbL01g01050	blue copper protein-like LOC107805156 XP_016484635.1	26.19 misc.plastocyanin-like	early nodulin-like protein 18	35.2 not assigned.not annotated	no hits & (original description: none)	PF02298 Plastocyanin-like domain	IPR003245 Phytocyanin domain	AT1G08500
NbL01g01060	blue copper protein-like LOC107805156 XP_016484635.1	26.19 misc.plastocyanin-like	Unknown	35.2 not assigned.not annotated	no hits & (original description: none)	PF02298 Plastocyanin-like domain	IPR003245 Phytocyanin domain	AT1G08500
NbL01g01070	proteasome-associated protein ECM29 homolog LOC109213961 XP_019233354.1	27.3.67 RNA.regulation of transcription.putative transcription regulator	ARM repeat superfamily protein	19.2.5.3.2 Protein homeostasis.ubiquitin-proteasome system.26S proteasome.regulation.assembly quality control factor (ECM29)	proteasome assembly quality control factor (ECM29)	PF13001 Proteasome stabiliser	IPR024372 Proteasome component Ecm29	AT2G26780
NbL01g01080	uncharacterized LOC109213966 XP_019233361.1	24.2 Biodegradation of Xenobiotics.lactoylglutathione lyase	Lactoylglutathione lyase / glyoxalase I family protein	35.2 not assigned.not annotated	no hits & (original description: none)	/	/	AT1G64185
NbL01g01090	nuclear pore complex protein NUP54-like LOC107793920 XP_016471855.1	35.2 not assigned.unknown	nuclear pore complex protein	23.5.1.6.4 Protein translocation.nucleus.nuclear pore complex (NPC).central subcomplex.nucleoporin (NUP54)	nucleoporin of nuclear pore complex (NUP54)	PF13874 Nucleoporin complex subunit 54	IPR025712 Nucleoporin Nup54, alpha-helical domain	AT1G24310
NbL01g01100	uncharacterized LOC104220396 XP_009769563.1	30.2.17 signalling.receptor kinases.DUF 26	Unknown	35.1 not assigned.annotated	Retrovirus-related Pol polyprotein from transposon RE2 OS=Arabidopsis thaliana (sp|q9zt94|polr2_arath : 112.0)	PF07727 Reverse transcriptase (RNA-dependent DNA polymerase)	IPR013103 Reverse transcriptase, RNA-dependent DNA polymerase	/
NbL01g01110	signal recognition particle subunit SRP72-like LOC107793921 XP_016471856.1	29.3.4.99 protein.targeting.secretory pathway.unspecified	SRP72 RNA-binding domain-containing protein	23.3.1.1.2 Protein translocation.endoplasmic reticulum.co-translational insertion system.SRP (signal recognition particle) complex.component SRP72	component SRP72 of SRP (signal recognition particle) complex	PF08492 SRP72 RNA-binding domain;PF17004 Putative TPR-like repeat	IPR013699 Signal recognition particle, SRP72 subunit, RNA-binding;IPR031545 Putative TPR-like repeat	AT1G67680
NbL01g01120	signal recognition particle subunit SRP72-like LOC109213962 XP_019233355.1	29.3.4.99 protein.targeting.secretory pathway.unspecified	SRP72 RNA-binding domain-containing protein	23.3.1.1.2 Protein translocation.endoplasmic reticulum.co-translational insertion system.SRP (signal recognition particle) complex.component SRP72	component SRP72 of SRP (signal recognition particle) complex	/	/	AT1G67680
NbL01g01130	E3 ubiquitin ligase BIG BROTHER-like LOC109213963 transcript variant X3 XP_019233358.1	29.5.11.4.2 protein.degradation.ubiquitin.E3.RING	Unknown	19.2.2.1.4.3.3.3 Protein homeostasis.ubiquitin-proteasome system.ubiquitin-fold protein conjugation.ubiquitin conjugation (ubiquitylation).ubiquitin-ligase E3 activities.RING-domain E3 ligase activities.RING-H2-class ligase activities.CTL-subclass ligase	RING-H2-class E3 CTL-subclass ubiquitin ligase	PF13639 Ring finger domain	IPR001841 Zinc finger, RING-type	AT3G63530
NbL01g01140	/	35.2 not assigned.unknown	Unknown	35.2 not assigned.not annotated	no hits & (original description: none)	/	/	/
NbL01g01150	pentatricopeptide repeat-containing protein At2g22410 mitochondrial LOC109213960 XP_019233353.1	35.1.5 not assigned.no ontology.pentatricopeptide (PPR) repeat-containing protein	SLOW GROWTH 1	16.6.2.2.4.1 RNA processing.organelle machinery.RNA modification.C-to-U RNA editing.PPR-type RNA editing factor activities.RNA editing factor (SLO1)	RNA editing factor (SLO1)	PF13041 PPR repeat family;PF13041 PPR repeat family;PF13041 PPR repeat family;PF01535 PPR repeat;PF01535 PPR repeat;PF01535 PPR repeat;PF01535 PPR repeat;PF01535 PPR repeat;PF01535 PPR repeat;PF12854 PPR repeat	IPR002885 Pentatricopeptide repeat;IPR002885 Pentatricopeptide repeat;IPR002885 Pentatricopeptide repeat;IPR002885 Pentatricopeptide repeat;IPR002885 Pentatricopeptide repeat;IPR002885 Pentatricopeptide repeat;IPR002885 Pentatricopeptide repeat;IPR002885 Pentatricopeptide repeat;IPR002885 Pentatricopeptide repeat;IPR002885 Pentatricopeptide repeat	AT2G22410
NbL01g01160	zinc finger CCCH domain-containing protein 19-like LOC104220268 transcript variant X2 XP_009769404.1	35.2 not assigned.unknown	Unknown	35.1 not assigned.annotated	Zinc finger CCCH domain-containing protein 19 OS=Arabidopsis thaliana (sp|q9siv5|c3h19_arath : 174.0)	PF02213 GYF domain	IPR003169 GYF domain	AT2G16485
NbL01g01170	zinc finger CCCH domain-containing protein 19-like LOC104220268 transcript variant X1 XP_009769403.1	35.2 not assigned.unknown	Unknown	12.5.1.15.1 Chromatin organisation.DNA methylation.RNA-directed DNA methylation (RdDM) pathway.non-canonical RdDM pathway.protein factor (NERD)	protein factor (NERD) of non-canonical RdDM pathway	PF03126 Plus-3 domain;PF02201 SWIB/MDM2 domain;PF02213 GYF domain	IPR004343 Plus-3 domain;IPR003121 SWIB/MDM2 domain;IPR003169 GYF domain	AT2G16485
NbL01g01180	ADP_ATP carrier protein mitochondrial LOC104224738 transcript variant X2 XP_009774745.1	34.8 transport.metabolite transporters at the envelope membrane;34.14 transport.unspecified cations	ADP/ATP carrier 2	24.2.13 Solute transport.carrier-mediated transport.solute transporter (MTCC)	solute transporter (MTCC)	PF00153 Mitochondrial carrier protein;PF00153 Mitochondrial carrier protein;PF00153 Mitochondrial carrier protein	IPR018108 Mitochondrial substrate/solute carrier;IPR018108 Mitochondrial substrate/solute carrier;IPR018108 Mitochondrial substrate/solute carrier	AT5G13490
NbL01g01190	ADP_ATP carrier protein mitochondrial LOC107763030 transcript variant X3 XP_016436941.1	34.8 transport.metabolite transporters at the envelope membrane;34.14 transport.unspecified cations	ADP/ATP carrier 1	24.2.13 Solute transport.carrier-mediated transport.solute transporter (MTCC)	solute transporter (MTCC)	PF00153 Mitochondrial carrier protein	IPR018108 Mitochondrial substrate/solute carrier	AT3G08580
NbL01g01200	copper-transporting ATPase HMA4-like LOC104115945 transcript variant X3 XP_009624985.1	34.12 transport.metal	heavy metal atpase 5	24.1.2.1.1 Solute transport.primary active transport.P-type ATPase superfamily.P1 family.P1B-type heavy metal cation-transporting ATPase (HMA)	P1B-type heavy metal cation-transporting ATPase (HMA)	PF00403 Heavy-metal-associated domain;PF00403 Heavy-metal-associated domain;PF00702 haloacid dehalogenase-like hydrolase;PF00122 E1-E2 ATPase	IPR006121 Heavy metal-associated domain, HMA;IPR006121 Heavy metal-associated domain, HMA;- -;- -	AT1G63440
NbL01g01210	outer envelope protein 80 chloroplastic LOC109234147 XP_019255556.1	29.3.3 protein.targeting.chloroplast	outer envelope protein of 80 kDa	35.1 not assigned.annotated	Outer envelope protein 80, chloroplastic OS=Arabidopsis thaliana (sp|q9c5j8|oep80_arath : 922.0)	PF01103 Omp85 superfamily domain	IPR000184 Bacterial surface antigen (D15)	AT5G19620
NbL01g01220	cytochrome c-type biogenesis protein CcmE-like LOC107804169 XP_016483500.1	9.6 mitochondrial electron transport / ATP synthesis.cytochrome c	transmembrane protein G1P-related 1	2.4.4.2.2 Cellular respiration.oxidative phosphorylation.cytochrome c.CCM cytochrome c maturation system (system I).heme chaperone (CcmE)	heme chaperone CcmE of CCM cytochrome c maturation system (system I)	PF03100 CcmE	IPR004329 CcmE/CycJ protein	AT3G51790
NbL01g01230	zinc transporter ZTP29 LOC109234145 XP_019255554.1	34.12 transport.metal	ZIP metal ion transporter family	24.2.11.4 Solute transport.carrier-mediated transport.ZIP family.metal cation transporter (ZTP)	metal cation transporter (ZTP)	PF02535 ZIP Zinc transporter	IPR003689 Zinc/iron permease	AT3G20870
NbL01g01240	zinc finger protein WIP2-like LOC107822553 XP_016504595.1	27.3.11 RNA.regulation of transcription.C2H2 zinc finger family	C2H2-type zinc finger family protein	15.5.15 RNA biosynthesis.transcriptional regulation.transcription factor (C2H2-ZF)	C2H2 zinc finger transcription factor	/	/	AT3G57670
NbL01g01250	chromatin structure-remodeling complex protein SYD-like LOC107777060 transcript variant X2 XP_016452512.1	28.1 DNA.synthesis/chromatin structure	Unknown	12.4.1.1.1 Chromatin organisation.nucleosome remodeling.SWI/SNF chromatin remodeling complexes.core modules.ATPase component SYD/BRM/MINU	ATPase component SYD/BRM/MINU	PF14619 Snf2-ATP coupling, chromatin remodelling complex;PF00271 Helicase conserved C-terminal domain;PF00176 SNF2 family N-terminal domain	IPR029295 Snf2, ATP coupling domain;IPR001650 Helicase, C-terminal;IPR000330 SNF2-related domain	AT2G28290
NbL01g01260	chromatin structure-remodeling complex protein SYD-like LOC107777060 transcript variant X4 XP_016452514.1	35.2 not assigned.unknown	Unknown	35.2 not assigned.not annotated	no hits & (original description: none)	/	/	/
NbL01g01270	zinc finger A20 and AN1 domain-containing stress-associated protein 8-like LOC109217450 transcript variant X2 XP_019237251.1	27.3.99 RNA.regulation of transcription.unclassified	Unknown	35.1 not assigned.annotated	Zinc finger A20 and AN1 domain-containing stress-associated protein 8 OS=Oryza sativa subsp. indica (sp|a2yez6|sap8_orysi : 211.0)	PF01754 A20-like zinc finger;PF01428 AN1-like Zinc finger	IPR002653 Zinc finger, A20-type;IPR000058 Zinc finger, AN1-type	AT1G51200
NbL01g01280	AP2-like ethylene-responsive transcription factor PLT2 LOC109217446 transcript variant X5 XP_019237248.1	35.1 not assigned.no ontology	Unknown	35.2 not assigned.not annotated	no hits & (original description: none)	/	/	/
NbL01g01290	zinc finger A20 and AN1 domain-containing stress-associated protein 5-like LOC109217447 XP_019237249.1	27.3.99 RNA.regulation of transcription.unclassified	Unknown	35.2 not assigned.not annotated	no hits & (original description: none)	/	/	/
NbL01g01300	/	35.2 not assigned.unknown	Unknown	35.2 not assigned.not annotated	no hits & (original description: none)	/	/	/
NbL01g01310	glucan endo-1	26.4.1 misc.beta 1,3 glucan hydrolases.glucan endo-1,3-beta-glucosidase	Unknown	50.3.2 Enzyme classification.EC_3 hydrolases.EC_3.2 glycosylase	Glucan endo-1,3-beta-glucosidase, acidic isoform GI9 OS=Nicotiana tabacum (sp|p23547|e13g_tobac : 427.0) & Enzyme classification.EC_3 hydrolases.EC_3.2 glycosylase(50.3.2 : 396.3)	PF00332 Glycosyl hydrolases family 17;PF17919 RNase H-like domain found in reverse transcriptase;PF08284 Retroviral aspartyl protease	IPR000490 Glycoside hydrolase family 17;IPR041577 Reverse transcriptase/retrotransposon-derived protein, RNase H-like domain;- -	AT4G16260
NbL01g01320	AP2-like ethylene-responsive transcription factor PLT2 LOC107810725 XP_016491022.1	27.3.3 RNA.regulation of transcription.AP2/EREBP, APETALA2/Ethylene-responsive element binding protein family;33.99 development.unspecified	Integrase-type DNA-binding superfamily protein	15.5.7.3 RNA biosynthesis.transcriptional regulation.AP2/ERF transcription factor superfamily.transcription factor (AP2)	transcription factor (AP2)	PF00847 AP2 domain;PF00847 AP2 domain	IPR001471 AP2/ERF domain;IPR001471 AP2/ERF domain	AT1G51190
NbL01g01330	uncharacterized LOC109227436 XP_019248148.1	35.2 not assigned.unknown	proline-tRNA ligase (DUF1680)	35.2 not assigned.not annotated	no hits & (original description: none)	PF07944 Beta-L-arabinofuranosidase, GH127	IPR012878 Beta-L-arabinofuranosidase, GH127	AT5G12950
NbL01g01340	uncharacterized protein LOC104210973 (XP_009758264.1)	35.2 not assigned.unknown	Unknown	35.2 not assigned.not annotated	no hits & (original description: none)	PF10551 MULE transposase domain	IPR018289 MULE transposase domain	/
NbL01g01350	beta-amyrin 28-oxidase-like LOC104234536 XP_009786412.1	26.10 misc.cytochrome P450	Unknown	50.1.13 Enzyme classification.EC_1 oxidoreductases.EC_1.14 oxidoreductase acting on paired donor with incorporation or reduction of molecular oxygen	Beta-amyrin 28-monooxygenase OS=Vitis vinifera (sp|f6h9n6|c7a15_vitvi : 388.0) & Enzyme classification.EC_1 oxidoreductases.EC_1.14 oxidoreductase acting on paired donor with incorporation or reduction of molecular oxygen(50.1.13 : 173.9)	PF00067 Cytochrome P450	IPR001128 Cytochrome P450	AT5G36110
NbL01g01360	transcription factor bHLH130-like LOC109220981 transcript variant X1 XP_019240992.1	27.3.6 RNA.regulation of transcription.bHLH,Basic Helix-Loop-Helix family	Unknown	15.5.30 RNA biosynthesis.transcriptional regulation.transcription factor (bHLH)	transcription factor (bHLH)	PF00010 Helix-loop-helix DNA-binding domain	IPR011598 Myc-type, basic helix-loop-helix (bHLH) domain	AT1G51140
NbL01g01370	uncharacterized LOC107788072 transcript variant X2 XP_016465208.1	35.2 not assigned.unknown	Unknown	35.2 not assigned.not annotated	no hits & (original description: none)	/	/	AT5G12930
NbL01g01380	uncharacterized LOC104221562 XP_009770928.1	35.2 not assigned.unknown	hypothetical protein	35.2 not assigned.not annotated	no hits & (original description: none)	/	/	AT4G12070
NbL01g01390	protein NLP7-like LOC107806747 transcript variant X6 XP_016486463.1	27.3.60 RNA.regulation of transcription.NIN-like bZIP-related family	Unknown	15.5.6.2 RNA biosynthesis.transcriptional regulation.NIN-like transcription factor superfamily.transcription factor (NLP);26.10.1.8 External stimuli response.symbiont.common symbiotic signalling pathway (CSSP).transcription factor (NIN)	transcription factor (NLP);transcription factor (NIN)	/	/	AT4G24020
NbL01g01400	protein NLP7-like LOC107806749 transcript variant X1 XP_016486464.1	27.3.60 RNA.regulation of transcription.NIN-like bZIP-related family	Unknown	15.5.6.2 RNA biosynthesis.transcriptional regulation.NIN-like transcription factor superfamily.transcription factor (NLP)	transcription factor (NLP)	/	/	AT1G64530
NbL01g01410	uncharacterized LOC107777439 XP_016452942.1	27.3.60 RNA.regulation of transcription.NIN-like bZIP-related family	Unknown	15.5.6.2 RNA biosynthesis.transcriptional regulation.NIN-like transcription factor superfamily.transcription factor (NLP)	transcription factor (NLP)	PF02902 Ulp1 protease family, C-terminal catalytic domain	IPR003653 Ulp1 protease family, C-terminal catalytic domain	AT4G24020
NbL01g01420	protein NLP7-like LOC107806749 transcript variant X2 XP_016486465.1	27.3.60 RNA.regulation of transcription.NIN-like bZIP-related family	Unknown	15.5.6.2 RNA biosynthesis.transcriptional regulation.NIN-like transcription factor superfamily.transcription factor (NLP)	transcription factor (NLP)	/	/	AT1G64530
NbL01g01430	protein NLP7-like LOC104096600 transcript variant X1 XP_033512123.1	27.3.60 RNA.regulation of transcription.NIN-like bZIP-related family	Unknown	15.5.6.2 RNA biosynthesis.transcriptional regulation.NIN-like transcription factor superfamily.transcription factor (NLP)	transcription factor (NLP)	PF02042 RWP-RK domain;PF00564 PB1 domain	IPR003035 RWP-RK domain;IPR000270 PB1 domain	AT1G64530
NbL01g01440	mannose/glucose-specific lectin-like LOC109213720 XP_019233098.1	35.2 not assigned.unknown	Unknown	35.2 not assigned.not annotated	no hits & (original description: none)	/	/	/
NbL01g01450	mannose/glucose-specific lectin-like LOC109213720 XP_019233098.1	35.2 not assigned.unknown	Unknown	35.2 not assigned.not annotated	no hits & (original description: none)	/	/	/
NbL01g01460	protein NLP7-like LOC104217455 transcript variant X3 XP_009766019.1	27.3.60 RNA.regulation of transcription.NIN-like bZIP-related family	Unknown	15.5.6.2 RNA biosynthesis.transcriptional regulation.NIN-like transcription factor superfamily.transcription factor (NLP)	transcription factor (NLP)	PF02902 Ulp1 protease family, C-terminal catalytic domain	IPR003653 Ulp1 protease family, C-terminal catalytic domain	AT4G24020
NbL01g01470	LOB domain-containing protein 4-like LOC107812967 XP_016493640.1	27.3.37 RNA.regulation of transcription.AS2,Lateral Organ Boundaries Gene Family	LOB domain-containing protein 4	15.5.24 RNA biosynthesis.transcriptional regulation.transcription factor (AS2/LOB)	transcription factor (AS2/LOB)	PF03195 Lateral organ boundaries (LOB) domain	IPR004883 Lateral organ boundaries, LOB	AT1G31320
NbL01g01480	feruloyl CoA ortho-hydroxylase 1 LOC109238378 XP_019260356.1	17.5.1 hormone metabolism.ethylene.synthesis-degradation	2-oxoglutarate (2OG) and Fe(II)-dependent oxygenase superfamily protein	25.4.1.2.2.3 Nutrient uptake.transition metal homeostasis.uptake systems.chelation-based strategy.iron-mobilizing coumarin biosynthesis.scopoletin 8-hydroxylase (S8H)	scopoletin 8-hydroxylase (S8H)	PF03171 2OG-Fe(II) oxygenase superfamily;PF14226 non-haem dioxygenase in morphine synthesis N-terminal	IPR005123 Oxoglutarate/iron-dependent dioxygenase;IPR026992 Non-haem dioxygenase N-terminal domain	AT3G12900
NbL01g01490	uncharacterized LOC109238380 XP_019260358.1	35.2 not assigned.unknown	Unknown	35.2 not assigned.not annotated	no hits & (original description: none)	/	/	AT5G12920
NbL01g01500	putative pentatricopeptide repeat-containing protein At1g12700 mitochondrial LOC104116002 transcript variant X23 XP_018633135.1	35.1.5 not assigned.no ontology.pentatricopeptide (PPR) repeat-containing protein	Unknown	35.1 not assigned.annotated	Pentatricopeptide repeat-containing protein At3g22470, mitochondrial OS=Arabidopsis thaliana (sp|q6nq83|pp247_arath : 84.3)	PF13041 PPR repeat family	IPR002885 Pentatricopeptide repeat	/
NbL01g01510	putative pentatricopeptide repeat-containing protein At1g12700 mitochondrial LOC109241231 XP_019263495.1	28.1 DNA.synthesis/chromatin structure	Unknown	35.1 not assigned.annotated	Putative pentatricopeptide repeat-containing protein At1g12700, mitochondrial OS=Arabidopsis thaliana (sp|p0c7q7|ppr38_arath : 99.4)	PF13041 PPR repeat family;PF01535 PPR repeat;PF01535 PPR repeat	IPR002885 Pentatricopeptide repeat;IPR002885 Pentatricopeptide repeat;IPR002885 Pentatricopeptide repeat	/
NbL01g01520	putative pentatricopeptide repeat-containing protein At1g12700 mitochondrial LOC109219405 transcript variant X6 XP_019239414.1	28.1 DNA.synthesis/chromatin structure	Unknown	35.1 not assigned.annotated	Putative pentatricopeptide repeat-containing protein At1g12700, mitochondrial OS=Arabidopsis thaliana (sp|p0c7q7|ppr38_arath : 415.0)	PF01535 PPR repeat;PF01535 PPR repeat;PF13041 PPR repeat family;PF13041 PPR repeat family;PF13041 PPR repeat family;PF13041 PPR repeat family;PF13812 Pentatricopeptide repeat domain	IPR002885 Pentatricopeptide repeat;IPR002885 Pentatricopeptide repeat;IPR002885 Pentatricopeptide repeat;IPR002885 Pentatricopeptide repeat;IPR002885 Pentatricopeptide repeat;IPR002885 Pentatricopeptide repeat;IPR002885 Pentatricopeptide repeat	AT1G12700
NbL01g01530	IRK-interacting protein-like LOC107809125 XP_016489210.1	35.2 not assigned.unknown	DNA double-strand break repair RAD50 ATPase	35.1 not assigned.annotated	IRK-interacting protein OS=Arabidopsis thaliana (sp|q9lxu9|irki_arath : 509.0)	/	/	AT5G12900
NbL01g01540	lysine-specific demethylase JMJ30 LOC109220083 XP_019240092.1	27.3.57 RNA.regulation of transcription.JUMONJI family	2-oxoglutarate (2OG) and Fe(II)-dependent oxygenase superfamily protein	12.3.1.4.9 Chromatin organisation.post-translational histone modification.histone methylation.JmjC-domain histone demethylase activities.histone demethylase (PKDM12)	histone demethylase (PKDM12)	PF13621 Cupin-like domain	IPR041667 Cupin-like domain 8	AT3G20810
NbL01g01550	nucleolar GTP-binding protein 1-like LOC109206950 transcript variant X2 XP_019225368.1	29.2.2.1 protein.synthesis.ribosome biogenesis.export from nucleus;30.5 signalling.G-proteins	Nucleolar GTP-binding protein	35.1 not assigned.annotated	Nucleolar GTP-binding protein 1 OS=Arabidopsis thaliana (sp|q9c6i8|nog1_arath : 298.0)	PF08155 NOGCT (NUC087) domain	IPR012973 NOG, C-terminal	AT1G50920
NbL01g01560	UDP-glycosyltransferase 92A1-like (XP_009784052.1)	35.2 not assigned.unknown	Unknown	35.2 not assigned.not annotated	no hits & (original description: none)	/	/	/
NbL01g01570	transcription factor IIIB 60 kDa subunit-like LOC107825626 transcript variant X7 XP_016508035.1	27.2 RNA.transcription	Unknown	35.2 not assigned.not annotated	no hits & (original description: none)	PF07741 Brf1-like TBP-binding domain	IPR011665 Brf1, TBP-binding domain	AT3G09360
NbL01g01580	uncharacterized LOC107801208 XP_016479975.1	35.2 not assigned.unknown	Unknown	35.2 not assigned.not annotated	no hits & (original description: none)	/	/	/
NbL01g01590	transcription factor IIIB 60 kDa subunit-like LOC107825626 transcript variant X7 XP_016508035.1	27.2 RNA.transcription	Cyclin/Brf1-like TBP-binding protein	15.4.3.1 RNA biosynthesis.RNA polymerase III-dependent transcription.TFIIIb transcription factor complex.component BRF	component BRF of TFIIIb transcription factor complex	PF00382 Transcription factor TFIIB repeat	IPR013150 Transcription factor TFIIB, cyclin-like domain	AT2G45100
NbL01g01600	uncharacterized protein LOC104244863 (XP_009798671.1)	27.3.99 RNA.regulation of transcription.unclassified;28.99 DNA.unspecified	Unknown	35.2 not assigned.not annotated	no hits & (original description: none)	PF10551 MULE transposase domain;PF04434 SWIM zinc finger	IPR018289 MULE transposase domain;IPR007527 Zinc finger, SWIM-type	AT1G06740
NbL01g01610	ETHYLENE INSENSITIVE 3-like 3 protein LOC107798690 transcript variant X2 misc_RNA XR_001650966.1_	27.3.19 RNA.regulation of transcription.EIN3-like(EIL) transcription factor family	ETHYLENE-INSENSITIVE3-like 3	15.5.11 RNA biosynthesis.transcriptional regulation.transcription factor (EIL)	transcription factor (EIL)	PF04873 Ethylene insensitive 3	IPR006957 Ethylene insensitive 3	AT1G73730
NbL01g01620	uncharacterized protein LOC104238130 (XP_009790710.1)	16.2 secondary metabolism.phenylpropanoids;16.2.1.3 secondary metabolism.phenylpropanoids.lignin biosynthesis.4CL	Unknown	35.1 not assigned.annotated	4-coumarate--CoA ligase-like 1 OS=Oryza sativa subsp. japonica (sp|q0dv32|4cll1_orysj : 90.5)	PF13450 NAD(P)-binding Rossmann-like domain;PF00501 AMP-binding enzyme;PF00550 Phosphopantetheine attachment site;PF00132 Bacterial transferase hexapeptide (six repeats)	- -;IPR000873 AMP-dependent synthetase/ligase;IPR009081 Phosphopantetheine binding ACP domain;IPR001451 Hexapeptide repeat	AT4G05160
NbL01g01630	uncharacterized LOC117274226 transcript variant X2 ncRNA XR_004504321.1_	20.1 stress.biotic;20.1.7 stress.biotic.PR-proteins	Unknown	35.1 not assigned.annotated	ToMV resistance protein Tm-2(2) OS=Solanum lycopersicum (sp|q71bg9|tm22_sollc : 609.0)	PF00931 NB-ARC domain	IPR002182 NB-ARC	AT5G35450
NbL01g01640	uncharacterized LOC107827241 transcript variant X1 XP_016509826.1	35.1 not assigned.no ontology	NAD(P)-binding Rossmann-fold superfamily protein	35.2 not assigned.not annotated	no hits & (original description: none)	PF02894 Oxidoreductase family, C-terminal alpha/beta domain;PF01408 Oxidoreductase family, NAD-binding Rossmann fold	IPR004104 Gfo/Idh/MocA-like oxidoreductase, C-terminal;IPR000683 Gfo/Idh/MocA-like oxidoreductase, N-terminal	AT3G20790
NbL01g01650	FT-interacting protein 1-like LOC109238803 XP_019260828.1	35.1.19 not assigned.no ontology.C2 domain-containing protein	Calcium-dependent lipid-binding (CaLB domain) plant phosphoribosyltransferase family protein	35.1 not assigned.annotated	FT-interacting protein 3 OS=Arabidopsis thaliana (sp|q9m2r0|ftip3_arath : 1135.0)	PF00168 C2 domain;PF00168 C2 domain;PF00168 C2 domain;PF08372 Plant phosphoribosyltransferase C-terminal	IPR000008 C2 domain;IPR000008 C2 domain;IPR000008 C2 domain;IPR013583 Phosphoribosyltransferase C-terminal	AT3G57880
NbL01g01660	linoleate 13S-lipoxygenase 2-1 chloroplastic-like LOC107828143 XP_016510888.1	17.7.1.2 hormone metabolism.jasmonate.synthesis-degradation.lipoxygenase	lipoxygenase 2	11.7.1.2 Phytohormone action.jasmonic acid.biosynthesis.13-lipoxygenase (LOX)	13-lipoxygenase (LOX)	PF00305 Lipoxygenase;PF01477 PLAT/LH2 domain	IPR013819 Lipoxygenase, C-terminal;IPR001024 PLAT/LH2 domain	AT3G45140
NbL01g01670	uncharacterized LOC107769970 XP_016444716.1	35.2 not assigned.unknown	Unknown	35.2 not assigned.not annotated	no hits & (original description: none)	PF00078 Reverse transcriptase (RNA-dependent DNA polymerase)	IPR000477 Reverse transcriptase domain	AT3G24255
NbL01g01680	sorbitol dehydrogenase LOC107773322 XP_016448243.1	3.3 minor CHO metabolism.sugar alcohols	GroES-like zinc-binding alcohol dehydrogenase family protein	3.5.2 Carbohydrate metabolism.sorbitol metabolism.sorbitol dehydrogenase	sorbitol dehydrogenase	PF00107 Zinc-binding dehydrogenase;PF08240 Alcohol dehydrogenase GroES-like domain	IPR013149 Alcohol dehydrogenase, C-terminal;IPR013154 Alcohol dehydrogenase, N-terminal	AT5G51970
NbL01g01690	G-type lectin S-receptor-like serine/threonine-protein kinase RLK1 (XP_009802537.1)	29.4 protein.postranslational modification	Unknown	50.2.7 Enzyme classification.EC_2 transferases.EC_2.7 transferase transferring phosphorus-containing group	G-type lectin S-receptor-like serine/threonine-protein kinase LECRK3 OS=Oryza sativa subsp. japonica (sp|q0jeu6|lerk3_orysj : 673.0) & Enzyme classification.EC_2 transferases.EC_2.7 transferase transferring phosphorus-containing group(50.2.7 : 118.3)	PF01453 D-mannose binding lectin;PF00069 Protein kinase domain	IPR001480 Bulb-type lectin domain;IPR000719 Protein kinase domain	AT5G60900
NbL01g01700	/	35.2 not assigned.unknown	Unknown	35.2 not assigned.not annotated	no hits & (original description: none)	/	/	/
NbL01g01710	linoleate 13S-lipoxygenase 2-1 chloroplastic-like LOC109219413 XP_019239420.1	17.7.1.2 hormone metabolism.jasmonate.synthesis-degradation.lipoxygenase	lipoxygenase 2	35.1 not assigned.annotated	Linoleate 13S-lipoxygenase 2-1, chloroplastic OS=Solanum tuberosum (sp|o24370|lox21_soltu : 246.0)	PF00305 Lipoxygenase	IPR013819 Lipoxygenase, C-terminal	AT3G45140
NbL01g01720	40S ribosomal protein S20-2-like LOC104102722 transcript variant X2 XP_009608818.1	29.2.1.2.1.20 protein.synthesis.ribosomal protein.eukaryotic.40S subunit.S20	Ribosomal protein S10p/S20e family protein	17.1.3.1.14 Protein biosynthesis.ribosome biogenesis.small ribosomal subunit (SSU).SSU proteome.component uS10	component uS10 of SSU proteome	PF00338 Ribosomal protein S10p/S20e	IPR027486 Ribosomal protein S10 domain	AT5G62300
NbL01g01730	UPF0061 protein azo1574-like LOC107800242 XP_016478877.1	35.2 not assigned.unknown	selenoprotein O	35.2 not assigned.not annotated	no hits & (original description: none)	PF02696 Uncharacterized ACR, YdiU/UPF0061 family	IPR003846 Protein adenylyltransferase SelO	AT5G13030
NbL01g01740	pentatricopeptide repeat-containing protein At5g48730 chloroplastic LOC104247299 XP_009801565.1	35.1.5 not assigned.no ontology.pentatricopeptide (PPR) repeat-containing protein	Pentatricopeptide repeat (PPR) superfamily protein	35.1 not assigned.annotated	Pentatricopeptide repeat-containing protein At5g48730, chloroplastic OS=Arabidopsis thaliana (sp|q9fkc3|pp424_arath : 632.0)	PF13041 PPR repeat family;PF13041 PPR repeat family;PF13041 PPR repeat family;PF13812 Pentatricopeptide repeat domain;PF01535 PPR repeat;PF01535 PPR repeat	IPR002885 Pentatricopeptide repeat;IPR002885 Pentatricopeptide repeat;IPR002885 Pentatricopeptide repeat;IPR002885 Pentatricopeptide repeat;IPR002885 Pentatricopeptide repeat;IPR002885 Pentatricopeptide repeat	AT5G48730
NbL01g01750	uncharacterized LOC107818428 transcript variant X2 XP_016499927.1	35.2 not assigned.unknown	alpha/beta-Hydrolases superfamily protein	35.2 not assigned.not annotated	no hits & (original description: none)	PF02129 X-Pro dipeptidyl-peptidase (S15 family)	IPR000383 Xaa-Pro dipeptidyl-peptidase-like domain	AT5G19630
NbL01g01760	uncharacterized protein LOC104238751 (XP_009791516.1)	27.3.42 RNA.regulation of transcription.Bromodomain proteins	Unknown	35.2 not assigned.not annotated	no hits & (original description: none)	PF00439 Bromodomain	IPR001487 Bromodomain	AT2G44430
NbL01g01770	non-structural maintenance of chromosomes element 4 homolog A-like LOC107779626 XP_016455567.1	35.2 not assigned.unknown	Unknown	14.3.4.2.1 DNA damage response.homologous recombination repair (HR).Smc5-Smc6 complex.NSE1-NSE3-NSE4 subcomplex.Kleisin-like bridging component NSE4	Kleisin-like bridging component NSE4 of homologous recombination repair Smc5-Smc6 complex	PF08743 Nse4 C-terminal	IPR014854 Non-structural maintenance of chromosome element 4, C-terminal	AT1G51130
NbL01g01780	enoyl-[acyl-carrier-protein] reductase [NADH] chloroplastic-like LOC109243227 XP_019265686.1	11.1.6 lipid metabolism.FA synthesis and FA elongation.enoyl ACP reductase	NAD(P)-binding Rossmann-fold superfamily protein	5.1.4.5 Lipid metabolism.fatty acid metabolism.plastidial fatty acid synthase (ptFAS) system.enoyl-ACP reductase (ER)	enoyl-ACP reductase	PF13561 Enoyl-(Acyl carrier protein) reductase	- -	AT2G05990
NbL01g01790	protein NRT1/ PTR FAMILY 7.1-like LOC107779623 transcript variant X2 XP_016455565.1	34.13 transport.peptides and oligopeptides	Major facilitator superfamily protein	24.2.2.9 Solute transport.carrier-mediated transport.MFS superfamily.anion transporter (NRT1/PTR)	anion transporter (NRT1/PTR)	PF00854 POT family	IPR000109 Proton-dependent oligopeptide transporter family	AT5G19640
NbL01g01800	omega-6 fatty acid desaturase endoplasmic reticulum isozyme 2-like LOC104226786 XP_009777156.1	11.2.4 lipid metabolism.FA desaturation.omega 6 desaturase	fatty acid desaturase 2	5.1.7.3.1 Lipid metabolism.fatty acid metabolism.fatty acid desaturation.methyl-end desaturation.delta-12/delta-15 fatty acid desaturase (FAD2/3/6-8)	delta-12/delta-15 fatty acid desaturase	PF00487 Fatty acid desaturase;PF11960 Domain of unknown function (DUF3474)	IPR005804 Fatty acid desaturase domain;IPR021863 Fatty acid desaturase, N-terminal	AT3G12120
NbL01g01810	omega-6 fatty acid desaturase endoplasmic reticulum isozyme 2-like LOC104226786 XP_009777156.1	11.2.4 lipid metabolism.FA desaturation.omega 6 desaturase	fatty acid desaturase 2	5.1.7.3.1 Lipid metabolism.fatty acid metabolism.fatty acid desaturation.methyl-end desaturation.delta-12/delta-15 fatty acid desaturase (FAD2/3/6-8)	delta-12/delta-15 fatty acid desaturase	PF00487 Fatty acid desaturase;PF11960 Domain of unknown function (DUF3474)	IPR005804 Fatty acid desaturase domain;IPR021863 Fatty acid desaturase, N-terminal	AT3G12120
NbL01g01820	keratinocyte proline-rich protein-like LOC104226785 XP_009777155.1	35.2 not assigned.unknown	Unknown	35.2 not assigned.not annotated	no hits & (original description: none)	/	/	/
NbL01g01830	keratinocyte proline-rich protein-like LOC104226785 XP_009777155.1	35.2 not assigned.unknown	Unknown	35.2 not assigned.not annotated	no hits & (original description: none)	/	/	/
NbL01g01840	pEARLI1-like lipid transfer protein 1 LOC107787895 XP_016464994.1	35.2 not assigned.unknown	Unknown	35.2 not assigned.not annotated	no hits & (original description: none)	/	/	/
NbL01g01850	pEARLI1-like lipid transfer protein 1 LOC107787895 XP_016464994.1	35.2 not assigned.unknown	Unknown	35.2 not assigned.not annotated	no hits & (original description: none)	/	/	/
NbL01g01860	putative E3 ubiquitin-protein ligase LIN-2 LOC104213366 transcript variant X1 XP_009761167.1	35.2 not assigned.unknown	Unknown	35.2 not assigned.not annotated	no hits & (original description: none)	/	/	/
NbL01g01870	putative E3 ubiquitin-protein ligase LIN-2 LOC107776110 transcript variant X1 XP_016451422.1	35.2 not assigned.unknown	Unknown	35.1 not assigned.annotated	Putative E3 ubiquitin-protein ligase LIN-1 OS=Lotus japonicus (sp|c6l7u1|lin1_lotja : 115.0)	PF04564 U-box domain	IPR003613 U box domain	/
NbL01g01880	callose synthase 3-like LOC107806364 XP_016485996.1	3.6 minor CHO metabolism.callose	glucan synthase-like 12	35.1 not assigned.annotated	Callose synthase 3 OS=Arabidopsis thaliana (sp|q9lxt9|cals3_arath : 674.0)	PF14288 1,3-beta-glucan synthase subunit FKS1, domain-1;PF04652 Vta1 like	IPR026899 1,3-beta-glucan synthase subunit FKS1-like, domain-1;IPR039431 Vta1/callose synthase, N-terminal	AT5G13000
NbL01g01890	callose synthase 3-like LOC109207429 XP_019225889.1	3.6 minor CHO metabolism.callose	glucan synthase-like 12	21.7.1 Cell wall organisation.callose.callose synthase	callose synthase	PF04652 Vta1 like;PF02364 1,3-beta-glucan synthase component;PF14288 1,3-beta-glucan synthase subunit FKS1, domain-1	IPR039431 Vta1/callose synthase, N-terminal;IPR003440 Glycosyl transferase, family 48;IPR026899 1,3-beta-glucan synthase subunit FKS1-like, domain-1	AT5G13000
NbL01g01900	callose synthase 9 LOC104220187 transcript variant X2 XP_009769311.1	3.6 minor CHO metabolism.callose	glucan synthase-like 10	21.7.1 Cell wall organisation.callose.callose synthase	callose synthase	PF02364 1,3-beta-glucan synthase component;PF14288 1,3-beta-glucan synthase subunit FKS1, domain-1	IPR003440 Glycosyl transferase, family 48;IPR026899 1,3-beta-glucan synthase subunit FKS1-like, domain-1	AT3G07160
NbL01g01910	uncharacterized protein LOC104245894 isoform X1 (XP_009799894.1)	30.2.17 signalling.receptor kinases.DUF 26	Unknown	35.1 not assigned.annotated	Retrovirus-related Pol polyprotein from transposon TNT 1-94 OS=Nicotiana tabacum (sp|p10978|polx_tobac : 401.0)	PF13976 GAG-pre-integrase domain;PF14111 Domain of unknown function (DUF4283);PF07727 Reverse transcriptase (RNA-dependent DNA polymerase)	IPR025724 GAG-pre-integrase domain;IPR025558 Domain of unknown function DUF4283;IPR013103 Reverse transcriptase, RNA-dependent DNA polymerase	AT4G23160
NbL01g01920	/	35.2 not assigned.unknown	Unknown	35.2 not assigned.not annotated	no hits & (original description: none)	/	/	/
NbL01g01930	uncharacterized LOC104220186 transcript variant X3 XP_009769309.1	35.2 not assigned.unknown	Unknown	35.2 not assigned.not annotated	no hits & (original description: none)	/	/	/
NbL01g01940	DEAD-box ATP-dependent RNA helicase 41 LOC109223415 XP_019243261.1	28.1 DNA.synthesis/chromatin structure	P-loop containing nucleoside triphosphate hydrolases superfamily protein	35.1 not assigned.annotated	DEAD-box ATP-dependent RNA helicase 41 OS=Arabidopsis thaliana (sp|q3ebd3|rh41_arath : 676.0)	PF04438 HIT zinc finger;PF00270 DEAD/DEAH box helicase;PF00271 Helicase conserved C-terminal domain	IPR007529 Zinc finger, HIT-type;IPR011545 DEAD/DEAH box helicase domain;IPR001650 Helicase, C-terminal	AT3G02065
NbL01g01950	probable plastid-lipid-associated protein 12 chloroplastic LOC109223414 XP_019243260.1	31.1 cell.organisation	Plastid-lipid associated protein PAP / fibrillin family protein	35.1 not assigned.annotated	Probable plastid-lipid-associated protein 12, chloroplastic OS=Arabidopsis thaliana (sp|q8lap6|pap12_arath : 491.0)	PF04755 PAP_fibrillin	IPR006843 Plastid lipid-associated protein/fibrillin conserved domain	AT1G51110
NbL01g01960	protein NDR1-like LOC104244038 XP_009797639.1	20.1 stress.biotic	Unknown	26.9.2.3 External stimuli response.pathogen.effector-triggered immunity (ETI) network.regulatory protein (NDR1)	regulatory protein (NDR1) of effector-triggered immunity	/	/	AT3G20600
NbL01g01970	peroxidase N-like LOC109241690 XP_019263999.1	26.12 misc.peroxidases	Peroxidase superfamily protein	35.1 not assigned.annotated	Peroxidase N OS=Armoracia rusticana (sp|q42517|pern_armru : 216.0)	PF00141 Peroxidase	IPR002016 Haem peroxidase	AT5G19890
NbL01g01980	lignin-forming anionic peroxidase (XP_009620837.1)	26.12 misc.peroxidases	peroxidase 2	35.1 not assigned.annotated	Lignin-forming anionic peroxidase OS=Nicotiana tabacum (sp|p11965|perx_tobac : 417.0)	PF00141 Peroxidase	IPR002016 Haem peroxidase	AT5G06720
NbL01g01990	ferredoxin	7.3 OPP.electron transfer	ferredoxin 3	1.1.5.1.1 Photosynthesis.photophosphorylation.linear electron flow.ferredoxin electron carrier activities.ferredoxin (Fd) targeted to NADP reduction	ferredoxin (Fd) targeted to NADP reduction	PF00111 2Fe-2S iron-sulfur cluster binding domain	IPR001041 2Fe-2S ferredoxin-type iron-sulfur binding domain	AT2G27510
NbL01g02000	protein trichome birefringence-like LOC109239605 XP_019261736.1	35.2 not assigned.unknown	Unknown	35.1 not assigned.annotated	Protein trichome birefringence OS=Arabidopsis thaliana (sp|q9fg35|tbr_arath : 115.0)	PF13839 GDSL/SGNH-like Acyl-Esterase family found in Pmr5 and Cas1p	IPR026057 PC-Esterase	/
NbL01g02010	formate--tetrahydrofolate ligase-like LOC107808503 partial XP_016488518.1	35.2 not assigned.unknown	10-formyltetrahydrofolate synthetase	35.2 not assigned.not annotated	no hits & (original description: none)	PF01268 Formate--tetrahydrofolate ligase	IPR000559 Formate-tetrahydrofolate ligase, FTHFS	AT1G50480
NbL01g02020	formate--tetrahydrofolate ligase LOC107813791 XP_016494584.1	25.2 C1-metabolism.formate-tetrahydrofolate ligase	10-formyltetrahydrofolate synthetase	7.5.7.1 Coenzyme metabolism.tetrahydrofolate metabolism.tetrahydrofolate (THF) interconversions.10-formyl-THF synthetase	10-formyl-THF synthetase	PF01268 Formate--tetrahydrofolate ligase	IPR000559 Formate-tetrahydrofolate ligase, FTHFS	AT1G50480
NbL01g02030	formate--tetrahydrofolate ligase LOC107813791 XP_016494584.1	25.2 C1-metabolism.formate-tetrahydrofolate ligase	10-formyltetrahydrofolate synthetase	7.5.7.1 Coenzyme metabolism.tetrahydrofolate metabolism.tetrahydrofolate (THF) interconversions.10-formyl-THF synthetase	10-formyl-THF synthetase	PF01268 Formate--tetrahydrofolate ligase	IPR000559 Formate-tetrahydrofolate ligase, FTHFS	AT1G50480
NbL01g02040	probable ribonuclease P/MRP protein subunit POP5 LOC109209130 XP_019227861.1	27.1.19 RNA.processing.ribonucleases	ribonuclease P family protein / Rpp14 family protein	16.2.1.2.5 RNA processing.RNA modification.RNA 5-end processing.RNA-dependent RNase P complex.component RPP14/POP5	component RPP14/POP5 of RNA-dependent RNase P complex	PF01900 Rpp14/Pop5 family	IPR002759 Ribonuclease P/MRP protein subunit	AT1G04635
NbL01g02050	hypothetical protein A4A49_12761 (OIT31240.1)	35.2 not assigned.unknown	Unknown	35.2 not assigned.not annotated	no hits & (original description: none)	PF00646 F-box domain	IPR001810 F-box domain	/
NbL01g02060	inactive protein RESTRICTED TEV MOVEMENT 1-like LOC109208949 XP_019227650.1	35.2 not assigned.unknown	Unknown	35.2 not assigned.not annotated	no hits & (original description: none)	PF01419 Jacalin-like lectin domain	IPR001229 Jacalin-like lectin domain	/
NbL01g02070	cysteine protease ATG4-like LOC107768603 transcript variant X2 XP_016443211.1	29.5.2 protein.degradation.autophagy	Peptidase family C54 protein	19.3.3.4.2 Protein homeostasis.autophagy.phagophore expansion.ATG8-phosphatidylethanolamine conjugation system.ATG8-maturation peptidase (ATG4)	autophagosome ATG8-maturation peptidase (ATG4)	PF03416 Peptidase family C54	IPR005078 Peptidase C54	AT3G59950
NbL01g02080	uncharacterized protein LOC109235897 (XP_019257689.1)	28.1.1.4 DNA.synthesis/chromatin structure.retrotransposon/transposase.hat-like transposase	Unknown	35.2 not assigned.not annotated	no hits & (original description: none)	/	/	AT5G33406
NbL01g02090	histone-lysine N-methyltransferase ASHH3-like LOC104223336 transcript variant X1 XP_009773063.1	27.3.69 RNA.regulation of transcription.SET-domain transcriptional regulator family	histone-lysine N-methyltransferase ASHH3	12.3.1.1.3 Chromatin organisation.post-translational histone modification.histone methylation.lysine methylation.class-II histone methyltransferase (ASH)	class-II histone methyltransferase (ASH)	PF00856 SET domain	IPR001214 SET domain	AT2G44150
NbL01g02100	non-structural maintenance of chromosomes element 1 homolog LOC109225012 XP_019245149.1	35.2 not assigned.unknown	embryo defective 1379	14.3.4.2.2 DNA damage response.homologous recombination repair (HR).Smc5-Smc6 complex.NSE1-NSE3-NSE4 subcomplex.ubiquitin ligase component NSE1	ubiquitin ligase component NSE1 of homologous recombination repair Smc5-Smc6 complex	PF08746 RING-like domain;PF07574 Nse1 non-SMC component of SMC5-6 complex	IPR014857 Zinc finger, RING-like;IPR011513 Non-structural maintenance of chromosomes element 1	AT5G21140
NbL01g02110	putative E3 ubiquitin-protein ligase SINAT1 LOC107825750 transcript variant X3 XP_016508147.1	33.99 development.unspecified	seven in absentia of Arabidopsis 2	19.2.2.1.4.3.5 Protein homeostasis.ubiquitin-proteasome system.ubiquitin-fold protein conjugation.ubiquitin conjugation (ubiquitylation).ubiquitin-ligase E3 activities.RING-domain E3 ligase activities.E3 ubiquitin ligase (SINA)	E3 ubiquitin ligase (SINA)	PF03145 Seven in absentia protein family	IPR018121 Seven-in-absentia protein, TRAF-like domain	AT3G58040
NbL01g02120	GTP-binding protein BRASSINAZOLE INSENSITIVE PALE GREEN 2 chloroplastic-like LOC107825751 transcript variant X2 XP_016508149.1	35.2 not assigned.unknown	P-loop containing nucleoside triphosphate hydrolases superfamily protein	35.1 not assigned.annotated	GTP-binding protein BRASSINAZOLE INSENSITIVE PALE GREEN 2, chloroplastic OS=Arabidopsis thaliana (sp|q8w4i6|bpg2_arath : 220.0)	PF01926 50S ribosome-binding GTPase	IPR006073 GTP binding domain	AT4G10620
NbL01g02130	60S acidic ribosomal protein P1-like LOC104223331 XP_009773055.1	29.2.1.2.2.81 protein.synthesis.ribosomal protein.eukaryotic.60S subunit.P1	60S acidic ribosomal protein family	17.1.2.1.46 Protein biosynthesis.ribosome biogenesis.large ribosomal subunit (LSU).LSU proteome.component RPP1	component RPP1 of LSU proteome component	PF00428 60s Acidic ribosomal protein	- -	AT5G47700
NbL01g02140	60S acidic ribosomal protein P1-like LOC107825752 XP_016508150.1	35.2 not assigned.unknown	Unknown	35.2 not assigned.not annotated	no hits & (original description: none)	/	/	/
NbL01g02150	metal tolerance protein 4-like LOC109205829 transcript variant X1 XP_019224127.1	34.12 transport.metal	Cation efflux family protein	24.2.9.2.2 Solute transport.carrier-mediated transport.CDF superfamily.CDF family.manganese cation transporter (Mn-CDF);25.4.4.4 Nutrient uptake.transition metal homeostasis.transport.manganese cation transporter (Mn-CDF)	manganese cation transporter (Mn-CDF);manganese cation transporter (Mn-CDF)	PF01545 Cation efflux family;PF16916 Dimerisation domain of Zinc Transporter	IPR002524 Cation efflux protein;IPR027470 Cation efflux protein, cytoplasmic domain	AT3G58060
NbL01g02160	CDT1-like protein a chloroplastic LOC109205826 transcript variant X2 XP_019224125.1	28.1 DNA.synthesis/chromatin structure	Unknown	13.1.1.3 Cell division.DNA replication.preinitiation.helicase auxiliary factor (CDT1)	helicase auxiliary factor (CDT1)	PF16679 DNA replication factor Cdt1 C-terminal domain;PF08839 DNA replication factor CDT1 like	IPR032054 DNA replication factor Cdt1, C-terminal;IPR014939 CDT1 Geminin-binding domain-like	AT2G31270
NbL01g02170	uncharacterized protein At4g04775-like (XP_009622399.1)	35.2 not assigned.unknown	Unknown	35.2 not assigned.not annotated	no hits & (original description: none)	PF06839 GRF zinc finger	IPR010666 Zinc finger, GRF-type	/
NbL01g02180	protein EMBRYO SAC DEVELOPMENT ARREST 3 chloroplastic LOC109205825 transcript variant X4 misc_RNA XR_002064734.1_	29.6 protein.folding	DnaJ/Hsp40 cysteine-rich domain superfamily protein	1.1.4.3.7 Photosynthesis.photophosphorylation.photosystem I.assembly and maintenance.assembly factor (PSA2)	protein involved in PS-I assembly (PSA2)	/	/	AT2G34860
NbL01g02190	casein kinase I-like LOC107824782 XP_016507075.1	29.4 protein.postranslational modification	Protein kinase family protein	12.3.3.2 Chromatin organisation.post-translational histone modification.histone phosphorylation.protein kinase (MLK);18.4.4.2 Protein modification.phosphorylation.CK protein kinase superfamily.protein kinase (MLK)	protein kinase (MLK);protein kinase (MLK)	PF00069 Protein kinase domain	IPR000719 Protein kinase domain	AT3G13670
NbL01g02200	casein kinase 1-like protein HD16 LOC109205824 XP_019224122.1	29.4 protein.postranslational modification	Protein kinase family protein	35.1 not assigned.annotated	Casein kinase 1-like protein HD16 OS=Oryza sativa subsp. japonica (sp|q852l0|hd16n_orysj : 179.0)	/	/	AT3G13670
NbL01g02210	PP2A regulatory subunit TAP46-like LOC107824781 XP_016507074.1	29.4 protein.postranslational modification	2A phosphatase associated protein of 46 kD	27.10.2.3 Multi-process regulation.TOR (Target Of Rapamycin) signalling.TOR kinase substrates.TOR-dependent regulatory protein (TAP46) of protein phosphatase complex	TOR-dependent regulatory protein (TAP46) of protein phosphatase complex	PF04177 TAP42-like family	IPR007304 TAP46-like protein	AT5G53000
NbL01g02220	pre-mRNA-processing factor 6-like (KAF3668223.1)	35.2 not assigned.unknown	Unknown	35.2 not assigned.not annotated	no hits & (original description: none)	PF00078 Reverse transcriptase (RNA-dependent DNA polymerase)	IPR000477 Reverse transcriptase domain	/
NbL01g02230	DNA cytosine-5-methyltransferase CMT3-like LOC107830194 transcript variant X3 XP_016513163.1	27.3.46 RNA.regulation of transcription.DNA methyltransferases	Unknown	12.5.2.4 Chromatin organisation.DNA methylation.RNA-independent DNA methylation.DNA chromomethylase (CMT)	DNA chromomethylase (CMT)	PF00385 Chromo (CHRromatin Organisation MOdifier) domain;PF00145 C-5 cytosine-specific DNA methylase;PF01426 BAH domain	IPR023780 Chromo domain;IPR001525 C-5 cytosine methyltransferase;IPR001025 Bromo adjacent homology (BAH) domain	AT1G69770
NbL01g02240	probable rRNA-processing protein EBP2 homolog LOC107830196 XP_016513165.1	29.2.2.3.99 protein.synthesis.ribosome biogenesis.Pre-rRNA processing and modifications.misc	rRNA processing protein-like protein	17.1.2.2.1.5 Protein biosynthesis.ribosome biogenesis.large ribosomal subunit (LSU).LSU processome.pre-60S ribosomal subunit nuclear assembly.assembly factor (EBP2)	pre-60S ribosomal subunit assembly factor (EBP2)	PF05890 Eukaryotic rRNA processing protein EBP2	IPR008610 Eukaryotic rRNA processing	AT3G22660
NbL01g02250	probable protein phosphatase 2C 25 (XP_009587227.1)	35.2 not assigned.unknown	Unknown	35.2 not assigned.not annotated	no hits & (original description: none)	/	/	/
NbL01g02260	E3 ubiquitin-protein ligase BRE1-like 2 LOC107793770 transcript variant X1 XP_016471693.1	29.5.11.4.99 protein.degradation.ubiquitin.E3.unspecified	histone mono-ubiquitination 2	19.2.2.1.4.3.2 Protein homeostasis.ubiquitin-proteasome system.ubiquitin-fold protein conjugation.ubiquitin conjugation (ubiquitylation).ubiquitin-ligase E3 activities.RING-domain E3 ligase activities.RING-HC-class E3 ligase	RING-HC-class E3 ligase	PF13920 Zinc finger, C3HC4 type (RING finger)	- -	AT1G55250
NbL01g02270	uncharacterized LOC109223933 XP_019243976.1	35.2 not assigned.unknown	6%2C7-dimethyl-8-ribityllumazine synthase	35.2 not assigned.not annotated	no hits & (original description: none)	/	/	AT3G32930
NbL01g02280	uncharacterized LOC109223933 XP_019243976.1	35.2 not assigned.unknown	Unknown	35.2 not assigned.not annotated	no hits & (original description: none)	/	/	/
NbL01g02290	splicing factor 1 LOC109223932 XP_019243975.1	35.2 not assigned.unknown	Unknown	35.2 not assigned.not annotated	no hits & (original description: none)	/	/	/
NbL01g02300	splicing factor 1 LOC109223932 XP_019243975.1	35.2 not assigned.unknown	Unknown	35.2 not assigned.not annotated	no hits & (original description: none)	/	/	/
NbL01g02310	/	35.2 not assigned.unknown	Unknown	35.2 not assigned.not annotated	no hits & (original description: none)	/	/	/
NbL01g02320	/	35.2 not assigned.unknown	Unknown	35.2 not assigned.not annotated	no hits & (original description: none)	/	/	/
NbL01g02330	GPI mannosyltransferase 2 LOC109223931 transcript variant X2 XP_019243974.1	35.2 not assigned.unknown	transferases%2C transferring hexosyl groups	18.3.4.1.4 Protein modification.lipidation.glycophosphatidylinositol (GPI) anchor addition.GPI pre-assembly.mannosyltransferase-II (PIG-V)	mannosyltransferase-II (PIG-V)	PF04188 Mannosyltransferase (PIG-V)	IPR007315 GPI mannosyltransferase 2	AT1G11880
NbL01g02340	protein YLS3-like LOC107781098 XP_016457224.1	11.6 lipid metabolism.lipid transfer proteins etc;26.21 misc.protease inhibitor/seed storage/lipid transfer protein (LTP) family protein	Bifunctional inhibitor/lipid-transfer protein/seed storage 2S albumin superfamily protein	21.4.1.1.4 Cell wall organisation.cell wall proteins.hydroxyproline-rich glycoprotein activities.arabinogalactan-protein activities.Xylogen-type arabinogalactan protein (XYP/XYLP)	arabinogalactan protein (Xylogen)	PF14368 Probable lipid transfer	IPR016140 Bifunctional inhibitor/plant lipid transfer protein/seed storage helical domain	AT2G44300
NbL01g02350	protein YLS3-like LOC107781098 XP_016457224.1	11.6 lipid metabolism.lipid transfer proteins etc;26.21 misc.protease inhibitor/seed storage/lipid transfer protein (LTP) family protein	Bifunctional inhibitor/lipid-transfer protein/seed storage 2S albumin superfamily protein	21.4.1.1.4 Cell wall organisation.cell wall proteins.hydroxyproline-rich glycoprotein activities.arabinogalactan-protein activities.Xylogen-type arabinogalactan protein (XYP/XYLP)	arabinogalactan protein (Xylogen)	PF14368 Probable lipid transfer	IPR016140 Bifunctional inhibitor/plant lipid transfer protein/seed storage helical domain	AT2G44300
NbL01g02360	uncharacterized protein LOC107829780 (XP_016512735.1)	35.2 not assigned.unknown	Unknown	35.2 not assigned.not annotated	no hits & (original description: none)	/	/	/
NbL01g02370	uncharacterized LOC107781097 transcript variant X3 XP_016457223.1	35.2 not assigned.unknown	transmembrane protein%2C putative (Protein of unknown function%2C DUF538)	35.2 not assigned.not annotated	no hits & (original description: none)	PF04398 Protein of unknown function, DUF538	IPR007493 Protein of unknown function DUF538	AT5G19860
NbL01g02380	F-box/kelch-repeat protein At1g55270-like LOC104233539 transcript variant X2 XP_009785252.1	29.5.11.4.3.2 protein.degradation.ubiquitin.E3.SCF.FBOX	Galactose oxidase/kelch repeat superfamily protein	9.2.1.1.3 Secondary metabolism.phenolics.p-coumaroyl-CoA biosynthesis.phenylalanine ammonia lyase activity.substrate(PAL) adaptor of regulatory SCF ubiquitin ligase (SAGL1)	substrate(PAL) adaptor of regulatory SCF ubiquitin ligase (SAGL1)	PF00646 F-box domain;PF01344 Kelch motif;PF01344 Kelch motif	IPR001810 F-box domain;IPR006652 Kelch repeat type 1;IPR006652 Kelch repeat type 1	AT1G55270
NbL01g02390	DEAD-box ATP-dependent RNA helicase 11-like LOC104233538 transcript variant X3 XP_009785250.1	27.1.2 RNA.processing.RNA helicase	P-loop containing nucleoside triphosphate hydrolases superfamily protein	22.4.4.2 Vesicle trafficking.exocytic trafficking.cross-kingdom extracellular vesicle trafficking.sRNA cargo-loading helicase (RH11/37)	sRNA cargo-loading helicase (RH11/37) of extracellular vesicle trafficking	PF00271 Helicase conserved C-terminal domain;PF00270 DEAD/DEAH box helicase	IPR001650 Helicase, C-terminal;IPR011545 DEAD/DEAH box helicase domain	AT2G42520
NbL01g02400	uncharacterized LOC109242915 XP_019265337.1	35.2 not assigned.unknown	Unknown	35.2 not assigned.not annotated	no hits & (original description: none)	/	/	/
NbL01g02410	serine/threonine-protein phosphatase PP2A catalytic subunit-like LOC107824041 transcript variant X1 XP_016506248.1	29.4 protein.postranslational modification	protein phosphatase 2A-4	50.3.1 Enzyme classification.EC_3 hydrolases.EC_3.1 hydrolase acting on ester bond	Serine/threonine-protein phosphatase PP2A catalytic subunit OS=Nicotiana tabacum (sp|q9xgh7|pp2a_tobac : 615.0) & Enzyme classification.EC_3 hydrolases.EC_3.1 hydrolase acting on ester bond(50.3.1 : 268.2)	PF00149 Calcineurin-like phosphoesterase	IPR004843 Calcineurin-like phosphoesterase domain, ApaH type	AT3G58500
NbL01g02420	phytoene synthase 2 chloroplastic-like LOC104210118 XP_009757228.1	16.1.4.1 secondary metabolism.isoprenoids.carotenoids.phytoene synthase	PHYTOENE SYNTHASE	9.1.6.1.1 Secondary metabolism.terpenoids.carotenoid biosynthesis.carotenes.phytoene synthase (PSY)	phytoene synthase (PSY)	PF00494 Squalene/phytoene synthase	- -	AT5G17230
NbL01g02430	uncharacterized LOC107813789 XP_016494583.1	35.2 not assigned.unknown	Unknown	35.2 not assigned.not annotated	no hits & (original description: none)	/	/	AT1G55280
NbL01g02440	uncharacterized LOC107785651 XP_016462483.1	35.2 not assigned.unknown	Unknown	35.2 not assigned.not annotated	no hits & (original description: none)	PF02681 Divergent PAP2 family	IPR003832 Protein of unknown function DUF212	AT3G12685
NbL01g02450	feruloyl CoA ortho-hydroxylase 1-like (XP_019248988.1)	16.8.1 secondary metabolism.flavonoids.anthocyanins;28.99 DNA.unspecified	2-oxoglutarate (2OG) and Fe(II)-dependent oxygenase superfamily protein	50.1.13 Enzyme classification.EC_1 oxidoreductases.EC_1.14 oxidoreductase acting on paired donor with incorporation or reduction of molecular oxygen	Feruloyl CoA ortho-hydroxylase F6H1-3 OS=Ipomoea batatas (sp|g9m9m2|f6h13_ipoba : 228.0) & Enzyme classification.EC_1 oxidoreductases.EC_1.14 oxidoreductase acting on paired donor with incorporation or reduction of molecular oxygen(50.1.13 : 43.1)	PF14226 non-haem dioxygenase in morphine synthesis N-terminal	IPR026992 Non-haem dioxygenase N-terminal domain	AT3G13610
NbL01g02460	pentatricopeptide repeat-containing protein At1g05600 LOC109225356 XP_019245532.1	35.1.5 not assigned.no ontology.pentatricopeptide (PPR) repeat-containing protein	Tetratricopeptide repeat (TPR)-like superfamily protein	35.1 not assigned.annotated	Pentatricopeptide repeat-containing protein At1g05600 OS=Arabidopsis thaliana (sp|q9syk1|ppr11_arath : 551.0)	PF13041 PPR repeat family;PF01535 PPR repeat;PF01535 PPR repeat;PF01535 PPR repeat;PF01535 PPR repeat;PF12854 PPR repeat;PF13812 Pentatricopeptide repeat domain	IPR002885 Pentatricopeptide repeat;IPR002885 Pentatricopeptide repeat;IPR002885 Pentatricopeptide repeat;IPR002885 Pentatricopeptide repeat;IPR002885 Pentatricopeptide repeat;IPR002885 Pentatricopeptide repeat;IPR002885 Pentatricopeptide repeat	AT1G05600
NbL01g02470	zinc finger BED domain-containing protein RICESLEEPER 2-like LOC107760009 XP_016433515.1	35.2 not assigned.unknown	Unknown	35.2 not assigned.not annotated	no hits & (original description: none)	PF05699 hAT family C-terminal dimerisation region	IPR008906 HAT, C-terminal dimerisation domain	/
NbL01g02480	uncharacterized LOC107814136 transcript variant X2 XP_016494962.1	35.2 not assigned.unknown	Unknown	35.2 not assigned.not annotated	no hits & (original description: none)	/	/	/
NbL01g02490	uncharacterized LOC104110009 transcript variant X12 misc_RNA XR_004510457.1_	35.2 not assigned.unknown	Unknown	35.2 not assigned.not annotated	no hits & (original description: none)	/	/	/
NbL01g02500	extensin-2-like LOC104236899 XP_009789250.1	35.2 not assigned.unknown	Unknown	35.2 not assigned.not annotated	no hits & (original description: none)	/	/	/
NbL01g02510	constitutive photomorphogenesis protein 10 LOC104227825 XP_009778466.1	29.5.11.3 protein.degradation.ubiquitin.E2	Ubiquitin-conjugating enzyme family protein	19.2.2.8.3.3.1 Protein homeostasis.ubiquitin-proteasome system.ubiquitin-fold protein conjugation.Cullin-based ubiquitylation complexes.CUL4-DDB1 E3 ubiquitin ligase complexes.COP10-DET1 module.E2 conjugating enzyme variant component COP10	E2 conjugating enzyme variant COP10 of COP10-DET1 module	PF00179 Ubiquitin-conjugating enzyme	IPR000608 Ubiquitin-conjugating enzyme E2	AT3G13550
NbL01g02520	glucan endo-1_3-beta-glucosidase 4 LOC104227824 transcript variant X6 XP_009778465.1	26.4.1 misc.beta 1,3 glucan hydrolases.glucan endo-1,3-beta-glucosidase	O-Glycosyl hydrolases family 17 protein	21.7.2 Cell wall organisation.callose.regulatory beta-1,3 glucanase (pdBG)	regulatory beta-1,3 glucanase (pdBG)	PF00332 Glycosyl hydrolases family 17;PF07983 X8 domain	IPR000490 Glycoside hydrolase family 17;IPR012946 X8 domain	AT3G13560
NbL01g02530	serine/arginine-rich SC35-like splicing factor SCL33 LOC107794659 XP_016472659.1	35.2 not assigned.unknown	Unknown	35.2 not assigned.not annotated	no hits & (original description: none)	/	/	/
NbL01g02540	serine/arginine-rich SC35-like splicing factor SCL33 LOC107794659 XP_016472659.1	27.1.1 RNA.processing.splicing	Unknown	16.1.4.2 RNA processing.pre-RNA splicing.spliceosome-associated non-snRNP factor activities.splicing factor (SCL28/30/33)	RNA splicing factor (SCL28/30/33)	PF00076 RNA recognition motif. (a.k.a. RRM, RBD, or RNP domain)	IPR000504 RNA recognition motif domain	AT3G13570
NbL01g02550	protein FAR1-RELATED SEQUENCE 5-like (XP_016455613.1)	28.99 DNA.unspecified	Unknown	35.2 not assigned.not annotated	no hits & (original description: none)	PF10551 MULE transposase domain	IPR018289 MULE transposase domain	/
NbL01g02560	uncharacterized LOC107801208 XP_016479975.1	35.2 not assigned.unknown	Unknown	35.2 not assigned.not annotated	no hits & (original description: none)	/	/	/
NbL01g02570	uncharacterized LOC107762683 XP_016436543.1	35.1 not assigned.no ontology	Unknown	35.2 not assigned.not annotated	no hits & (original description: none)	PF04646 Protein of unknown function, DUF604	IPR006740 Protein of unknown function DUF604	/
NbL01g02580	uncharacterized LOC104235294 XP_009787323.1	35.2 not assigned.unknown	UvrABC system C protein%2C putative (DUF3411)	35.1 not assigned.annotated	Protein RETICULATA-RELATED 4, chloroplastic OS=Arabidopsis thaliana (sp|q94cj5|rer4_arath : 399.0)	PF11891 Protein RETICULATA-related	IPR021825 Protein RETICULATA-related	AT5G12470
NbL01g02590	zinc finger BED domain-containing protein RICESLEEPER 2-like (XP_009781949.1)	35.2 not assigned.unknown	Unknown	35.2 not assigned.not annotated	no hits & (original description: none)	/	/	/
NbL01g02600	zinc finger BED domain-containing protein RICESLEEPER 2-like LOC104230771 XP_009781949.1	35.2 not assigned.unknown	Unknown	35.2 not assigned.not annotated	no hits & (original description: none)	/	/	/
NbL01g02610	uncharacterized LOC107780769 XP_016456836.1	35.2 not assigned.unknown	Unknown	35.2 not assigned.not annotated	no hits & (original description: none)	/	/	/
NbL01g02620	glucosidase 2 subunit beta-like LOC104235887 XP_009788020.1	30.3 signalling.calcium	Unknown	18.1.1.6.2.2 Protein modification.glycosylation.N-linked glycosylation.complex N-glycan maturation.class-II glucosidase II heterodimer.subunit beta	subunit beta of class-II glucosidase II complex	PF13015 Glucosidase II beta subunit-like protein;PF12999 Glucosidase II beta subunit-like	IPR036607 Glucosidase 2 subunit beta-like;IPR028146 Glucosidase II beta subunit, N-terminal	AT5G56360
NbL01g02630	glucosidase 2 subunit beta-like LOC107808091 XP_016488062.1	35.2 not assigned.unknown	Unknown	35.2 not assigned.not annotated	no hits & (original description: none)	/	/	/
NbL01g02640	/	35.2 not assigned.unknown	Unknown	35.2 not assigned.not annotated	no hits & (original description: none)	/	/	/
NbL01g02650	sulfite reductase 1 [ferredoxin] chloroplastic LOC109217753 XP_019237566.1	14.3 S-assimilation.sulfite redox	sulfite reductase	25.2.1.4 Nutrient uptake.sulfur assimilation.sulfate assimilation.Fd-dependent sulfite reductase (SIR)	Fd-dependent sulfite reductase (SIR)	PF03460 Nitrite/Sulfite reductase ferredoxin-like half domain;PF03460 Nitrite/Sulfite reductase ferredoxin-like half domain;PF01077 Nitrite and sulphite reductase 4Fe-4S domain;PF01077 Nitrite and sulphite reductase 4Fe-4S domain	IPR005117 Nitrite/Sulfite reductase ferredoxin-like domain;IPR005117 Nitrite/Sulfite reductase ferredoxin-like domain;IPR006067 Nitrite/sulphite reductase 4Fe-4S domain;IPR006067 Nitrite/sulphite reductase 4Fe-4S domain	AT5G04590
NbL01g02660	sulfite reductase 1 [ferredoxin] chloroplastic LOC109217753 XP_019237566.1	14.3 S-assimilation.sulfite redox	sulfite reductase	25.2.1.4 Nutrient uptake.sulfur assimilation.sulfate assimilation.Fd-dependent sulfite reductase (SIR)	Fd-dependent sulfite reductase (SIR)	PF01077 Nitrite and sulphite reductase 4Fe-4S domain;PF03460 Nitrite/Sulfite reductase ferredoxin-like half domain	IPR006067 Nitrite/sulphite reductase 4Fe-4S domain;IPR005117 Nitrite/Sulfite reductase ferredoxin-like domain	AT5G04590
NbL01g02670	putative WEB family protein At1g65010 chloroplastic LOC104237186 transcript variant X2 XP_009789592.1	31.1.1.3 cell.organisation.cytoskeleton.Myosin	Unknown	35.2 not assigned.not annotated	no hits & (original description: none)	/	/	AT1G51405
NbL01g02680	pentatricopeptide repeat-containing protein At5g38730 LOC104237184 XP_009789586.1	35.1.5 not assigned.no ontology.pentatricopeptide (PPR) repeat-containing protein	Tetratricopeptide repeat (TPR)-like superfamily protein	35.1 not assigned.annotated	Pentatricopeptide repeat-containing protein At5g38730 OS=Arabidopsis thaliana (sp|q9fkr3|pp404_arath : 675.0)	PF01535 PPR repeat;PF01535 PPR repeat;PF01535 PPR repeat;PF01535 PPR repeat;PF12854 PPR repeat;PF12854 PPR repeat;PF13041 PPR repeat family;PF13041 PPR repeat family	IPR002885 Pentatricopeptide repeat;IPR002885 Pentatricopeptide repeat;IPR002885 Pentatricopeptide repeat;IPR002885 Pentatricopeptide repeat;IPR002885 Pentatricopeptide repeat;IPR002885 Pentatricopeptide repeat;IPR002885 Pentatricopeptide repeat;IPR002885 Pentatricopeptide repeat	AT5G38730
NbL01g02690	adrenodoxin-like protein 2 mitochondrial LOC109217758 transcript variant X1 XP_019237570.1	9.99 mitochondrial electron transport / ATP synthesis.unspecified;26.30 misc. other Ferredoxins and Rieske domain	MITOCHONDRIAL FERREDOXIN 2	7.11.2.1.5 Coenzyme metabolism.iron-sulfur cluster assembly machinery.mitochondrial ISC system.assembly phase.adrenodoxin (FDX)	adrenodoxin of mitochondrial ISC system assembly phase	PF00111 2Fe-2S iron-sulfur cluster binding domain	IPR001041 2Fe-2S ferredoxin-type iron-sulfur binding domain	AT4G21090
NbL01g02700	/	35.2 not assigned.unknown	Unknown	35.2 not assigned.not annotated	no hits & (original description: none)	/	/	/
NbL01g02710	uncharacterized LOC107820539 XP_016502324.1	35.2 not assigned.unknown	transmembrane protein	35.2 not assigned.not annotated	no hits & (original description: none)	/	/	AT2G01870
NbL01g02720	uncharacterized LOC108948372 partial XP_018632937.1	35.1 not assigned.no ontology	Unknown	35.2 not assigned.not annotated	no hits & (original description: none)	/	/	/
NbL01g02730	hypothetical protein A4A49_25220 (OIT35214.1)	35.1 not assigned.no ontology	Unknown	23.3.1.4 Protein translocation.endoplasmic reticulum.co-translational insertion system.accessory component Sec62	accessory component Sec62 of co-translational insertion system	/	/	AT3G20920
NbL01g02740	translocation protein sec62-like LOC107792127 transcript variant X1 XP_016469805.1	35.1 not assigned.no ontology	translocation protein-like protein	23.3.1.4 Protein translocation.endoplasmic reticulum.co-translational insertion system.accessory component Sec62	accessory component Sec62 of co-translational insertion system	PF03839 Translocation protein Sec62	IPR004728 Translocation protein Sec62	AT3G20920
NbL01g02750	nuclear transcription factor Y subunit A-1-like LOC109230776 XP_019251747.1	27.3.14 RNA.regulation of transcription.CCAAT box binding factor family, HAP2	Unknown	15.5.49.1 RNA biosynthesis.transcriptional regulation.NF-Y transcription factor complex.component NF-YA	component NF-YA of NF-Y transcription factor complex	PF02045 CCAAT-binding transcription factor (CBF-B/NF-YA) subunit B	IPR001289 Nuclear transcription factor Y subunit A	AT5G12840
NbL01g02760	/	35.2 not assigned.unknown	Unknown	13.2.1.3.2 Cell division.cell cycle organisation.cell cycle control.CYCLIN-dependent protein kinase inhibitor activities.inhibitor (SIM)	SIM-type cyclin-dependent kinase inhibitor	/	/	/
NbL01g02770	uncharacterized LOC107821402 XP_016503320.1	35.2 not assigned.unknown	Unknown	1.2.1.2.4 Photosynthesis.calvin cycle.ribulose-1,5-bisphosphat carboxylase/oxygenase (RuBisCo) activity.RuBisCo assembly.assembly factor (RbcX)	assembly factor involved in RuBisCo assembly (RbcX)	PF02341 RbcX protein	IPR003435 Chaperonin-like RbcX	AT5G19855
NbL01g02780	armadillo repeat-containing protein 8 LOC109230773 XP_019251743.1	35.1.3 not assigned.no ontology.armadillo/beta-catenin repeat family protein	ARM repeat superfamily protein	19.2.1.3.1.5 Protein homeostasis.ubiquitin-proteasome system.N-degron pathways.Pro/N-degron pathway.GID ubiquitination complex.component GID5	component GID5 of GID ubiquitinination complex	PF00514 Armadillo/beta-catenin-like repeat	IPR000225 Armadillo	AT1G51350
NbL01g02790	Nicotiana tabacum thymidine kinase-like (LOC107769449)_ mRNA (NM_001325028.1_NP_001311957.1)	23.3.2.3 nucleotide metabolism.salvage.nucleoside kinases.thymidine kinase	Unknown	35.2 not assigned.not annotated	no hits & (original description: none)	/	/	/
NbL01g02800	uncharacterized mitochondrial protein AtMg00810-like LOC109235097 partial XP_019256633.1	30.2.17 signalling.receptor kinases.DUF 26	Unknown	35.1 not assigned.annotated	Retrovirus-related Pol polyprotein from transposon RE2 OS=Arabidopsis thaliana (sp|q9zt94|polr2_arath : 143.0)	/	/	/
NbL01g02810	dicarboxylate transporter 1 chloroplastic-like LOC107774341 XP_016449321.1	34.8 transport.metabolite transporters at the envelope membrane	dicarboxylate transporter 1	24.2.7.1.2 Solute transport.carrier-mediated transport.IT superfamily.DASS family.dicarboxylate:malate antiporter (DIT)	dicarboxylate:malate antiporter (DIT)	PF00939 Sodium:sulfate symporter transmembrane region;PF00939 Sodium:sulfate symporter transmembrane region	IPR001898 Solute carrier family 13;IPR001898 Solute carrier family 13	AT5G12860
NbL01g02820	transcription factor MYB46-like LOC104216794 XP_009765231.1	27.3.25 RNA.regulation of transcription.MYB domain transcription factor family	Unknown	15.5.2.1 RNA biosynthesis.transcriptional regulation.MYB transcription factor superfamily.transcription factor (MYB)	transcription factor (MYB)	PF00249 Myb-like DNA-binding domain;PF00249 Myb-like DNA-binding domain	IPR001005 SANT/Myb domain;IPR001005 SANT/Myb domain	AT3G08500
NbL01g02830	uncharacterized LOC109206925 XP_019225341.1	35.2 not assigned.unknown	Unknown	35.2 not assigned.not annotated	no hits & (original description: none)	PF13359 DDE superfamily endonuclease	IPR027806 Harbinger transposase-derived nuclease domain	AT5G35695
NbL01g02840	GTPase Der LOC109241096 XP_019263357.1	30.5 signalling.G-proteins	GTP-binding family protein	35.2 not assigned.not annotated	no hits & (original description: none)	PF01926 50S ribosome-binding GTPase;PF01926 50S ribosome-binding GTPase;PF14714 KH-domain-like of EngA bacterial GTPase enzymes, C-terminal	IPR006073 GTP binding domain;IPR006073 GTP binding domain;IPR032859 GTPase Der, C-terminal KH-domain-like	AT3G12080
NbL01g02850	polyadenylate-binding protein RBP47B' LOC104108580 XP_009615947.1	27.3.99 RNA.regulation of transcription.unclassified	RNA-binding (RRM/RBD/RNP motifs) family protein	16.4.9.5 RNA processing.RNA homeostasis.mRNA stress granule formation.regulatory factor (RBP45/47)	regulatory factor (RBP45/47) of mRNA stress granule formation	PF00076 RNA recognition motif. (a.k.a. RRM, RBD, or RNP domain);PF00076 RNA recognition motif. (a.k.a. RRM, RBD, or RNP domain)	IPR000504 RNA recognition motif domain;IPR000504 RNA recognition motif domain	AT5G19350
NbL01g02860	1-acyl-sn-glycerol-3-phosphate acyltransferase PLS1-like LOC107762164 transcript variant X2 XP_016435983.1	11.3.1 lipid metabolism.Phospholipid synthesis.1-acylglycerol-3-phosphate O-acyltransferase	Unknown	5.2.1.2.4 Lipid metabolism.glycerolipid metabolism.phosphatidate biosynthesis.endoplasmic reticulum phosphatidate biosynthesis.lysophosphatidate acyltransferase (LPAT)	1-acylglycerol-3-phosphate O-acyltransferase	PF16076 Acyltransferase C-terminus	IPR032098 Acyltransferase, C-terminal domain	AT3G57650
NbL01g02870	transcription factor VIP1-like LOC104242886 XP_009796303.1	27.3.35 RNA.regulation of transcription.bZIP transcription factor family;31.1 cell.organisation	Unknown	15.5.4.1 RNA biosynthesis.transcriptional regulation.bZIP transcription factor superfamily.transcription factor (bZIP)	transcription factor (bZIP)	/	/	AT1G43700
NbL01g02880	xanthine dehydrogenase 1-like LOC107762161 transcript variant X2 XP_016435977.1	23.2 nucleotide metabolism.degradation	xanthine dehydrogenase 1	6.1.5.4 Nucleotide metabolism.purines.catabolism.xanthine dehydrogenase (XDH);10.1.2 Redox homeostasis.controlled reactive oxygen generation.xanthine dehydrogenase	xanthine dehydrogenase (XDH);xanthine dehydrogenase	PF01799 [2Fe-2S] binding domain;PF02738 Molybdopterin-binding domain of aldehyde dehydrogenase;PF00941 FAD binding domain in molybdopterin dehydrogenase;PF03450 CO dehydrogenase flavoprotein C-terminal domain;PF01315 Aldehyde oxidase and xanthine dehydrogenase, a/b hammerhead domain	IPR002888 [2Fe-2S]-binding;IPR008274 Aldehyde oxidase/xanthine dehydrogenase, molybdopterin binding;IPR002346 Molybdopterin dehydrogenase, FAD-binding;IPR005107 CO dehydrogenase flavoprotein, C-terminal;IPR000674 Aldehyde oxidase/xanthine dehydrogenase, a/b hammerhead	AT4G34890
NbL01g02890	dead-box atp-dependent rna helicase 32 (OIT28878.1)	35.2 not assigned.unknown	Unknown	35.2 not assigned.not annotated	no hits & (original description: none)	PF00078 Reverse transcriptase (RNA-dependent DNA polymerase)	IPR000477 Reverse transcriptase domain	/
NbL01g02900	xanthine dehydrogenase 1-like LOC107762161 transcript variant X2 XP_016435977.1	23.2 nucleotide metabolism.degradation	xanthine dehydrogenase 1	35.1 not assigned.annotated	Xanthine dehydrogenase 1 OS=Arabidopsis thaliana (sp|q8guq8|xdh1_arath : 300.0)	PF02738 Molybdopterin-binding domain of aldehyde dehydrogenase	IPR008274 Aldehyde oxidase/xanthine dehydrogenase, molybdopterin binding	AT4G34890
NbL01g02910	uncharacterized LOC104111013 transcript variant X1 XP_009618904.1	35.1.21 not assigned.no ontology.epsin N-terminal homology (ENTH) domain-containing protein	Unknown	35.2 not assigned.not annotated	no hits & (original description: none)	PF01417 ENTH domain	IPR013809 ENTH domain	AT3G46540
NbL01g02920	U-box domain-containing protein 33-like LOC109241090 transcript variant X2 XP_019263348.1	29.4.1.59 protein.postranslational modification.kinase.receptor like cytoplasmatic kinase IX	Unknown	18.4.1.39.2 Protein modification.phosphorylation.TKL protein kinase superfamily.RLCK-IX receptor-like protein kinase families.receptor-like protein kinase (RLCK-IXb)	receptor-like protein kinase (RLCK-IXb)	PF07714 Protein tyrosine and serine/threonine kinase;PF04564 U-box domain	IPR001245 Serine-threonine/tyrosine-protein kinase, catalytic domain;IPR003613 U box domain	AT2G45910
NbL01g02930	U-box domain-containing protein 33-like LOC107762163 transcript variant X2 XP_016435981.1	35.2 not assigned.unknown	Unknown	35.2 not assigned.not annotated	no hits & (original description: none)	/	/	/
NbL01g02940	actin LOC109241089 transcript variant X2 XP_019263346.1	31.1.1.1.1 cell.organisation.cytoskeleton.actin.Actin	actin-11	20.2.1 Cytoskeleton organisation.microfilament network.actin filament protein	actin filament protein	PF00022 Actin	IPR004000 Actin family	AT3G12110
NbL01g02950	actin LOC109241089 transcript variant X2 XP_019263346.1	31.1.1.1.1 cell.organisation.cytoskeleton.actin.Actin	actin-11	35.1 not assigned.annotated	Actin OS=Nicotiana tabacum (sp|q05214|act1_tobac : 330.0)	PF00022 Actin	IPR004000 Actin family	AT3G12110
NbL01g02960	uncharacterized protein At3g17950-like LOC104111010 XP_009618900.1	35.2 not assigned.unknown	Unknown	35.2 not assigned.not annotated	no hits & (original description: none)	/	/	/
NbL01g02970	putative E3 ubiquitin-protein ligase XBAT31 LOC107773497 XP_016448392.1	31.1 cell.organisation	hypothetical protein	35.1 not assigned.annotated	Putative E3 ubiquitin-protein ligase XBAT31 OS=Arabidopsis thaliana (sp|q94b55|xb31_arath : 147.0)	/	/	AT2G28840
NbL01g02980	putative E3 ubiquitin-protein ligase XBAT31 LOC107773497 XP_016448392.1	31.1 cell.organisation	hypothetical protein	19.2.2.1.4.3.2 Protein homeostasis.ubiquitin-proteasome system.ubiquitin-fold protein conjugation.ubiquitin conjugation (ubiquitylation).ubiquitin-ligase E3 activities.RING-domain E3 ligase activities.RING-HC-class E3 ligase	RING-HC-class E3 ligase	PF13857 Ankyrin repeats (many copies);PF12796 Ankyrin repeats (3 copies);PF12796 Ankyrin repeats (3 copies)	- -;IPR020683 Ankyrin repeat-containing domain;IPR020683 Ankyrin repeat-containing domain	AT2G28840
NbL01g02990	U-box domain-containing protein 13-like LOC107831287 XP_016514529.1	29.5.11.4.2 protein.degradation.ubiquitin.E3.RING	plant U-box 13	19.2.2.1.4.2.1 Protein homeostasis.ubiquitin-proteasome system.ubiquitin-fold protein conjugation.ubiquitin conjugation (ubiquitylation).ubiquitin-ligase E3 activities.U-Box E3 ligase activities.group-II ligase	U-Box-group-II E3 ubiquitin protein ligase	PF00514 Armadillo/beta-catenin-like repeat;PF00514 Armadillo/beta-catenin-like repeat;PF00514 Armadillo/beta-catenin-like repeat;PF04564 U-box domain	IPR000225 Armadillo;IPR000225 Armadillo;IPR000225 Armadillo;IPR003613 U box domain	AT3G46510
NbL01g03000	U-box domain-containing protein 13-like LOC107831287 XP_016514529.1	29.5.11.4.2 protein.degradation.ubiquitin.E3.RING	Unknown	35.2 not assigned.not annotated	no hits & (original description: none)	/	/	/
NbL01g03010	/	35.2 not assigned.unknown	Unknown	35.2 not assigned.not annotated	no hits & (original description: none)	/	/	/
NbL01g03020	/	35.2 not assigned.unknown	Unknown	35.2 not assigned.not annotated	no hits & (original description: none)	/	/	/
NbL01g03030	dof zinc finger protein DOF2.4-like LOC104112167 XP_009620312.1	27.3.8 RNA.regulation of transcription.C2C2(Zn) DOF zinc finger family	Unknown	15.5.1.5 RNA biosynthesis.transcriptional regulation.C2C2 transcription factor superfamily.transcription factor (DOF)	transcription factor (DOF)	PF02701 Dof domain, zinc finger	IPR003851 Zinc finger, Dof-type	AT3G55370
NbL01g03040	heat shock cognate 70 kDa protein 2-like LOC107768506 XP_016443120.1	20.2.1 stress.abiotic.heat;29.6 protein.folding	heat shock cognate protein 70-1	35.1 not assigned.annotated	Heat shock cognate 70 kDa protein 2 OS=Solanum lycopersicum (sp|p27322|hsp72_sollc : 511.0)	PF00012 Hsp70 protein	IPR013126 Heat shock protein 70 family	AT5G02500
NbL01g03050	heat shock cognate 70 kDa protein 2-like LOC109216626 XP_019236347.1	20.2.1 stress.abiotic.heat;29.6 protein.folding	Unknown	35.2 not assigned.not annotated	no hits & (original description: none)	PF10712 NAD-specific glutamate dehydrogenase	IPR019651 Glutamate dehydrogenase, NAD-specific	/
NbL01g03060	uncharacterized LOC107813606 XP_016494378.1	35.2 not assigned.unknown	Unknown	35.2 not assigned.not annotated	no hits & (original description: none)	/	/	AT5G59350
NbL01g03070	uncharacterized LOC107813606 XP_016494378.1	35.2 not assigned.unknown	Unknown	35.2 not assigned.not annotated	no hits & (original description: none)	/	/	AT5G59350
NbL01g03080	uncharacterized LOC104248410 ncRNA XR_716441.1_	35.2 not assigned.unknown	Unknown	35.2 not assigned.not annotated	no hits & (original description: none)	/	/	/
NbL01g03090	cation/calcium exchanger 4-like (XP_009627145.1)	34.14 transport.unspecified cations;34.21 transport.calcium	Unknown	35.1 not assigned.annotated	Cation/calcium exchanger 4 OS=Arabidopsis thaliana (sp|q9syg9|ccx4_arath : 99.8)	/	/	AT1G54115
NbL01g03100	uncharacterized LOC107805047 transcript variant X2 XP_016484508.1	35.2 not assigned.unknown	Unknown	35.2 not assigned.not annotated	no hits & (original description: none)	/	/	/
NbL01g03110	rho GTPase-activating protein 5-like (XP_009763641.1)	30.5 signalling.G-proteins	Unknown	35.1 not assigned.annotated	Rho GTPase-activating protein 1 OS=Arabidopsis thaliana (sp|q9fmr1|rgap1_arath : 128.0)	/	/	AT5G22400
NbL01g03120	uncharacterized LOC107823109 transcript variant X2 XP_016505188.1	20.2 stress.abiotic	HSP20-like chaperones superfamily protein	35.2 not assigned.not annotated	no hits & (original description: none)	/	/	AT2G37570
NbL01g03130	heat shock cognate 70 kDa protein (XP_019232219.1)	20.2.1 stress.abiotic.heat;29.6 protein.folding	heat shock protein 70	35.1 not assigned.annotated	Heat shock 70 kDa protein 2 OS=Arabidopsis thaliana (sp|p22954|hs702_arath : 345.0)	PF00012 Hsp70 protein;PF00012 Hsp70 protein	IPR013126 Heat shock protein 70 family;IPR013126 Heat shock protein 70 family	AT3G12580
NbL01g03140	inner membrane protein PPF-1 chloroplastic LOC109212938 transcript variant X4 XP_019232216.1	29.3.3 protein.targeting.chloroplast	63 kDa inner membrane family protein	23.1.7.5 Protein translocation.chloroplast.thylakoid membrane SRP insertion system.membrane insertase (ALB3/ALB4)	component ALB3 of thylakoid membrane SRP insertion system	PF02096 60Kd inner membrane protein	IPR001708 Membrane insertase YidC/ALB3/OXA1/COX18	AT2G28800
NbL01g03150	uncharacterized LOC109212939 XP_019232218.1	35.2 not assigned.unknown	Unknown	35.2 not assigned.not annotated	no hits & (original description: none)	/	/	/
NbL01g03160	osmotin-like protein LOC104246503 XP_009800616.1	20.2 stress.abiotic	Pathogenesis-related thaumatin superfamily protein	35.1 not assigned.annotated	Osmotin-like protein OS=Solanum lycopersicum (sp|q41350|olp1_sollc : 399.0)	PF00314 Thaumatin family	IPR001938 Thaumatin family	AT2G28790
NbL01g03170	uncharacterized LOC109240808 XP_019263038.1	35.2 not assigned.unknown	Unknown	35.2 not assigned.not annotated	no hits & (original description: none)	PF13515 Fusaric acid resistance protein-like	- -	AT2G28780
NbL01g03180	uncharacterized protein LOC104246501 (XP_009800615.1)	35.2 not assigned.unknown	Unknown	35.2 not assigned.not annotated	no hits & (original description: none)	PF13456 Reverse transcriptase-like	IPR002156 Ribonuclease H domain	/
NbL01g03190	uncharacterized LOC109229840 XP_019250937.1	35.2 not assigned.unknown	Unknown	35.2 not assigned.not annotated	no hits & (original description: none)	PF14244 gag-polypeptide of LTR copia-type	IPR029472 Retrotransposon Copia-like, N-terminal	/
NbL01g03200	uncharacterized LOC109229840 XP_019250937.1	35.2 not assigned.unknown	Unknown	35.2 not assigned.not annotated	no hits & (original description: none)	/	/	/
NbL01g03210	UDP-glucuronic acid decarboxylase 6 LOC109240806 transcript variant X3 XP_019263037.1	10.1.5 cell wall.precursor synthesis.UXS	UDP-XYL synthase 6	3.13.5.1 Carbohydrate metabolism.nucleotide sugar biosynthesis.UDP-D-xylose biosynthesis.UDP-D-glucuronic acid decarboxylase	UDP-D-glucuronic acid decarboxylase	PF16363 GDP-mannose 4,6 dehydratase	IPR016040 NAD(P)-binding domain	AT2G28760
NbL01g03220	histone H4 LOC107798555 XP_016477054.1	28.1.3.2.4 DNA.synthesis/chromatin structure.histone.core.H4	Unknown	35.2 not assigned.not annotated	no hits & (original description: none)	/	/	/
NbL01g03230	uncharacterized LOC109212723 XP_019231940.1	35.2 not assigned.unknown	K-stimulated pyrophosphate-energized sodium pump protein	35.2 not assigned.not annotated	no hits & (original description: none)	/	/	AT5G59960
NbL01g03240	THO complex subunit 4A-like LOC107791454 XP_016469022.1	27.4 RNA.RNA binding	Unknown	16.3.2.2.1 RNA processing.RNA export.TREX/THO ribonucleoparticle (RNP) trafficking complex.mRNA export adaptor activities.mRNA-binding adaptor (ALY/Tho4)	mRNA-binding adaptor ALY/Tho4 of TREX/THO mRNP trafficking complex	PF00076 RNA recognition motif. (a.k.a. RRM, RBD, or RNP domain);PF13865 C-terminal duplication domain of Friend of PRMT1	IPR000504 RNA recognition motif domain;IPR025715 Chromatin target of PRMT1 protein, C-terminal	AT5G59950
NbL01g03250	putative pentatricopeptide repeat-containing protein At5g59900 LOC109240798 transcript variant X3 XP_019263028.1	35.1.5 not assigned.no ontology.pentatricopeptide (PPR) repeat-containing protein	Pentatricopeptide repeat (PPR) superfamily protein	35.1 not assigned.annotated	Putative pentatricopeptide repeat-containing protein At5g59900 OS=Arabidopsis thaliana (sp|q9fje6|pp437_arath : 960.0)	PF13041 PPR repeat family;PF13041 PPR repeat family;PF13041 PPR repeat family;PF13041 PPR repeat family;PF13041 PPR repeat family;PF13041 PPR repeat family;PF13041 PPR repeat family;PF13041 PPR repeat family;PF01535 PPR repeat;PF01535 PPR repeat	IPR002885 Pentatricopeptide repeat;IPR002885 Pentatricopeptide repeat;IPR002885 Pentatricopeptide repeat;IPR002885 Pentatricopeptide repeat;IPR002885 Pentatricopeptide repeat;IPR002885 Pentatricopeptide repeat;IPR002885 Pentatricopeptide repeat;IPR002885 Pentatricopeptide repeat;IPR002885 Pentatricopeptide repeat;IPR002885 Pentatricopeptide repeat	AT5G59900
NbL01g03260	actin-depolymerizing factor 2-like LOC107791457 XP_016469028.1	31.1.1.1.2 cell.organisation.cytoskeleton.actin.actin depolymerizing factors	actin depolymerizing factor 4	20.2.2.8 Cytoskeleton organisation.microfilament network.actin polymerisation.actin-depolymerizing factor (ADF)	actin-depolymerizing factor	PF00241 Cofilin/tropomyosin-type actin-binding protein	IPR002108 Actin-depolymerising factor homology domain	AT5G59890
NbL01g03270	hypothetical protein Lal_00001777 (KAF1856882.1)	9.1.2 mitochondrial electron transport / ATP synthesis.NADH-DH.localisation not clear	Unknown	35.1 not assigned.annotated	NADH-ubiquinone oxidoreductase chain 5 OS=Oenothera berteroana (sp|p10330|nu5m_oenbe : 191.0)	PF00361 Proton-conducting membrane transporter	IPR001750 NADH:quinone oxidoreductase/Mrp antiporter, membrane subunit	ATCG01010
NbL01g03280	ABC transporter G family member 26 (PHT86566.1)	34.16 transport.ABC transporters and multidrug resistance systems	Unknown	35.1 not assigned.annotated	ABC transporter G family member 26 OS=Arabidopsis thaliana (sp|q9lk50|ab26g_arath : 195.0)	PF00005 ABC transporter	IPR003439 ABC transporter-like	AT3G13220
NbL01g03290	NADH dehydrogenase subunit 1 (YP_009682073.1)	9.1.1 mitochondrial electron transport / ATP synthesis.NADH-DH.complex I;9.1.2 mitochondrial electron transport / ATP synthesis.NADH-DH.localisation not clear	NADH dehydrogenase family protein	35.1 not assigned.annotated	NADH-ubiquinone oxidoreductase chain 1 OS=Petunia hybrida (sp|q01300|nu1m_pethy : 159.0)	PF00146 NADH dehydrogenase	IPR001694 NADH:ubiquinone oxidoreductase, subunit 1/F420H2 oxidoreductase subunit H	AT2G07785
NbL01g03300	/	35.2 not assigned.unknown	Unknown	35.2 not assigned.not annotated	no hits & (original description: none)	/	/	/
NbL01g03310	/	35.2 not assigned.unknown	Unknown	35.2 not assigned.not annotated	no hits & (original description: none)	/	/	/
NbL01g03320	/	35.2 not assigned.unknown	Unknown	35.2 not assigned.not annotated	no hits & (original description: none)	/	/	/
NbL01g03330	/	35.2 not assigned.unknown	Unknown	35.2 not assigned.not annotated	no hits & (original description: none)	/	/	/
NbL01g03340	/	35.2 not assigned.unknown	Unknown	35.2 not assigned.not annotated	no hits & (original description: none)	/	/	/
NbL01g03350	hypothetical protein A4A49_23275 (OIT01734.1)	35.2 not assigned.unknown	Unknown	35.2 not assigned.not annotated	no hits & (original description: none)	PF00078 Reverse transcriptase (RNA-dependent DNA polymerase)	IPR000477 Reverse transcriptase domain	/
NbL01g03360	putative nuclease HARBI1 LOC109213769 XP_019233142.1	35.2 not assigned.unknown	PIF / Ping-Pong family of plant transposase	12.3.2.3.1.3.1 Chromatin organisation.post-translational histone modification.histone acetylation.HD1-type histone deacetylase family.class-I histone deacetylase activities.HHP1-HDA6 histone deacetylation complex.component HHP1	component HHP1 of histone deacetylation complex	PF13359 DDE superfamily endonuclease	IPR027806 Harbinger transposase-derived nuclease domain	AT3G55350
NbL01g03370	protein UPSTREAM OF FLC LOC109213767 transcript variant X2 XP_019233141.1	35.2 not assigned.unknown	UPSTREAM OF FLC protein (DUF966)	35.1 not assigned.annotated	Protein SOSEKI 5 OS=Arabidopsis thaliana (sp|q9fjf5|sok5_arath : 354.0)	PF06136 Domain of unknown function (DUF966)	IPR010369 Protein SOSEKI 2, plant	AT5G59790
NbL01g03380	/	35.2 not assigned.unknown	Unknown	35.2 not assigned.not annotated	no hits & (original description: none)	/	/	/
NbL01g03390	TIP41-like protein LOC104225213 XP_009775280.1	35.1 not assigned.no ontology	TIP41-like family protein	35.1 not assigned.annotated	TIP41-like protein OS=Arabidopsis thaliana (sp|q8vxy4|tiprl_arath : 181.0)	PF04176 TIP41-like family	IPR007303 TIP41-like protein	AT4G34270
NbL01g03400	transcription factor MYB48-like LOC107769604 XP_016444319.1	27.3.25 RNA.regulation of transcription.MYB domain transcription factor family	Unknown	15.5.2.1 RNA biosynthesis.transcriptional regulation.MYB transcription factor superfamily.transcription factor (MYB)	transcription factor (MYB)	PF00249 Myb-like DNA-binding domain;PF00249 Myb-like DNA-binding domain	IPR001005 SANT/Myb domain;IPR001005 SANT/Myb domain	AT3G46130
NbL01g03410	very-long-chain 3R-3-hydroxyacyl-CoA dehydratase 2 LOC109240786 XP_019263013.1	29.4 protein.postranslational modification	Protein-tyrosine phosphatase-like%2C PTPLA	5.1.6.1.4 Lipid metabolism.fatty acid metabolism.endoplasmic reticulum-localized fatty acid elongase (FAE) system.fatty acid elongation complex.acyl-CoA dehydratase (PTPLA)	acyl-CoA dehydratase (PTPLA)	PF04387 Protein tyrosine phosphatase-like protein, PTPLA	IPR007482 Protein-tyrosine phosphatase-like, PTPLA	AT5G59770
NbL01g03420	exocyst complex component sec6 (OIT40319.1)	35.2 not assigned.unknown	Unknown	35.2 not assigned.not annotated	no hits & (original description: none)	PF00078 Reverse transcriptase (RNA-dependent DNA polymerase)	IPR000477 Reverse transcriptase domain	/
NbL01g03430	uncharacterized LOC107803406 transcript variant X2 XP_016482606.1	35.2 not assigned.unknown	Unknown	35.2 not assigned.not annotated	no hits & (original description: none)	PF07795 Protein of unknown function (DUF1635)	IPR012862 Protein of unknown function DUF1635	AT2G28690
NbL01g03440	uncharacterized LOC109240788 XP_019263015.1	35.2 not assigned.unknown	Unknown	35.2 not assigned.not annotated	no hits & (original description: none)	PF07795 Protein of unknown function (DUF1635)	IPR012862 Protein of unknown function DUF1635	AT2G28690
NbL01g03450	RING-H2 finger protein ATL66-like (XP_016470452.1)	29.5.11.4.2 protein.degradation.ubiquitin.E3.RING	Unknown	19.2.2.1.4.3.3.1 Protein homeostasis.ubiquitin-proteasome system.ubiquitin-fold protein conjugation.ubiquitin conjugation (ubiquitylation).ubiquitin-ligase E3 activities.RING-domain E3 ligase activities.RING-H2-class ligase activities.ATL-subclass ligase	RING-H2-class E3 ATL-subclass ubiquitin ligase	PF13639 Ring finger domain	IPR001841 Zinc finger, RING-type	AT1G04360
NbL01g03460	monofunctional riboflavin biosynthesis protein RIBA 3 chloroplastic-like LOC107831087 XP_016514299.1	18.3.1 Co-factor and vitamine metabolism.riboflavin.GTP cyclohydrolase II	monofunctional riboflavin biosynthesis protein RIBA 3	7.10.2 Coenzyme metabolism.FMN/FAD biosynthesis.monofunctional GTP cyclohydrolase II (RibA)	monofunctional GTP cyclohydrolase II (RibA)	PF00925 GTP cyclohydrolase II;PF00926 3,4-dihydroxy-2-butanone 4-phosphate synthase	IPR032677 GTP cyclohydrolase II;IPR000422 3,4-dihydroxy-2-butanone 4-phosphate synthase, RibB	AT5G59750
NbL01g03470	UDP-galactose/UDP-glucose transporter 5-like LOC107785939 XP_016462854.1	29.4 protein.postranslational modification;34.11 transport.NDP-sugars at the ER	UDP-N-acetylglucosamine (UAA) transporter family	24.2.1.1.5 Solute transport.carrier-mediated transport.DMT superfamily.NST-TPT group.nucleotide sugar transporter (UTR1/5)	nucleotide sugar transporter (UTR1/5)	PF08449 UAA transporter family	IPR013657 UAA transporter	AT5G59740
NbL01g03480	ribonuclease H-like (XP_019239797.1)	35.2 not assigned.unknown	Unknown	35.2 not assigned.not annotated	no hits & (original description: none)	PF01693 Caulimovirus viroplasmin;PF01693 Caulimovirus viroplasmin	IPR011320 Ribonuclease H1, N-terminal;IPR011320 Ribonuclease H1, N-terminal	/
NbL01g03490	glutelin type-B 2-like LOC109240791 XP_019263019.1	33.1 development.storage proteins	RmlC-like cupins superfamily protein	19.5.1.3.2 Protein homeostasis.protein storage.seed storage protein activities.11S globulin family.globulin seed storage protein	globulin seed storage protein	PF00190 Cupin;PF00190 Cupin	IPR006045 Cupin 1;IPR006045 Cupin 1	AT1G07750
NbL01g03500	DNA repair protein RAD51 homolog 4-like LOC107785938 XP_016462853.1	28.2 DNA.repair	DNA repair RAD51-like protein	14.3.6.2 DNA damage response.homologous recombination repair (HR).single-strand annealing (SSA) pathway.protein factor (RAD51D)	protein factor (RAD51D) of single-strand annealing (SSA) pathway	PF08423 Rad51	IPR013632 DNA recombination and repair protein Rad51-like, C-terminal	AT1G07745
NbL01g03510	tubulin alpha-2 chain-like LOC109240227 XP_019262404.1	31.1.1.2 cell.organisation.cytoskeleton.mikrotubuli	Tubulin/FtsZ family protein	20.1.1.1 Cytoskeleton organisation.microtubular network.alpha-beta-Tubulin heterodimer.component alpha-Tubulin	component alpha-Tubulin of alpha-beta-Tubulin heterodimer	PF00091 Tubulin/FtsZ family, GTPase domain;PF03953 Tubulin C-terminal domain	IPR003008 Tubulin/FtsZ, GTPase domain;IPR018316 Tubulin/FtsZ, 2-layer sandwich domain	AT4G14960
NbL01g03520	tubulin alpha-2 chain-like LOC109240227 XP_019262404.1	31.1.1.2 cell.organisation.cytoskeleton.mikrotubuli	Tubulin/FtsZ family protein	20.1.1.1 Cytoskeleton organisation.microtubular network.alpha-beta-Tubulin heterodimer.component alpha-Tubulin	component alpha-Tubulin of alpha-beta-Tubulin heterodimer	PF00091 Tubulin/FtsZ family, GTPase domain;PF03953 Tubulin C-terminal domain	IPR003008 Tubulin/FtsZ, GTPase domain;IPR018316 Tubulin/FtsZ, 2-layer sandwich domain	AT4G14960
NbL01g03530	protein FATTY ACID EXPORT 2 chloroplastic-like LOC107791460 XP_016469032.1	35.2 not assigned.unknown	Unknown	24.2.21 Solute transport.carrier-mediated transport.fatty acid transporter (FAX)	fatty acid transporter (FAX)	PF03647 Transmembrane proteins 14C	IPR005349 TMEM14 family	AT3G43520
NbL01g03540	serine incorporator 3-like LOC107791459 transcript variant X2 misc_RNA XR_001649279.1_	35.1.5 not assigned.no ontology.pentatricopeptide (PPR) repeat-containing protein	Tetratricopeptide repeat (TPR)-like superfamily protein	35.1 not assigned.annotated	Pentatricopeptide repeat-containing protein At1g07740, mitochondrial OS=Arabidopsis thaliana (sp|q9lqq1|ppr20_arath : 493.0)	PF01535 PPR repeat;PF01535 PPR repeat;PF01535 PPR repeat;PF01535 PPR repeat;PF01535 PPR repeat;PF13041 PPR repeat family;PF13041 PPR repeat family	IPR002885 Pentatricopeptide repeat;IPR002885 Pentatricopeptide repeat;IPR002885 Pentatricopeptide repeat;IPR002885 Pentatricopeptide repeat;IPR002885 Pentatricopeptide repeat;IPR002885 Pentatricopeptide repeat;IPR002885 Pentatricopeptide repeat	AT1G07740
NbL01g03550	serine incorporator 3-like LOC107791459 transcript variant X2 misc_RNA XR_001649279.1_	35.1.5 not assigned.no ontology.pentatricopeptide (PPR) repeat-containing protein	Tetratricopeptide repeat (TPR)-like superfamily protein	35.1 not assigned.annotated	Pentatricopeptide repeat-containing protein At1g07740, mitochondrial OS=Arabidopsis thaliana (sp|q9lqq1|ppr20_arath : 493.0)	PF01535 PPR repeat;PF01535 PPR repeat;PF01535 PPR repeat;PF01535 PPR repeat;PF01535 PPR repeat;PF13041 PPR repeat family;PF13041 PPR repeat family	IPR002885 Pentatricopeptide repeat;IPR002885 Pentatricopeptide repeat;IPR002885 Pentatricopeptide repeat;IPR002885 Pentatricopeptide repeat;IPR002885 Pentatricopeptide repeat;IPR002885 Pentatricopeptide repeat;IPR002885 Pentatricopeptide repeat	AT1G07740
NbL01g03560	histone H2A LOC107791458 XP_016469029.1	28.1.3.2.1 DNA.synthesis/chromatin structure.histone.core.H2A	histone H2A 6	12.1.1.1 Chromatin organisation.chromatin structure.DNA wrapping.histone (H2A)	histone (H2A)	PF00125 Core histone H2A/H2B/H3/H4;PF16211 C-terminus of histone H2A	IPR007125 Histone H2A/H2B/H3;IPR032454 Histone H2A, C-terminal domain	AT5G59870
NbL01g03570	histone H2A LOC107791458 XP_016469029.1	35.2 not assigned.unknown	Unknown	12.1.1.1 Chromatin organisation.chromatin structure.DNA wrapping.histone (H2A)	histone (H2A)	/	/	/
NbL01g03580	uncharacterized LOC104224106 transcript variant X5 misc_RNA XR_710277.1_	35.1.2 not assigned.no ontology.agenet domain-containing protein	Unknown	35.2 not assigned.not annotated	no hits & (original description: none)	PF05641 Agenet domain	IPR008395 Agenet-like domain	AT5G20030
NbL01g03590	ras-related protein RABE1a LOC109206003 XP_019224313.1	30.5 signalling.G-proteins	Ras-related small GTP-binding family protein	22.5.2.1.5 Vesicle trafficking.multi-pathway trafficking regulation.vesicle tethering.RAB-GTPase activities.E-class RAB GTPase	E-class RAB GTPase	PF00071 Ras family	IPR001806 Small GTPase	AT5G59840
NbL01g03600	hypothetical protein A4A49_22596 (OIS96881.1)	28.2 DNA.repair;31.1.1.3 cell.organisation.cytoskeleton.Myosin	myosin heavy chain-like protein	35.2 not assigned.not annotated	no hits & (original description: none)	/	/	AT4G31340
NbL01g03610	protein SODIUM POTASSIUM ROOT DEFECTIVE 2-like LOC109243730 XP_019266256.1	15.2 metal handling.binding, chelation and storage	Unknown	35.1 not assigned.annotated	Protein SODIUM POTASSIUM ROOT DEFECTIVE 2 OS=Arabidopsis thaliana (sp|q58fz0|nakr2_arath : 108.0)	PF00403 Heavy-metal-associated domain	IPR006121 Heavy metal-associated domain, HMA	AT2G28660
NbL01g03620	60S ribosomal protein L35-like LOC104094091 XP_009598244.1	29.2.1.2.2.35 protein.synthesis.ribosomal protein.eukaryotic.60S subunit.L35	Ribosomal L29 family protein	17.1.2.1.31 Protein biosynthesis.ribosome biogenesis.large ribosomal subunit (LSU).LSU proteome.component uL29	component uL29 of LSU proteome component	PF00831 Ribosomal L29 protein	IPR001854 Ribosomal protein L29/L35	AT2G39390
NbL01g03630	ubiquitin-like-specific protease 2b (OIT34550.1)	35.2 not assigned.unknown	Unknown	35.2 not assigned.not annotated	no hits & (original description: none)	/	/	/
NbL01g03640	/	35.2 not assigned.unknown	Unknown	35.2 not assigned.not annotated	no hits & (original description: none)	/	/	/
NbL01g03650	3-ketoacyl-CoA synthase 3-like LOC109243734 XP_019266260.1	11.1.10 lipid metabolism.FA synthesis and FA elongation.beta ketoacyl CoA synthase	3-ketoacyl-CoA synthase 3	5.1.6.1.1.1 Lipid metabolism.fatty acid metabolism.endoplasmic reticulum-localized fatty acid elongase (FAE) system.fatty acid elongation complex.condensing enzyme activities.3-ketoacyl-CoA synthase (KCS)	3-ketoacyl-CoA synthase (KCS)	PF08541 3-Oxoacyl-[acyl-carrier-protein (ACP)] synthase III C terminal;PF08392 FAE1/Type III polyketide synthase-like protein	IPR013747 3-Oxoacyl-[acyl-carrier-protein (ACP)] synthase III, C-terminal;IPR013601 FAE1/Type III polyketide synthase-like protein	AT1G07720
NbL01g03660	nudix hydrolase 9-like LOC107762155 transcript variant X3 XP_016435969.1	23.3.3 nucleotide metabolism.salvage.NUDIX hydrolases	Unknown	3.13.1.3 Carbohydrate metabolism.nucleotide sugar biosynthesis.GDP-D-mannose biosynthesis.GDP-D-mannose pyrophosphohydrolase (NUDT9)	GDP-D-mannose pyrophosphohydrolase	/	/	/
NbL01g03670	ankyrin repeat-containing protein At5g02620-like LOC104214664 transcript variant X2 XP_009762673.1	31.1 cell.organisation	Ankyrin repeat family protein	35.1 not assigned.annotated	Ankyrin repeat-containing protein At5g02620 OS=Arabidopsis thaliana (sp|q6aww5|y5262_arath : 487.0)	PF00023 Ankyrin repeat;PF12796 Ankyrin repeats (3 copies);PF12796 Ankyrin repeats (3 copies);PF13637 Ankyrin repeats (many copies);PF13962 Domain of unknown function	IPR002110 Ankyrin repeat;IPR020683 Ankyrin repeat-containing domain;IPR020683 Ankyrin repeat-containing domain;- -;IPR026961 PGG domain	AT1G07710
NbL01g03680	E3 UFM1-protein ligase 1 homolog LOC109244659 XP_019267333.1	35.2 not assigned.unknown	Unknown	19.2.2.6.4 Protein homeostasis.ubiquitin-proteasome system.ubiquitin-fold protein conjugation.UFM conjugation.UFM-ligase E3 protein	UFM ligase E3 protein	PF09743 E3 UFM1-protein ligase 1	IPR018611 E3 UFM1-protein ligase 1	AT3G46220
NbL01g03690	probable NOT transcription complex subunit VIP2 LOC109244660 transcript variant X1 XP_019267335.1	27.3.99 RNA.regulation of transcription.unclassified	NOT2 / NOT3 / NOT5 family	16.4.3.1.2.4 RNA processing.RNA homeostasis.mRNA deadenylation-dependent decay.mRNA deadenylation.CCR4-NOT complex.component NOT2	component NOT2 of mRNA deadenylation CCR4-NOT complex	PF04153 NOT2 / NOT3 / NOT5 family	IPR007282 NOT2/NOT3/NOT5, C-terminal	AT1G07705
NbL01g03700	ubiquitin-like-specific protease 2b (OIT34550.1)	35.2 not assigned.unknown	Unknown	35.2 not assigned.not annotated	no hits & (original description: none)	/	/	/
NbL01g03710	probable NOT transcription complex subunit VIP2 LOC109244660 transcript variant X3 XP_019267337.1	27.3.99 RNA.regulation of transcription.unclassified	VIRE2 interacting protein 2	35.1 not assigned.annotated	Probable NOT transcription complex subunit VIP2 (Fragment) OS=Nicotiana benthamiana (sp|q52jk6|vip2_nicbe : 157.0)	/	/	AT5G59710
NbL01g03720	uncharacterized LOC107811259 transcript variant X3 ncRNA XR_001653880.1_	28.99 DNA.unspecified	PIF1 helicase	35.2 not assigned.not annotated	no hits & (original description: none)	PF02689 Helicase	IPR003840 DNA helicase	AT3G51700
NbL01g03730	receptor-like protein kinase HERK 1 LOC104230797 transcript variant X2 XP_009781988.1	30.2.16 signalling.receptor kinases.Catharanthus roseus-like RLK1	hercules receptor kinase 1	11.10.2.4.2 Phytohormone action.signalling peptides.CRP (cysteine-rich-peptide) category.RALF/RALFL-peptide activity.RALF-peptide receptor (CrRLK1L);18.4.1.16 Protein modification.phosphorylation.TKL protein kinase superfamily.protein kinase (CrlRLK1)	RALF-peptide receptor (CrRLK1L);protein kinase (CrlRLK1)	PF12819 Malectin-like domain;PF07714 Protein tyrosine and serine/threonine kinase	IPR024788 Malectin-like domain;IPR001245 Serine-threonine/tyrosine-protein kinase, catalytic domain	AT3G46290
NbL01g03740	calcium-transporting ATPase 4 endoplasmic reticulum-type-like LOC109205857 XP_019224158.1	34.21 transport.calcium	endomembrane-type CA-ATPase 4	24.1.2.2.1 Solute transport.primary active transport.P-type ATPase superfamily.P2 family.P2A-type calcium cation-transporting ATPase (ECA)	P2A-type calcium cation-transporting ATPase (ECA)	PF00702 haloacid dehalogenase-like hydrolase;PF00689 Cation transporting ATPase, C-terminus;PF00122 E1-E2 ATPase;PF00690 Cation transporter/ATPase, N-terminus	- -;IPR006068 Cation-transporting P-type ATPase, C-terminal;- -;IPR004014 Cation-transporting P-type ATPase, N-terminal	AT1G07670
NbL01g03750	calcium-transporting ATPase 4 endoplasmic reticulum-type-like LOC109205857 XP_019224158.1	34.21 transport.calcium	endomembrane-type CA-ATPase 4	35.1 not assigned.annotated	Calcium-transporting ATPase 4, endoplasmic reticulum-type OS=Arabidopsis thaliana (sp|q9xes1|eca4_arath : 233.0)	PF00702 haloacid dehalogenase-like hydrolase	- -	AT1G07670
NbL01g03760	calcium-transporting ATPase 4 endoplasmic reticulum-type-like LOC109205857 XP_019224158.1	34.21 transport.calcium	endomembrane-type CA-ATPase 4	35.1 not assigned.annotated	Calcium-transporting ATPase 4, endoplasmic reticulum-type OS=Arabidopsis thaliana (sp|q9xes1|eca4_arath : 316.0)	PF00689 Cation transporting ATPase, C-terminus	IPR006068 Cation-transporting P-type ATPase, C-terminal	AT1G07670
NbL01g03770	chitinase 2-like (XP_016480309.1)	35.2 not assigned.unknown	Unknown	19.5.1.2 Protein homeostasis.protein storage.seed storage protein activities.2S globulin	2S globulin seed storage protein	PF00704 Glycosyl hydrolases family 18	IPR001223 Glycoside hydrolase family 18, catalytic domain	/
NbL01g03780	uncharacterized LOC107773508 XP_016448403.1	28.1.3.2.4 DNA.synthesis/chromatin structure.histone.core.H4	Histone superfamily protein	12.1.1.4 Chromatin organisation.chromatin structure.DNA wrapping.histone (H4)	histone (H4)	PF15511 Centromere kinetochore component CENP-T histone fold	IPR035425 CENP-T/Histone H4, histone fold	AT5G59970
NbL01g03790	uncharacterized LOC107773508 XP_016448403.1	28.1.3.2.4 DNA.synthesis/chromatin structure.histone.core.H4	Histone superfamily protein	12.1.1.4 Chromatin organisation.chromatin structure.DNA wrapping.histone (H4)	histone (H4)	PF15511 Centromere kinetochore component CENP-T histone fold	IPR035425 CENP-T/Histone H4, histone fold	AT5G59970
NbL01g03800	uncharacterized protein LOC104240094 (XP_009793176.1)	27.3.99 RNA.regulation of transcription.unclassified;28.99 DNA.unspecified	Unknown	35.2 not assigned.not annotated	no hits & (original description: none)	PF03108 MuDR family transposase;PF04434 SWIM zinc finger;PF10551 MULE transposase domain	IPR004332 Transposase, MuDR, plant;IPR007527 Zinc finger, SWIM-type;IPR018289 MULE transposase domain	/
NbL01g03810	uncharacterized protein LOC109229941 (XP_019251027.1)	35.2 not assigned.unknown	Unknown	35.2 not assigned.not annotated	no hits & (original description: none)	/	/	/
NbL01g03820	two-component response regulator-like APRR5 LOC104095454 transcript variant X1 XP_009599898.1	35.2 not assigned.unknown	Unknown	35.2 not assigned.not annotated	no hits & (original description: none)	PF06203 CCT motif	IPR010402 CCT domain	AT5G59990
NbL01g03830	uncharacterized protein LOC104109537 (XP_009617162.1)	35.2 not assigned.unknown	Unknown	35.2 not assigned.not annotated	no hits & (original description: none)	PF14223 gag-polypeptide of LTR copia-type	- -	/
NbL01g03840	uncharacterized LOC107773508 XP_016448403.1	28.1.3.2.4 DNA.synthesis/chromatin structure.histone.core.H4	Histone superfamily protein	12.1.1.4 Chromatin organisation.chromatin structure.DNA wrapping.histone (H4)	histone (H4)	PF15511 Centromere kinetochore component CENP-T histone fold	IPR035425 CENP-T/Histone H4, histone fold	AT5G59970
NbL01g03850	uncharacterized LOC107773508 XP_016448403.1	28.1.3.2.4 DNA.synthesis/chromatin structure.histone.core.H4	Histone superfamily protein	12.1.1.4 Chromatin organisation.chromatin structure.DNA wrapping.histone (H4)	histone (H4)	PF15511 Centromere kinetochore component CENP-T histone fold	IPR035425 CENP-T/Histone H4, histone fold	AT5G59970
NbL01g03860	vacuolar protein-sorting-associated protein 11 homolog (XP_016495695.1)	29.3.4.3 protein.targeting.secretory pathway.vacuole	vacuolar protein sorting 11	22.5.2.9.1 Vesicle trafficking.multi-pathway trafficking regulation.vesicle tethering.HOPS/CORVET tethering complexes.component VPS11	component VPS11 of HOPS/CORVET membrane tethering complexes	PF12451 Vacuolar protein sorting protein 11 C terminal	IPR024763 Vacuolar protein sorting protein 11, C-terminal	AT2G05170
NbL01g03870	uncharacterized protein LOC104239932 (XP_009792981.1)	35.2 not assigned.unknown	Unknown	35.2 not assigned.not annotated	no hits & (original description: none)	/	/	/
NbL01g03880	125 kDa kinesin-related protein-like LOC107821956 transcript variant X7 XP_016503928.1	31.1 cell.organisation	P-loop containing nucleoside triphosphate hydrolases superfamily protein	20.1.3.4 Cytoskeleton organisation.microtubular network.Kinesin microtubule-based motor protein activities.motor protein (Kinesin-5)	motor protein (Kinesin-5)	PF00225 Kinesin motor domain	IPR001752 Kinesin motor domain	AT3G45850
NbL01g03890	uncharacterized LOC104239702 XP_009792724.1	27.3.67 RNA.regulation of transcription.putative transcription regulator	Unknown	35.2 not assigned.not annotated	no hits & (original description: none)	/	/	AT3G45830
NbL01g03900	putative respiratory burst oxidase homolog protein H LOC107814882 transcript variant X1 XP_016495869.1	20.1.1 stress.biotic.respiratory burst	ferric reductase-like transmembrane component family protein	10.1.1 Redox homeostasis.controlled reactive oxygen generation.NADPH-oxidase (Rboh)	NADPH-oxidase (Rboh)	PF08414 Respiratory burst NADPH oxidase;PF08030 Ferric reductase NAD binding domain;PF01794 Ferric reductase like transmembrane component;PF08022 FAD-binding domain	IPR013623 NADPH oxidase Respiratory burst;IPR013121 Ferric reductase, NAD binding domain;IPR013130 Ferric reductase transmembrane component-like domain;IPR013112 FAD-binding 8	AT5G60010
NbL01g03910	putative respiratory burst oxidase homolog protein H LOC107814882 transcript variant X2 XP_016495870.1	20.1.1 stress.biotic.respiratory burst	ferric reductase-like transmembrane component family protein	10.1.1 Redox homeostasis.controlled reactive oxygen generation.NADPH-oxidase (Rboh)	NADPH-oxidase (Rboh)	PF01794 Ferric reductase like transmembrane component	IPR013130 Ferric reductase transmembrane component-like domain	AT5G60010
NbL01g03920	phosphatidylinositol-glycan biosynthesis class X protein-like LOC104110381 XP_009618152.1	35.2 not assigned.unknown	Unknown	18.3.4.1.3.2 Protein modification.lipidation.glycophosphatidylinositol (GPI) anchor addition.GPI pre-assembly.mannosyltransferase-I complex.stabilizing component PIG-X	component PIG-X of mannosyltransferase-I complex	PF08320 PIG-X / PBN1	IPR013233 Glycosylphosphatidylinositol-mannosyltransferase I, PIG-X/PBN1	AT5G46850
NbL01g03930	WUSCHEL-related homeobox 3-like LOC109219457 XP_019239462.1	27.3.22 RNA.regulation of transcription.HB,Homeobox transcription factor family	Unknown	15.5.3.6 RNA biosynthesis.transcriptional regulation.Homeobox transcription factor superfamily.transcription factor (WOX)	transcription factor (WOX)	PF00046 Homeodomain	IPR001356 Homeobox domain	AT2G28610
NbL01g03940	WUSCHEL-related homeobox 3-like LOC109236147 XP_019257904.1	27.3.22 RNA.regulation of transcription.HB,Homeobox transcription factor family	Unknown	15.5.3.6 RNA biosynthesis.transcriptional regulation.Homeobox transcription factor superfamily.transcription factor (WOX)	transcription factor (WOX)	PF00046 Homeodomain	IPR001356 Homeobox domain	AT2G28610
NbL01g03950	uncharacterized protein LOC109208231 (XP_019226844.1)	35.2 not assigned.unknown	Unknown	35.2 not assigned.not annotated	no hits & (original description: none)	/	/	/
NbL01g03960	uncharacterized LOC109209853 XP_019228742.1	33.99 development.unspecified	Unknown	35.2 not assigned.not annotated	no hits & (original description: none)	PF06232 Embryo-specific protein 3, (ATS3)	IPR010417 Embryo-specific ATS3	/
NbL01g03970	L1-EN and RT_nLTR_like domain-containing protein (BBJ25250.1)	35.2 not assigned.unknown	Unknown	35.2 not assigned.not annotated	no hits & (original description: none)	PF00078 Reverse transcriptase (RNA-dependent DNA polymerase)	IPR000477 Reverse transcriptase domain	/
NbL01g03980	BTB/POZ domain-containing protein At5g60050 LOC109242926 XP_019265353.1	35.1 not assigned.no ontology	BTB/POZ domain-containing protein	35.1 not assigned.annotated	BTB/POZ domain-containing protein At5g60050 OS=Arabidopsis thaliana (sp|q9lvg9|y5600_arath : 511.0)	/	/	AT5G60050
NbL01g03990	phototropin-1-like LOC107762531 XP_016436377.1	30.11 signalling.light	phototropin 1	18.4.6.5 Protein modification.phosphorylation.AGC protein kinase superfamily.protein kinase (AGC-VIII);26.1.2.2.1 External stimuli response.light.UV-A/blue light.phototropin-mediated photoperception.phototropin photoreceptor	protein kinase (AGC-VIII);phototropin photoreceptor	PF13426 PAS domain;PF00069 Protein kinase domain	IPR000014 PAS domain;IPR000719 Protein kinase domain	AT3G45780
NbL01g04000	phototropin-1-like LOC107762531 XP_016436377.1	30.11 signalling.light	phototropin 1	35.1 not assigned.annotated	Phototropin-1 OS=Arabidopsis thaliana (sp|o48963|phot1_arath : 295.0)	PF13426 PAS domain	IPR000014 PAS domain	AT3G45780
NbL01g04010	phototropin-1-like LOC107762531 XP_016436377.1	30.11 signalling.light	Unknown	35.1 not assigned.annotated	Phototropin-1 OS=Arabidopsis thaliana (sp|o48963|phot1_arath : 107.0)	/	/	/
NbL01g04020	uncharacterized LOC109205166 XP_019223388.1	35.1 not assigned.no ontology	fringe-like protein (DUF604)	35.2 not assigned.not annotated	no hits & (original description: none)	PF04646 Protein of unknown function, DUF604	IPR006740 Protein of unknown function DUF604	AT4G23490
NbL01g04030	2-dehydro-3-deoxyphosphooctonate aldolase 1 LOC107822777 XP_016504831.1	10.1.12.2 cell wall.precursor synthesis.KDO pathway.KDO-8-Phosphate Synthase	Aldolase-type TIM barrel family protein	21.3.3.1.2.2 Cell wall organisation.pectin.rhamnogalacturonan II.biosynthesis.2-keto-3-deoxymanno-octulosonic acid (KDO) biosynthesis.KDO-8-phosphate synthase	keto-3-deoxymanno-octulosonic acid 8-phosphate synthase	PF00793 DAHP synthetase I family	IPR006218 DAHP synthetase I/KDSA	AT1G79500
NbL01g04040	fasciclin-like arabinogalactan protein 20 (XP_009619163.1)	35.2 not assigned.unknown	Unknown	35.2 not assigned.not annotated	no hits & (original description: none)	/	/	AT1G30800
NbL01g04050	serine/threonine-protein kinase CDL1-like LOC107822778 XP_016504832.1	29.4.1.57 protein.postranslational modification.kinase.receptor like cytoplasmatic kinase VII	Protein kinase superfamily protein	18.4.1.37.1 Protein modification.phosphorylation.TKL protein kinase superfamily.RLCK-VII receptor-like protein kinase families.receptor-like protein kinase (RLCK-VIIa)	receptor-like protein kinase (RLCK-VIIa)	PF00069 Protein kinase domain	IPR000719 Protein kinase domain	AT1G07870
NbL01g04060	calnexin homolog 1-like LOC109215300 XP_019234879.1	30.3 signalling.calcium	calnexin 1	19.1.1.1.1.1 Protein homeostasis.protein quality control.ER Quality Control (ERQC) machinery.calnexin/calreticulin chaperone system.CNX-CRT cycle.membrane-anchored lectin chaperone (CNX)	membrane-anchored lectin chaperone (CNX)	PF00262 Calreticulin family	IPR001580 Calreticulin/calnexin	AT5G61790
NbL01g04070	probable trans-2-enoyl-CoA reductase mitochondrial LOC104222093 XP_009771573.1	35.1 not assigned.no ontology	Polyketide synthase%2C enoylreductase family protein	5.1.5.7 Lipid metabolism.fatty acid metabolism.mitochondrial fatty acid synthase (mtFAS) system.enoyl-ACP reductase (mtER)	enoyl-ACP reductase (mtER)	PF08240 Alcohol dehydrogenase GroES-like domain;PF00107 Zinc-binding dehydrogenase	IPR013154 Alcohol dehydrogenase, N-terminal;IPR013149 Alcohol dehydrogenase, C-terminal	AT3G45770
NbL01g04080	probable trans-2-enoyl-CoA reductase mitochondrial LOC109235173 transcript variant X1 XP_019256707.1	35.1 not assigned.no ontology	Polyketide synthase%2C enoylreductase family protein	5.1.5.7 Lipid metabolism.fatty acid metabolism.mitochondrial fatty acid synthase (mtFAS) system.enoyl-ACP reductase (mtER)	enoyl-ACP reductase (mtER)	PF00107 Zinc-binding dehydrogenase;PF08240 Alcohol dehydrogenase GroES-like domain	IPR013149 Alcohol dehydrogenase, C-terminal;IPR013154 Alcohol dehydrogenase, N-terminal	AT3G45770
NbL01g04090	mitogen-activated protein kinase homolog NTF6 LOC104219365 XP_009768350.1	30.6 signalling.MAP kinases	Protein kinase superfamily protein	13.4.4.1.4 Cell division.cytokinesis.phragmoplast disassembly.NACK-PQR signalling pathway.MAP-kinase (NRK/MPK);18.4.3.6 Protein modification.phosphorylation.CMGC protein kinase superfamily.protein kinase (MAPK)	MAP-kinase (NRK/MPK);protein kinase (MAPK)	PF00069 Protein kinase domain	IPR000719 Protein kinase domain	AT1G07880
NbL01g04100	uncharacterized protein LOC104213279 (XP_009761047.1)	35.2 not assigned.unknown	Unknown	35.2 not assigned.not annotated	no hits & (original description: none)	PF03732 Retrotransposon gag protein	IPR005162 Retrotransposon gag domain	/
NbL01g04110	60S ribosomal protein L12-like (XP_009592198.1)	29.2.1.2.2.12 protein.synthesis.ribosomal protein.eukaryotic.60S subunit.L12	Ribosomal protein L11 family protein	17.1.2.1.10 Protein biosynthesis.ribosome biogenesis.large ribosomal subunit (LSU).LSU proteome.component uL11	component uL11 of LSU proteome component	PF03946 Ribosomal protein L11, N-terminal domain;PF00298 Ribosomal protein L11, RNA binding domain	IPR020784 Ribosomal protein L11, N-terminal;IPR020783 Ribosomal protein L11, C-terminal	AT5G60670
NbL01g04120	/	35.2 not assigned.unknown	Unknown	35.2 not assigned.not annotated	no hits & (original description: none)	/	/	/
NbL01g04130	/	35.2 not assigned.unknown	Unknown	35.2 not assigned.not annotated	no hits & (original description: none)	/	/	/
NbL01g04140	hypothetical protein A4A49_33438 (OIT37817.1)	35.2 not assigned.unknown	Unknown	35.2 not assigned.not annotated	no hits & (original description: none)	/	/	/
NbL01g04150	zinc finger MYM-type protein 1-like LOC107791432 transcript variant X9 misc_RNA XR_001649274.1_	35.2 not assigned.unknown	Unknown	35.2 not assigned.not annotated	no hits & (original description: none)	/	/	/
NbL01g04160	DNA repair protein RAD51 homolog 2 LOC104116714 transcript variant X6 XP_009625927.1	28.2 DNA.repair	DNA repair (Rad51) family protein	14.3.6.1 DNA damage response.homologous recombination repair (HR).single-strand annealing (SSA) pathway.protein factor (RAD51B)	protein factor (RAD51B) of single-strand annealing (SSA) pathway	PF08423 Rad51	IPR013632 DNA recombination and repair protein Rad51-like, C-terminal	AT2G28560
NbL01g04170	uncharacterized LOC104091531 transcript variant X3 XP_009595190.1	35.2 not assigned.unknown	Unknown	35.2 not assigned.not annotated	no hits & (original description: none)	/	/	/
NbL01g04180	uncharacterized LOC104091531 transcript variant X3 XP_009595190.1	35.2 not assigned.unknown	Unknown	35.2 not assigned.not annotated	no hits & (original description: none)	/	/	/
NbL01g04190	uncharacterized LOC107808923 ncRNA XR_001653287.1_	35.2 not assigned.unknown	Unknown	35.2 not assigned.not annotated	no hits & (original description: none)	PF05699 hAT family C-terminal dimerisation region	IPR008906 HAT, C-terminal dimerisation domain	/
NbL01g04200	ethylene-responsive transcription factor RAP2-7-like LOC109208671 transcript variant X1 XP_019227356.1	27.3.3 RNA.regulation of transcription.AP2/EREBP, APETALA2/Ethylene-responsive element binding protein family	Unknown	15.5.7.3 RNA biosynthesis.transcriptional regulation.AP2/ERF transcription factor superfamily.transcription factor (AP2)	transcription factor (AP2)	PF00847 AP2 domain;PF00847 AP2 domain	IPR001471 AP2/ERF domain;IPR001471 AP2/ERF domain	AT2G28550
NbL01g04210	uncharacterized LOC104233175 transcript variant X1 XP_009784816.1	27.3.67 RNA.regulation of transcription.putative transcription regulator;29.5.11.4.2 protein.degradation.ubiquitin.E3.RING	Unknown	16.4.3.1.2.6 RNA processing.RNA homeostasis.mRNA deadenylation-dependent decay.mRNA deadenylation.CCR4-NOT complex.E3 ubiquitin ligase component NOT4	E3 ubiquitin ligase component NOT4 of mRNA deadenylation CCR4-NOT complex	PF14570 RING/Ubox like zinc-binding domain;PF00076 RNA recognition motif. (a.k.a. RRM, RBD, or RNP domain)	- -;IPR000504 RNA recognition motif domain	AT3G45630
NbL01g04220	dna-directed rna polymerase 3b	8.1.1.1 TCA / org transformation.TCA.pyruvate DH.E1;29.5 protein.degradation	Unknown	35.1 not assigned.annotated	Pyruvate dehydrogenase E1 component subunit alpha-3, chloroplastic OS=Oryza sativa subsp. japonica (sp|q7xtj3|odpa3_orysj : 99.4)	PF00883 Cytosol aminopeptidase family, catalytic domain;PF00940 DNA-dependent RNA polymerase	IPR000819 Peptidase M17, leucyl aminopeptidase, C-terminal;IPR002092 DNA-directed RNA polymerase, phage-type	AT1G01090
NbL01g04230	ankyrin repeat-containing protein At3g12360-like LOC107781066 XP_016457178.1	35.2 not assigned.unknown	Unknown	35.2 not assigned.not annotated	no hits & (original description: none)	PF12796 Ankyrin repeats (3 copies)	IPR020683 Ankyrin repeat-containing domain	/
NbL01g04240	ankyrin repeat-containing protein NPR4-like LOC109220249 XP_019240248.1	35.2 not assigned.unknown	Unknown	35.2 not assigned.not annotated	no hits & (original description: none)	PF13962 Domain of unknown function;PF12796 Ankyrin repeats (3 copies)	IPR026961 PGG domain;IPR020683 Ankyrin repeat-containing domain	AT3G18670
NbL01g04250	protein NRT1/ PTR FAMILY 2.6-like LOC107788451 XP_016465616.1	34.13 transport.peptides and oligopeptides	Unknown	24.2.2.9 Solute transport.carrier-mediated transport.MFS superfamily.anion transporter (NRT1/PTR)	anion transporter (NRT1/PTR)	PF00854 POT family	IPR000109 Proton-dependent oligopeptide transporter family	AT3G45660
NbL01g04260	DDB1- and CUL4-associated factor 8-like LOC104242197 XP_009795523.1	29.5.11.4.99 protein.degradation.ubiquitin.E3.unspecified	Transducin/WD40 repeat-like superfamily protein	19.2.2.8.3.4.2 Protein homeostasis.ubiquitin-proteasome system.ubiquitin-fold protein conjugation.Cullin-based ubiquitylation complexes.CUL4-DDB1 E3 ubiquitin ligase complexes.substrate adaptor activities.substrate adaptor (ABD1)	substrate adaptor (ABD1)	PF00400 WD domain, G-beta repeat;PF00400 WD domain, G-beta repeat	IPR001680 WD40 repeat;IPR001680 WD40 repeat	AT3G45620
NbL01g04270	retrovirus-related Pol polyprotein from transposon TNT 1-94 (PNX57844.1)	35.2 not assigned.unknown	Unknown	35.1 not assigned.annotated	Retrovirus-related Pol polyprotein from transposon TNT 1-94 OS=Nicotiana tabacum (sp|p10978|polx_tobac : 172.0)	/	/	/
NbL01g04280	V-type proton ATPase subunit a1-like LOC104242079 XP_009795362.1	34.1 transport.p- and v-ATPases	vacuolar proton ATPase A1	24.1.1.1.1 Solute transport.primary active transport.V-type ATPase complex.membrane V0 subcomplex.subunit a	subunit a of V-type ATPase membrane V0 subcomplex	PF01496 V-type ATPase 116kDa subunit family	IPR002490 V-type ATPase, V0 complex, 116kDa subunit family	AT2G28520
NbL01g04290	lysosomal beta glucosidase-like (XP_009786310.1)	10.6.1 cell wall.degradation.cellulases and beta -1,4-glucanases;26.3 misc.gluco-, galacto- and mannosidases	Glycosyl hydrolase family protein	50.3.2 Enzyme classification.EC_3 hydrolases.EC_3.2 glycosylase	Enzyme classification.EC_3 hydrolases.EC_3.2 glycosylase(50.3.2 : 54.1)	PF01915 Glycosyl hydrolase family 3 C-terminal domain	IPR002772 Glycoside hydrolase family 3 C-terminal domain	AT5G20950
NbL01g04300	arogenate dehydratase/prephenate dehydratase 2 chloroplastic LOC109210720 transcript variant X2 XP_019229718.1	13.1.6.3.1 amino acid metabolism.synthesis.aromatic aa.phenylalanine.arogenate dehydratase / prephenate dehydratase	arogenate dehydratase 2	4.5.2.4 Amino acid metabolism.shikimate group amino acid biosynthesis.phenylalanine and tyrosine.arogenate dehydratase (ADT)	arogenate dehydratase (ADT)	PF00800 Prephenate dehydratase	IPR001086 Prephenate dehydratase	AT3G07630
NbL01g04310	RNA-directed DNA polymerase from mobile element jockey-like	35.2 not assigned.unknown	Unknown	35.2 not assigned.not annotated	no hits & (original description: none)	PF00078 Reverse transcriptase (RNA-dependent DNA polymerase)	IPR000477 Reverse transcriptase domain	/
NbL01g04320	dof zinc finger protein DOF2.1-like LOC109209755 XP_019228627.1	27.3.8 RNA.regulation of transcription.C2C2(Zn) DOF zinc finger family	Unknown	15.5.1.5 RNA biosynthesis.transcriptional regulation.C2C2 transcription factor superfamily.transcription factor (DOF)	transcription factor (DOF)	PF02701 Dof domain, zinc finger	IPR003851 Zinc finger, Dof-type	AT5G60200
NbL01g04330	dof zinc finger protein DOF2.1-like LOC109209755 XP_019228627.1	27.3.8 RNA.regulation of transcription.C2C2(Zn) DOF zinc finger family	Unknown	15.5.1.5 RNA biosynthesis.transcriptional regulation.C2C2 transcription factor superfamily.transcription factor (DOF)	transcription factor (DOF)	PF02701 Dof domain, zinc finger	IPR003851 Zinc finger, Dof-type	AT2G28510
NbL01g04340	dof zinc finger protein DOF2.1-like LOC109209755 XP_019228627.1	27.3.8 RNA.regulation of transcription.C2C2(Zn) DOF zinc finger family	Unknown	15.5.1.5 RNA biosynthesis.transcriptional regulation.C2C2 transcription factor superfamily.transcription factor (DOF)	transcription factor (DOF)	PF02701 Dof domain, zinc finger	IPR003851 Zinc finger, Dof-type	AT2G28510
NbL01g04350	interactor of constitutive active ROPs 3-like LOC109209753 transcript variant X6 XP_019228626.1	35.1 not assigned.no ontology	Unknown	27.5.5.1 Multi-process regulation.ROP-GTPase regulatory system.ROP GTPase effector activities.GTPase effector (RIP)	GTPase effector (RIP)	/	/	AT5G60210
NbL01g04360	tetraspanin-3-like LOC104094370 XP_009598591.1	33.99 development.unspecified	tetraspanin3	35.1 not assigned.annotated	Tetraspanin-3 OS=Arabidopsis thaliana (sp|q9m1e7|tet3_arath : 261.0)	PF00335 Tetraspanin family	IPR018499 Tetraspanin/Peripherin	AT3G45600
NbL01g04370	tetraspanin-3-like LOC107777710 XP_016453307.1	33.99 development.unspecified	tetraspanin3	35.1 not assigned.annotated	Tetraspanin-3 OS=Arabidopsis thaliana (sp|q9m1e7|tet3_arath : 394.0)	PF00335 Tetraspanin family	IPR018499 Tetraspanin/Peripherin	AT3G45600
NbL01g04380	uncharacterized protein LOC107791981 (XP_016469633.1)	35.2 not assigned.unknown	Unknown	35.2 not assigned.not annotated	no hits & (original description: none)	/	/	/
NbL01g04390	uncharacterized protein LOC107787648 (XP_016464737.1)	35.2 not assigned.unknown	Unknown	35.2 not assigned.not annotated	no hits & (original description: none)	/	/	/
NbL01g04400	LOB domain-containing protein 1-like LOC107801705 XP_016480560.1	27.3.37 RNA.regulation of transcription.AS2,Lateral Organ Boundaries Gene Family	LOB domain-containing protein 1	15.5.24 RNA biosynthesis.transcriptional regulation.transcription factor (AS2/LOB)	transcription factor (AS2/LOB)	PF03195 Lateral organ boundaries (LOB) domain	IPR004883 Lateral organ boundaries, LOB	AT1G07900
NbL01g04410	uncharacterized LOC104216433 XP_009764769.1	35.2 not assigned.unknown	Unknown	35.2 not assigned.not annotated	no hits & (original description: none)	/	/	/
NbL01g04420	uncharacterized LOC104216433 XP_009764769.1	35.2 not assigned.unknown	Unknown	35.2 not assigned.not annotated	no hits & (original description: none)	/	/	/
NbL01g04430	uncharacterized LOC109234001 XP_019255363.1	29.5.11.4.2 protein.degradation.ubiquitin.E3.RING	zinc finger (C3HC4-type RING finger) family protein	19.2.2.1.4.4.4 Protein homeostasis.ubiquitin-proteasome system.ubiquitin-fold protein conjugation.ubiquitin conjugation (ubiquitylation).ubiquitin-ligase E3 activities.RBR-type E3 ligase activities.plant-specific E3 ubiquitin ligase (RSL/RFA)	plant-specific E3 ubiquitin ligase (RSL/RFA)	PF01485 IBR domain, a half RING-finger domain;PF01485 IBR domain, a half RING-finger domain;PF13456 Reverse transcriptase-like	IPR002867 IBR domain;IPR002867 IBR domain;IPR002156 Ribonuclease H domain	AT5G60250
NbL01g04440	2_4-dichlorophenol 6-monooxygenase LOC107784752 transcript variant X1 XP_016461414.1	26.7 misc.oxidases - copper, flavone etc	FAD/NAD(P)-binding oxidoreductase family protein	35.2 not assigned.not annotated	no hits & (original description: none)	PF01494 FAD binding domain	IPR002938 FAD-binding domain	AT1G24340
NbL01g04450	ATP synthase subunit d mitochondrial LOC109233999 XP_019255361.1	9.9 mitochondrial electron transport / ATP synthesis.F1-ATPase	ATP synthase D chain	2.4.6.1.4 Cellular respiration.oxidative phosphorylation.ATP synthase complex.membrane MF0 subcomplex.subunit d	subunit d of ATP synthase membrane MF0 subcomplex	PF05873 ATP synthase D chain, mitochondrial (ATP5H)	IPR008689 ATP synthase, F0 complex, subunit D, mitochondrial	AT3G52300
NbL01g04460	dead-box atp-dependent rna helicase 32 (OIT28878.1)	35.2 not assigned.unknown	Unknown	35.2 not assigned.not annotated	no hits & (original description: none)	PF00078 Reverse transcriptase (RNA-dependent DNA polymerase)	IPR000477 Reverse transcriptase domain	/
NbL01g04470	uncharacterized LOC109233998 XP_019255360.1	35.1 not assigned.no ontology	Unknown	35.2 not assigned.not annotated	no hits & (original description: none)	/	/	AT5G02970
NbL01g04480	uncharacterized LOC109233998 XP_019255360.1	35.1 not assigned.no ontology	alpha/beta-Hydrolases superfamily protein	35.2 not assigned.not annotated	no hits & (original description: none)	PF12697 Alpha/beta hydrolase family	IPR000073 Alpha/beta hydrolase fold-1	AT5G02970
NbL01g04490	uncharacterized LOC109233996 XP_019255358.1	29.2.4 protein.synthesis.elongation	RNAligase	35.1 not assigned.annotated	tRNA ligase 1 OS=Arabidopsis thaliana (sp|q0wl81|rnl_arath : 1492.0)	/	/	AT1G07910
NbL01g04500	adenylate kinase isoenzyme 6 homolog LOC109233997 XP_019255359.1	20.2 stress.abiotic;29.2.2.3.99 protein.synthesis.ribosome biogenesis.Pre-rRNA processing and modifications.misc	P-loop containing nucleoside triphosphate hydrolases superfamily protein	17.1.3.2.1.15 Protein biosynthesis.ribosome biogenesis.small ribosomal subunit (SSU).SSU processome.pre-40S ribosomal subunit nuclear assembly.assembly factor (FAP7/AAK6)	SSU processome assembly factor (FAP7/AAK6)	PF13238 AAA domain	- -	AT5G60340
NbL01g04510	adenylate kinase isoenzyme 6 homolog LOC104231886 transcript variant X1 XP_009783250.1	35.2 not assigned.unknown	Unknown	35.1 not assigned.annotated	Exonuclease V, chloroplastic OS=Arabidopsis thaliana (sp|q9fkk6|exo5_arath : 359.0)	PF09810 Exonuclease V - a 5' deoxyribonuclease;PF09810 Exonuclease V - a 5' deoxyribonuclease;PF09810 Exonuclease V - a 5' deoxyribonuclease	IPR019190 Exonuclease V;IPR019190 Exonuclease V;IPR019190 Exonuclease V	AT5G60370
NbL01g04520	something about silencing protein 10 LOC109233994 XP_019255356.1	35.1 not assigned.no ontology	Unknown	35.2 not assigned.not annotated	no hits & (original description: none)	PF09368 Sas10 C-terminal domain;PF04000 Sas10/Utp3/C1D family	IPR018972 Sas10 C-terminal domain;IPR007146 Sas10/Utp3/C1D	AT2G43650
NbL01g04530	vicilin-like seed storage protein At2g28490 LOC109233989 XP_019255350.1	33.1 development.storage proteins	RmlC-like cupins superfamily protein	19.5.1.4.2 Protein homeostasis.protein storage.seed storage protein activities.7S globulin family.globulin seed storage protein	globulin seed storage protein	PF00190 Cupin	IPR006045 Cupin 1	AT2G28490
NbL01g04540	vicilin-like seed storage protein At2g28490 LOC107779168 XP_016455023.1	33.1 development.storage proteins	RmlC-like cupins superfamily protein	19.5.1.4.2 Protein homeostasis.protein storage.seed storage protein activities.7S globulin family.globulin seed storage protein	globulin seed storage protein	PF00190 Cupin	IPR006045 Cupin 1	AT2G28490
NbL01g04550	vicilin-like seed storage protein At2g28490 LOC107779168 XP_016455023.1	35.2 not assigned.unknown	Unknown	35.2 not assigned.not annotated	no hits & (original description: none)	/	/	/
NbL01g04560	uncharacterized LOC107761975 transcript variant X2 XP_016435759.1	35.2 not assigned.unknown	Unknown	35.2 not assigned.not annotated	no hits & (original description: none)	/	/	/
NbL01g04570	brefeldin a-inhibited guanine nucleotide-exchange protein 2 (OIT35826.1)	27.3.2 RNA.regulation of transcription.Alfin-like	Unknown	12.3.4.2.2 Chromatin organisation.post-translational histone modification.PRC1 bifunctional histone ubiquitination and methylation reader complex.associated factors.methylation reader (Alfin)	methylation reader Alfin of PRC1 complex	PF12165 Alfin	IPR021998 Alfin	AT2G02470
NbL01g04580	vicilin-like seed storage protein At2g28490 LOC107779168 XP_016455023.1	33.1 development.storage proteins	RmlC-like cupins superfamily protein	19.5.1.4.2 Protein homeostasis.protein storage.seed storage protein activities.7S globulin family.globulin seed storage protein	globulin seed storage protein	PF00190 Cupin	IPR006045 Cupin 1	AT2G28490
NbL01g04590	vicilin-like seed storage protein At2g28490 LOC109233989 XP_019255350.1	33.1 development.storage proteins	RmlC-like cupins superfamily protein	19.5.1.4.2 Protein homeostasis.protein storage.seed storage protein activities.7S globulin family.globulin seed storage protein	globulin seed storage protein	PF00190 Cupin	IPR006045 Cupin 1	AT2G28490
NbL01g04600	protein disulfide-isomerase 5-1 LOC109233990 XP_019255351.1	35.2 not assigned.unknown	Unknown	35.2 not assigned.not annotated	no hits & (original description: none)	/	/	/
NbL01g04610	protein disulfide-isomerase 5-1 LOC109233990 XP_019255351.1	21.1.1 redox.thioredoxin.PDIL	PDI-like 5-1	18.12.1.5 Protein modification.cysteine disulfide formation.endoplasmic reticulum.protein disulfide isomerase (PDI-A)	protein disulfide isomerase (PDI-A)	PF00085 Thioredoxin	IPR013766 Thioredoxin domain	AT1G07960
NbL01g04620	uncharacterized protein LOC107765882	35.2 not assigned.unknown	Unknown	35.2 not assigned.not annotated	no hits & (original description: none)	/	/	/
NbL01g04630	elongation factor 1-alpha LOC104231890 XP_009783256.1	29.2.4 protein.synthesis.elongation	GTP binding Elongation factor Tu family protein	17.4.1.1 Protein biosynthesis.translation elongation.eEF1 aminoacyl-tRNA binding factor activity.aminoacyl-tRNA binding factor (eEF1A)	aminoacyl-tRNA binding factor (eEF1A)	PF00009 Elongation factor Tu GTP binding domain;PF03144 Elongation factor Tu domain 2;PF03143 Elongation factor Tu C-terminal domain	IPR000795 Translational (tr)-type GTP-binding domain;IPR004161 Translation elongation factor EFTu-like, domain 2;IPR004160 Translation elongation factor EFTu/EF1A, C-terminal	AT5G60390
NbL01g04640	elongation factor 1-alpha LOC104231890 XP_009783256.1	29.2.4 protein.synthesis.elongation	GTP binding Elongation factor Tu family protein	17.4.1.1 Protein biosynthesis.translation elongation.eEF1 aminoacyl-tRNA binding factor activity.aminoacyl-tRNA binding factor (eEF1A)	aminoacyl-tRNA binding factor (eEF1A)	PF03144 Elongation factor Tu domain 2;PF03143 Elongation factor Tu C-terminal domain	IPR004161 Translation elongation factor EFTu-like, domain 2;IPR004160 Translation elongation factor EFTu/EF1A, C-terminal	AT5G60390
NbL01g04650	ABC transporter G family member 3-like LOC107826389 transcript variant X2 XP_016508841.1	34.16 transport.ABC transporters and multidrug resistance systems	ABC-2 type transporter family protein	24.1.3.2.2 Solute transport.primary active transport.ABC superfamily.ABC2 family.subfamily ABCG transporter	subfamily ABCG transporter	PF01061 ABC-2 type transporter;PF00005 ABC transporter	IPR013525 ABC-2 type transporter;IPR003439 ABC transporter-like	AT2G28070
NbL01g04660	cell division cycle protein 48 homolog LOC104235320 XP_009787355.1	31.2 cell.division	ATPase%2C AAA-type%2C CDC48 protein	19.2.4.1.1 Protein homeostasis.ubiquitin-proteasome system.membrane-associated protein degradation.CDC48-NPL4-UFD1 chaperone complex.platform ATPase component CDC48	platform ATPase CDC48	PF02933 Cell division protein 48 (CDC48), domain 2;PF02359 Cell division protein 48 (CDC48), N-terminal domain;PF17862 AAA+ lid domain;PF17862 AAA+ lid domain;PF00004 ATPase family associated with various cellular activities (AAA);PF00004 ATPase family associated with various cellular activities (AAA)	IPR004201 CDC48, domain 2;IPR003338 CDC48, N-terminal subdomain;IPR041569 AAA ATPase, AAA+ lid domain;IPR041569 AAA ATPase, AAA+ lid domain;IPR003959 ATPase, AAA-type, core;IPR003959 ATPase, AAA-type, core	AT5G03340
NbL01g04670	cell division cycle protein 48 homolog LOC107805784 XP_016485355.1	31.2 cell.division	ATPase%2C AAA-type%2C CDC48 protein	35.1 not assigned.annotated	Cell division cycle protein 48 homolog OS=Capsicum annuum (sp|q96372|cdc48_capan : 197.0)	PF17862 AAA+ lid domain;PF00004 ATPase family associated with various cellular activities (AAA)	IPR041569 AAA ATPase, AAA+ lid domain;IPR003959 ATPase, AAA-type, core	AT3G53230
NbL01g04680	proline-rich receptor-like protein kinase PERK2 LOC107815994 XP_016497138.1	35.2 not assigned.unknown	Unknown	35.2 not assigned.not annotated	no hits & (original description: none)	PF17921 Integrase zinc binding domain	IPR041588 Integrase zinc-binding domain	/
NbL01g04690	high affinity nitrate transporter 2.4-like (XP_009791006.1)	34.4 transport.nitrate	Unknown	35.1 not assigned.annotated	High affinity nitrate transporter 2.6 OS=Arabidopsis thaliana (sp|q9lxh0|nrt26_arath : 199.0)	/	/	AT3G45060
NbL01g04700	uncharacterized mitochondrial protein AtMg00810-like LOC110784662 XM_021983787.1 PREDICTED: Spinacia oleracea uncharacterized mitochondrial protein AtMg00810-like LOC110779259 XP_021844811.1	30.2.17 signalling.receptor kinases.DUF 26	Unknown	35.1 not assigned.annotated	Retrovirus-related Pol polyprotein from transposon TNT 1-94 OS=Nicotiana tabacum (sp|p10978|polx_tobac : 229.0)	PF07727 Reverse transcriptase (RNA-dependent DNA polymerase)	IPR013103 Reverse transcriptase, RNA-dependent DNA polymerase	/
NbL01g04710	/	35.2 not assigned.unknown	Unknown	35.2 not assigned.not annotated	no hits & (original description: none)	/	/	/
NbL01g04720	Nicotiana tabacum high affinity nitrate transporter 2.4-like (LOC107784727)_ mRNA (NM_001325383.1_NP_001312312.1)	34.4 transport.nitrate	nitrate transporter 2.4	24.2.2.10 Solute transport.carrier-mediated transport.MFS superfamily.nitrate transporter (NRT2);25.1.2.5 Nutrient uptake.nitrogen assimilation.nitrate uptake system.nitrate transporter (NRT2)	nitrate transporter (NRT2);nitrate transporter (NRT2)	/	/	AT5G60770
NbL01g04730	zinc finger BED domain-containing protein DAYSLEEPER-like LOC109209101 XP_019227828.1	28.99 DNA.unspecified	BED zinc finger and hAT dimerization domain-containing protein DAYSLEEPER	35.1 not assigned.annotated	Zinc finger BED domain-containing protein DAYSLEEPER OS=Arabidopsis thaliana (sp|q9m2n5|dsle_arath : 817.0)	PF05699 hAT family C-terminal dimerisation region;PF14372 Domain of unknown function (DUF4413)	IPR008906 HAT, C-terminal dimerisation domain;IPR025525 hAT-like transposase, RNase-H fold	AT3G42170
NbL01g04740	uncharacterized protein LOC107832536 (XP_016515887.1)	35.2 not assigned.unknown	Unknown	35.2 not assigned.not annotated	no hits & (original description: none)	/	/	/
NbL01g04750	auxin-responsive protein SAUR68-like (XP_019230490.1)	17.2.3 hormone metabolism.auxin.induced-regulated-responsive-activated	Unknown	35.1 not assigned.annotated	Auxin-responsive protein SAUR66 OS=Arabidopsis thaliana (sp|q9c7q1|sau66_arath : 132.0)	PF02519 Auxin responsive protein	IPR003676 Small auxin-up RNA	AT1G29500
NbL01g04760	uncharacterized protein LOC104211289 (XP_009758630.1)	35.2 not assigned.unknown	Unknown	35.2 not assigned.not annotated	no hits & (original description: none)	/	/	/
NbL01g04770	hypothetical protein CQW23_26153 (PHT34353.1)	35.2 not assigned.unknown	Unknown	35.2 not assigned.not annotated	no hits & (original description: none)	PF00078 Reverse transcriptase (RNA-dependent DNA polymerase)	IPR000477 Reverse transcriptase domain	/
NbL01g04780	auxin-responsive protein SAUR66-like LOC107781365 XP_016457545.1	17.2.3 hormone metabolism.auxin.induced-regulated-responsive-activated	Unknown	35.1 not assigned.annotated	Auxin-responsive protein SAUR66 OS=Arabidopsis thaliana (sp|q9c7q1|sau66_arath : 115.0)	PF02519 Auxin responsive protein	IPR003676 Small auxin-up RNA	AT1G29500
NbL01g04790	auxin-responsive protein SAUR68-like LOC107781401 XP_016457585.1	17.2.3 hormone metabolism.auxin.induced-regulated-responsive-activated	SAUR-like auxin-responsive protein family	35.1 not assigned.annotated	Auxin-responsive protein SAUR66 OS=Arabidopsis thaliana (sp|q9c7q1|sau66_arath : 122.0)	PF02519 Auxin responsive protein	IPR003676 Small auxin-up RNA	AT1G29510
NbL01g04800	auxin-responsive protein SAUR68-like (XP_019255736.1)	17.2.3 hormone metabolism.auxin.induced-regulated-responsive-activated	Unknown	35.1 not assigned.annotated	Auxin-responsive protein SAUR66 OS=Arabidopsis thaliana (sp|q9c7q1|sau66_arath : 117.0)	PF02519 Auxin responsive protein	IPR003676 Small auxin-up RNA	AT1G29500
NbL01g04810	SNF1-related protein kinase regulatory subunit beta-3 LOC109234277 XP_019255734.1	29.4 protein.postranslational modification	5'-AMP-activated protein kinase beta-2 subunit protein	18.4.5.1.2 Protein modification.phosphorylation.CAMK protein kinase superfamily.SNF1-related SnRK1 kinase complex.regulatory subunit beta;27.3.1.2 Multi-process regulation.SnRK1-kinase regulatory system.SnRK1 protein kinase complex.regulatory subunit beta	regulatory subunit beta of SNF1-related SnRK1 kinase complex;regulatory subunit beta of SnRK1 kinase complex	PF04739 5'-AMP-activated protein kinase beta subunit, interaction domain	IPR006828 Association with the SNF1 complex (ASC) domain	AT2G28060
NbL01g04820	/	35.2 not assigned.unknown	Unknown	35.2 not assigned.not annotated	no hits & (original description: none)	/	/	/
NbL01g04830	phragmoplast orienting kinesin 2-like LOC107804289 XP_016483639.1	31.1 cell.organisation	Unknown	35.2 not assigned.not annotated	no hits & (original description: none)	/	/	/
NbL01g04840	uncharacterized LOC104099543 XP_009604866.1	35.2 not assigned.unknown	Unknown	35.2 not assigned.not annotated	no hits & (original description: none)	/	/	/
NbL01g04850	uncharacterized protein DDB_G0273453/DDB_G0273565-like LOC104223084 XP_009772739.1	35.1 not assigned.no ontology	P-loop containing nucleoside triphosphate hydrolases superfamily protein	35.1 not assigned.annotated	P-loop NTPase domain-containing protein LPA1 homolog 1 OS=Arabidopsis thaliana (sp|q9fjh9|lpah1_arath : 766.0)	/	/	AT5G60760
NbL01g04860	uncharacterized LOC107801208 XP_016479975.1	35.2 not assigned.unknown	Unknown	35.2 not assigned.not annotated	no hits & (original description: none)	/	/	/
NbL01g04870	SNAP25 homologous protein SNAP33 LOC109220414 XP_019240432.1	31.4 cell.vesicle transport	soluble N-ethylmaleimide-sensitive factor adaptor protein 33	22.5.3.1.3.1 Vesicle trafficking.multi-pathway trafficking regulation.target membrane fusion.SNARE membrane fusion complexes.Qbc-type SNARE components.SNAP25-group component	SNAP25 group Qbc-type SNARE protein	/	/	AT5G61210
NbL01g04880	ruBisCO large subunit-binding protein subunit alpha-like LOC107832769 XP_016516134.1	1.3.13 PS.calvin cycle.rubisco interacting	Unknown	35.2 not assigned.not annotated	no hits & (original description: none)	/	/	/
NbL01g04890	ruBisCO large subunit-binding protein subunit alpha-like LOC107832769 XP_016516134.1	1.3.13 PS.calvin cycle.rubisco interacting	chaperonin-60alpha	1.1.8.1.6.2.1 Photosynthesis.photophosphorylation.chlororespiration.NADH dehydrogenase-like (NDH) complex.assembly and maintenance.Cpn60 chaperonin heterodimer.subunit alpha;1.2.1.2.1.1 Photosynthesis.calvin cycle.ribulose-1,5-bisphosphat carboxylase/oxygenase (RuBisCo) activity.RuBisCo assembly.CPN60 chaperonin heterodimer.subunit alpha;19.1.7.1 Protein homeostasis.protein quality control.Hsp60 …	subunit alpha of Cpn60 chaperonin complex;subunit alpha of CPN60 assembly chaperone heterodimer;chaperone (Hsp60)	PF00118 TCP-1/cpn60 chaperonin family	IPR002423 Chaperonin Cpn60/TCP-1 family	AT2G28000
NbL01g04900	dead-box atp-dependent rna helicase 32 (OIT28878.1)	35.2 not assigned.unknown	Unknown	35.2 not assigned.not annotated	no hits & (original description: none)	PF00078 Reverse transcriptase (RNA-dependent DNA polymerase)	IPR000477 Reverse transcriptase domain	/
NbL01g04910	/	35.2 not assigned.unknown	Unknown	35.2 not assigned.not annotated	no hits & (original description: none)	/	/	/
NbL01g04920	ABC transporter G family member 28-like LOC107823136 XP_016505218.1	34.16 transport.ABC transporters and multidrug resistance systems	ABC transporter family protein	24.1.3.2.2 Solute transport.primary active transport.ABC superfamily.ABC2 family.subfamily ABCG transporter	subfamily ABCG transporter	PF19055 ABC-2 type transporter;PF00005 ABC transporter	IPR043926 ABC transporter family G domain;IPR003439 ABC transporter-like	AT5G60740
NbL01g04930	ATPase ASNA1 homolog 2-like LOC107819635 partial XP_016501252.1	34.18.1 transport.unspecified anions.arsenite-transporting ATPase	P-loop containing nucleoside triphosphate hydrolases superfamily protein	23.1.8.1 Protein translocation.chloroplast.thylakoid tail-anchored protein insertion system.targeting factor (GET3B/C)	targeting factor (GET3B/C)	PF02374 Anion-transporting ATPase	IPR025723 Anion-transporting ATPase-like domain	AT3G10350
NbL01g04940	uncharacterized LOC107822710 XP_016504754.1	35.2 not assigned.unknown	Unknown	35.2 not assigned.not annotated	no hits & (original description: none)	PF14389 Leucine-zipper of ternary complex factor MIP1;PF04784 Protein of unknown function, DUF547	IPR025757 Ternary complex factor MIP1, leucine-zipper;IPR006869 Domain of unknown function DUF547	AT5G60720
NbL01g04950	uncharacterized protein LOC104240094 (XP_009793176.1)	27.3.99 RNA.regulation of transcription.unclassified;28.99 DNA.unspecified	Unknown	35.2 not assigned.not annotated	no hits & (original description: none)	PF10551 MULE transposase domain;PF04434 SWIM zinc finger;PF03108 MuDR family transposase	IPR018289 MULE transposase domain;IPR007527 Zinc finger, SWIM-type;IPR004332 Transposase, MuDR, plant	AT1G06740
NbL01g04960	glutaredoxin-C4-like LOC107784219 XP_016460788.1	21.4 redox.glutaredoxins	Glutaredoxin family protein	18.8.1 Protein modification.S-glutathionylation.glutaredoxin	glutaredoxin	PF00462 Glutaredoxin	IPR002109 Glutaredoxin	AT5G20500
NbL01g04970	uncharacterized protein LOC107799961 (XP_016478590.1)	35.2 not assigned.unknown	Unknown	35.2 not assigned.not annotated	no hits & (original description: none)	/	/	/
NbL01g04980	G-type lectin S-receptor-like serine/threonine-protein kinase CES101 LOC107811854 transcript variant X3 XP_016492334.1	29.4 protein.postranslational modification;30.2.17 signalling.receptor kinases.DUF 26;30.2.24 signalling.receptor kinases.S-locus glycoprotein like	lectin protein kinase family protein	50.2.7 Enzyme classification.EC_2 transferases.EC_2.7 transferase transferring phosphorus-containing group	G-type lectin S-receptor-like serine/threonine-protein kinase At1g67520 OS=Arabidopsis thaliana (sp|o64793|y1675_arath : 244.0) & Enzyme classification.EC_2 transferases.EC_2.7 transferase transferring phosphorus-containing group(50.2.7 : 65.2)	PF00069 Protein kinase domain	IPR000719 Protein kinase domain	AT1G67520
NbL01g04990	BEL1-like homeodomain protein 2 LOC107768451 XP_016443065.1	27.3.22 RNA.regulation of transcription.HB,Homeobox transcription factor family	Unknown	15.5.3.5 RNA biosynthesis.transcriptional regulation.Homeobox transcription factor superfamily.transcription factor (BEL)	transcription factor (BEL)	PF07526 Associated with HOX;PF05920 Homeobox KN domain	IPR006563 POX domain;IPR008422 Homeobox KN domain	AT2G27990
NbL01g05000	uncharacterized protein LOC104238926 (XP_009791744.1)	35.2 not assigned.unknown	Unknown	35.2 not assigned.not annotated	no hits & (original description: none)	/	/	/
NbL01g05010	DNA-directed RNA polymerases II IV and V subunit 11-like LOC109234008 XP_019255371.1	27.2 RNA.transcription	DNA-directed RNA polymerase%2C RBP11-like protein	15.1.2.8 RNA biosynthesis.DNA-dependent RNA polymerase complexes.RNA polymerase II complex.subunit NRPB11;15.1.4.8 RNA biosynthesis.DNA-dependent RNA polymerase complexes.RNA polymerase IV complex.subunit NRPD11;15.1.5.8 RNA biosynthesis.DNA-dependent RNA polymerase complexes.RNA polymerase V complex.subunit NRPE11	subunit NRPB11 of RNA polymerase II complex;subunit NRPD11 of RNA polymerase IV complex;subunit NRPE11 of RNA polymerase V complex	PF13656 RNA polymerase Rpb3/Rpb11 dimerisation domain	IPR009025 DNA-directed RNA polymerase, RBP11-like dimerisation domain	AT3G52090
NbL01g05020	uncharacterized protein LOC107825000 (XP_016507312.1)	35.2 not assigned.unknown	Unknown	35.2 not assigned.not annotated	no hits & (original description: none)	/	/	/
NbL01g05030	/	35.2 not assigned.unknown	Unknown	35.2 not assigned.not annotated	no hits & (original description: none)	/	/	/
NbL01g05040	floricaula/leafy homolog 2 (XP_019231654.1)	33.99 development.unspecified	Unknown	15.5.37 RNA biosynthesis.transcriptional regulation.transcription factor (LFY)	transcription factor (LFY)	PF01698 Floricaula / Leafy protein SAM domain	IPR035079 Floricaula/Leafy protein, SAM domain	AT5G61850
NbL01g05050	uncharacterized LOC107766728 XP_016441054.1	35.2 not assigned.unknown	Unknown	13.3.2.3 Cell division.meiotic recombination.meiotic double strand break initiation.accessory protein (PRD2/MEI4)	meiotic double strand break initiation accessory protein (PRD2/MEI4)	/	/	AT5G57880
NbL01g05060	eukaryotic translation initiation factor LOC109208664 transcript variant X2 XP_019227346.1	29.2.3 protein.synthesis.initiation	Unknown	17.3.2.4.2 Protein biosynthesis.translation initiation.mRNA loading.eIF-iso4F unwinding complex.component eIF-iso4G	component eIF-iso4G of eIF-iso4F unwinding complex	PF02847 MA3 domain	IPR003891 Initiation factor eIF-4 gamma, MA3	AT5G57870
NbL01g05070	eukaryotic translation initiation factor LOC109208664 transcript variant X1 XP_019227345.1	29.2.3 protein.synthesis.initiation	MIF4G domain-containing protein / MA3 domain-containing protein	17.3.2.4.2 Protein biosynthesis.translation initiation.mRNA loading.eIF-iso4F unwinding complex.component eIF-iso4G	component eIF-iso4G of eIF-iso4F unwinding complex	PF02854 MIF4G domain;PF02847 MA3 domain	IPR003890 MIF4G-like, type 3;IPR003891 Initiation factor eIF-4 gamma, MA3	AT5G57870
NbL01g05080	cellulose synthase A catalytic subunit 7 [UDP-forming] LOC104227156 XP_009777624.1	10.2.1 cell wall.cellulose synthesis.cellulose synthase	Cellulose synthase family protein	21.1.1.1.1 Cell wall organisation.cellulose.cellulose synthase complex (CSC).CSC components.cellulose synthase (CesA)	catalytic component CesA of cellulose synthase complex	PF03552 Cellulose synthase;PF14569 Zinc-binding RING-finger	IPR005150 Cellulose synthase;IPR027934 Cellulose synthase, RING-type zinc finger	AT5G17420
NbL01g05090	cellulose synthase A catalytic subunit 7 [UDP-forming] LOC104227156 XP_009777624.1	10.2.1 cell wall.cellulose synthesis.cellulose synthase	Cellulose synthase family protein	35.1 not assigned.annotated	Cellulose synthase A catalytic subunit 7 [UDP-forming] OS=Arabidopsis thaliana (sp|q9sww6|cesa7_arath : 329.0)	PF03552 Cellulose synthase	IPR005150 Cellulose synthase	AT5G17420
NbL01g05100	AUGMIN subunit 8-like LOC107769131 transcript variant X2 XP_016443800.1	35.2 not assigned.unknown	Unknown	20.1.2.2.8 Cytoskeleton organisation.microtubular network.microtubule Tubulin heterodimer formation.Augmin gamma-Tubulin Ring Complex recruiting complex.component AUG8	component AUG8 of Augmin gamma-TuRC recruiting complex	PF04484 QWRF family	IPR007573 QWRF family	AT2G24070
NbL01g05110	40S ribosomal protein S5-like LOC109219322 transcript variant X2 XP_019239299.1	29.2.1.2.1.5 protein.synthesis.ribosomal protein.eukaryotic.40S subunit.S5	ribosomal protein 5A	17.1.3.1.8 Protein biosynthesis.ribosome biogenesis.small ribosomal subunit (SSU).SSU proteome.component uS7	component uS7 of SSU proteome	PF00177 Ribosomal protein S7p/S5e	IPR023798 Ribosomal protein S7 domain	AT3G11940
NbL01g05120	uncharacterized protein Cbei_0202-like LOC107763540 transcript variant X1 XP_016437512.1	35.2 not assigned.unknown	FAD/NAD(P)-binding oxidoreductase family protein	35.2 not assigned.not annotated	no hits & (original description: none)	PF01494 FAD binding domain	IPR002938 FAD-binding domain	AT4G30720
NbL01g05130	replication factor C subunit 1-like LOC107763539 XP_016437511.1	28.1 DNA.synthesis/chromatin structure	replication factor C1	13.1.3.4.2.1 Cell division.DNA replication.elongation.DNA-tracking platform.PCNA sliding clamp loader complex.component RFC1	component RFC1 of PCNA sliding clamp loader complex	PF00533 BRCA1 C Terminus (BRCT) domain;PF00004 ATPase family associated with various cellular activities (AAA);PF08519 Replication factor RFC1 C terminal domain	IPR001357 BRCT domain;IPR003959 ATPase, AAA-type, core;IPR013725 DNA replication factor RFC1, C-terminal	AT5G22010
NbL01g05140	hypothetical protein A4A49_41882 (OIS97257.1)	35.2 not assigned.unknown	Unknown	35.2 not assigned.not annotated	no hits & (original description: none)	/	/	/
NbL01g05150	DEAD-box ATP-dependent RNA helicase 1 LOC104246893 transcript variant X5 XP_009801099.1	28.1 DNA.synthesis/chromatin structure	RNA helicase 1	35.1 not assigned.annotated	DEAD-box ATP-dependent RNA helicase 1 OS=Arabidopsis thaliana (sp|q7fgz2|rh1_arath : 541.0)	PF00270 DEAD/DEAH box helicase;PF00271 Helicase conserved C-terminal domain	IPR011545 DEAD/DEAH box helicase domain;IPR001650 Helicase, C-terminal	AT4G15850
NbL01g05160	calcineurin subunit B-like LOC104120042 XP_009630001.1	30.3 signalling.calcium	Calcium-binding EF-hand family protein	35.2 not assigned.not annotated	no hits & (original description: none)	/	/	AT3G18430
NbL01g05170	uncharacterized LOC107790567 XP_016467996.1	35.2 not assigned.unknown	Unknown	35.1 not assigned.annotated	Myosin-binding protein 7 OS=Arabidopsis thaliana (sp|q9fg14|myob7_arath : 93.6)	PF04576 Zein-binding	IPR007656 GTD-binding domain	AT5G57830
NbL01g05180	uncharacterized LOC109234287 XP_019255748.1	35.2 not assigned.unknown	Unknown	35.1 not assigned.annotated	Myosin-binding protein 7 OS=Arabidopsis thaliana (sp|q9fg14|myob7_arath : 93.6)	PF04576 Zein-binding	IPR007656 GTD-binding domain	AT5G57830
NbL01g05190	putative leucine-rich repeat receptor-like serine/threonine-protein kinase At2g24130 LOC107822341 XP_016504354.1	30.2.12 signalling.receptor kinases.leucine rich repeat XII	Leucine-rich receptor-like protein kinase family protein	18.4.1.12 Protein modification.phosphorylation.TKL protein kinase superfamily.protein kinase (LRR-XII)	protein kinase (LRR-XII)	PF13516 Leucine Rich repeat;PF13516 Leucine Rich repeat;PF13516 Leucine Rich repeat;PF00069 Protein kinase domain;PF13855 Leucine rich repeat;PF13855 Leucine rich repeat;PF13855 Leucine rich repeat	IPR001611 Leucine-rich repeat;IPR001611 Leucine-rich repeat;IPR001611 Leucine-rich repeat;IPR000719 Protein kinase domain;IPR001611 Leucine-rich repeat;IPR001611 Leucine-rich repeat;IPR001611 Leucine-rich repeat	AT2G24130
NbL01g05200	DNA-directed RNA polymerase 3B chloroplastic LOC107783504 partial XP_016459970.1	27.2 RNA.transcription	DNA/RNA polymerases superfamily protein	15.6.1.1 RNA biosynthesis.organelle machinery.RNA polymerase activities.nuclear-encoded organellar RNA polymerase (NEP)	nuclear-encoded organellar RNA polymerase (NEP)	PF14700 DNA-directed RNA polymerase N-terminal;PF00940 DNA-dependent RNA polymerase	IPR029262 DNA-directed RNA polymerase, N-terminal;IPR002092 DNA-directed RNA polymerase, phage-type	AT2G24120
NbL01g05210	V-type proton ATPase subunit H-like LOC109218880 transcript variant X2 XP_019238822.1	34.1.1.6 transport.p- and v-ATPases.H+-transporting two-sector ATPase.subunit H	vacuolar ATP synthase subunit H family protein	24.1.1.2.8 Solute transport.primary active transport.V-type ATPase complex.peripheral V1 subcomplex.subunit H	subunit H of V-type ATPase peripheral V1 subcomplex	PF03224 V-ATPase subunit H;PF11698 V-ATPase subunit H	IPR004908 ATPase, V1 complex, subunit H;IPR011987 ATPase, V1 complex, subunit H, C-terminal	AT3G42050
NbL01g05220	pentatricopeptide repeat-containing protein At4g30825 chloroplastic-like LOC107818682 XP_016500205.1	35.1.5 not assigned.no ontology.pentatricopeptide (PPR) repeat-containing protein	Tetratricopeptide repeat (TPR)-like superfamily protein	35.1 not assigned.annotated	Pentatricopeptide repeat-containing protein At4g30825, chloroplastic OS=Arabidopsis thaliana (sp|o65567|pp342_arath : 1053.0)	PF01535 PPR repeat;PF01535 PPR repeat;PF01535 PPR repeat;PF17177 Pentacotripeptide-repeat region of PRORP;PF17177 Pentacotripeptide-repeat region of PRORP;PF13041 PPR repeat family;PF13041 PPR repeat family	IPR002885 Pentatricopeptide repeat;IPR002885 Pentatricopeptide repeat;IPR002885 Pentatricopeptide repeat;IPR033443 Pentacotripeptide-repeat region of PRORP;IPR033443 Pentacotripeptide-repeat region of PRORP;IPR002885 Pentatricopeptide repeat;IPR002885 Pentatricopeptide repeat	AT4G30825
NbL01g05230	uncharacterized LOC109241779 XP_019264097.1	35.2 not assigned.unknown	Unknown	35.2 not assigned.not annotated	no hits & (original description: none)	PF00078 Reverse transcriptase (RNA-dependent DNA polymerase)	IPR000477 Reverse transcriptase domain	/
NbL01g05240	autophagy-related protein 11-like LOC107831115 XP_016514331.1	35.2 not assigned.unknown	autophagy-like protein	19.3.1.3 Protein homeostasis.autophagy.initiation complex.multifunctional scaffold component ATG11	multifunctional scaffold component ATG11 of ATG1-13 autophagosome assembly control complex	PF10377 Autophagy-related protein 11;PF04108 Autophagy protein Apg17	IPR019460 Autophagy-related protein 11, C-terminal;IPR007240 Autophagy-related protein 17	AT4G30790
NbL01g05250	autophagy-related protein 11 LOC109215517 XP_019235140.1	35.2 not assigned.unknown	autophagy-like protein	19.3.1.3 Protein homeostasis.autophagy.initiation complex.multifunctional scaffold component ATG11	multifunctional scaffold component ATG11 of ATG1-13 autophagosome assembly control complex	/	/	AT4G30790
NbL01g05260	uncharacterized LOC107759258 transcript variant X2 XP_016432629.1	35.2 not assigned.unknown	Unknown	35.2 not assigned.not annotated	no hits & (original description: none)	/	/	/
NbL01g05270	50S ribosomal protein L35 chloroplastic LOC109215519 transcript variant X1 XP_019235142.1	29.2.1.1.3.2.35 protein.synthesis.ribosomal protein.prokaryotic.unknown organellar.50S subunit.L35	Ribosomal protein L35	17.6.2.2.30 Protein biosynthesis.organelle machinery.plastidial ribosome biogenesis.large ribosomal subunit proteome.component bL35c	component bL35c of large ribosomal subunit proteome	PF01632 Ribosomal protein L35	IPR021137 Ribosomal protein L35	AT2G24090
NbL01g05280	nuclear pore complex protein NUP43 LOC104097186 transcript variant X2 XP_009602015.1	33.99 development.unspecified	Transducin/WD40 repeat-like superfamily protein	23.5.1.1.6 Protein translocation.nucleus.nuclear pore complex (NPC).outer ring.scaffold nucleoporin (NUP43)	scaffold nucleoporin of nuclear pore complex (NUP43)	/	/	AT4G30840
NbL01g05290	heptahelical transmembrane protein 2-like LOC109208854 XP_019227557.1	35.2 not assigned.unknown	Unknown	35.1 not assigned.annotated	Heptahelical transmembrane protein 2 OS=Arabidopsis thaliana (sp|q84n34|hhp2_arath : 392.0)	PF03006 Haemolysin-III related	IPR004254 AdipoR/Haemolysin-III-related	AT4G30850
NbL01g05300	clustered mitochondria protein LOC104238675 transcript variant X2 XP_009791409.1	35.2 not assigned.unknown	Tetratricopeptide repeat (TPR)-like superfamily protein	35.1 not assigned.annotated	Protein TSS OS=Arabidopsis thaliana (sp|f4jkh6|tss_arath : 1825.0)	PF12807 Translation initiation factor eIF3 subunit 135;PF13424 Tetratricopeptide repeat;PF13424 Tetratricopeptide repeat;PF15044 Mitochondrial function, CLU-N-term	IPR033646 CLU central domain;- -;- -;IPR028275 Clustered mitochondria protein, N-terminal	AT4G28080
NbL01g05310	uncharacterized LOC109240223 XP_019262400.1	35.1 not assigned.no ontology	DNA-directed RNA polymerase subunit beta	35.2 not assigned.not annotated	no hits & (original description: none)	/	/	AT4G30845
NbL01g05320	histone-lysine N-methyltransferase ASHR3-like LOC109222061 partial XP_019242017.1	35.2 not assigned.unknown	Unknown	35.2 not assigned.not annotated	no hits & (original description: none)	/	/	/
NbL01g05330	putative GDP-L-fucose synthase 2 LOC104110540 transcript variant X2 XP_018631229.1	10.1.8 cell wall.precursor synthesis.GER	NAD(P)-binding Rossmann-fold superfamily protein	3.13.2.1.2 Carbohydrate metabolism.nucleotide sugar biosynthesis.GDP-L-fucose biosynthesis.de novo biosynthesis.GDP-L-fucose synthase	GDP-L-fucose synthase	PF01370 NAD dependent epimerase/dehydratase family	IPR001509 NAD-dependent epimerase/dehydratase	AT1G17890
NbL01g05340	uncharacterized LOC109235070 transcript variant X2 ncRNA XR_002069310.1_	35.2 not assigned.unknown	Unknown	35.2 not assigned.not annotated	no hits & (original description: none)	/	/	/
NbL01g05350	oxysterol-binding protein-related protein 1B-like LOC104110543 transcript variant X1 XP_009618360.1	31.4 cell.vesicle transport	OSBP(oxysterol binding protein)-related protein 1B	35.1 not assigned.annotated	Oxysterol-binding protein-related protein 1A OS=Arabidopsis thaliana (sp|o80866|orp1a_arath : 364.0)	PF01237 Oxysterol-binding protein	IPR000648 Oxysterol-binding protein	AT2G31030
NbL01g05360	S-adenosylmethionine decarboxylase proenzyme-like LOC109234538 XP_019256104.1	22.1.2 polyamine metabolism.synthesis.SAM decarboxylase	S-adenosylmethionine decarboxylase	8.2.1 Polyamine metabolism.spermidine biosynthesis.S-adenosyl methionine decarboxylase	S-adenosyl methionine decarboxylase	PF01536 Adenosylmethionine decarboxylase	IPR001985 S-adenosylmethionine decarboxylase	AT3G02470
NbL01g05370	S-adenosylmethionine decarboxylase proenzyme-like LOC109234538 XP_019256104.1	22.1.2 polyamine metabolism.synthesis.SAM decarboxylase	S-adenosylmethionine decarboxylase	8.2.1 Polyamine metabolism.spermidine biosynthesis.S-adenosyl methionine decarboxylase	S-adenosyl methionine decarboxylase	PF01536 Adenosylmethionine decarboxylase	IPR001985 S-adenosylmethionine decarboxylase	AT3G02470
NbL01g05380	uncharacterized LOC104218052 transcript variant X3 misc_RNA XR_708894.1_	35.2 not assigned.unknown	Unknown	35.2 not assigned.not annotated	no hits & (original description: none)	/	/	/
NbL01g05390	probable LRR receptor-like serine/threonine-protein kinase At4g30520 LOC107798790 XP_016477315.1	30.2.2 signalling.receptor kinases.leucine rich repeat II	Leucine-rich repeat protein kinase family protein	18.4.1.2 Protein modification.phosphorylation.TKL protein kinase superfamily.protein kinase (LRR-II)	protein kinase (LRR-II)	PF00069 Protein kinase domain;PF08263 Leucine rich repeat N-terminal domain	IPR000719 Protein kinase domain;IPR013210 Leucine-rich repeat-containing N-terminal, plant-type	AT2G23950
NbL01g05400	probable LRR receptor-like serine/threonine-protein kinase At4g30520 LOC107798790 XP_016477315.1	30.2.2 signalling.receptor kinases.leucine rich repeat II	Unknown	35.1 not assigned.annotated	Probable LRR receptor-like serine/threonine-protein kinase At2g23950 OS=Arabidopsis thaliana (sp|q0wvm4|y2239_arath : 133.0)	/	/	/
NbL01g05410	transmembrane protein 208 homolog LOC107798792 XP_016477316.1	35.2 not assigned.unknown	transmembrane protein (DUF788)	35.2 not assigned.not annotated	no hits & (original description: none)	PF05620 SRP-independent targeting protein 2/TMEM208	IPR008506 SRP-independent targeting protein 2/TMEM208	AT2G23940
NbL01g05420	cytochrome P450 CYP72A219-like LOC109234545 transcript variant X1 XP_019256114.1	26.10 misc.cytochrome P450	cytochrome P450%2C family 72%2C subfamily A%2C polypeptide 15	50.1.13 Enzyme classification.EC_1 oxidoreductases.EC_1.14 oxidoreductase acting on paired donor with incorporation or reduction of molecular oxygen	Cytochrome P450 CYP72A219 OS=Panax ginseng (sp|h2dh21|c7a29_pangi : 660.0) & Enzyme classification.EC_1 oxidoreductases.EC_1.14 oxidoreductase acting on paired donor with incorporation or reduction of molecular oxygen(50.1.13 : 145.0)	PF00067 Cytochrome P450	IPR001128 Cytochrome P450	AT3G14690
NbL01g05430	pentatricopeptide repeat-containing protein At4g19440 chloroplastic-like LOC107800009 transcript variant X4 XP_016478661.1	35.1.5 not assigned.no ontology.pentatricopeptide (PPR) repeat-containing protein	Unknown	35.1 not assigned.annotated	Pentatricopeptide repeat-containing protein At4g19440, chloroplastic OS=Arabidopsis thaliana (sp|q940a6|pp325_arath : 697.0)	PF13041 PPR repeat family;PF13041 PPR repeat family;PF13041 PPR repeat family;PF13041 PPR repeat family;PF13041 PPR repeat family;PF12854 PPR repeat;PF12854 PPR repeat;PF12854 PPR repeat;PF01535 PPR repeat	IPR002885 Pentatricopeptide repeat;IPR002885 Pentatricopeptide repeat;IPR002885 Pentatricopeptide repeat;IPR002885 Pentatricopeptide repeat;IPR002885 Pentatricopeptide repeat;IPR002885 Pentatricopeptide repeat;IPR002885 Pentatricopeptide repeat;IPR002885 Pentatricopeptide repeat;IPR002885 Pentatricopeptide repeat	AT4G19440
NbL01g05440	lactation elevated protein 1-like LOC107818301 transcript variant X2 XP_016499786.1	35.1 not assigned.no ontology	AFG1-like ATPase family protein	35.2 not assigned.not annotated	no hits & (original description: none)	PF03969 AFG1-like ATPase	IPR005654 ATPase, AFG1-like	AT4G28070
NbL01g05450	probable glycosyltransferase At3g07620 LOC107818317 XP_016499797.1	26.2 misc.UDP glucosyl and glucoronyl transferases	Unknown	35.1 not assigned.annotated	Probable glycosyltransferase At5g03795 OS=Arabidopsis thaliana (sp|q9ffn2|glyt3_arath : 181.0)	PF03016 Exostosin family	IPR040911 Exostosin, GT47 domain	AT4G38040
NbL01g05460	probable glycosyltransferase At3g07620 LOC107818317 XP_016499797.1	26.2 misc.UDP glucosyl and glucoronyl transferases	Unknown	35.2 not assigned.not annotated	no hits & (original description: none)	PF03016 Exostosin family	IPR040911 Exostosin, GT47 domain	AT4G16745
NbL01g05470	tetratricopeptide repeat protein 1-like LOC107818325 transcript variant X1 XP_016499806.1	35.1.27 not assigned.no ontology.tetratricopeptide repeat (TPR)	Tetratricopeptide repeat (TPR)-like superfamily protein	11.5.2.3 Phytohormone action.ethylene.perception and signal transduction.regulatory protein (TRP1) of receptor activity	regulatory protein (TRP1) of ethylene receptor activity	PF13181 Tetratricopeptide repeat	IPR019734 Tetratricopeptide repeat	AT4G30480
NbL01g05480	tetratricopeptide repeat protein 1 LOC104098518 transcript variant X2 XP_009603560.1	35.2 not assigned.unknown	Unknown	35.2 not assigned.not annotated	no hits & (original description: none)	/	/	/
NbL01g05490	5'-nucleotidase domain-containing protein DDB_G0275467 LOC109234551 transcript variant X2 XP_019256124.1	35.1 not assigned.no ontology	HAD-superfamily hydrolase%2C subfamily IG%2C 5'-nucleotidase	35.2 not assigned.not annotated	no hits & (original description: none)	PF05761 5' nucleotidase family	IPR008380 HAD-superfamily hydrolase, subfamily IG, 5'-nucleotidase	AT2G23890
NbL01g05500	5'-nucleotidase domain-containing protein DDB_G0275467 isoform X1 (XP_009626161.1)	35.1 not assigned.no ontology	Unknown	35.2 not assigned.not annotated	no hits & (original description: none)	PF05761 5' nucleotidase family	IPR008380 HAD-superfamily hydrolase, subfamily IG, 5'-nucleotidase	AT2G23890
NbL01g05510	craniofacial development protein 2-like LOC107763713 XP_016437690.1	35.2 not assigned.unknown	Unknown	35.2 not assigned.not annotated	no hits & (original description: none)	/	/	/
[truncated: 56,081 more rows]
