# Supplementary material for: Transcriptional deregulation of stress-growth balance in Nicotiana benthamiana biofactories producing insect sex pheromones
Source: Front Plant Sci. 2022 Oct 26;13:941338. doi: 10.3389/fpls.2022.941338 (PMC9645294; doi:10.3389/fpls.2022.941338)
Supplement: Supplementary file 7 [file DataSheet_4.zip › Supplementary_DataSheet_S4.txt]

BINCODE	NAME	IDENTIFIER	DESCRIPTION
0	control genes
1	PS
1	PS	NbL02g28610	Proteasome maturation factor UMP1
1	PS	NbL04g09100	Proteasome maturation factor UMP1
1	PS	NbL04g15670	Unknown
1	PS	NbL14g16920	acclimation of photosynthesis to environment
1	PS	NbL14g17850	Proteasome maturation factor UMP1
1	PS	NbL19g16440	Proteasome maturation factor UMP1
1.1	PS.lightreaction
1.1.1	PS.lightreaction.photosystem II
1.1.1.1	PS.lightreaction.photosystem II.LHC-II
1.1.1.1	PS.lightreaction.photosystem II.LHC-II	NbL01g08950	chlorophyll A/B binding protein 1
1.1.1.1	PS.lightreaction.photosystem II.LHC-II	NbL01g08960	chlorophyll A/B binding protein 1
1.1.1.1	PS.lightreaction.photosystem II.LHC-II	NbL02g23050	chlorophyll A/B binding protein 1
1.1.1.1	PS.lightreaction.photosystem II.LHC-II	NbL03g15700	Chlorophyll A-B binding family protein
1.1.1.1	PS.lightreaction.photosystem II.LHC-II	NbL03g15710	Chlorophyll A-B binding family protein
1.1.1.1	PS.lightreaction.photosystem II.LHC-II	NbL03g21260	photosystem II light harvesting complex protein 2.3
1.1.1.1	PS.lightreaction.photosystem II.LHC-II	NbL03g21270	photosystem II light harvesting complex protein 2.3
1.1.1.1	PS.lightreaction.photosystem II.LHC-II	NbL04g14590	chlorophyll A/B binding protein 1
1.1.1.1	PS.lightreaction.photosystem II.LHC-II	NbL04g14600	chlorophyll A/B binding protein 1
1.1.1.1	PS.lightreaction.photosystem II.LHC-II	NbL04g17460	chlorophyll A/B binding protein 1
1.1.1.1	PS.lightreaction.photosystem II.LHC-II	NbL04g17470	photosystem II light harvesting complex protein 2.3
1.1.1.1	PS.lightreaction.photosystem II.LHC-II	NbL04g17490	Unknown
1.1.1.1	PS.lightreaction.photosystem II.LHC-II	NbL04g17520	chlorophyll A/B binding protein 1
1.1.1.1	PS.lightreaction.photosystem II.LHC-II	NbL04g17530	chlorophyll A/B-binding protein 2
1.1.1.1	PS.lightreaction.photosystem II.LHC-II	NbL05g08360	light harvesting complex photosystem II
1.1.1.1	PS.lightreaction.photosystem II.LHC-II	NbL05g08370	light harvesting complex photosystem II
1.1.1.1	PS.lightreaction.photosystem II.LHC-II	NbL05g13300	light-harvesting chlorophyll B-binding protein 3
1.1.1.1	PS.lightreaction.photosystem II.LHC-II	NbL06g31180	light harvesting complex of photosystem II 5
1.1.1.1	PS.lightreaction.photosystem II.LHC-II	NbL08g18580	light harvesting complex photosystem II subunit 6
1.1.1.1	PS.lightreaction.photosystem II.LHC-II	NbL09g03330	light-harvesting chlorophyll B-binding protein 3
1.1.1.1	PS.lightreaction.photosystem II.LHC-II	NbL09g03340	light-harvesting chlorophyll B-binding protein 3
1.1.1.1	PS.lightreaction.photosystem II.LHC-II	NbL09g12300	light harvesting complex of photosystem II 5
1.1.1.1	PS.lightreaction.photosystem II.LHC-II	NbL10g04140	photosystem II light harvesting complex protein 2.2
1.1.1.1	PS.lightreaction.photosystem II.LHC-II	NbL10g04150	photosystem II light harvesting complex protein 2.3
1.1.1.1	PS.lightreaction.photosystem II.LHC-II	NbL11g04600	Unknown
1.1.1.1	PS.lightreaction.photosystem II.LHC-II	NbL11g04610	chlorophyll A/B binding protein 1
1.1.1.1	PS.lightreaction.photosystem II.LHC-II	NbL11g04650	chlorophyll A/B binding protein 1
1.1.1.1	PS.lightreaction.photosystem II.LHC-II	NbL11g04660	chlorophyll A/B binding protein 1
1.1.1.1	PS.lightreaction.photosystem II.LHC-II	NbL11g04670	chlorophyll A/B binding protein 1
1.1.1.1	PS.lightreaction.photosystem II.LHC-II	NbL11g04680	Unknown
1.1.1.1	PS.lightreaction.photosystem II.LHC-II	NbL11g04690	chlorophyll A/B binding protein 1
1.1.1.1	PS.lightreaction.photosystem II.LHC-II	NbL11g21560	photosystem II light harvesting complex protein 2.3
1.1.1.1	PS.lightreaction.photosystem II.LHC-II	NbL11g21570	photosystem II light harvesting complex protein 2.3
1.1.1.1	PS.lightreaction.photosystem II.LHC-II	NbL14g03870	photosystem II light harvesting complex protein 2.2
1.1.1.1	PS.lightreaction.photosystem II.LHC-II	NbL14g03880	photosystem II light harvesting complex protein 2.3
1.1.1.1	PS.lightreaction.photosystem II.LHC-II	NbL14g18060	chlorophyll A/B binding protein 1
1.1.1.1	PS.lightreaction.photosystem II.LHC-II	NbL14g18070	chlorophyll A/B binding protein 1
1.1.1.1	PS.lightreaction.photosystem II.LHC-II	NbL15g25070	light-harvesting chlorophyll B-binding protein 3
1.1.1.1	PS.lightreaction.photosystem II.LHC-II	NbL17g28860	Unknown
1.1.1.1	PS.lightreaction.photosystem II.LHC-II	NbL18g07000	chlorophyll A/B binding protein 1
1.1.1.1	PS.lightreaction.photosystem II.LHC-II	NbL18g07010	chlorophyll A/B binding protein 1
1.1.1.1	PS.lightreaction.photosystem II.LHC-II	NbL18g17110	light harvesting complex photosystem II subunit 6
1.1.1.1	PS.lightreaction.photosystem II.LHC-II	NbL18g17120	light harvesting complex photosystem II subunit 6
1.1.1.1	PS.lightreaction.photosystem II.LHC-II	NbL19g10420	light harvesting complex photosystem II
1.1.1.1	PS.lightreaction.photosystem II.LHC-II	NbL19g10430	light harvesting complex photosystem II
1.1.1.1	PS.lightreaction.photosystem II.LHC-II	NbL19g26870	chlorophyll A/B binding protein 1
1.1.1.2	PS.lightreaction.photosystem II.PSII polypeptide subunits
1.1.1.2	PS.lightreaction.photosystem II.PSII polypeptide subunits	NbL00g00290	photosystem II reaction center protein A
1.1.1.2	PS.lightreaction.photosystem II.PSII polypeptide subunits	NbL00g00530	photosystem II reaction center protein D
1.1.1.2	PS.lightreaction.photosystem II.PSII polypeptide subunits	NbL00g00540	photosystem II reaction center protein D
1.1.1.2	PS.lightreaction.photosystem II.PSII polypeptide subunits	NbL00g00830	photosystem II reaction center protein B
1.1.1.2	PS.lightreaction.photosystem II.PSII polypeptide subunits	NbL00g00840	photosystem II reaction center protein B
1.1.1.2	PS.lightreaction.photosystem II.PSII polypeptide subunits	NbL00g00940	photosystem II reaction center protein B
1.1.1.2	PS.lightreaction.photosystem II.PSII polypeptide subunits	NbL00g00950	photosystem II reaction center protein B
1.1.1.2	PS.lightreaction.photosystem II.PSII polypeptide subunits	NbL00g01140	photosystem II reaction center protein C
1.1.1.2	PS.lightreaction.photosystem II.PSII polypeptide subunits	NbL00g01150	photosystem II reaction center protein C
1.1.1.2	PS.lightreaction.photosystem II.PSII polypeptide subunits	NbL00g01880	photosystem II reaction center protein A
1.1.1.2	PS.lightreaction.photosystem II.PSII polypeptide subunits	NbL00g01890	photosystem II reaction center protein A
1.1.1.2	PS.lightreaction.photosystem II.PSII polypeptide subunits	NbL01g09010	PsbQ-like 1
1.1.1.2	PS.lightreaction.photosystem II.PSII polypeptide subunits	NbL01g14930	PsbQ-like 2
1.1.1.2	PS.lightreaction.photosystem II.PSII polypeptide subunits	NbL01g24010	Photosystem II reaction center PsbP family protein
1.1.1.2	PS.lightreaction.photosystem II.PSII polypeptide subunits	NbL02g05290	photosystem II subunit X
1.1.1.2	PS.lightreaction.photosystem II.PSII polypeptide subunits	NbL02g05300	photosystem II subunit X
1.1.1.2	PS.lightreaction.photosystem II.PSII polypeptide subunits	NbL02g13770	photosystem II subunit O-2
1.1.1.2	PS.lightreaction.photosystem II.PSII polypeptide subunits	NbL02g13780	photosystem II subunit O-2
1.1.1.2	PS.lightreaction.photosystem II.PSII polypeptide subunits	NbL02g15960	PS II oxygen-evolving complex 1
1.1.1.2	PS.lightreaction.photosystem II.PSII polypeptide subunits	NbL02g15970	photosystem II subunit O-2
1.1.1.2	PS.lightreaction.photosystem II.PSII polypeptide subunits	NbL02g27080	photosystem II subunit Q-2
1.1.1.2	PS.lightreaction.photosystem II.PSII polypeptide subunits	NbL02g27090	photosystem II subunit Q-2
1.1.1.2	PS.lightreaction.photosystem II.PSII polypeptide subunits	NbL03g03540	Photosystem II reaction center PsbP family protein
1.1.1.2	PS.lightreaction.photosystem II.PSII polypeptide subunits	NbL03g23370	photosystem II family protein
1.1.1.2	PS.lightreaction.photosystem II.PSII polypeptide subunits	NbL03g23380	photosystem II family protein
1.1.1.2	PS.lightreaction.photosystem II.PSII polypeptide subunits	NbL04g04690	photosystem II reaction center PSB28 protein
1.1.1.2	PS.lightreaction.photosystem II.PSII polypeptide subunits	NbL04g04700	photosystem II reaction center PSB28 protein
1.1.1.2	PS.lightreaction.photosystem II.PSII polypeptide subunits	NbL04g10480	PsbP-like protein 2
1.1.1.2	PS.lightreaction.photosystem II.PSII polypeptide subunits	NbL04g12470	Unknown
1.1.1.2	PS.lightreaction.photosystem II.PSII polypeptide subunits	NbL04g22400	PsbP-like protein 1
1.1.1.2	PS.lightreaction.photosystem II.PSII polypeptide subunits	NbL05g03550	Unknown
1.1.1.2	PS.lightreaction.photosystem II.PSII polypeptide subunits	NbL05g03600	Unknown
1.1.1.2	PS.lightreaction.photosystem II.PSII polypeptide subunits	NbL05g06820	photosystem II reaction center protein C
1.1.1.2	PS.lightreaction.photosystem II.PSII polypeptide subunits	NbL05g06830	photosystem II reaction center protein C
1.1.1.2	PS.lightreaction.photosystem II.PSII polypeptide subunits	NbL05g07260	one helix protein
1.1.1.2	PS.lightreaction.photosystem II.PSII polypeptide subunits	NbL05g17280	photosystem II subunit P-1
1.1.1.2	PS.lightreaction.photosystem II.PSII polypeptide subunits	NbL05g17380	photosystem II subunit P-1
1.1.1.2	PS.lightreaction.photosystem II.PSII polypeptide subunits	NbL06g10900	photosystem II BY
1.1.1.2	PS.lightreaction.photosystem II.PSII polypeptide subunits	NbL06g10910	photosystem II BY
1.1.1.2	PS.lightreaction.photosystem II.PSII polypeptide subunits	NbL06g11680	Unknown
1.1.1.2	PS.lightreaction.photosystem II.PSII polypeptide subunits	NbL06g15600	Unknown
1.1.1.2	PS.lightreaction.photosystem II.PSII polypeptide subunits	NbL06g18210	low psii accumulation2
1.1.1.2	PS.lightreaction.photosystem II.PSII polypeptide subunits	NbL07g00130	photosystem II reaction center protein C
1.1.1.2	PS.lightreaction.photosystem II.PSII polypeptide subunits	NbL07g14810	photosystem II reaction center protein A
1.1.1.2	PS.lightreaction.photosystem II.PSII polypeptide subunits	NbL07g20020	photosystem II reaction center protein D
1.1.1.2	PS.lightreaction.photosystem II.PSII polypeptide subunits	NbL08g06460	Photosystem II reaction center PsbP family protein
1.1.1.2	PS.lightreaction.photosystem II.PSII polypeptide subunits	NbL08g20090	Unknown
1.1.1.2	PS.lightreaction.photosystem II.PSII polypeptide subunits	NbL08g20100	Unknown
1.1.1.2	PS.lightreaction.photosystem II.PSII polypeptide subunits	NbL09g03920	photosystem II subunit R
1.1.1.2	PS.lightreaction.photosystem II.PSII polypeptide subunits	NbL09g09650	Unknown
1.1.1.2	PS.lightreaction.photosystem II.PSII polypeptide subunits	NbL09g11460	thylakoid lumenal protein (Mog1/PsbP/DUF1795-like photosystem II reaction center PsbP family protein)
1.1.1.2	PS.lightreaction.photosystem II.PSII polypeptide subunits	NbL09g17650	photosystem II reaction center W
1.1.1.2	PS.lightreaction.photosystem II.PSII polypeptide subunits	NbL09g22640	Unknown
1.1.1.2	PS.lightreaction.photosystem II.PSII polypeptide subunits	NbL10g02730	Unknown
1.1.1.2	PS.lightreaction.photosystem II.PSII polypeptide subunits	NbL10g02740	Unknown
1.1.1.2	PS.lightreaction.photosystem II.PSII polypeptide subunits	NbL10g08910	photosystem II subunit P-1
1.1.1.2	PS.lightreaction.photosystem II.PSII polypeptide subunits	NbL10g21410	PsbP domain protein (Mog1/PsbP/DUF1795-like photosystem II reaction center PsbP family protein)
1.1.1.2	PS.lightreaction.photosystem II.PSII polypeptide subunits	NbL11g02020	photosystem II reaction center protein A
1.1.1.2	PS.lightreaction.photosystem II.PSII polypeptide subunits	NbL11g06860	Unknown
1.1.1.2	PS.lightreaction.photosystem II.PSII polypeptide subunits	NbL11g08920	Unknown
1.1.1.2	PS.lightreaction.photosystem II.PSII polypeptide subunits	NbL11g12560	Unknown
1.1.1.2	PS.lightreaction.photosystem II.PSII polypeptide subunits	NbL11g14810	Photosystem II reaction center PsbP family protein
1.1.1.2	PS.lightreaction.photosystem II.PSII polypeptide subunits	NbL11g22500	photosystem II subunit P-1
1.1.1.2	PS.lightreaction.photosystem II.PSII polypeptide subunits	NbL11g22510	Unknown
1.1.1.2	PS.lightreaction.photosystem II.PSII polypeptide subunits	NbL12g04830	photosystem II reaction center protein C
1.1.1.2	PS.lightreaction.photosystem II.PSII polypeptide subunits	NbL12g08530	photosystem II reaction center protein B
1.1.1.2	PS.lightreaction.photosystem II.PSII polypeptide subunits	NbL12g19710	photosystem II subunit P-1
1.1.1.2	PS.lightreaction.photosystem II.PSII polypeptide subunits	NbL13g09830	Chlorophyll A-B binding family protein
1.1.1.2	PS.lightreaction.photosystem II.PSII polypeptide subunits	NbL13g09840	Unknown
1.1.1.2	PS.lightreaction.photosystem II.PSII polypeptide subunits	NbL13g15510	Photosystem II reaction center PsbP family protein
1.1.1.2	PS.lightreaction.photosystem II.PSII polypeptide subunits	NbL13g18290	photosystem II reaction center protein B
1.1.1.2	PS.lightreaction.photosystem II.PSII polypeptide subunits	NbL14g03090	Unknown
1.1.1.2	PS.lightreaction.photosystem II.PSII polypeptide subunits	NbL14g03100	Unknown
1.1.1.2	PS.lightreaction.photosystem II.PSII polypeptide subunits	NbL14g09710	thylakoid lumenal protein (Mog1/PsbP/DUF1795-like photosystem II reaction center PsbP family protein)
1.1.1.2	PS.lightreaction.photosystem II.PSII polypeptide subunits	NbL14g09720	thylakoid lumenal protein (Mog1/PsbP/DUF1795-like photosystem II reaction center PsbP family protein)
1.1.1.2	PS.lightreaction.photosystem II.PSII polypeptide subunits	NbL14g19230	PsbP-like protein 2
1.1.1.2	PS.lightreaction.photosystem II.PSII polypeptide subunits	NbL14g34150	Unknown
1.1.1.2	PS.lightreaction.photosystem II.PSII polypeptide subunits	NbL14g34160	Unknown
1.1.1.2	PS.lightreaction.photosystem II.PSII polypeptide subunits	NbL15g09780	photosystem II reaction center protein B
1.1.1.2	PS.lightreaction.photosystem II.PSII polypeptide subunits	NbL15g18510	PS II oxygen-evolving complex 1
1.1.1.2	PS.lightreaction.photosystem II.PSII polypeptide subunits	NbL15g18520	PS II oxygen-evolving complex 1
1.1.1.2	PS.lightreaction.photosystem II.PSII polypeptide subunits	NbL15g29690	photosystem II family protein
1.1.1.2	PS.lightreaction.photosystem II.PSII polypeptide subunits	NbL16g14410	Unknown
1.1.1.2	PS.lightreaction.photosystem II.PSII polypeptide subunits	NbL16g14420	Unknown
1.1.1.2	PS.lightreaction.photosystem II.PSII polypeptide subunits	NbL16g22240	low psii accumulation2
1.1.1.2	PS.lightreaction.photosystem II.PSII polypeptide subunits	NbL17g04320	PsbP domain protein (Mog1/PsbP/DUF1795-like photosystem II reaction center PsbP family protein)
1.1.1.2	PS.lightreaction.photosystem II.PSII polypeptide subunits	NbL17g04500	photosystem II reaction center protein A
1.1.1.2	PS.lightreaction.photosystem II.PSII polypeptide subunits	NbL17g04510	photosystem II reaction center protein A
1.1.1.2	PS.lightreaction.photosystem II.PSII polypeptide subunits	NbL17g07120	Unknown
1.1.1.2	PS.lightreaction.photosystem II.PSII polypeptide subunits	NbL17g07130	Unknown
1.1.1.2	PS.lightreaction.photosystem II.PSII polypeptide subunits	NbL17g17450	photosystem II subunit R
1.1.1.2	PS.lightreaction.photosystem II.PSII polypeptide subunits	NbL17g20620	photosystem II reaction center protein B
1.1.1.2	PS.lightreaction.photosystem II.PSII polypeptide subunits	NbL17g26920	Photosystem II reaction center PsbP family protein
1.1.1.2	PS.lightreaction.photosystem II.PSII polypeptide subunits	NbL19g03370	PsbP-like protein 1
1.1.1.2	PS.lightreaction.photosystem II.PSII polypeptide subunits	NbL19g09170	one helix protein
1.1.1.2	PS.lightreaction.photosystem II.PSII polypeptide subunits	NbL19g22050	photosystem II subunit Q-2
1.1.1.2	PS.lightreaction.photosystem II.PSII polypeptide subunits	NbL19g24900	photosystem II reaction center protein A
1.1.1.3	PS.lightreaction.photosystem II.biogenesis
1.1.1.3	PS.lightreaction.photosystem II.biogenesis	NbL03g07830	photosystem II stability/assembly factor%2C chloroplast (HCF136)
1.1.1.3	PS.lightreaction.photosystem II.biogenesis	NbL13g20210	photosystem II stability/assembly factor%2C chloroplast (HCF136)
1.1.1.4	PS.lightreaction.photosystem II.LHC biogenesis
1.1.2	PS.lightreaction.photosystem I
1.1.2	PS.lightreaction.photosystem I	NbL03g19180	APO RNA-binding protein (DUF794)
1.1.2.1	PS.lightreaction.photosystem I.LHC-I
1.1.2.1	PS.lightreaction.photosystem I.LHC-I	NbL01g07700	PSI type III chlorophyll a/b-binding protein
1.1.2.1	PS.lightreaction.photosystem I.LHC-I	NbL01g07710	PSI type III chlorophyll a/b-binding protein
1.1.2.1	PS.lightreaction.photosystem I.LHC-I	NbL03g11590	Unknown
1.1.2.1	PS.lightreaction.photosystem I.LHC-I	NbL04g19360	one-helix protein 2
1.1.2.1	PS.lightreaction.photosystem I.LHC-I	NbL04g19370	Unknown
1.1.2.1	PS.lightreaction.photosystem I.LHC-I	NbL06g07250	light-harvesting chlorophyll-protein complex I subunit A4
1.1.2.1	PS.lightreaction.photosystem I.LHC-I	NbL06g26660	PSI type III chlorophyll a/b-binding protein
1.1.2.1	PS.lightreaction.photosystem I.LHC-I	NbL09g03530	PSI type III chlorophyll a/b-binding protein
1.1.2.1	PS.lightreaction.photosystem I.LHC-I	NbL09g15720	light-harvesting chlorophyll-protein complex I subunit A4
1.1.2.1	PS.lightreaction.photosystem I.LHC-I	NbL10g04730	PSI type II chlorophyll a/b-binding protein (Lhca2*1)
1.1.2.1	PS.lightreaction.photosystem I.LHC-I	NbL10g04740	PSI type II chlorophyll a/b-binding protein (Lhca2*1)
1.1.2.1	PS.lightreaction.photosystem I.LHC-I	NbL10g05160	chlorophyll a-b binding protein 6
1.1.2.1	PS.lightreaction.photosystem I.LHC-I	NbL10g05170	chlorophyll a-b binding protein 6
1.1.2.1	PS.lightreaction.photosystem I.LHC-I	NbL10g10470	chlorophyll a-b binding protein 6
1.1.2.1	PS.lightreaction.photosystem I.LHC-I	NbL10g10480	Unknown
1.1.2.1	PS.lightreaction.photosystem I.LHC-I	NbL12g19620	chlorophyll a-b binding protein 6
1.1.2.1	PS.lightreaction.photosystem I.LHC-I	NbL12g23730	chlorophyll a-b binding protein 6
1.1.2.1	PS.lightreaction.photosystem I.LHC-I	NbL12g23740	chlorophyll a-b binding protein 6
1.1.2.1	PS.lightreaction.photosystem I.LHC-I	NbL13g24440	one-helix protein 2
1.1.2.1	PS.lightreaction.photosystem I.LHC-I	NbL14g03270	PSI type II chlorophyll a/b-binding protein (Lhca2*1)
1.1.2.1	PS.lightreaction.photosystem I.LHC-I	NbL14g03280	PSI type II chlorophyll a/b-binding protein (Lhca2*1)
1.1.2.1	PS.lightreaction.photosystem I.LHC-I	NbL14g06370	light-harvesting chlorophyll-protein complex I subunit A4
1.1.2.1	PS.lightreaction.photosystem I.LHC-I	NbL14g13860	PSI type III chlorophyll a/b-binding protein
1.1.2.1	PS.lightreaction.photosystem I.LHC-I	NbL14g13870	PSI type III chlorophyll a/b-binding protein
1.1.2.1	PS.lightreaction.photosystem I.LHC-I	NbL14g22930	photosystem I light harvesting complex protein
1.1.2.1	PS.lightreaction.photosystem I.LHC-I	NbL14g22940	Unknown
1.1.2.1	PS.lightreaction.photosystem I.LHC-I	NbL15g05900	photosystem I light harvesting complex protein
1.1.2.1	PS.lightreaction.photosystem I.LHC-I	NbL15g05930	photosystem I light harvesting complex protein
1.1.2.1	PS.lightreaction.photosystem I.LHC-I	NbL15g05940	photosystem I light harvesting complex protein
1.1.2.1	PS.lightreaction.photosystem I.LHC-I	NbL16g25320	light-harvesting chlorophyll-protein complex I subunit A4
1.1.2.1	PS.lightreaction.photosystem I.LHC-I	NbL16g25330	light-harvesting chlorophyll-protein complex I subunit A4
1.1.2.1	PS.lightreaction.photosystem I.LHC-I	NbL17g18280	photosystem I light harvesting complex protein 5
1.1.2.2	PS.lightreaction.photosystem I.PSI polypeptide subunits
1.1.2.2	PS.lightreaction.photosystem I.PSI polypeptide subunits	NbL00g01160	Photosystem I%2C PsaA/PsaB protein
1.1.2.2	PS.lightreaction.photosystem I.PSI polypeptide subunits	NbL00g01170	Photosystem I%2C PsaA/PsaB protein
1.1.2.2	PS.lightreaction.photosystem I.PSI polypeptide subunits	NbL01g09880	photosystem I subunit G
1.1.2.2	PS.lightreaction.photosystem I.PSI polypeptide subunits	NbL01g09890	photosystem I subunit G
1.1.2.2	PS.lightreaction.photosystem I.PSI polypeptide subunits	NbL01g09910	photosystem I subunit G
1.1.2.2	PS.lightreaction.photosystem I.PSI polypeptide subunits	NbL01g11530	photosystem I reaction center subunit PSI-N%2C chloroplast%2C putative / PSI-N%2C putative (PSAN)
1.1.2.2	PS.lightreaction.photosystem I.PSI polypeptide subunits	NbL02g06960	photosystem I subunit K
1.1.2.2	PS.lightreaction.photosystem I.PSI polypeptide subunits	NbL02g06970	photosystem I subunit K
1.1.2.2	PS.lightreaction.photosystem I.PSI polypeptide subunits	NbL02g12690	photosystem I subunit F
1.1.2.2	PS.lightreaction.photosystem I.PSI polypeptide subunits	NbL02g12700	photosystem I subunit F
1.1.2.2	PS.lightreaction.photosystem I.PSI polypeptide subunits	NbL02g21870	photosystem I subunit F
1.1.2.2	PS.lightreaction.photosystem I.PSI polypeptide subunits	NbL02g21880	photosystem I subunit F
1.1.2.2	PS.lightreaction.photosystem I.PSI polypeptide subunits	NbL03g07000	Unknown
1.1.2.2	PS.lightreaction.photosystem I.PSI polypeptide subunits	NbL04g00900	photosystem I subunit O
1.1.2.2	PS.lightreaction.photosystem I.PSI polypeptide subunits	NbL04g21560	photosystem I subunit H2
1.1.2.2	PS.lightreaction.photosystem I.PSI polypeptide subunits	NbL05g03520	Unknown
1.1.2.2	PS.lightreaction.photosystem I.PSI polypeptide subunits	NbL05g03530	Unknown
1.1.2.2	PS.lightreaction.photosystem I.PSI polypeptide subunits	NbL05g03560	Photosystem I%2C PsaA/PsaB protein
1.1.2.2	PS.lightreaction.photosystem I.PSI polypeptide subunits	NbL05g03570	Photosystem I%2C PsaA/PsaB protein
1.1.2.2	PS.lightreaction.photosystem I.PSI polypeptide subunits	NbL05g03590	Photosystem I%2C PsaA/PsaB protein
1.1.2.2	PS.lightreaction.photosystem I.PSI polypeptide subunits	NbL05g23340	photosystem I P subunit
1.1.2.2	PS.lightreaction.photosystem I.PSI polypeptide subunits	NbL05g26560	Unknown
1.1.2.2	PS.lightreaction.photosystem I.PSI polypeptide subunits	NbL06g02790	photosystem I subunit H2
1.1.2.2	PS.lightreaction.photosystem I.PSI polypeptide subunits	NbL06g11670	Photosystem I%2C PsaA/PsaB protein
1.1.2.2	PS.lightreaction.photosystem I.PSI polypeptide subunits	NbL06g17570	Photosystem I%2C PsaA/PsaB protein
1.1.2.2	PS.lightreaction.photosystem I.PSI polypeptide subunits	NbL06g29960	photosystem I subunit H2
1.1.2.2	PS.lightreaction.photosystem I.PSI polypeptide subunits	NbL07g00140	Photosystem I%2C PsaA/PsaB protein
1.1.2.2	PS.lightreaction.photosystem I.PSI polypeptide subunits	NbL07g00150	Photosystem I%2C PsaA/PsaB protein
1.1.2.2	PS.lightreaction.photosystem I.PSI polypeptide subunits	NbL09g02000	photosystem I subunit D-2
1.1.2.2	PS.lightreaction.photosystem I.PSI polypeptide subunits	NbL09g02010	photosystem I subunit D-2
1.1.2.2	PS.lightreaction.photosystem I.PSI polypeptide subunits	NbL09g13420	photosystem I subunit H-1
1.1.2.2	PS.lightreaction.photosystem I.PSI polypeptide subunits	NbL09g14270	photosystem I subunit O
1.1.2.2	PS.lightreaction.photosystem I.PSI polypeptide subunits	NbL09g16550	photosystem I subunit l
1.1.2.2	PS.lightreaction.photosystem I.PSI polypeptide subunits	NbL09g17270	Unknown
1.1.2.2	PS.lightreaction.photosystem I.PSI polypeptide subunits	NbL10g24010	photosystem I P subunit
1.1.2.2	PS.lightreaction.photosystem I.PSI polypeptide subunits	NbL12g04840	Photosystem I%2C PsaA/PsaB protein
1.1.2.2	PS.lightreaction.photosystem I.PSI polypeptide subunits	NbL12g04990	photosystem I subunit F
1.1.2.2	PS.lightreaction.photosystem I.PSI polypeptide subunits	NbL12g05000	photosystem I subunit F
1.1.2.2	PS.lightreaction.photosystem I.PSI polypeptide subunits	NbL12g12300	Unknown
1.1.2.2	PS.lightreaction.photosystem I.PSI polypeptide subunits	NbL12g12310	photosystem I subunit F
1.1.2.2	PS.lightreaction.photosystem I.PSI polypeptide subunits	NbL13g00120	Unknown
1.1.2.2	PS.lightreaction.photosystem I.PSI polypeptide subunits	NbL13g04200	Unknown
1.1.2.2	PS.lightreaction.photosystem I.PSI polypeptide subunits	NbL13g04210	Photosystem I%2C PsaA/PsaB protein
1.1.2.2	PS.lightreaction.photosystem I.PSI polypeptide subunits	NbL13g09020	photosystem I subunit D-2
1.1.2.2	PS.lightreaction.photosystem I.PSI polypeptide subunits	NbL13g09050	photosystem I subunit D-2
1.1.2.2	PS.lightreaction.photosystem I.PSI polypeptide subunits	NbL14g05250	photosystem I subunit O
1.1.2.2	PS.lightreaction.photosystem I.PSI polypeptide subunits	NbL14g07190	photosystem I subunit l
1.1.2.2	PS.lightreaction.photosystem I.PSI polypeptide subunits	NbL14g08030	Unknown
1.1.2.2	PS.lightreaction.photosystem I.PSI polypeptide subunits	NbL14g25990	photosystem I subunit K
1.1.2.2	PS.lightreaction.photosystem I.PSI polypeptide subunits	NbL14g28080	photosystem I subunit O
1.1.2.2	PS.lightreaction.photosystem I.PSI polypeptide subunits	NbL15g13930	photosystem I subunit K
1.1.2.2	PS.lightreaction.photosystem I.PSI polypeptide subunits	NbL16g09260	photosystem I subunit H-1
1.1.2.2	PS.lightreaction.photosystem I.PSI polypeptide subunits	NbL17g06840	Unknown
1.1.2.2	PS.lightreaction.photosystem I.PSI polypeptide subunits	NbL18g05980	photosystem I subunit G
1.1.2.2	PS.lightreaction.photosystem I.PSI polypeptide subunits	NbL19g04690	photosystem I subunit H2
1.1.2.3	PS.lightreaction.photosystem I.biogenesis
1.1.3	PS.lightreaction.cytochrome b6/f
1.1.3	PS.lightreaction.cytochrome b6/f	NbL03g08220	cofactor assembly%2C complex C (B6F)
1.1.3	PS.lightreaction.cytochrome b6/f	NbL06g27430	photosynthetic electron transfer C
1.1.3	PS.lightreaction.cytochrome b6/f	NbL10g03640	photosynthetic electron transfer C
1.1.3	PS.lightreaction.cytochrome b6/f	NbL13g20450	cofactor assembly%2C complex C (B6F)
1.1.3	PS.lightreaction.cytochrome b6/f	NbL18g18440	cytochrome b6f complex subunit (petM)
1.1.3	PS.lightreaction.cytochrome b6/f	NbL18g18450	cytochrome b6f complex subunit (petM)
1.1.3.1	PS.lightreaction.cytochrome b6/f.iron sulfur subunit
1.1.3.2	PS.lightreaction.cytochrome b6/f.subunit 4 (PETD)
1.1.3.3	PS.lightreaction.cytochrome b6/f.cytochrome b6 (CYB6)
1.1.3.3	PS.lightreaction.cytochrome b6/f.cytochrome b6 (CYB6)	NbL04g21540	photosynthetic electron transfer B
1.1.3.4	PS.lightreaction.cytochrome b6/f.apocytochrome f (CYF)
1.1.3.4	PS.lightreaction.cytochrome b6/f.apocytochrome f (CYF)	NbL08g18490	photosynthetic electron transfer A
1.1.3.4	PS.lightreaction.cytochrome b6/f.apocytochrome f (CYF)	NbL09g00430	photosynthetic electron transfer A
1.1.3.4	PS.lightreaction.cytochrome b6/f.apocytochrome f (CYF)	NbL12g21640	Unknown
1.1.3.5	PS.lightreaction.cytochrome b6/f.biogenesis
1.1.4	PS.lightreaction.ATP synthase
1.1.4	PS.lightreaction.ATP synthase	NbL03g23890	ATP synthase protein I-like protein
1.1.4	PS.lightreaction.ATP synthase	NbL06g26970	Unknown
1.1.4	PS.lightreaction.ATP synthase	NbL10g03280	ATP synthase protein I-like protein
1.1.4	PS.lightreaction.ATP synthase	NbL10g03290	Unknown
1.1.4	PS.lightreaction.ATP synthase	NbL10g16500	ATP synthase protein I-like protein
1.1.4	PS.lightreaction.ATP synthase	NbL15g28570	ATP synthase protein I-like protein
1.1.4.1	PS.lightreaction.ATP synthase.alpha subunit
1.1.4.1	PS.lightreaction.ATP synthase.alpha subunit	NbL05g03480	ATP synthase subunit alpha
1.1.4.1	PS.lightreaction.ATP synthase.alpha subunit	NbL05g03490	ATP synthase subunit alpha
1.1.4.1	PS.lightreaction.ATP synthase.alpha subunit	NbL10g20910	ATP synthase subunit alpha
1.1.4.1	PS.lightreaction.ATP synthase.alpha subunit	NbL11g06430	ATP synthase subunit alpha
1.1.4.1	PS.lightreaction.ATP synthase.alpha subunit	NbL12g12480	ATP synthase subunit alpha
1.1.4.1	PS.lightreaction.ATP synthase.alpha subunit	NbL17g20080	Unknown
1.1.4.2	PS.lightreaction.ATP synthase.beta subunit
1.1.4.2	PS.lightreaction.ATP synthase.beta subunit	NbL05g03580	ATP synthase subunit beta
1.1.4.2	PS.lightreaction.ATP synthase.beta subunit	NbL06g11660	ATP synthase subunit beta
1.1.4.2	PS.lightreaction.ATP synthase.beta subunit	NbL07g22600	ATP synthase subunit beta
1.1.4.2	PS.lightreaction.ATP synthase.beta subunit	NbL09g09250	ATP synthase subunit beta
1.1.4.2	PS.lightreaction.ATP synthase.beta subunit	NbL11g17100	ATP synthase subunit beta
1.1.4.2	PS.lightreaction.ATP synthase.beta subunit	NbL14g05740	ATP synthase subunit beta
1.1.4.2	PS.lightreaction.ATP synthase.beta subunit	NbL15g05860	ATP synthase subunit beta
1.1.4.3	PS.lightreaction.ATP synthase.epsilon chain
1.1.4.3	PS.lightreaction.ATP synthase.epsilon chain	NbL11g17100	ATP synthase subunit beta
1.1.4.3	PS.lightreaction.ATP synthase.epsilon chain	NbL14g05720	ATP synthase epsilon chain
1.1.4.3	PS.lightreaction.ATP synthase.epsilon chain	NbL14g05730	ATP synthase epsilon chain
1.1.4.4	PS.lightreaction.ATP synthase.gamma chain
1.1.4.4	PS.lightreaction.ATP synthase.gamma chain	NbL02g27630	ATPase%2C F1 complex%2C gamma subunit protein
1.1.4.4	PS.lightreaction.ATP synthase.gamma chain	NbL02g27640	ATPase%2C F1 complex%2C gamma subunit protein
1.1.4.4	PS.lightreaction.ATP synthase.gamma chain	NbL09g03720	ATPase%2C F1 complex%2C gamma subunit protein
1.1.4.4	PS.lightreaction.ATP synthase.gamma chain	NbL19g12340	ATPase%2C F1 complex%2C gamma subunit protein
1.1.4.4	PS.lightreaction.ATP synthase.gamma chain	NbL19g12350	ATPase%2C F1 complex%2C gamma subunit protein
1.1.4.5	PS.lightreaction.ATP synthase.subunit C
1.1.4.6	PS.lightreaction.ATP synthase.chloroplastic subunit a
1.1.4.6	PS.lightreaction.ATP synthase.chloroplastic subunit a	NbL00g04320	ATPase%2C F0 complex%2C subunit A protein
1.1.4.6	PS.lightreaction.ATP synthase.chloroplastic subunit a	NbL16g07960	ATPase%2C F0 complex%2C subunit A protein
1.1.4.7	PS.lightreaction.ATP synthase.delta chain
1.1.4.7	PS.lightreaction.ATP synthase.delta chain	NbL01g25990	F-type H+-transporting ATPase subunit delta
1.1.4.7	PS.lightreaction.ATP synthase.delta chain	NbL01g26000	F-type H+-transporting ATPase subunit delta
1.1.4.7	PS.lightreaction.ATP synthase.delta chain	NbL04g19690	F-type H+-transporting ATPase subunit delta
1.1.4.7	PS.lightreaction.ATP synthase.delta chain	NbL04g19700	F-type H+-transporting ATPase subunit delta
1.1.4.8	PS.lightreaction.ATP synthase.subunit B (ATPF)
1.1.4.9	PS.lightreaction.ATP synthase.subunit B_ (ATPX)
1.1.4.9	PS.lightreaction.ATP synthase.subunit B_ (ATPX)	NbL07g18550	ATPase%2C F0 complex%2C subunit B/B'%2C bacterial/chloroplast
1.1.4.9	PS.lightreaction.ATP synthase.subunit B_ (ATPX)	NbL07g18560	ATPase%2C F0 complex%2C subunit B/B'%2C bacterial/chloroplast
1.1.4.9	PS.lightreaction.ATP synthase.subunit B_ (ATPX)	NbL09g11000	ATPase%2C F0 complex%2C subunit B/B'%2C bacterial/chloroplast
1.1.4.9	PS.lightreaction.ATP synthase.subunit B_ (ATPX)	NbL17g08030	ATPase%2C F0 complex%2C subunit B/B'%2C bacterial/chloroplast
1.1.5	PS.lightreaction.other electron carrier (ox/red)
1.1.5	PS.lightreaction.other electron carrier (ox/red)	NbL02g21480	Cytochrome c
1.1.5	PS.lightreaction.other electron carrier (ox/red)	NbL12g11890	Cytochrome c
1.1.5.1	PS.lightreaction.other electron carrier (ox/red).plastocyanin
1.1.5.1	PS.lightreaction.other electron carrier (ox/red).plastocyanin	NbL02g03870	Cupredoxin superfamily protein
1.1.5.1	PS.lightreaction.other electron carrier (ox/red).plastocyanin	NbL02g03880	Cupredoxin superfamily protein
1.1.5.1	PS.lightreaction.other electron carrier (ox/red).plastocyanin	NbL03g16850	Cupredoxin superfamily protein
1.1.5.1	PS.lightreaction.other electron carrier (ox/red).plastocyanin	NbL16g29580	Cupredoxin superfamily protein
1.1.5.1	PS.lightreaction.other electron carrier (ox/red).plastocyanin	NbL17g30070	Cupredoxin superfamily protein
1.1.5.2	PS.lightreaction.other electron carrier (ox/red).ferredoxin
1.1.5.2	PS.lightreaction.other electron carrier (ox/red).ferredoxin	NbL09g15480	Unknown
1.1.5.2	PS.lightreaction.other electron carrier (ox/red).ferredoxin	NbL10g27550	hypothetical protein
1.1.5.2	PS.lightreaction.other electron carrier (ox/red).ferredoxin	NbL10g30200	NDH-dependent cyclic electron flow 1
1.1.5.2	PS.lightreaction.other electron carrier (ox/red).ferredoxin	NbL13g07310	ferredoxin-like protein
1.1.5.2	PS.lightreaction.other electron carrier (ox/red).ferredoxin	NbL14g06110	hypothetical protein
1.1.5.2	PS.lightreaction.other electron carrier (ox/red).ferredoxin	NbL17g07230	Unknown
1.1.5.2	PS.lightreaction.other electron carrier (ox/red).ferredoxin	NbL19g06860	2Fe-2S ferredoxin-like superfamily protein
1.1.5.3	PS.lightreaction.other electron carrier (ox/red).ferredoxin reductase
1.1.5.3	PS.lightreaction.other electron carrier (ox/red).ferredoxin reductase	NbL02g16940	ferredoxin-NADP[+]-oxidoreductase 2
1.1.5.3	PS.lightreaction.other electron carrier (ox/red).ferredoxin reductase	NbL08g15950	Pyridine nucleotide-disulfide oxidoreductase family protein
1.1.5.3	PS.lightreaction.other electron carrier (ox/red).ferredoxin reductase	NbL12g09390	ferredoxin-NADP[+]-oxidoreductase 2
1.1.5.3	PS.lightreaction.other electron carrier (ox/red).ferredoxin reductase	NbL18g14700	Pyridine nucleotide-disulfide oxidoreductase family protein
1.1.5.4	PS.lightreaction.other electron carrier (ox/red).ferredoxin oxireductase
1.1.5.4	PS.lightreaction.other electron carrier (ox/red).ferredoxin oxireductase	NbL01g18600	FAD/NAD(P)-binding oxidoreductase
1.1.5.4	PS.lightreaction.other electron carrier (ox/red).ferredoxin oxireductase	NbL04g01410	phytochromobilin:ferredoxin oxidoreductase%2C chloroplast / phytochromobilin synthase (HY2)
1.1.5.4	PS.lightreaction.other electron carrier (ox/red).ferredoxin oxireductase	NbL11g00640	FAD/NAD(P)-binding oxidoreductase
1.1.5.4	PS.lightreaction.other electron carrier (ox/red).ferredoxin oxireductase	NbL11g00650	FAD/NAD(P)-binding oxidoreductase
1.1.5.4	PS.lightreaction.other electron carrier (ox/red).ferredoxin oxireductase	NbL14g28710	phytochromobilin:ferredoxin oxidoreductase%2C chloroplast / phytochromobilin synthase (HY2)
1.1.6	PS.lightreaction.NADH DH
1.1.6	PS.lightreaction.NADH DH	NbL00g00470	NADH-Ubiquinone oxidoreductase (complex I)%2C chain 5 protein
1.1.6	PS.lightreaction.NADH DH	NbL00g00860	NADH-Ubiquinone oxidoreductase (complex I)%2C chain 5 protein
1.1.6	PS.lightreaction.NADH DH	NbL00g00900	NADH-plastoquinone oxidoreductase subunit
1.1.6	PS.lightreaction.NADH DH	NbL00g00910	NADH-Ubiquinone oxidoreductase (complex I)%2C chain 5 protein
1.1.6	PS.lightreaction.NADH DH	NbL00g00920	NADH-Ubiquinone oxidoreductase (complex I)%2C chain 5 protein
1.1.6	PS.lightreaction.NADH DH	NbL00g01010	NADH-plastoquinone oxidoreductase subunit
1.1.6	PS.lightreaction.NADH DH	NbL00g01020	NADH-plastoquinone oxidoreductase subunit
1.1.6	PS.lightreaction.NADH DH	NbL00g01030	NADH:ubiquinone/plastoquinone oxidoreductase%2C chain 6
1.1.6	PS.lightreaction.NADH DH	NbL00g02260	NADH-plastoquinone oxidoreductase subunit
1.1.6	PS.lightreaction.NADH DH	NbL00g02270	NADH-Ubiquinone oxidoreductase (complex I)%2C chain 5 protein
1.1.6	PS.lightreaction.NADH DH	NbL02g16310	endoribonuclease E-like protein
1.1.6	PS.lightreaction.NADH DH	NbL03g09800	subunit NDH-M of NAD(P)H:plastoquinone dehydrogenase complex
1.1.6	PS.lightreaction.NADH DH	NbL03g09810	subunit NDH-M of NAD(P)H:plastoquinone dehydrogenase complex
1.1.6	PS.lightreaction.NADH DH	NbL04g15350	Unknown
1.1.6	PS.lightreaction.NADH DH	NbL05g24310	NAD(P)H:plastoquinone dehydrogenase complex subunit O
1.1.6	PS.lightreaction.NADH DH	NbL06g27250	Unknown
1.1.6	PS.lightreaction.NADH DH	NbL07g06820	Unknown
1.1.6	PS.lightreaction.NADH DH	NbL08g29570	oxidoreductases%2C acting on NADH or NADPH%2C quinone or similar compound as acceptor
1.1.6	PS.lightreaction.NADH DH	NbL13g22720	subunit NDH-M of NAD(P)H:plastoquinone dehydrogenase complex
1.1.6	PS.lightreaction.NADH DH	NbL16g06410	NAD(P)H:plastoquinone dehydrogenase complex subunit O
1.1.6	PS.lightreaction.NADH DH	NbL16g09830	NADH-plastoquinone oxidoreductase subunit
1.1.6	PS.lightreaction.NADH DH	NbL16g09840	NADH-plastoquinone oxidoreductase subunit
1.1.6	PS.lightreaction.NADH DH	NbL16g09850	NADH-plastoquinone oxidoreductase subunit
1.1.6	PS.lightreaction.NADH DH	NbL19g27550	endoribonuclease E-like protein
1.1.30	PS.lightreaction.state transition
1.1.30	PS.lightreaction.state transition	NbL01g12530	Unknown
1.1.30	PS.lightreaction.state transition	NbL01g25040	Protein kinase superfamily protein
1.1.30	PS.lightreaction.state transition	NbL02g03090	Unknown
1.1.30	PS.lightreaction.state transition	NbL03g20660	Protein kinase superfamily protein
1.1.30	PS.lightreaction.state transition	NbL04g10300	Serine/Threonine kinase domain protein
1.1.30	PS.lightreaction.state transition	NbL08g09380	Protein kinase superfamily protein
1.1.30	PS.lightreaction.state transition	NbL10g23010	Unknown
1.1.30	PS.lightreaction.state transition	NbL11g18920	Protein kinase superfamily protein
1.1.30	PS.lightreaction.state transition	NbL13g26530	Protein kinase superfamily protein
1.1.30	PS.lightreaction.state transition	NbL14g18850	Serine/Threonine kinase domain protein
1.1.30	PS.lightreaction.state transition	NbL14g18860	Serine/Threonine kinase domain protein
1.1.30	PS.lightreaction.state transition	NbL18g07410	Protein kinase superfamily protein
1.1.40	PS.lightreaction.cyclic electron flow-chlororespiration
1.1.40	PS.lightreaction.cyclic electron flow-chlororespiration	NbL00g00440	Unknown
1.1.40	PS.lightreaction.cyclic electron flow-chlororespiration	NbL00g00450	Unknown
1.1.40	PS.lightreaction.cyclic electron flow-chlororespiration	NbL00g00870	Unknown
1.1.40	PS.lightreaction.cyclic electron flow-chlororespiration	NbL00g00930	Unknown
1.1.40	PS.lightreaction.cyclic electron flow-chlororespiration	NbL00g01040	NADPH dehydrogenase
1.1.40	PS.lightreaction.cyclic electron flow-chlororespiration	NbL00g01050	NADH dehydrogenase family protein
1.1.40	PS.lightreaction.cyclic electron flow-chlororespiration	NbL00g01090	Unknown
1.1.40	PS.lightreaction.cyclic electron flow-chlororespiration	NbL00g01100	Unknown
1.1.40	PS.lightreaction.cyclic electron flow-chlororespiration	NbL00g02220	Unknown
1.1.40	PS.lightreaction.cyclic electron flow-chlororespiration	NbL00g02230	Unknown
1.1.40	PS.lightreaction.cyclic electron flow-chlororespiration	NbL04g21940	post-illumination chlorophyll fluorescence increase
1.1.40	PS.lightreaction.cyclic electron flow-chlororespiration	NbL06g19910	NDH-dependent cyclic electron flow 1
1.1.40	PS.lightreaction.cyclic electron flow-chlororespiration	NbL06g20120	NADH dehydrogenase family protein
1.1.40	PS.lightreaction.cyclic electron flow-chlororespiration	NbL07g04580	NDH-dependent cyclic electron flow 1
1.1.40	PS.lightreaction.cyclic electron flow-chlororespiration	NbL08g27350	proton gradient regulation 5
1.1.40	PS.lightreaction.cyclic electron flow-chlororespiration	NbL10g26530	Unknown
1.1.40	PS.lightreaction.cyclic electron flow-chlororespiration	NbL11g02080	Alternative oxidase family protein
1.1.40	PS.lightreaction.cyclic electron flow-chlororespiration	NbL12g04820	NADH-quinone oxidoreductase protein
1.1.40	PS.lightreaction.cyclic electron flow-chlororespiration	NbL13g00710	PGR5-like B
1.1.40	PS.lightreaction.cyclic electron flow-chlororespiration	NbL14g15630	proton gradient regulation 5
1.1.40	PS.lightreaction.cyclic electron flow-chlororespiration	NbL16g01110	Alternative oxidase family protein
1.1.40	PS.lightreaction.cyclic electron flow-chlororespiration	NbL16g08290	PGR5-LIKE A
1.1.40	PS.lightreaction.cyclic electron flow-chlororespiration	NbL17g31970	PGR5-LIKE A
1.1.50	PS.lightreaction.NPQ
1.1.60	PS.lightreaction.state transition
1.1.70	PS.lightreaction.hydrogenase
1.1.70.1	PS.lightreaction.hydrogenase.FeFe-hydrogenase
1.1.70.2	PS.lightreaction.hydrogenase.NiFe-hydrogenase
1.1.99	PS.lightreaction.unspecified
1.1.99.1	PS.lightreaction.unspecified.TEF
1.1.1001	PS.lightreaction
1.1.1001	PS.lightreaction	phytol	Unknown
1.1.1002	PS.lightreaction.binding proteins.Chlorophyll a
1.1.1002	PS.lightreaction.binding proteins.Chlorophyll a	chlorophyll a	Unknown
1.1.1003	PS.lightreaction.binding proteins.Chlorophyll b
1.1.1003	PS.lightreaction.binding proteins.Chlorophyll b	chlorophyll b	Unknown
1.1.1004	PS.lightreaction.PS II.PQ
1.1.1004	PS.lightreaction.PS II.PQ	decyl-plastoquinone	Unknown
1.2	PS.photorespiration
1.2	PS.photorespiration	NbL09g09930	Formyl transferase
1.2	PS.photorespiration	NbL10g18030	Formyl transferase
1.2	PS.photorespiration	NbL13g05460	formyltetrahydrofolate deformylase
1.2	PS.photorespiration	NbL15g12300	formyltetrahydrofolate deformylase
1.2.1	PS.photorespiration.phosphoglycolate phosphatase
1.2.1	PS.photorespiration.phosphoglycolate phosphatase	NbL03g01300	2-phosphoglycolate phosphatase 2
1.2.1	PS.photorespiration.phosphoglycolate phosphatase	NbL05g27150	Haloacid dehalogenase-like hydrolase (HAD) superfamily protein
1.2.1	PS.photorespiration.phosphoglycolate phosphatase	NbL16g03130	Haloacid dehalogenase-like hydrolase (HAD) superfamily protein
1.2.2	PS.photorespiration.glycolate oxydase
1.2.2	PS.photorespiration.glycolate oxydase	NbL01g07830	Aldolase-type TIM barrel family protein
1.2.2	PS.photorespiration.glycolate oxydase	NbL05g13980	Aldolase-type TIM barrel family protein
1.2.2	PS.photorespiration.glycolate oxydase	NbL06g01280	Aldolase-type TIM barrel family protein
1.2.2	PS.photorespiration.glycolate oxydase	NbL06g01290	Aldolase-type TIM barrel family protein
1.2.2	PS.photorespiration.glycolate oxydase	NbL06g01300	Aldolase-type TIM barrel family protein
1.2.2	PS.photorespiration.glycolate oxydase	NbL09g08760	Aldolase-type TIM barrel family protein
1.2.2	PS.photorespiration.glycolate oxydase	NbL14g13950	Aldolase-type TIM barrel family protein
1.2.2	PS.photorespiration.glycolate oxydase	NbL14g25540	Aldolase-type TIM barrel family protein
1.2.2	PS.photorespiration.glycolate oxydase	NbL16g11010	Aldolase-type TIM barrel family protein
1.2.3	PS.photorespiration.aminotransferases peroxisomal
1.2.3	PS.photorespiration.aminotransferases peroxisomal	NbL01g11880	alanine-2-oxoglutarate aminotransferase 2
1.2.3	PS.photorespiration.aminotransferases peroxisomal	NbL01g11890	Unknown
1.2.3	PS.photorespiration.aminotransferases peroxisomal	NbL04g25770	alanine:glyoxylate aminotransferase
1.2.3	PS.photorespiration.aminotransferases peroxisomal	NbL04g25780	Unknown
1.2.3	PS.photorespiration.aminotransferases peroxisomal	NbL04g25790	alanine:glyoxylate aminotransferase
1.2.3	PS.photorespiration.aminotransferases peroxisomal	NbL07g11030	alanine-2-oxoglutarate aminotransferase 2
1.2.3	PS.photorespiration.aminotransferases peroxisomal	NbL11g11700	alanine-2-oxoglutarate aminotransferase 2
1.2.3	PS.photorespiration.aminotransferases peroxisomal	NbL17g15790	glutamate:glyoxylate aminotransferase
1.2.3	PS.photorespiration.aminotransferases peroxisomal	NbL17g15800	alanine-2-oxoglutarate aminotransferase 2
1.2.3	PS.photorespiration.aminotransferases peroxisomal	NbL19g00540	alanine:glyoxylate aminotransferase
1.2.3	PS.photorespiration.aminotransferases peroxisomal	NbL19g00550	alanine:glyoxylate aminotransferase
1.2.4	PS.photorespiration.glycine cleavage
1.2.4.1	PS.photorespiration.glycine cleavage.P subunit
1.2.4.1	PS.photorespiration.glycine cleavage.P subunit	NbL10g19510	glycine decarboxylase P-protein 2
1.2.4.1	PS.photorespiration.glycine cleavage.P subunit	NbL10g19520	glycine decarboxylase P-protein 2
1.2.4.1	PS.photorespiration.glycine cleavage.P subunit	NbL10g19530	glycine decarboxylase P-protein 2
1.2.4.1	PS.photorespiration.glycine cleavage.P subunit	NbL10g19540	glycine decarboxylase P-protein 1
1.2.4.1	PS.photorespiration.glycine cleavage.P subunit	NbL17g06230	glycine decarboxylase P-protein 2
1.2.4.1	PS.photorespiration.glycine cleavage.P subunit	NbL17g06240	Unknown
1.2.4.1	PS.photorespiration.glycine cleavage.P subunit	NbL17g06250	glycine decarboxylase P-protein 2
1.2.4.2	PS.photorespiration.glycine cleavage.T subunit
1.2.4.2	PS.photorespiration.glycine cleavage.T subunit	NbL02g27900	Glycine cleavage T-protein family
1.2.4.2	PS.photorespiration.glycine cleavage.T subunit	NbL02g27910	Glycine cleavage T-protein family
1.2.4.2	PS.photorespiration.glycine cleavage.T subunit	NbL19g15640	Glycine cleavage T-protein family
1.2.4.2	PS.photorespiration.glycine cleavage.T subunit	NbL19g15650	Glycine cleavage T-protein family
1.2.4.3	PS.photorespiration.glycine cleavage.L subunit
1.2.4.4	PS.photorespiration.glycine cleavage.H protein
1.2.4.4	PS.photorespiration.glycine cleavage.H protein	NbL02g12580	Single hybrid motif superfamily protein
1.2.4.4	PS.photorespiration.glycine cleavage.H protein	NbL02g21370	Single hybrid motif superfamily protein
1.2.4.4	PS.photorespiration.glycine cleavage.H protein	NbL09g10410	Single hybrid motif superfamily protein
1.2.4.4	PS.photorespiration.glycine cleavage.H protein	NbL09g10420	Unknown
1.2.4.4	PS.photorespiration.glycine cleavage.H protein	NbL12g05110	Single hybrid motif superfamily protein
1.2.4.4	PS.photorespiration.glycine cleavage.H protein	NbL12g11740	Single hybrid motif superfamily protein
1.2.4.4	PS.photorespiration.glycine cleavage.H protein	NbL13g01580	Single hybrid motif superfamily protein
1.2.4.4	PS.photorespiration.glycine cleavage.H protein	NbL13g05050	Unknown
1.2.4.4	PS.photorespiration.glycine cleavage.H protein	NbL16g07710	Single hybrid motif superfamily protein
1.2.4.4	PS.photorespiration.glycine cleavage.H protein	NbL16g07720	Single hybrid motif superfamily protein
1.2.5	PS.photorespiration.serine hydroxymethyltransferase
1.2.5	PS.photorespiration.serine hydroxymethyltransferase	NbL10g19740	serine hydroxymethyltransferase 3
1.2.5	PS.photorespiration.serine hydroxymethyltransferase	NbL11g14590	serine hydroxymethyltransferase 3
1.2.5	PS.photorespiration.serine hydroxymethyltransferase	NbL17g05950	serine hydroxymethyltransferase 3
1.2.6	PS.photorespiration.hydroxypyruvate reductase
1.2.6	PS.photorespiration.hydroxypyruvate reductase	NbL03g00840	D-isomer specific 2-hydroxyacid dehydrogenase family protein
1.2.6	PS.photorespiration.hydroxypyruvate reductase	NbL04g21590	D-isomer specific 2-hydroxyacid dehydrogenase family protein
1.2.6	PS.photorespiration.hydroxypyruvate reductase	NbL04g21620	D-isomer specific 2-hydroxyacid dehydrogenase family protein
1.2.6	PS.photorespiration.hydroxypyruvate reductase	NbL05g23060	D-isomer specific 2-hydroxyacid dehydrogenase family protein
1.2.6	PS.photorespiration.hydroxypyruvate reductase	NbL06g02750	D-isomer specific 2-hydroxyacid dehydrogenase family protein
1.2.6	PS.photorespiration.hydroxypyruvate reductase	NbL06g02770	D-isomer specific 2-hydroxyacid dehydrogenase family protein
1.2.6	PS.photorespiration.hydroxypyruvate reductase	NbL08g05280	hydroxypyruvate reductase
1.2.6	PS.photorespiration.hydroxypyruvate reductase	NbL08g05290	Unknown
1.2.6	PS.photorespiration.hydroxypyruvate reductase	NbL08g08100	Unknown
1.2.6	PS.photorespiration.hydroxypyruvate reductase	NbL10g26560	D-isomer specific 2-hydroxyacid dehydrogenase family protein
1.2.6	PS.photorespiration.hydroxypyruvate reductase	NbL10g26570	Unknown
1.2.6	PS.photorespiration.hydroxypyruvate reductase	NbL16g09280	D-isomer specific 2-hydroxyacid dehydrogenase family protein
1.2.6	PS.photorespiration.hydroxypyruvate reductase	NbL16g09290	D-isomer specific 2-hydroxyacid dehydrogenase family protein
1.2.6	PS.photorespiration.hydroxypyruvate reductase	NbL16g09300	D-isomer specific 2-hydroxyacid dehydrogenase family protein
1.2.6	PS.photorespiration.hydroxypyruvate reductase	NbL16g09310	D-isomer specific 2-hydroxyacid dehydrogenase family protein
1.2.6	PS.photorespiration.hydroxypyruvate reductase	NbL16g20490	D-isomer specific 2-hydroxyacid dehydrogenase family protein
1.2.6	PS.photorespiration.hydroxypyruvate reductase	NbL17g25150	Unknown
1.2.6	PS.photorespiration.hydroxypyruvate reductase	NbL17g25160	D-isomer specific 2-hydroxyacid dehydrogenase family protein
1.2.6	PS.photorespiration.hydroxypyruvate reductase	NbL17g25180	D-isomer specific 2-hydroxyacid dehydrogenase family protein
1.2.6	PS.photorespiration.hydroxypyruvate reductase	NbL18g12090	hydroxypyruvate reductase
1.2.6	PS.photorespiration.hydroxypyruvate reductase	NbL19g04670	D-isomer specific 2-hydroxyacid dehydrogenase family protein
1.2.7	PS.photorespiration.glycerate kinase
1.2.7	PS.photorespiration.glycerate kinase	NbL06g03010	P-loop containing nucleoside triphosphate hydrolases superfamily protein
1.2.7	PS.photorespiration.glycerate kinase	NbL06g03020	P-loop containing nucleoside triphosphate hydrolases superfamily protein
1.2.7	PS.photorespiration.glycerate kinase	NbL16g08920	P-loop containing nucleoside triphosphate hydrolases superfamily protein
1.2.7	PS.photorespiration.glycerate kinase	NbL16g08930	P-loop containing nucleoside triphosphate hydrolases superfamily protein
1.2.1001	PS.photorespiration.glycerate
1.2.1001	PS.photorespiration.glycerate	glycerate	Unknown
1.2.1002	PS.photorepiration.glycolate
1.2.1002	PS.photorepiration.glycolate	glycolate	Unknown
1.2.1003	PS.photorepiration.glycine
1.2.1003	PS.photorepiration.glycine	glycine	Unknown
1.2.1004	PS.photorepiration.serine
1.2.1004	PS.photorepiration.serine	serine	Unknown
1.2.1005	PS.photorepiration.glyoxylate
1.2.1005	PS.photorepiration.glyoxylate	glyoxylate	Unknown
1.2.1006	PS.photorepiration.hydroxypyruvate
1.2.1006	PS.photorepiration.hydroxypyruvate	hydroxypyruvate	Unknown
1.3	PS.calvin cycle
1.3	PS.calvin cycle	NbL05g20770	Unknown
1.3	PS.calvin cycle	NbL05g20780	Unknown
1.3	PS.calvin cycle	NbL08g23460	Unknown
1.3	PS.calvin cycle	NbL08g23470	Unknown
1.3	PS.calvin cycle	NbL12g00350	Unknown
1.3	PS.calvin cycle	NbL12g00360	Unknown
1.3.1	PS.calvin cycle.rubisco large subunit
1.3.1	PS.calvin cycle.rubisco large subunit	NbL02g08560	ribulose-bisphosphate carboxylase
1.3.1	PS.calvin cycle.rubisco large subunit	NbL02g19760	Unknown
1.3.1	PS.calvin cycle.rubisco large subunit	NbL02g27230	ribulose-bisphosphate carboxylase
1.3.1	PS.calvin cycle.rubisco large subunit	NbL04g06560	Unknown
1.3.1	PS.calvin cycle.rubisco large subunit	NbL05g14570	ribulose-bisphosphate carboxylase
1.3.1	PS.calvin cycle.rubisco large subunit	NbL06g11650	ribulose-bisphosphate carboxylase
1.3.1	PS.calvin cycle.rubisco large subunit	NbL11g12680	ribulose-bisphosphate carboxylase
1.3.1	PS.calvin cycle.rubisco large subunit	NbL14g05750	ribulose-bisphosphate carboxylase
1.3.1	PS.calvin cycle.rubisco large subunit	NbL14g05760	ribulose-bisphosphate carboxylase
1.3.1	PS.calvin cycle.rubisco large subunit	NbL15g05850	ribulose-bisphosphate carboxylase
1.3.1	PS.calvin cycle.rubisco large subunit	NbL16g04620	ribulose-bisphosphate carboxylase
1.3.2	PS.calvin cycle.rubisco small subunit
1.3.2	PS.calvin cycle.rubisco small subunit	NbL02g18990	Ribulose bisphosphate carboxylase (small chain) family protein
1.3.2	PS.calvin cycle.rubisco small subunit	NbL02g19000	Ribulose bisphosphate carboxylase (small chain) family protein
1.3.2	PS.calvin cycle.rubisco small subunit	NbL04g15750	Ribulose bisphosphate carboxylase (small chain) family protein
1.3.2	PS.calvin cycle.rubisco small subunit	NbL04g15770	Ribulose bisphosphate carboxylase (small chain) family protein
1.3.2	PS.calvin cycle.rubisco small subunit	NbL05g19150	ribulose bisphosphate carboxylase small chain 1A
1.3.2	PS.calvin cycle.rubisco small subunit	NbL07g15100	ribulose bisphosphate carboxylase small chain 1A
1.3.2	PS.calvin cycle.rubisco small subunit	NbL14g16980	Ribulose bisphosphate carboxylase (small chain) family protein
1.3.2	PS.calvin cycle.rubisco small subunit	NbL14g16990	Ribulose bisphosphate carboxylase (small chain) family protein
1.3.2	PS.calvin cycle.rubisco small subunit	NbL19g28400	Unknown
1.3.3	PS.calvin cycle.phosphoglycerate kinase
1.3.3	PS.calvin cycle.phosphoglycerate kinase	NbL05g04730	Unknown
1.3.3	PS.calvin cycle.phosphoglycerate kinase	NbL07g13040	phosphoglycerate kinase
1.3.3	PS.calvin cycle.phosphoglycerate kinase	NbL07g13050	phosphoglycerate kinase
1.3.3	PS.calvin cycle.phosphoglycerate kinase	NbL07g13060	Phosphoglycerate kinase family protein
1.3.3	PS.calvin cycle.phosphoglycerate kinase	NbL07g13070	Phosphoglycerate kinase family protein
1.3.3	PS.calvin cycle.phosphoglycerate kinase	NbL09g03850	phosphoglycerate kinase
1.3.3	PS.calvin cycle.phosphoglycerate kinase	NbL17g09970	Unknown
1.3.3	PS.calvin cycle.phosphoglycerate kinase	NbL17g17750	phosphoglycerate kinase
1.3.3	PS.calvin cycle.phosphoglycerate kinase	NbL17g17760	Unknown
1.3.3	PS.calvin cycle.phosphoglycerate kinase	NbL17g17770	Phosphoglycerate kinase family protein
1.3.3	PS.calvin cycle.phosphoglycerate kinase	NbL17g17780	phosphoglycerate kinase 1
1.3.3	PS.calvin cycle.phosphoglycerate kinase	NbL18g21740	phosphoglycerate kinase
1.3.4	PS.calvin cycle.GAP
1.3.4	PS.calvin cycle.GAP	NbL01g24100	Unknown
1.3.4	PS.calvin cycle.GAP	NbL01g24110	glyceraldehyde-3-phosphate dehydrogenase B subunit
1.3.4	PS.calvin cycle.GAP	NbL03g04120	glyceraldehyde 3-phosphate dehydrogenase A subunit
1.3.4	PS.calvin cycle.GAP	NbL03g04130	glyceraldehyde 3-phosphate dehydrogenase A subunit 2
1.3.4	PS.calvin cycle.GAP	NbL03g16170	glyceraldehyde-3-phosphate dehydrogenase B subunit
1.3.4	PS.calvin cycle.GAP	NbL03g16190	glyceraldehyde-3-phosphate dehydrogenase B subunit
1.3.4	PS.calvin cycle.GAP	NbL11g14870	Unknown
1.3.4	PS.calvin cycle.GAP	NbL11g14880	glyceraldehyde-3-phosphate dehydrogenase B subunit
1.3.4	PS.calvin cycle.GAP	NbL13g14860	glyceraldehyde 3-phosphate dehydrogenase A subunit 2
1.3.4	PS.calvin cycle.GAP	NbL13g14870	glyceraldehyde 3-phosphate dehydrogenase A subunit 2
1.3.4	PS.calvin cycle.GAP	NbL17g29400	Unknown
1.3.4	PS.calvin cycle.GAP	NbL17g29410	Unknown
1.3.5	PS.calvin cycle.TPI
1.3.5	PS.calvin cycle.TPI	NbL01g20190	Unknown
1.3.5	PS.calvin cycle.TPI	NbL08g01070	triosephosphate isomerase
1.3.5	PS.calvin cycle.TPI	NbL18g12700	triosephosphate isomerase
1.3.6	PS.calvin cycle.aldolase
1.3.6	PS.calvin cycle.aldolase	NbL01g18410	Aldolase superfamily protein
1.3.6	PS.calvin cycle.aldolase	NbL01g18420	Aldolase superfamily protein
1.3.6	PS.calvin cycle.aldolase	NbL02g11390	fructose-bisphosphate aldolase 2
1.3.6	PS.calvin cycle.aldolase	NbL02g17410	fructose-bisphosphate aldolase 2
1.3.6	PS.calvin cycle.aldolase	NbL05g03330	Aldolase superfamily protein
1.3.6	PS.calvin cycle.aldolase	NbL05g03340	Aldolase superfamily protein
1.3.6	PS.calvin cycle.aldolase	NbL08g01480	Unknown
1.3.6	PS.calvin cycle.aldolase	NbL08g01490	fructose-bisphosphate aldolase 2
1.3.6	PS.calvin cycle.aldolase	NbL09g24210	Unknown
1.3.6	PS.calvin cycle.aldolase	NbL09g28780	fructose-bisphosphate aldolase 2
1.3.6	PS.calvin cycle.aldolase	NbL11g00800	Aldolase superfamily protein
1.3.6	PS.calvin cycle.aldolase	NbL11g04320	Unknown
1.3.6	PS.calvin cycle.aldolase	NbL12g06440	fructose-bisphosphate aldolase 2
1.3.6	PS.calvin cycle.aldolase	NbL15g00450	Aldolase superfamily protein
1.3.6	PS.calvin cycle.aldolase	NbL15g00460	Aldolase superfamily protein
1.3.6	PS.calvin cycle.aldolase	NbL15g01190	fructose-bisphosphate aldolase 1
1.3.6	PS.calvin cycle.aldolase	NbL15g01200	fructose-bisphosphate aldolase 2
1.3.6	PS.calvin cycle.aldolase	NbL15g07100	Unknown
1.3.6	PS.calvin cycle.aldolase	NbL15g07110	Unknown
1.3.6	PS.calvin cycle.aldolase	NbL15g22190	Aldolase superfamily protein
1.3.6	PS.calvin cycle.aldolase	NbL16g24290	Aldolase superfamily protein
1.3.6	PS.calvin cycle.aldolase	NbL17g21040	Aldolase superfamily protein
1.3.6	PS.calvin cycle.aldolase	NbL18g13270	fructose-bisphosphate aldolase 2
1.3.6	PS.calvin cycle.aldolase	NbL19g30000	fructose-bisphosphate aldolase 2
1.3.7	PS.calvin cycle.FBPase
1.3.7	PS.calvin cycle.FBPase	NbL05g07910	high cyclic electron flow 1
1.3.7	PS.calvin cycle.FBPase	NbL08g06560	Inositol monophosphatase family protein
1.3.7	PS.calvin cycle.FBPase	NbL08g06570	Inositol monophosphatase family protein
1.3.7	PS.calvin cycle.FBPase	NbL13g11660	high cyclic electron flow 1
1.3.7	PS.calvin cycle.FBPase	NbL13g11670	high cyclic electron flow 1
1.3.7	PS.calvin cycle.FBPase	NbL15g03160	high cyclic electron flow 1
1.3.7	PS.calvin cycle.FBPase	NbL15g03170	high cyclic electron flow 1
1.3.7	PS.calvin cycle.FBPase	NbL19g09840	high cyclic electron flow 1
1.3.7	PS.calvin cycle.FBPase	NbL19g09850	high cyclic electron flow 1
1.3.8	PS.calvin cycle.transketolase
1.3.8	PS.calvin cycle.transketolase	NbL02g00950	Transketolase
1.3.8	PS.calvin cycle.transketolase	NbL02g00960	Transketolase
1.3.8	PS.calvin cycle.transketolase	NbL02g00970	Transketolase
1.3.8	PS.calvin cycle.transketolase	NbL12g15930	Transketolase
1.3.8	PS.calvin cycle.transketolase	NbL12g15940	Transketolase
1.3.8	PS.calvin cycle.transketolase	NbL12g15950	Transketolase
1.3.8	PS.calvin cycle.transketolase	NbL12g24340	Transketolase
1.3.8	PS.calvin cycle.transketolase	NbL12g24350	Unknown
1.3.8	PS.calvin cycle.transketolase	NbL16g21350	Unknown
1.3.9	PS.calvin cycle.seduheptulose bisphosphatase
1.3.9	PS.calvin cycle.seduheptulose bisphosphatase	NbL06g22770	sedoheptulose-bisphosphatase
1.3.9	PS.calvin cycle.seduheptulose bisphosphatase	NbL10g14440	sedoheptulose-bisphosphatase
1.3.9	PS.calvin cycle.seduheptulose bisphosphatase	NbL15g14980	sedoheptulose-bisphosphatase
1.3.9	PS.calvin cycle.seduheptulose bisphosphatase	NbL15g15060	sedoheptulose-bisphosphatase
1.3.9	PS.calvin cycle.seduheptulose bisphosphatase	NbL17g18910	sedoheptulose-bisphosphatase
1.3.10	PS.calvin cycle.Rib5P Isomerase
1.3.10	PS.calvin cycle.Rib5P Isomerase	NbL02g22030	NagB/RpiA/CoA transferase-like superfamily protein
1.3.10	PS.calvin cycle.Rib5P Isomerase	NbL08g11970	Ribose 5-phosphate isomerase%2C type A protein
1.3.10	PS.calvin cycle.Rib5P Isomerase	NbL08g11980	Ribose 5-phosphate isomerase%2C type A protein
1.3.10	PS.calvin cycle.Rib5P Isomerase	NbL18g10030	Ribose 5-phosphate isomerase%2C type A protein
1.3.10	PS.calvin cycle.Rib5P Isomerase	NbL18g10040	Ribose 5-phosphate isomerase%2C type A protein
1.3.11	PS.calvin cycle.RPE
1.3.11	PS.calvin cycle.RPE	NbL06g07310	D-ribulose-5-phosphate-3-epimerase
1.3.11	PS.calvin cycle.RPE	NbL16g25420	D-ribulose-5-phosphate-3-epimerase
1.3.12	PS.calvin cycle.PRK
1.3.12	PS.calvin cycle.PRK	NbL07g05830	phosphoribulokinase
1.3.12	PS.calvin cycle.PRK	NbL07g05840	phosphoribulokinase
1.3.12	PS.calvin cycle.PRK	NbL17g23740	phosphoribulokinase
1.3.12	PS.calvin cycle.PRK	NbL17g23750	Unknown
1.3.13	PS.calvin cycle.rubisco interacting
1.3.13	PS.calvin cycle.rubisco interacting	NbL01g04880	Unknown
1.3.13	PS.calvin cycle.rubisco interacting	NbL01g04890	chaperonin-60alpha
1.3.13	PS.calvin cycle.rubisco interacting	NbL01g16660	TCP-1/cpn60 chaperonin family protein
1.3.13	PS.calvin cycle.rubisco interacting	NbL02g15670	plastid transcriptionally active 14
1.3.13	PS.calvin cycle.rubisco interacting	NbL04g02790	TCP-1/cpn60 chaperonin family protein
1.3.13	PS.calvin cycle.rubisco interacting	NbL04g02800	TCP-1/cpn60 chaperonin family protein
1.3.13	PS.calvin cycle.rubisco interacting	NbL04g11470	TCP-1/cpn60 chaperonin family protein
1.3.13	PS.calvin cycle.rubisco interacting	NbL05g07300	Unknown
1.3.13	PS.calvin cycle.rubisco interacting	NbL05g07310	rubisco activase
1.3.13	PS.calvin cycle.rubisco interacting	NbL06g02580	chaperonin 60 beta
1.3.13	PS.calvin cycle.rubisco interacting	NbL07g00930	P-loop containing nucleoside triphosphate hydrolases superfamily protein
1.3.13	PS.calvin cycle.rubisco interacting	NbL09g19530	chaperonin-60alpha
1.3.13	PS.calvin cycle.rubisco interacting	NbL11g08510	Rubisco methyltransferase family protein
1.3.13	PS.calvin cycle.rubisco interacting	NbL13g03570	TCP-1/cpn60 chaperonin family protein
1.3.13	PS.calvin cycle.rubisco interacting	NbL13g11520	rubisco activase
1.3.13	PS.calvin cycle.rubisco interacting	NbL13g11530	rubisco activase
1.3.13	PS.calvin cycle.rubisco interacting	NbL13g11540	Unknown
1.3.13	PS.calvin cycle.rubisco interacting	NbL13g12030	rubisco activase
1.3.13	PS.calvin cycle.rubisco interacting	NbL13g12040	rubisco activase
1.3.13	PS.calvin cycle.rubisco interacting	NbL14g29810	TCP-1/cpn60 chaperonin family protein
1.3.13	PS.calvin cycle.rubisco interacting	NbL15g03020	rubisco activase
1.3.13	PS.calvin cycle.rubisco interacting	NbL15g03030	rubisco activase
1.3.13	PS.calvin cycle.rubisco interacting	NbL15g19250	plastid transcriptionally active 14
1.3.13	PS.calvin cycle.rubisco interacting	NbL16g09490	chaperonin 60 beta
1.3.13	PS.calvin cycle.rubisco interacting	NbL17g11140	chaperonin-60alpha
1.3.13	PS.calvin cycle.rubisco interacting	NbL18g27720	chaperonin-60alpha
1.3.13	PS.calvin cycle.rubisco interacting	NbL18g27730	chaperonin-60alpha
1.3.13	PS.calvin cycle.rubisco interacting	NbL19g09220	rubisco activase
1.3.13	PS.calvin cycle.rubisco interacting	NbL19g09230	rubisco activase
1.3.1001	PS.calvin cycle.ribulose-1,5-bisP
1.3.1001	PS.calvin cycle.ribulose-1,5-bisP	ribulose-1,5-bisp	Unknown
1.3.1002	PS.calvin cycle
1.3.1002	PS.calvin cycle	glycerate-3-p	Unknown
1.3.1003	PS.calvin cycle
1.3.1003	PS.calvin cycle	glycerate-1,3-bisp	Unknown
1.3.1004	PS.calvin cycle
1.3.1004	PS.calvin cycle	glyceraldehyde-3-p	Unknown
1.3.1005	PS.calvin cycle
1.3.1005	PS.calvin cycle	dihydroxyacetone-p	Unknown
1.3.1006	PS.calvin cycle
1.3.1006	PS.calvin cycle	fructose-1,6-bisp	Unknown
1.3.1007	PS.calvin cycle
1.3.1007	PS.calvin cycle	fructose-6-p	Unknown
1.4	PS.reductive PP
1.5	PS.carbon concentrating mechanism
1.5.1	PS.carbon concentrating mechanism.C4
1.5.2	PS.carbon concentrating mechanism.CAM
1.5.3	PS.carbon concentrating mechanism.algal
2	major CHO metabolism
2.1	major CHO metabolism.synthesis
2.1.1	major CHO metabolism.synthesis.sucrose
2.1.1.1	major CHO metabolism.synthesis.sucrose.SPS
2.1.1.1	major CHO metabolism.synthesis.sucrose.SPS	NbL07g02590	Sucrose-phosphate synthase family protein
2.1.1.1	major CHO metabolism.synthesis.sucrose.SPS	NbL07g02600	Sucrose-phosphate synthase family protein
2.1.1.1	major CHO metabolism.synthesis.sucrose.SPS	NbL07g17690	sucrose phosphate synthase 1F
2.1.1.1	major CHO metabolism.synthesis.sucrose.SPS	NbL07g17700	sucrose phosphate synthase 1F
2.1.1.1	major CHO metabolism.synthesis.sucrose.SPS	NbL07g18710	sucrose phosphate synthase 2F
2.1.1.1	major CHO metabolism.synthesis.sucrose.SPS	NbL07g18720	sucrose phosphate synthase 1F
2.1.1.1	major CHO metabolism.synthesis.sucrose.SPS	NbL08g30250	sucrose phosphate synthase 3F
2.1.1.1	major CHO metabolism.synthesis.sucrose.SPS	NbL08g30260	sucrose phosphate synthase 3F
2.1.1.1	major CHO metabolism.synthesis.sucrose.SPS	NbL16g32160	sucrose phosphate synthase 1F
2.1.1.1	major CHO metabolism.synthesis.sucrose.SPS	NbL16g32170	sucrose phosphate synthase 1F
2.1.1.1	major CHO metabolism.synthesis.sucrose.SPS	NbL16g32180	sucrose phosphate synthase 1F
2.1.1.1	major CHO metabolism.synthesis.sucrose.SPS	NbL17g08130	sucrose phosphate synthase 2F
2.1.1.1	major CHO metabolism.synthesis.sucrose.SPS	NbL18g00820	sucrose phosphate synthase 3F
2.1.1.1	major CHO metabolism.synthesis.sucrose.SPS	NbL18g00830	sucrose phosphate synthase 3F
2.1.1.2	major CHO metabolism.synthesis.sucrose.SPP
2.1.1.2	major CHO metabolism.synthesis.sucrose.SPP	NbL09g25050	Sucrose-6F-phosphate phosphohydrolase family protein
2.1.1.2	major CHO metabolism.synthesis.sucrose.SPP	NbL14g30890	Sucrose-6F-phosphate phosphohydrolase family protein
2.1.1.2	major CHO metabolism.synthesis.sucrose.SPP	NbL15g05300	Sucrose-6F-phosphate phosphohydrolase family protein
2.1.1.2	major CHO metabolism.synthesis.sucrose.SPP	NbL15g05310	Sucrose-6F-phosphate phosphohydrolase family protein
2.1.1.3	major CHO metabolism.synthesis.sucrose.FBPase
2.1.1.3	major CHO metabolism.synthesis.sucrose.FBPase	NbL01g26220	Inositol monophosphatase family protein
2.1.1.3	major CHO metabolism.synthesis.sucrose.FBPase	NbL03g08540	Inositol monophosphatase family protein
2.1.1.3	major CHO metabolism.synthesis.sucrose.FBPase	NbL04g19190	Inositol monophosphatase family protein
2.1.1.3	major CHO metabolism.synthesis.sucrose.FBPase	NbL13g21250	Inositol monophosphatase family protein
2.1.1.1001	major CHO metabolism.synthesis.sucrose
2.1.1.1001	major CHO metabolism.synthesis.sucrose	fructose-6-p	Unknown
2.1.1.1002	major CHO metabolism.synthesis.sucrose
2.1.1.1002	major CHO metabolism.synthesis.sucrose	glucose-6-p	Unknown
2.1.1.1003	major CHO metabolism.synthesis.sucrose
2.1.1.1003	major CHO metabolism.synthesis.sucrose	glucose-1-p	Unknown
2.1.1.1004	major CHO metabolism.synthesis.sucrose
2.1.1.1004	major CHO metabolism.synthesis.sucrose	glucose-1,6-bisp	Unknown
2.1.1.1005	major CHO metabolism.synthesis.sucrose
2.1.1.1005	major CHO metabolism.synthesis.sucrose	fructose-2,6-bisp	Unknown
2.1.1.1006	major CHO metabolism.synthesis.sucrose
2.1.1.1006	major CHO metabolism.synthesis.sucrose	udp-glucose	Unknown
2.1.1.1007	major CHO metabolism.synthesis.sucrose
2.1.1.1007	major CHO metabolism.synthesis.sucrose	sucrose-6-p	Unknown
2.1.1.1008	major CHO metabolism.synthesis.sucrose
2.1.1.1008	major CHO metabolism.synthesis.sucrose	sucrose	Unknown
2.1.2	major CHO metabolism.synthesis.starch
2.1.2	major CHO metabolism.synthesis.starch	NbL03g03120	plant glycogenin-like starch initiation protein 6
2.1.2	major CHO metabolism.synthesis.starch	NbL08g13250	plant glycogenin-like starch initiation protein 4
2.1.2	major CHO metabolism.synthesis.starch	NbL12g18440	plant glycogenin-like starch initiation protein 6
2.1.2	major CHO metabolism.synthesis.starch	NbL13g15930	plant glycogenin-like starch initiation protein 6
2.1.2	major CHO metabolism.synthesis.starch	NbL18g11220	plant glycogenin-like starch initiation protein 4
2.1.2.1	major CHO metabolism.synthesis.starch.AGPase
2.1.2.1	major CHO metabolism.synthesis.starch.AGPase	NbL01g18740	ADP-glucose pyrophosphorylase small subunit 2
2.1.2.1	major CHO metabolism.synthesis.starch.AGPase	NbL04g09960	Unknown
2.1.2.1	major CHO metabolism.synthesis.starch.AGPase	NbL04g12970	ADP glucose pyrophosphorylase large subunit 1
2.1.2.1	major CHO metabolism.synthesis.starch.AGPase	NbL05g15760	ADP glucose pyrophosphorylase 1
2.1.2.1	major CHO metabolism.synthesis.starch.AGPase	NbL06g09210	ADP-glucose pyrophosphorylase family protein
2.1.2.1	major CHO metabolism.synthesis.starch.AGPase	NbL07g13560	ADPGLC-PPase large subunit
2.1.2.1	major CHO metabolism.synthesis.starch.AGPase	NbL08g02020	Glucose-1-phosphate adenylyltransferase family protein
2.1.2.1	major CHO metabolism.synthesis.starch.AGPase	NbL09g23040	ADP glucose pyrophosphorylase large subunit 1
2.1.2.1	major CHO metabolism.synthesis.starch.AGPase	NbL14g18640	ADP-glucose pyrophosphorylase family protein
2.1.2.1	major CHO metabolism.synthesis.starch.AGPase	NbL14g25170	ADP-glucose pyrophosphorylase small subunit 2
2.1.2.1	major CHO metabolism.synthesis.starch.AGPase	NbL15g27900	ADP glucose pyrophosphorylase 1
2.1.2.1	major CHO metabolism.synthesis.starch.AGPase	NbL15g27910	ADP glucose pyrophosphorylase 1
2.1.2.1	major CHO metabolism.synthesis.starch.AGPase	NbL16g12540	ADP-glucose pyrophosphorylase family protein
2.1.2.1	major CHO metabolism.synthesis.starch.AGPase	NbL17g18110	ADPGLC-PPase large subunit
2.1.2.2	major CHO metabolism.synthesis.starch.starch synthase
2.1.2.2	major CHO metabolism.synthesis.starch.starch synthase	NbL02g16180	UDP-Glycosyltransferase superfamily protein
2.1.2.2	major CHO metabolism.synthesis.starch.starch synthase	NbL02g23060	Unknown
2.1.2.2	major CHO metabolism.synthesis.starch.starch synthase	NbL02g23070	starch synthase 4
2.1.2.2	major CHO metabolism.synthesis.starch.starch synthase	NbL02g27680	starch synthase 3
2.1.2.2	major CHO metabolism.synthesis.starch.starch synthase	NbL02g27690	Unknown
2.1.2.2	major CHO metabolism.synthesis.starch.starch synthase	NbL02g27700	starch synthase 3
2.1.2.2	major CHO metabolism.synthesis.starch.starch synthase	NbL02g30180	starch synthase 2
2.1.2.2	major CHO metabolism.synthesis.starch.starch synthase	NbL05g16680	Unknown
2.1.2.2	major CHO metabolism.synthesis.starch.starch synthase	NbL06g15470	Glycogen/starch synthases%2C ADP-glucose type
2.1.2.2	major CHO metabolism.synthesis.starch.starch synthase	NbL10g23440	UDP-Glycosyltransferase superfamily protein
2.1.2.2	major CHO metabolism.synthesis.starch.starch synthase	NbL10g30230	UDP-Glycosyltransferase superfamily protein
2.1.2.2	major CHO metabolism.synthesis.starch.starch synthase	NbL10g30240	UDP-Glycosyltransferase superfamily protein
2.1.2.2	major CHO metabolism.synthesis.starch.starch synthase	NbL11g23140	Unknown
2.1.2.2	major CHO metabolism.synthesis.starch.starch synthase	NbL16g19160	Glycogen/starch synthases%2C ADP-glucose type
2.1.2.2	major CHO metabolism.synthesis.starch.starch synthase	NbL17g33660	UDP-Glycosyltransferase superfamily protein
2.1.2.2	major CHO metabolism.synthesis.starch.starch synthase	NbL17g33670	UDP-Glycosyltransferase superfamily protein
2.1.2.2	major CHO metabolism.synthesis.starch.starch synthase	NbL19g12310	starch synthase 3
2.1.2.2	major CHO metabolism.synthesis.starch.starch synthase	NbL19g18180	starch synthase 2
2.1.2.2	major CHO metabolism.synthesis.starch.starch synthase	NbL19g18190	starch synthase 2
2.1.2.2	major CHO metabolism.synthesis.starch.starch synthase	NbL19g26840	Unknown
2.1.2.2	major CHO metabolism.synthesis.starch.starch synthase	NbL19g26850	starch synthase 4
2.1.2.2	major CHO metabolism.synthesis.starch.starch synthase	NbL19g26860	starch synthase 4
2.1.2.3	major CHO metabolism.synthesis.starch.starch branching
2.1.2.3	major CHO metabolism.synthesis.starch.starch branching	NbL03g16430	starch branching enzyme 2.2
2.1.2.3	major CHO metabolism.synthesis.starch.starch branching	NbL03g16440	starch branching enzyme 2.2
2.1.2.3	major CHO metabolism.synthesis.starch.starch branching	NbL05g02240	Alpha amylase family protein
2.1.2.3	major CHO metabolism.synthesis.starch.starch branching	NbL05g03240	starch branching enzyme 2.2
2.1.2.3	major CHO metabolism.synthesis.starch.starch branching	NbL15g07170	starch branching enzyme 2.2
2.1.2.3	major CHO metabolism.synthesis.starch.starch branching	NbL15g23590	Alpha amylase family protein
2.1.2.3	major CHO metabolism.synthesis.starch.starch branching	NbL17g29660	starch branching enzyme 2.2
2.1.2.3	major CHO metabolism.synthesis.starch.starch branching	NbL17g29670	starch branching enzyme 2.2
2.1.2.4	major CHO metabolism.synthesis.starch.debranching
2.1.2.4	major CHO metabolism.synthesis.starch.debranching	NbL05g19900	isoamylase 1
2.1.2.4	major CHO metabolism.synthesis.starch.debranching	NbL07g15900	isoamylase 1
2.1.2.4	major CHO metabolism.synthesis.starch.debranching	NbL08g25970	debranching enzyme 1
2.1.2.4	major CHO metabolism.synthesis.starch.debranching	NbL18g02870	debranching enzyme 1
2.1.2.4	major CHO metabolism.synthesis.starch.debranching	NbL18g02880	debranching enzyme 1
2.1.2.5	major CHO metabolism.synthesis.starch.transporter
2.1.2.60	major CHO metabolism.synthesis.starch.ADP Glucose Phosphorylase
2.1.2.60	major CHO metabolism.synthesis.starch.ADP Glucose Phosphorylase	NbL06g19930	putative galactose-1-phosphate uridyltransferase
2.1.2.60	major CHO metabolism.synthesis.starch.ADP Glucose Phosphorylase	NbL07g04620	putative galactose-1-phosphate uridyltransferase
2.1.2.60	major CHO metabolism.synthesis.starch.ADP Glucose Phosphorylase	NbL07g04630	putative galactose-1-phosphate uridyltransferase
2.1.2.60	major CHO metabolism.synthesis.starch.ADP Glucose Phosphorylase	NbL07g04640	putative galactose-1-phosphate uridyltransferase
2.1.2.1001	major CHO metabolism.synthesis.starch
2.1.2.1001	major CHO metabolism.synthesis.starch	fructose-6-p	Unknown
2.1.2.1002	major CHO metabolism.synthesis.starch
2.1.2.1002	major CHO metabolism.synthesis.starch	glucose-6-p	Unknown
2.1.2.1003	major CHO metabolism.synthesis.starch
2.1.2.1003	major CHO metabolism.synthesis.starch	glucose-1-p	Unknown
2.1.2.1004	major CHO metabolism.synthesis.starch
2.1.2.1004	major CHO metabolism.synthesis.starch	adp-glucose	Unknown
2.2	major CHO metabolism.degradation
2.2.1	major CHO metabolism.degradation.sucrose
2.2.1.1	major CHO metabolism.degradation.sucrose.fructokinase
2.2.1.1	major CHO metabolism.degradation.sucrose.fructokinase	NbL01g16100	fructokinase-like protein
2.2.1.1	major CHO metabolism.degradation.sucrose.fructokinase	NbL02g16500	pfkB-like carbohydrate kinase family protein
2.2.1.1	major CHO metabolism.degradation.sucrose.fructokinase	NbL05g07950	fructokinase-like 1
2.2.1.1	major CHO metabolism.degradation.sucrose.fructokinase	NbL06g21280	pfkB-like carbohydrate kinase family protein
2.2.1.1	major CHO metabolism.degradation.sucrose.fructokinase	NbL07g02800	pfkB-like carbohydrate kinase family protein
2.2.1.1	major CHO metabolism.degradation.sucrose.fructokinase	NbL07g02810	pfkB-like carbohydrate kinase family protein
2.2.1.1	major CHO metabolism.degradation.sucrose.fructokinase	NbL09g00860	pfkB-like carbohydrate kinase family protein
2.2.1.1	major CHO metabolism.degradation.sucrose.fructokinase	NbL10g25000	pfkB-like carbohydrate kinase family protein
2.2.1.1	major CHO metabolism.degradation.sucrose.fructokinase	NbL11g07590	fructokinase-like protein
2.2.1.1	major CHO metabolism.degradation.sucrose.fructokinase	NbL14g04770	pfkB-like carbohydrate kinase family protein
2.2.1.1	major CHO metabolism.degradation.sucrose.fructokinase	NbL14g04780	pfkB-like carbohydrate kinase family protein
2.2.1.1	major CHO metabolism.degradation.sucrose.fructokinase	NbL14g04790	pfkB-like carbohydrate kinase family protein
2.2.1.1	major CHO metabolism.degradation.sucrose.fructokinase	NbL14g12890	pfkB-like carbohydrate kinase family protein
2.2.1.1	major CHO metabolism.degradation.sucrose.fructokinase	NbL16g21770	pfkB-like carbohydrate kinase family protein
2.2.1.1	major CHO metabolism.degradation.sucrose.fructokinase	NbL19g09930	fructokinase-like 1
2.2.1.1	major CHO metabolism.degradation.sucrose.fructokinase	NbL19g27680	pfkB-like carbohydrate kinase family protein
2.2.1.3	major CHO metabolism.degradation.sucrose.invertases
2.2.1.3.1	major CHO metabolism.degradation.sucrose.invertases.neutral
2.2.1.3.1	major CHO metabolism.degradation.sucrose.invertases.neutral	NbL02g03580	Plant neutral invertase family protein
2.2.1.3.1	major CHO metabolism.degradation.sucrose.invertases.neutral	NbL03g17470	Plant neutral invertase family protein
2.2.1.3.1	major CHO metabolism.degradation.sucrose.invertases.neutral	NbL06g20930	Plant neutral invertase family protein
2.2.1.3.1	major CHO metabolism.degradation.sucrose.invertases.neutral	NbL07g03230	Plant neutral invertase family protein
2.2.1.3.1	major CHO metabolism.degradation.sucrose.invertases.neutral	NbL08g01080	Plant neutral invertase family protein
2.2.1.3.1	major CHO metabolism.degradation.sucrose.invertases.neutral	NbL08g15030	Plant neutral invertase family protein
2.2.1.3.1	major CHO metabolism.degradation.sucrose.invertases.neutral	NbL09g11750	cytosolic invertase 2
2.2.1.3.1	major CHO metabolism.degradation.sucrose.invertases.neutral	NbL11g03440	Unknown
2.2.1.3.1	major CHO metabolism.degradation.sucrose.invertases.neutral	NbL14g09400	Plant neutral invertase family protein
2.2.1.3.1	major CHO metabolism.degradation.sucrose.invertases.neutral	NbL14g09410	cytosolic invertase 2
2.2.1.3.1	major CHO metabolism.degradation.sucrose.invertases.neutral	NbL14g23750	Plant neutral invertase family protein
2.2.1.3.1	major CHO metabolism.degradation.sucrose.invertases.neutral	NbL15g29700	cytosolic invertase 2
2.2.1.3.1	major CHO metabolism.degradation.sucrose.invertases.neutral	NbL16g04920	alkaline/neutral invertase
2.2.1.3.1	major CHO metabolism.degradation.sucrose.invertases.neutral	NbL16g29830	Plant neutral invertase family protein
2.2.1.3.1	major CHO metabolism.degradation.sucrose.invertases.neutral	NbL17g00420	cytosolic invertase 2
2.2.1.3.1	major CHO metabolism.degradation.sucrose.invertases.neutral	NbL17g09180	Unknown
2.2.1.3.1	major CHO metabolism.degradation.sucrose.invertases.neutral	NbL17g09190	alkaline/neutral invertase
2.2.1.3.1	major CHO metabolism.degradation.sucrose.invertases.neutral	NbL17g30580	Plant neutral invertase family protein
2.2.1.3.1	major CHO metabolism.degradation.sucrose.invertases.neutral	NbL18g12710	Plant neutral invertase family protein
2.2.1.3.1	major CHO metabolism.degradation.sucrose.invertases.neutral	NbL18g13950	Plant neutral invertase family protein
2.2.1.3.1	major CHO metabolism.degradation.sucrose.invertases.neutral	NbL18g19480	cytosolic invertase 2
2.2.1.3.2	major CHO metabolism.degradation.sucrose.invertases.cell wall
2.2.1.3.2	major CHO metabolism.degradation.sucrose.invertases.cell wall	NbL05g18520	cell wall invertase 2
2.2.1.3.2	major CHO metabolism.degradation.sucrose.invertases.cell wall	NbL05g18530	cell wall invertase 2
2.2.1.3.2	major CHO metabolism.degradation.sucrose.invertases.cell wall	NbL09g24350	cell wall invertase 2
2.2.1.3.2	major CHO metabolism.degradation.sucrose.invertases.cell wall	NbL11g09850	beta-fructofuranosidase 5
2.2.1.3.2	major CHO metabolism.degradation.sucrose.invertases.cell wall	NbL13g03070	cell wall invertase 2
2.2.1.3.2	major CHO metabolism.degradation.sucrose.invertases.cell wall	NbL15g03550	cell wall invertase 2
2.2.1.3.2	major CHO metabolism.degradation.sucrose.invertases.cell wall	NbL15g03560	cell wall invertase 2
2.2.1.3.2	major CHO metabolism.degradation.sucrose.invertases.cell wall	NbL16g10520	Glycosyl hydrolases family 32 protein
2.2.1.3.2	major CHO metabolism.degradation.sucrose.invertases.cell wall	NbL19g07540	cell wall invertase 2
2.2.1.3.2	major CHO metabolism.degradation.sucrose.invertases.cell wall	NbL19g07550	cell wall invertase 2
2.2.1.3.2	major CHO metabolism.degradation.sucrose.invertases.cell wall	NbL19g07640	cell wall invertase 2
2.2.1.3.2	major CHO metabolism.degradation.sucrose.invertases.cell wall	NbL19g07650	cell wall invertase 2
2.2.1.3.3	major CHO metabolism.degradation.sucrose.invertases.vacuolar
2.2.1.3.3	major CHO metabolism.degradation.sucrose.invertases.vacuolar	NbL06g18370	Glycosyl hydrolases family 32 protein
2.2.1.3.3	major CHO metabolism.degradation.sucrose.invertases.vacuolar	NbL15g11590	Glycosyl hydrolases family 32 protein
2.2.1.3.3	major CHO metabolism.degradation.sucrose.invertases.vacuolar	NbL15g11600	Glycosyl hydrolases family 32 protein
2.2.1.3.3	major CHO metabolism.degradation.sucrose.invertases.vacuolar	NbL16g22460	Glycosyl hydrolases family 32 protein
2.2.1.3.3	major CHO metabolism.degradation.sucrose.invertases.vacuolar	NbL16g22470	Glycosyl hydrolases family 32 protein
2.2.1.3.30	major CHO metabolism.degradation.sucrose.invertases.inhibitors
2.2.1.4	major CHO metabolism.degradation.sucrose.hexokinase
2.2.1.4	major CHO metabolism.degradation.sucrose.hexokinase	NbL01g00590	hexokinase-like 1
2.2.1.4	major CHO metabolism.degradation.sucrose.hexokinase	NbL02g08800	hexokinase-like 3
2.2.1.4	major CHO metabolism.degradation.sucrose.hexokinase	NbL03g17510	hexokinase 3
2.2.1.4	major CHO metabolism.degradation.sucrose.hexokinase	NbL03g17520	Unknown
2.2.1.4	major CHO metabolism.degradation.sucrose.hexokinase	NbL06g02300	hexokinase 2
2.2.1.4	major CHO metabolism.degradation.sucrose.hexokinase	NbL06g30120	hexokinase 2
2.2.1.4	major CHO metabolism.degradation.sucrose.hexokinase	NbL06g30130	hexokinase 2
2.2.1.4	major CHO metabolism.degradation.sucrose.hexokinase	NbL09g13260	hexokinase 2
2.2.1.4	major CHO metabolism.degradation.sucrose.hexokinase	NbL14g02430	hexokinase 2
2.2.1.4	major CHO metabolism.degradation.sucrose.hexokinase	NbL14g12510	hexokinase 1
2.2.1.4	major CHO metabolism.degradation.sucrose.hexokinase	NbL16g09710	hexokinase 2
2.2.1.4	major CHO metabolism.degradation.sucrose.hexokinase	NbL17g13080	hexokinase-like 1
2.2.1.4	major CHO metabolism.degradation.sucrose.hexokinase	NbL17g30850	hexokinase 3
2.2.1.4	major CHO metabolism.degradation.sucrose.hexokinase	NbL19g27370	Unknown
2.2.1.5	major CHO metabolism.degradation.sucrose.Susy
2.2.1.5	major CHO metabolism.degradation.sucrose.Susy	NbL02g28350	Unknown
2.2.1.5	major CHO metabolism.degradation.sucrose.Susy	NbL05g16560	sucrose synthase 1
2.2.1.5	major CHO metabolism.degradation.sucrose.Susy	NbL05g16570	sucrose synthase 4
2.2.1.5	major CHO metabolism.degradation.sucrose.Susy	NbL05g16590	sucrose synthase 4
2.2.1.5	major CHO metabolism.degradation.sucrose.Susy	NbL06g12560	sucrose synthase 6
2.2.1.5	major CHO metabolism.degradation.sucrose.Susy	NbL08g24880	Unknown
2.2.1.5	major CHO metabolism.degradation.sucrose.Susy	NbL10g04600	sucrose synthase 4
2.2.1.5	major CHO metabolism.degradation.sucrose.Susy	NbL10g04610	sucrose synthase 4
2.2.1.5	major CHO metabolism.degradation.sucrose.Susy	NbL11g23250	sucrose synthase 4
2.2.1.5	major CHO metabolism.degradation.sucrose.Susy	NbL11g23260	sucrose synthase 4
2.2.1.5	major CHO metabolism.degradation.sucrose.Susy	NbL11g23270	sucrose synthase 4
2.2.1.5	major CHO metabolism.degradation.sucrose.Susy	NbL11g23280	sucrose synthase 4
2.2.1.5	major CHO metabolism.degradation.sucrose.Susy	NbL11g23290	sucrose synthase 1
2.2.1.5	major CHO metabolism.degradation.sucrose.Susy	NbL14g03400	sucrose synthase 4
2.2.1.5	major CHO metabolism.degradation.sucrose.Susy	NbL14g03410	sucrose synthase 4
2.2.1.5	major CHO metabolism.degradation.sucrose.Susy	NbL14g03420	sucrose synthase 4
2.2.1.5	major CHO metabolism.degradation.sucrose.Susy	NbL16g16090	sucrose synthase 6
2.2.1.5	major CHO metabolism.degradation.sucrose.Susy	NbL16g16100	sucrose synthase 6
2.2.1.5	major CHO metabolism.degradation.sucrose.Susy	NbL16g16110	sucrose synthase 6
2.2.1.5	major CHO metabolism.degradation.sucrose.Susy	NbL18g04220	sucrose synthase 3
2.2.1.5	major CHO metabolism.degradation.sucrose.Susy	NbL19g16100	sucrose synthase 5
2.2.1.99	major CHO metabolism.degradation.sucrose.misc
2.2.1.99	major CHO metabolism.degradation.sucrose.misc	NbL15g22620	Sucrase/ferredoxin-like family protein
2.2.1.99	major CHO metabolism.degradation.sucrose.misc	NbL16g24050	Sucrase/ferredoxin-like family protein
2.2.1.1001	major CHO metabolism.degradation.sucrose
2.2.1.1001	major CHO metabolism.degradation.sucrose	fructose	Unknown
2.2.1.1002	major CHO metabolism.degradation.sucrose
2.2.1.1002	major CHO metabolism.degradation.sucrose	glucose	Unknown
2.2.2	major CHO metabolism.degradation.starch
2.2.2.1	major CHO metabolism.degradation.starch.starch cleavage
2.2.2.1	major CHO metabolism.degradation.starch.starch cleavage	NbL10g23260	Unknown
2.2.2.1	major CHO metabolism.degradation.starch.starch cleavage	NbL17g21550	heteroglycan glucosidase 1
2.2.2.1.1	major CHO metabolism.degradation.starch.starch cleavage.alpha amylase
2.2.2.1.1	major CHO metabolism.degradation.starch.starch cleavage.alpha amylase	NbL01g14210	alpha-amylase-like 3
2.2.2.1.1	major CHO metabolism.degradation.starch.starch cleavage.alpha amylase	NbL01g14220	Unknown
2.2.2.1.1	major CHO metabolism.degradation.starch.starch cleavage.alpha amylase	NbL03g16770	alpha-amylase-like 2
2.2.2.1.1	major CHO metabolism.degradation.starch.starch cleavage.alpha amylase	NbL03g20380	alpha-amylase-like protein
2.2.2.1.1	major CHO metabolism.degradation.starch.starch cleavage.alpha amylase	NbL11g09530	alpha-amylase-like 3
2.2.2.1.1	major CHO metabolism.degradation.starch.starch cleavage.alpha amylase	NbL12g08490	Unknown
2.2.2.1.1	major CHO metabolism.degradation.starch.starch cleavage.alpha amylase	NbL15g08720	alpha-amylase-like protein
2.2.2.1.1	major CHO metabolism.degradation.starch.starch cleavage.alpha amylase	NbL15g08730	alpha-amylase-like protein
2.2.2.1.1	major CHO metabolism.degradation.starch.starch cleavage.alpha amylase	NbL17g30000	alpha-amylase-like 2
2.2.2.1.2	major CHO metabolism.degradation.starch.starch cleavage.beta amylase
2.2.2.1.2	major CHO metabolism.degradation.starch.starch cleavage.beta amylase	NbL01g11320	beta-amylase 2
2.2.2.1.2	major CHO metabolism.degradation.starch.starch cleavage.beta amylase	NbL03g22240	beta-amylase 6
2.2.2.1.2	major CHO metabolism.degradation.starch.starch cleavage.beta amylase	NbL08g08860	beta-amylase 7
2.2.2.1.2	major CHO metabolism.degradation.starch.starch cleavage.beta amylase	NbL08g27920	beta-amylase 1
2.2.2.1.2	major CHO metabolism.degradation.starch.starch cleavage.beta amylase	NbL08g27930	beta-amylase 1
2.2.2.1.2	major CHO metabolism.degradation.starch.starch cleavage.beta amylase	NbL09g21970	beta-amylase 3
2.2.2.1.2	major CHO metabolism.degradation.starch.starch cleavage.beta amylase	NbL09g21980	beta-amylase 3
2.2.2.1.2	major CHO metabolism.degradation.starch.starch cleavage.beta amylase	NbL10g17040	chloroplast beta-amylase
2.2.2.1.2	major CHO metabolism.degradation.starch.starch cleavage.beta amylase	NbL10g29720	Unknown
2.2.2.1.2	major CHO metabolism.degradation.starch.starch cleavage.beta amylase	NbL11g19930	beta-amylase 6
2.2.2.1.2	major CHO metabolism.degradation.starch.starch cleavage.beta amylase	NbL11g19940	beta-amylase 5
2.2.2.1.2	major CHO metabolism.degradation.starch.starch cleavage.beta amylase	NbL12g04890	Unknown
2.2.2.1.2	major CHO metabolism.degradation.starch.starch cleavage.beta amylase	NbL12g04900	Unknown
2.2.2.1.2	major CHO metabolism.degradation.starch.starch cleavage.beta amylase	NbL12g21580	Unknown
2.2.2.1.2	major CHO metabolism.degradation.starch.starch cleavage.beta amylase	NbL13g01460	chloroplast beta-amylase
2.2.2.1.2	major CHO metabolism.degradation.starch.starch cleavage.beta amylase	NbL13g02640	beta-amylase 2
2.2.2.1.2	major CHO metabolism.degradation.starch.starch cleavage.beta amylase	NbL14g16160	beta-amylase 1
2.2.2.1.2	major CHO metabolism.degradation.starch.starch cleavage.beta amylase	NbL14g16170	beta-amylase 1
2.2.2.1.2	major CHO metabolism.degradation.starch.starch cleavage.beta amylase	NbL15g16200	beta-amylase 1
2.2.2.1.2	major CHO metabolism.degradation.starch.starch cleavage.beta amylase	NbL16g28670	chloroplast beta-amylase
2.2.2.1.2	major CHO metabolism.degradation.starch.starch cleavage.beta amylase	NbL17g24570	beta-amylase 7
2.2.2.1.2	major CHO metabolism.degradation.starch.starch cleavage.beta amylase	NbL17g34250	Unknown
2.2.2.2	major CHO metabolism.degradation.starch.starch phosphorylase
2.2.2.2	major CHO metabolism.degradation.starch.starch phosphorylase	NbL00g05660	Glycosyl transferase%2C family 35
2.2.2.2	major CHO metabolism.degradation.starch.starch phosphorylase	NbL02g25130	Unknown
2.2.2.2	major CHO metabolism.degradation.starch.starch phosphorylase	NbL04g09530	Glycosyl transferase%2C family 35
2.2.2.2	major CHO metabolism.degradation.starch.starch phosphorylase	NbL04g09540	Glycosyl transferase%2C family 35
2.2.2.2	major CHO metabolism.degradation.starch.starch phosphorylase	NbL04g09550	Unknown
2.2.2.2	major CHO metabolism.degradation.starch.starch phosphorylase	NbL05g09960	alpha-glucan phosphorylase 2
2.2.2.2	major CHO metabolism.degradation.starch.starch phosphorylase	NbL11g08090	Glycosyl transferase%2C family 35
2.2.2.2	major CHO metabolism.degradation.starch.starch phosphorylase	NbL14g18200	Glycosyl transferase%2C family 35
2.2.2.2	major CHO metabolism.degradation.starch.starch phosphorylase	NbL14g18210	Unknown
2.2.2.2	major CHO metabolism.degradation.starch.starch phosphorylase	NbL19g04120	alpha-glucan phosphorylase 2
2.2.2.2	major CHO metabolism.degradation.starch.starch phosphorylase	NbL19g24530	Unknown
2.2.2.3	major CHO metabolism.degradation.starch.glucan water dikinase
2.2.2.3	major CHO metabolism.degradation.starch.glucan water dikinase	NbL01g11950	Pyruvate phosphate dikinase%2C PEP/pyruvate binding domain-containing protein
2.2.2.3	major CHO metabolism.degradation.starch.glucan water dikinase	NbL08g31380	chloroplastidic phosphoglucan%2C water dikinase (ATGWD3)
2.2.2.3	major CHO metabolism.degradation.starch.glucan water dikinase	NbL11g11610	Unknown
2.2.2.3	major CHO metabolism.degradation.starch.glucan water dikinase	NbL18g01500	chloroplastidic phosphoglucan%2C water dikinase (ATGWD3)
2.2.2.3	major CHO metabolism.degradation.starch.glucan water dikinase	NbL18g01510	Unknown
2.2.2.3	major CHO metabolism.degradation.starch.glucan water dikinase	NbL18g01520	Unknown
2.2.2.3	major CHO metabolism.degradation.starch.glucan water dikinase	NbL18g01530	chloroplastidic phosphoglucan%2C water dikinase (ATGWD3)
2.2.2.4	major CHO metabolism.degradation.starch.D enzyme
2.2.2.4	major CHO metabolism.degradation.starch.D enzyme	NbL02g00390	disproportionating enzyme
2.2.2.4	major CHO metabolism.degradation.starch.D enzyme	NbL04g03310	disproportionating enzyme 2
2.2.2.4	major CHO metabolism.degradation.starch.D enzyme	NbL04g03320	disproportionating enzyme 2
2.2.2.4	major CHO metabolism.degradation.starch.D enzyme	NbL05g08290	Unknown
2.2.2.4	major CHO metabolism.degradation.starch.D enzyme	NbL14g30370	disproportionating enzyme 2
2.2.2.4	major CHO metabolism.degradation.starch.D enzyme	NbL15g17820	disproportionating enzyme
2.2.2.4	major CHO metabolism.degradation.starch.D enzyme	NbL19g10350	Unknown
2.2.2.6	major CHO metabolism.degradation.starch.transporter
2.2.2.6	major CHO metabolism.degradation.starch.transporter	NbL02g19150	plastidic GLC translocator
2.2.2.6	major CHO metabolism.degradation.starch.transporter	NbL03g09220	root cap 1 (RCP1)
2.2.2.6	major CHO metabolism.degradation.starch.transporter	NbL03g09240	root cap 1 (RCP1)
2.2.2.6	major CHO metabolism.degradation.starch.transporter	NbL05g22460	Glucose-6-phosphate/phosphate translocator-like protein
2.2.2.6	major CHO metabolism.degradation.starch.transporter	NbL07g10140	Glucose-6-phosphate/phosphate translocator-like protein
2.2.2.6	major CHO metabolism.degradation.starch.transporter	NbL10g27340	Glucose-6-phosphate/phosphate translocator-like protein
2.2.2.6	major CHO metabolism.degradation.starch.transporter	NbL13g22000	root cap 1 (RCP1)
2.2.2.6	major CHO metabolism.degradation.starch.transporter	NbL19g28350	plastidic GLC translocator
2.2.2.8	major CHO metabolism.degradation.starch.ISA3
2.2.2.8	major CHO metabolism.degradation.starch.ISA3	NbL07g14140	isoamylase 3
2.2.2.9	major CHO metabolism.degradation.starch.limit dextrinase/ pullulanase
2.2.2.9	major CHO metabolism.degradation.starch.limit dextrinase/ pullulanase	NbL05g27760	limit dextrinase
2.2.2.10	major CHO metabolism.degradation.starch.laforin like phosphoglucan phosphatase (SEX4)
2.2.2.10	major CHO metabolism.degradation.starch.laforin like phosphoglucan phosphatase (SEX4)	NbL11g03910	dual specificity protein phosphatase (DsPTP1) family protein
2.2.2.10	major CHO metabolism.degradation.starch.laforin like phosphoglucan phosphatase (SEX4)	NbL16g05550	dual specificity protein phosphatase (DsPTP1) family protein
2.2.2.1001	major CHO metabolism.degradation.starch
2.2.2.1001	major CHO metabolism.degradation.starch	starch (total)	Unknown
2.2.2.1002	major CHO metabolism.degradation.starch
2.2.2.1002	major CHO metabolism.degradation.starch	maltose	Unknown
2.2.2.1003	major CHO metabolism.degradation.starch
2.2.2.1003	major CHO metabolism.degradation.starch	isomaltose	Unknown
2.2.2.1004	major CHO metabolism.degradation.starch
2.2.2.1004	major CHO metabolism.degradation.starch	maltotriose	Unknown
2.2.10	major CHO metabolism.degradation.acetate metabolism
2.2.10.1	major CHO metabolism.degradation.acetate metabolism.acetate kinase
2.2.10.2	major CHO metabolism.degradation.acetate metabolism.phosphate acetyltransferase
2.2.10.3	major CHO metabolism.degradation.acetate metabolism.acetyl-CoA synthetase
3	minor CHO metabolism
3.1	minor CHO metabolism.raffinose family
3.1.1	minor CHO metabolism.raffinose family.galactinol synthases
3.1.1.1	minor CHO metabolism.raffinose family.galactinol synthases.known
3.1.1.1	minor CHO metabolism.raffinose family.galactinol synthases.known	NbL02g11500	galactinol synthase 1
3.1.1.1	minor CHO metabolism.raffinose family.galactinol synthases.known	NbL02g17950	galactinol synthase 1
3.1.1.1	minor CHO metabolism.raffinose family.galactinol synthases.known	NbL05g20540	galactinol synthase 1
3.1.1.1	minor CHO metabolism.raffinose family.galactinol synthases.known	NbL08g15010	Unknown
3.1.1.1	minor CHO metabolism.raffinose family.galactinol synthases.known	NbL12g06670	galactinol synthase 2
3.1.1.1	minor CHO metabolism.raffinose family.galactinol synthases.known	NbL12g06680	galactinol synthase 1
3.1.1.1	minor CHO metabolism.raffinose family.galactinol synthases.known	NbL18g05010	galactinol synthase 1
3.1.1.1	minor CHO metabolism.raffinose family.galactinol synthases.known	NbL18g14020	galactinol synthase 1
3.1.1.1	minor CHO metabolism.raffinose family.galactinol synthases.known	NbL19g29510	galactinol synthase 2
3.1.1.2	minor CHO metabolism.raffinose family.galactinol synthases.putative
3.1.1.2	minor CHO metabolism.raffinose family.galactinol synthases.putative	NbL02g08900	galacturonosyltransferase-like 4
3.1.1.2	minor CHO metabolism.raffinose family.galactinol synthases.putative	NbL02g08910	galacturonosyltransferase-like 4
3.1.1.2	minor CHO metabolism.raffinose family.galactinol synthases.putative	NbL02g11500	galactinol synthase 1
3.1.1.2	minor CHO metabolism.raffinose family.galactinol synthases.putative	NbL02g17950	galactinol synthase 1
3.1.1.2	minor CHO metabolism.raffinose family.galactinol synthases.putative	NbL02g30830	galacturonosyltransferase-like 10
3.1.1.2	minor CHO metabolism.raffinose family.galactinol synthases.putative	NbL08g15010	Unknown
3.1.1.2	minor CHO metabolism.raffinose family.galactinol synthases.putative	NbL12g00860	galacturonosyltransferase-like 4
3.1.1.2	minor CHO metabolism.raffinose family.galactinol synthases.putative	NbL12g06670	galactinol synthase 2
3.1.1.2	minor CHO metabolism.raffinose family.galactinol synthases.putative	NbL12g06680	galactinol synthase 1
3.1.1.2	minor CHO metabolism.raffinose family.galactinol synthases.putative	NbL13g26830	galacturonosyltransferase-like 3
3.1.1.2	minor CHO metabolism.raffinose family.galactinol synthases.putative	NbL18g02680	galacturonosyltransferase-like 4
3.1.1.2	minor CHO metabolism.raffinose family.galactinol synthases.putative	NbL18g02690	galacturonosyltransferase-like 4
3.1.1.2	minor CHO metabolism.raffinose family.galactinol synthases.putative	NbL18g05010	galactinol synthase 1
3.1.1.2	minor CHO metabolism.raffinose family.galactinol synthases.putative	NbL18g14020	galactinol synthase 1
3.1.1.2	minor CHO metabolism.raffinose family.galactinol synthases.putative	NbL19g18970	galacturonosyltransferase-like 10
3.1.1.2	minor CHO metabolism.raffinose family.galactinol synthases.putative	NbL19g18980	galacturonosyltransferase-like 10
3.1.1.2	minor CHO metabolism.raffinose family.galactinol synthases.putative	NbL19g29510	galactinol synthase 2
3.1.2	minor CHO metabolism.raffinose family.raffinose synthases
3.1.2.1	minor CHO metabolism.raffinose family.raffinose synthases.known
3.1.2.1	minor CHO metabolism.raffinose family.raffinose synthases.known	NbL02g31670	Raffinose synthase family protein
3.1.2.2	minor CHO metabolism.raffinose family.raffinose synthases.putative
3.1.2.2	minor CHO metabolism.raffinose family.raffinose synthases.putative	NbL07g17500	Raffinose synthase family protein
3.1.2.2	minor CHO metabolism.raffinose family.raffinose synthases.putative	NbL07g17510	Raffinose synthase family protein
3.1.2.2	minor CHO metabolism.raffinose family.raffinose synthases.putative	NbL15g22080	seed imbibition 1
3.1.2.2	minor CHO metabolism.raffinose family.raffinose synthases.putative	NbL16g14470	Unknown
3.1.2.2	minor CHO metabolism.raffinose family.raffinose synthases.putative	NbL16g24380	seed imbibition 1
3.1.2.2	minor CHO metabolism.raffinose family.raffinose synthases.putative	NbL16g32030	Raffinose synthase family protein
3.1.2.2	minor CHO metabolism.raffinose family.raffinose synthases.putative	NbL16g32040	Raffinose synthase family protein
3.1.2.2	minor CHO metabolism.raffinose family.raffinose synthases.putative	NbL17g03180	seed imbibition 2
3.1.3	minor CHO metabolism.raffinose family.stachyose synthases
3.1.1001	minor CHO metabolism.raffinose family
3.1.1001	minor CHO metabolism.raffinose family	raffinose	Unknown
3.1.1002	minor CHO metabolism.raffinose family
3.1.1002	minor CHO metabolism.raffinose family	galactinol	Unknown
3.2	minor CHO metabolism.trehalose
3.2.1	minor CHO metabolism.trehalose.TPS
3.2.1	minor CHO metabolism.trehalose.TPS	NbL02g23540	trehalose-6-phosphate synthase
3.2.1	minor CHO metabolism.trehalose.TPS	NbL05g11830	trehalose-6-phosphate synthase
3.2.1	minor CHO metabolism.trehalose.TPS	NbL15g26660	trehalose-6-phosphate synthase
3.2.1	minor CHO metabolism.trehalose.TPS	NbL19g26160	trehalose-6-phosphate synthase
3.2.2	minor CHO metabolism.trehalose.TPP
3.2.2	minor CHO metabolism.trehalose.TPP	NbL00g02360	Haloacid dehalogenase-like hydrolase (HAD) superfamily protein
3.2.2	minor CHO metabolism.trehalose.TPP	NbL00g02370	Haloacid dehalogenase-like hydrolase (HAD) superfamily protein
3.2.2	minor CHO metabolism.trehalose.TPP	NbL02g01460	Haloacid dehalogenase-like hydrolase (HAD) superfamily protein
3.2.2	minor CHO metabolism.trehalose.TPP	NbL03g12520	Haloacid dehalogenase-like hydrolase (HAD) superfamily protein
3.2.2	minor CHO metabolism.trehalose.TPP	NbL06g16140	Haloacid dehalogenase-like hydrolase (HAD) superfamily protein
3.2.2	minor CHO metabolism.trehalose.TPP	NbL06g18380	Haloacid dehalogenase-like hydrolase (HAD) superfamily protein
3.2.2	minor CHO metabolism.trehalose.TPP	NbL10g18630	Haloacid dehalogenase-like hydrolase (HAD) superfamily protein
3.2.2	minor CHO metabolism.trehalose.TPP	NbL12g21740	Haloacid dehalogenase-like hydrolase (HAD) superfamily protein
3.2.2	minor CHO metabolism.trehalose.TPP	NbL12g28090	Haloacid dehalogenase-like hydrolase (HAD) superfamily protein
3.2.2	minor CHO metabolism.trehalose.TPP	NbL13g05630	Haloacid dehalogenase-like hydrolase (HAD) superfamily protein
3.2.2	minor CHO metabolism.trehalose.TPP	NbL13g25800	Haloacid dehalogenase-like hydrolase (HAD) superfamily protein
3.2.2	minor CHO metabolism.trehalose.TPP	NbL15g11630	Haloacid dehalogenase-like hydrolase (HAD) superfamily protein
3.2.2	minor CHO metabolism.trehalose.TPP	NbL16g19560	Haloacid dehalogenase-like hydrolase (HAD) superfamily protein
3.2.2	minor CHO metabolism.trehalose.TPP	NbL16g22480	Haloacid dehalogenase-like hydrolase (HAD) superfamily protein
3.2.2	minor CHO metabolism.trehalose.TPP	NbL16g22490	Unknown
3.2.3	minor CHO metabolism.trehalose.potential TPS/TPP
3.2.3	minor CHO metabolism.trehalose.potential TPS/TPP	NbL01g05850	trehalose phosphatase/synthase 11
3.2.3	minor CHO metabolism.trehalose.potential TPS/TPP	NbL01g07320	trehalose-phosphatase/synthase 7
3.2.3	minor CHO metabolism.trehalose.potential TPS/TPP	NbL01g12660	trehalose-phosphatase/synthase 9
3.2.3	minor CHO metabolism.trehalose.potential TPS/TPP	NbL02g24040	trehalose-phosphatase/synthase 7
3.2.3	minor CHO metabolism.trehalose.potential TPS/TPP	NbL05g14940	trehalose-phosphatase/synthase 7
3.2.3	minor CHO metabolism.trehalose.potential TPS/TPP	NbL05g14950	trehalose-phosphatase/synthase 7
3.2.3	minor CHO metabolism.trehalose.potential TPS/TPP	NbL05g14960	trehalose-phosphatase/synthase 7
3.2.3	minor CHO metabolism.trehalose.potential TPS/TPP	NbL07g11640	UDP-Glycosyltransferase / trehalose-phosphatase family protein
3.2.3	minor CHO metabolism.trehalose.potential TPS/TPP	NbL07g11650	UDP-Glycosyltransferase / trehalose-phosphatase family protein
3.2.3	minor CHO metabolism.trehalose.potential TPS/TPP	NbL10g00020	trehalose phosphatase/synthase 11
3.2.3	minor CHO metabolism.trehalose.potential TPS/TPP	NbL11g10810	trehalose-phosphatase/synthase 9
3.2.3	minor CHO metabolism.trehalose.potential TPS/TPP	NbL14g13700	trehalose-phosphatase/synthase 7
3.2.3	minor CHO metabolism.trehalose.potential TPS/TPP	NbL15g14470	trehalose phosphatase/synthase 5
3.2.3	minor CHO metabolism.trehalose.potential TPS/TPP	NbL15g14480	UDP-Glycosyltransferase / trehalose-phosphatase family protein
3.2.3	minor CHO metabolism.trehalose.potential TPS/TPP	NbL15g28280	trehalose-phosphatase/synthase 7
3.2.3	minor CHO metabolism.trehalose.potential TPS/TPP	NbL16g35120	trehalose phosphatase/synthase 11
3.2.3	minor CHO metabolism.trehalose.potential TPS/TPP	NbL16g35130	trehalose phosphatase/synthase 11
3.2.3	minor CHO metabolism.trehalose.potential TPS/TPP	NbL17g16340	UDP-Glycosyltransferase / trehalose-phosphatase family protein
3.2.3	minor CHO metabolism.trehalose.potential TPS/TPP	NbL19g25750	trehalose-phosphatase/synthase 7
3.2.4	minor CHO metabolism.trehalose.trehalase
3.2.4	minor CHO metabolism.trehalose.trehalase	NbL10g29760	trehalase 1
3.2.4	minor CHO metabolism.trehalose.trehalase	NbL17g34170	trehalase 1
3.2.4	minor CHO metabolism.trehalose.trehalase	NbL17g34190	trehalase 1
3.2.1001	minor CHO metabolism.trehalose
3.2.1001	minor CHO metabolism.trehalose	trehalose	Unknown
3.3	minor CHO metabolism.sugar alcohols
3.3	minor CHO metabolism.sugar alcohols	NbL01g01680	GroES-like zinc-binding alcohol dehydrogenase family protein
3.3	minor CHO metabolism.sugar alcohols	NbL01g06230	FGGY family of carbohydrate kinase
3.3.1001	minor CHO metabolism.sugar alcohols
3.3.1001	minor CHO metabolism.sugar alcohols	sorbitol	Unknown
3.3.1002	minor CHO metabolism.sugar alcohols
3.3.1002	minor CHO metabolism.sugar alcohols	mannitol	Unknown
3.3.1003	minor CHO metabolism.sugar alcohols
3.3.1003	minor CHO metabolism.sugar alcohols	erythritol	Unknown
3.3.1004	minor CHO metabolism.sugar alcohols
3.3.1004	minor CHO metabolism.sugar alcohols	maltitol	Unknown
3.3.1005	minor CHO metabolism.sugar alcohols
3.3.1005	minor CHO metabolism.sugar alcohols	galactitol	Unknown
3.3.1006	minor CHO metabolism.sugar alcohols
3.3.1006	minor CHO metabolism.sugar alcohols	pinitol	Unknown
3.3.1007	minor CHO metabolism.sugar alcohols
3.3.1007	minor CHO metabolism.sugar alcohols	ononitol	Unknown
3.3.1008	minor CHO metabolism.sugar alcohols
3.3.1008	minor CHO metabolism.sugar alcohols	ribitol	Unknown
3.3.1009	minor CHO metabolism.sugar alcohols
3.3.1009	minor CHO metabolism.sugar alcohols	threitol	Unknown
3.3.1010	minor CHO metabolism.sugar alcohols
3.3.1010	minor CHO metabolism.sugar alcohols	sequoyitol	Unknown
3.3.1011	minor CHO metabolism.sugar alcohols
3.3.1011	minor CHO metabolism.sugar alcohols	viburnitol	Unknown
3.3.1012	minor CHO metabolism.sugar alcohols
3.3.1012	minor CHO metabolism.sugar alcohols	quebranchitol	Unknown
3.4	minor CHO metabolism.myo-inositol
3.4.1	minor CHO metabolism.myo-inositol.poly-phosphatases
3.4.1	minor CHO metabolism.myo-inositol.poly-phosphatases	NbL03g11720	Unknown
3.4.1	minor CHO metabolism.myo-inositol.poly-phosphatases	NbL10g24420	Unknown
3.4.1	minor CHO metabolism.myo-inositol.poly-phosphatases	NbL13g01520	Unknown
3.4.1	minor CHO metabolism.myo-inositol.poly-phosphatases	NbL13g24590	DNAse I-like superfamily protein
3.4.1	minor CHO metabolism.myo-inositol.poly-phosphatases	NbL15g14650	Unknown
3.4.1	minor CHO metabolism.myo-inositol.poly-phosphatases	NbL16g07770	Unknown
3.4.1	minor CHO metabolism.myo-inositol.poly-phosphatases	NbL16g16360	Unknown
3.4.2	minor CHO metabolism.myo-inositol.InsP-Kinases
3.4.2	minor CHO metabolism.myo-inositol.InsP-Kinases	NbL01g26550	inositol polyphosphate kinase 2 beta
3.4.2	minor CHO metabolism.myo-inositol.InsP-Kinases	NbL01g26560	inositol polyphosphate kinase 2 beta
3.4.2	minor CHO metabolism.myo-inositol.InsP-Kinases	NbL06g05440	inositol polyphosphate kinase 2 beta
3.4.2	minor CHO metabolism.myo-inositol.InsP-Kinases	NbL07g00730	inositol polyphosphate kinase 2 beta
3.4.2	minor CHO metabolism.myo-inositol.InsP-Kinases	NbL07g13510	inositol-pentakisphosphate 2-kinase 1
3.4.2	minor CHO metabolism.myo-inositol.InsP-Kinases	NbL17g18100	inositol-pentakisphosphate 2-kinase 1
3.4.3	minor CHO metabolism.myo-inositol.InsP Synthases
3.4.3	minor CHO metabolism.myo-inositol.InsP Synthases	NbL02g01790	myo-inositol-1-phosphate synthase 3
3.4.3	minor CHO metabolism.myo-inositol.InsP Synthases	NbL10g13460	myo-inositol-1-phosphate synthase 2
3.4.3	minor CHO metabolism.myo-inositol.InsP Synthases	NbL12g21930	myo-inositol-1-phosphate synthase 3
3.4.4	minor CHO metabolism.myo-inositol.myo inositol oxygenases
3.4.4	minor CHO metabolism.myo-inositol.myo inositol oxygenases	NbL02g04220	myo-inositol oxygenase 2
3.4.4	minor CHO metabolism.myo-inositol.myo inositol oxygenases	NbL04g23640	myo-inositol oxygenase 2
3.4.4	minor CHO metabolism.myo-inositol.myo inositol oxygenases	NbL06g30170	myo-inositol oxygenase 1
3.4.4	minor CHO metabolism.myo-inositol.myo inositol oxygenases	NbL09g13200	myo-inositol oxygenase 1
3.4.4	minor CHO metabolism.myo-inositol.myo inositol oxygenases	NbL09g13210	myo-inositol oxygenase 4
3.4.4	minor CHO metabolism.myo-inositol.myo inositol oxygenases	NbL11g02920	myo-inositol oxygenase 2
3.4.4	minor CHO metabolism.myo-inositol.myo inositol oxygenases	NbL16g02980	myo-inositol oxygenase 2
3.4.4	minor CHO metabolism.myo-inositol.myo inositol oxygenases	NbL16g29270	myo-inositol oxygenase 2
3.4.5	minor CHO metabolism.myo-inositol.inositol phosphatase
3.4.5	minor CHO metabolism.myo-inositol.inositol phosphatase	NbL01g22980	Endonuclease/exonuclease/phosphatase family protein
3.4.5	minor CHO metabolism.myo-inositol.inositol phosphatase	NbL02g21510	myo-inositol monophosphatase like 1
3.4.5	minor CHO metabolism.myo-inositol.inositol phosphatase	NbL03g03100	Unknown
3.4.5	minor CHO metabolism.myo-inositol.inositol phosphatase	NbL05g26750	Endonuclease/exonuclease/phosphatase family protein
3.4.5	minor CHO metabolism.myo-inositol.inositol phosphatase	NbL05g28040	Inositol monophosphatase family protein
3.4.5	minor CHO metabolism.myo-inositol.inositol phosphatase	NbL08g01860	inositol monophosphatase family protein
3.4.5	minor CHO metabolism.myo-inositol.inositol phosphatase	NbL08g12130	Unknown
3.4.5	minor CHO metabolism.myo-inositol.inositol phosphatase	NbL11g13940	Endonuclease/exonuclease/phosphatase family protein
3.4.5	minor CHO metabolism.myo-inositol.inositol phosphatase	NbL11g13950	Unknown
3.4.5	minor CHO metabolism.myo-inositol.inositol phosphatase	NbL12g11930	myo-inositol monophosphatase like 1
3.4.5	minor CHO metabolism.myo-inositol.inositol phosphatase	NbL13g17720	Unknown
3.4.5	minor CHO metabolism.myo-inositol.inositol phosphatase	NbL14g25090	Endonuclease/exonuclease/phosphatase family protein
3.4.5	minor CHO metabolism.myo-inositol.inositol phosphatase	NbL15g19180	Unknown
3.4.5	minor CHO metabolism.myo-inositol.inositol phosphatase	NbL16g00880	Unknown
3.4.5	minor CHO metabolism.myo-inositol.inositol phosphatase	NbL16g03600	Endonuclease/exonuclease/phosphatase family protein
3.4.5	minor CHO metabolism.myo-inositol.inositol phosphatase	NbL18g12820	inositol monophosphatase family protein
3.4.5	minor CHO metabolism.myo-inositol.inositol phosphatase	NbL18g22340	Endonuclease/exonuclease/phosphatase family protein
3.4.5	minor CHO metabolism.myo-inositol.inositol phosphatase	NbL19g14490	Endonuclease/exonuclease/phosphatase family protein
3.4.1001	minor CHO metabolism.myo-inositol
3.4.1001	minor CHO metabolism.myo-inositol	inositol	Unknown
3.4.1002	minor CHO metabolism.myo-inositol
3.4.1002	minor CHO metabolism.myo-inositol	inositol-1-p	Unknown
3.4.1003	minor CHO metabolism.myo-inositol
3.4.1003	minor CHO metabolism.myo-inositol	triphosphoinositide	Unknown
3.4.1004	minor CHO metabolism.myo-inositol
3.4.1004	minor CHO metabolism.myo-inositol	inositol-2-p	Unknown
3.5	minor CHO metabolism.others
3.5	minor CHO metabolism.others	NbL01g19310	KDO transferase A
3.5	minor CHO metabolism.others	NbL02g14870	Galactose mutarotase-like superfamily protein
3.5	minor CHO metabolism.others	NbL02g19670	pfkB-like carbohydrate kinase family protein
3.5	minor CHO metabolism.others	NbL02g30420	Galactose mutarotase-like superfamily protein
3.5	minor CHO metabolism.others	NbL02g30430	Unknown
3.5	minor CHO metabolism.others	NbL02g30440	Unknown
3.5	minor CHO metabolism.others	NbL02g30450	Galactose mutarotase-like superfamily protein
3.5	minor CHO metabolism.others	NbL03g18570	Unknown
3.5	minor CHO metabolism.others	NbL04g04860	pfkB-like carbohydrate kinase family protein
3.5	minor CHO metabolism.others	NbL04g13060	pfkB-like carbohydrate kinase family protein
3.5	minor CHO metabolism.others	NbL05g12610	Unknown
3.5	minor CHO metabolism.others	NbL05g12620	Unknown
3.5	minor CHO metabolism.others	NbL05g17110	NAD(P)-linked oxidoreductase superfamily protein
3.5	minor CHO metabolism.others	NbL05g17120	NAD(P)-linked oxidoreductase superfamily protein
3.5	minor CHO metabolism.others	NbL05g19170	Galactose mutarotase-like superfamily protein
3.5	minor CHO metabolism.others	NbL06g04820	Galactose mutarotase-like superfamily protein
3.5	minor CHO metabolism.others	NbL06g13670	pfkB-like carbohydrate kinase family protein
3.5	minor CHO metabolism.others	NbL06g13680	pfkB-like carbohydrate kinase family protein
3.5	minor CHO metabolism.others	NbL06g17430	Sugar isomerase (SIS) family protein
3.5	minor CHO metabolism.others	NbL06g17440	Sugar isomerase (SIS) family protein
3.5	minor CHO metabolism.others	NbL06g18560	NAD(P)-linked oxidoreductase superfamily protein
3.5	minor CHO metabolism.others	NbL06g29070	NAD(P)-linked oxidoreductase superfamily protein
3.5	minor CHO metabolism.others	NbL07g15130	Galactose mutarotase-like superfamily protein
3.5	minor CHO metabolism.others	NbL07g19810	NAD(P)-linked oxidoreductase superfamily protein
3.5	minor CHO metabolism.others	NbL08g01350	NAD(P)-linked oxidoreductase superfamily protein
3.5	minor CHO metabolism.others	NbL08g02390	Unknown
3.5	minor CHO metabolism.others	NbL08g09900	Galactose mutarotase-like superfamily protein
3.5	minor CHO metabolism.others	NbL08g22880	conserved oligomeric Golgi complex component-related / COG complex component-like protein
3.5	minor CHO metabolism.others	NbL08g26370	Unknown
3.5	minor CHO metabolism.others	NbL09g01020	NAD(P)-linked oxidoreductase superfamily protein
3.5	minor CHO metabolism.others	NbL09g06850	Dihydroxyacetone kinase
3.5	minor CHO metabolism.others	NbL09g08040	pfkB-like carbohydrate kinase family protein
3.5	minor CHO metabolism.others	NbL09g24070	KDO transferase A
3.5	minor CHO metabolism.others	NbL09g27700	Unknown
3.5	minor CHO metabolism.others	NbL10g17920	pfkB-like carbohydrate kinase family protein
3.5	minor CHO metabolism.others	NbL10g24510	Galactose mutarotase-like superfamily protein
3.5	minor CHO metabolism.others	NbL10g28770	Galactose mutarotase-like superfamily protein
3.5	minor CHO metabolism.others	NbL11g09850	beta-fructofuranosidase 5
3.5	minor CHO metabolism.others	NbL11g22700	NAD(P)-linked oxidoreductase superfamily protein
3.5	minor CHO metabolism.others	NbL11g22710	NAD(P)-linked oxidoreductase superfamily protein
3.5	minor CHO metabolism.others	NbL13g10280	conserved oligomeric Golgi complex component-related / COG complex component-like protein
3.5	minor CHO metabolism.others	NbL13g19590	aldose 1-epimerase family protein
3.5	minor CHO metabolism.others	NbL14g12340	Galactose mutarotase-like superfamily protein
3.5	minor CHO metabolism.others	NbL14g20150	pfkB-like carbohydrate kinase family protein
3.5	minor CHO metabolism.others	NbL14g32860	pfkB-like carbohydrate kinase family protein
3.5	minor CHO metabolism.others	NbL14g34030	pfkB-like carbohydrate kinase family protein
3.5	minor CHO metabolism.others	NbL15g01550	NAD(P)-linked oxidoreductase superfamily protein
3.5	minor CHO metabolism.others	NbL15g01560	NAD(P)-linked oxidoreductase superfamily protein
3.5	minor CHO metabolism.others	NbL15g10770	pfkB-like carbohydrate kinase family protein
3.5	minor CHO metabolism.others	NbL15g12410	pfkB-like carbohydrate kinase family protein
3.5	minor CHO metabolism.others	NbL15g19840	aldose 1-epimerase family protein
3.5	minor CHO metabolism.others	NbL15g25810	haloacid dehalogenase-like hydrolase family protein
3.5	minor CHO metabolism.others	NbL15g26740	pfkB-like carbohydrate kinase family protein
3.5	minor CHO metabolism.others	NbL16g10520	Glycosyl hydrolases family 32 protein
3.5	minor CHO metabolism.others	NbL16g13420	Galactose mutarotase-like superfamily protein
3.5	minor CHO metabolism.others	NbL16g13430	Galactose mutarotase-like superfamily protein
3.5	minor CHO metabolism.others	NbL16g17340	pfkB-like carbohydrate kinase family protein
3.5	minor CHO metabolism.others	NbL16g18490	NAD(P)-linked oxidoreductase superfamily protein
3.5	minor CHO metabolism.others	NbL16g22650	NAD(P)-linked oxidoreductase superfamily protein
3.5	minor CHO metabolism.others	NbL16g22660	NAD(P)-linked oxidoreductase superfamily protein
3.5	minor CHO metabolism.others	NbL16g27260	Galactose mutarotase-like superfamily protein
3.5	minor CHO metabolism.others	NbL17g09100	NAD(P)-linked oxidoreductase superfamily protein
3.5	minor CHO metabolism.others	NbL17g23930	haloacid dehalogenase-like hydrolase family protein
3.5	minor CHO metabolism.others	NbL17g35010	Galactose mutarotase-like superfamily protein
3.5	minor CHO metabolism.others	NbL18g02450	Unknown
3.5	minor CHO metabolism.others	NbL18g07850	Galactose mutarotase-like superfamily protein
3.5	minor CHO metabolism.others	NbL18g07860	Unknown
3.5	minor CHO metabolism.others	NbL18g13390	NAD(P)-linked oxidoreductase superfamily protein
3.5	minor CHO metabolism.others	NbL18g24320	Dihydroxyacetone kinase
3.5	minor CHO metabolism.others	NbL18g28390	Unknown
3.5	minor CHO metabolism.others	NbL19g09340	NAD(P)-linked oxidoreductase superfamily protein
3.5	minor CHO metabolism.others	NbL19g11310	NAD(P)-linked oxidoreductase superfamily protein
3.5	minor CHO metabolism.others	NbL19g18430	Galactose mutarotase-like superfamily protein
3.5	minor CHO metabolism.others	NbL19g18450	Galactose mutarotase-like superfamily protein
3.5	minor CHO metabolism.others	NbL19g18460	Galactose mutarotase-like superfamily protein
3.5	minor CHO metabolism.others	NbL19g18470	Galactose mutarotase-like superfamily protein
3.5	minor CHO metabolism.others	NbL19g18480	Galactose mutarotase-like superfamily protein
3.5	minor CHO metabolism.others	NbL19g18490	Unknown
3.5	minor CHO metabolism.others	NbL19g27830	pfkB-like carbohydrate kinase family protein
3.5.1	minor CHO metabolism.others.Xylose isomerase
3.5.1	minor CHO metabolism.others.Xylose isomerase	NbL01g06100	xylose isomerase family protein
3.5.1	minor CHO metabolism.others.Xylose isomerase	NbL16g35330	xylose isomerase family protein
3.6	minor CHO metabolism.callose
3.6	minor CHO metabolism.callose	NbL01g01880	glucan synthase-like 12
3.6	minor CHO metabolism.callose	NbL01g01890	glucan synthase-like 12
3.6	minor CHO metabolism.callose	NbL01g01900	glucan synthase-like 10
3.6	minor CHO metabolism.callose	NbL02g25620	Unknown
3.6	minor CHO metabolism.callose	NbL03g23670	glucan synthase-like 5
3.6	minor CHO metabolism.callose	NbL05g11590	glucan synthase-like 4
3.6	minor CHO metabolism.callose	NbL05g15630	glucan synthase-like 7
3.6	minor CHO metabolism.callose	NbL06g07890	plasmodesmata callose-binding protein 3
3.6	minor CHO metabolism.callose	NbL06g11290	glucan synthase-like 8
3.6	minor CHO metabolism.callose	NbL07g10110	plasmodesmata callose-binding protein 3
3.6	minor CHO metabolism.callose	NbL07g19070	glucan synthase-like 12
3.6	minor CHO metabolism.callose	NbL07g19080	glucan synthase-like 10
3.6	minor CHO metabolism.callose	NbL07g19100	Unknown
3.6	minor CHO metabolism.callose	NbL08g21720	callose synthase 1
3.6	minor CHO metabolism.callose	NbL12g26770	glucan synthase-like 7
3.6	minor CHO metabolism.callose	NbL12g26780	callose synthase 5
3.6	minor CHO metabolism.callose	NbL12g26790	callose synthase 5
3.6	minor CHO metabolism.callose	NbL13g06300	glucan synthase-like 12
3.6	minor CHO metabolism.callose	NbL13g06310	callose synthase 1
3.6	minor CHO metabolism.callose	NbL13g06320	callose synthase 1
3.6	minor CHO metabolism.callose	NbL15g26900	glucan synthase-like 4
3.6	minor CHO metabolism.callose	NbL15g26910	glucan synthase-like 4
3.6	minor CHO metabolism.callose	NbL15g27780	glucan synthase-like 7
3.6	minor CHO metabolism.callose	NbL15g29450	glucan synthase-like 5
3.6	minor CHO metabolism.callose	NbL16g14800	glucan synthase-like 8
3.6	minor CHO metabolism.callose	NbL16g26310	plasmodesmata callose-binding protein 3
3.6	minor CHO metabolism.callose	NbL19g23860	glucan synthase-like 1
3.7	minor CHO metabolism.sugar kinases
3.7	minor CHO metabolism.sugar kinases	NbL03g15450	xylulose kinase-2
3.7	minor CHO metabolism.sugar kinases	NbL06g20850	xylulose kinase-1
3.7	minor CHO metabolism.sugar kinases	NbL07g03360	xylulose kinase-1
3.7	minor CHO metabolism.sugar kinases	NbL11g17570	xylulose kinase-2
3.7	minor CHO metabolism.sugar kinases	NbL11g17580	xylulose kinase-2
3.8	minor CHO metabolism.galactose
3.8.1	minor CHO metabolism.galactose.galactokinases
3.8.1	minor CHO metabolism.galactose.galactokinases	NbL04g10920	Mevalonate/galactokinase family protein
3.8.1	minor CHO metabolism.galactose.galactokinases	NbL05g19690	arabinose kinase
3.8.1	minor CHO metabolism.galactose.galactokinases	NbL07g15610	arabinose kinase
3.8.1	minor CHO metabolism.galactose.galactokinases	NbL10g14970	Unknown
3.8.1	minor CHO metabolism.galactose.galactokinases	NbL14g19630	Mevalonate/galactokinase family protein
3.8.2	minor CHO metabolism.galactose.alpha-galactosidases
3.8.2	minor CHO metabolism.galactose.alpha-galactosidases	NbL01g11570	Unknown
3.8.2	minor CHO metabolism.galactose.alpha-galactosidases	NbL03g04440	alpha-galactosidase 1
3.8.2	minor CHO metabolism.galactose.alpha-galactosidases	NbL06g12010	alpha-galactosidase 2
3.8.2	minor CHO metabolism.galactose.alpha-galactosidases	NbL06g19710	Melibiase family protein
3.8.2	minor CHO metabolism.galactose.alpha-galactosidases	NbL11g12610	Melibiase family protein
3.8.2	minor CHO metabolism.galactose.alpha-galactosidases	NbL13g14560	alpha-galactosidase 1
3.8.2	minor CHO metabolism.galactose.alpha-galactosidases	NbL14g06620	Melibiase family protein
3.8.2	minor CHO metabolism.galactose.alpha-galactosidases	NbL16g15610	alpha-galactosidase 2
3.8.3	minor CHO metabolism.galactose.galactose-1-phosphate uridyl transferases
3.99	minor CHO metabolism.misc
3.99	minor CHO metabolism.misc	NbL03g01300	2-phosphoglycolate phosphatase 2
3.99	minor CHO metabolism.misc	NbL05g27150	Haloacid dehalogenase-like hydrolase (HAD) superfamily protein
3.99	minor CHO metabolism.misc	NbL16g03130	Haloacid dehalogenase-like hydrolase (HAD) superfamily protein
3.99.1001	minor CHO metabolism.misc
3.99.1001	minor CHO metabolism.misc	1-o-methyl-alpha-galactoside	Unknown
3.99.1002	minor CHO metabolism.misc
3.99.1002	minor CHO metabolism.misc	1-o-methyl-beta-galactoside	Unknown
3.99.1003	minor CHO metabolism.misc
3.99.1003	minor CHO metabolism.misc	2-deoxyglucose	Unknown
3.99.1004	minor CHO metabolism.misc
3.99.1004	minor CHO metabolism.misc	3-deoxyglucose	Unknown
3.99.1005	minor CHO metabolism.misc
3.99.1005	minor CHO metabolism.misc	3-o-methylglucose	Unknown
3.99.1006	minor CHO metabolism.misc
3.99.1006	minor CHO metabolism.misc	beta-gentiobiose	Unknown
3.99.1007	minor CHO metabolism.misc
3.99.1007	minor CHO metabolism.misc	erythrose	Unknown
3.99.1008	minor CHO metabolism.misc
3.99.1008	minor CHO metabolism.misc	lactose	Unknown
3.99.1009	minor CHO metabolism.misc
3.99.1009	minor CHO metabolism.misc	lyxose	Unknown
3.99.1010	minor CHO metabolism.misc
3.99.1010	minor CHO metabolism.misc	melezitose	Unknown
3.99.1011	minor CHO metabolism.misc
3.99.1011	minor CHO metabolism.misc	methyl-alpha-mannopyranoside	Unknown
3.99.1012	minor CHO metabolism.misc
3.99.1012	minor CHO metabolism.misc	methyl-d-glucoside	Unknown
3.99.1013	minor CHO metabolism.misc
3.99.1013	minor CHO metabolism.misc	oligofructan (total)	Unknown
3.99.1014	minor CHO metabolism.misc
3.99.1014	minor CHO metabolism.misc	psicose	Unknown
3.99.1015	minor CHO metabolism.misc
3.99.1015	minor CHO metabolism.misc	sophorose	Unknown
3.99.1016	minor CHO metabolism.misc
3.99.1016	minor CHO metabolism.misc	sorbitol-6-p	Unknown
3.99.1017	minor CHO metabolism.misc
3.99.1017	minor CHO metabolism.misc	tagatose	Unknown
3.99.1018	minor CHO metabolism.misc
3.99.1018	minor CHO metabolism.misc	xylitol	Unknown
3.99.1019	minor CHO metabolism.misc
3.99.1019	minor CHO metabolism.misc	xylose	Unknown
3.99.1020	minor CHO metabolism.misc
3.99.1020	minor CHO metabolism.misc	galactonate	Unknown
3.99.1021	minor CHO metabolism.misc
3.99.1021	minor CHO metabolism.misc	galactose	Unknown
3.99.1022	minor CHO metabolism.misc
3.99.1022	minor CHO metabolism.misc	galactose-6-p	Unknown
3.99.1023	minor CHO metabolism.misc
3.99.1023	minor CHO metabolism.misc	stachyose	Unknown
3.99.1024	minor CHO metabolism.misc
3.99.1024	minor CHO metabolism.misc	erythronic acid	Unknown
3.99.1025	minor CHO metabolism.misc
3.99.1025	minor CHO metabolism.misc	gulose	Unknown
3.99.1026	minor CHO metabolism.misc
3.99.1026	minor CHO metabolism.misc	sorbose	Unknown
3.99.1027	minor CHO metabolism.misc.Laminaribiose
3.99.1027	minor CHO metabolism.misc.Laminaribiose	laminaribiose	Unknown
4	glycolysis
4.1	glycolysis.cytosolic branch
4.1.1	glycolysis.cytosolic branch.UGPase
4.1.1	glycolysis.cytosolic branch.UGPase	NbL06g29710	UDP-glucose pyrophosphorylase 2
4.1.1	glycolysis.cytosolic branch.UGPase	NbL08g21380	Unknown
4.1.1	glycolysis.cytosolic branch.UGPase	NbL10g12720	UDP-glucose pyrophosphorylase 2
4.1.1	glycolysis.cytosolic branch.UGPase	NbL11g02050	UDP-glucose pyrophosphorylase 2
4.1.1	glycolysis.cytosolic branch.UGPase	NbL12g17040	UDP-glucose pyrophosphorylase 2
4.1.1	glycolysis.cytosolic branch.UGPase	NbL13g06640	Unknown
4.1.1	glycolysis.cytosolic branch.UGPase	NbL16g01140	UDP-glucose pyrophosphorylase 2
4.1.2	glycolysis.cytosolic branch.phosphoglucomutase (PGM)
4.1.2	glycolysis.cytosolic branch.phosphoglucomutase (PGM)	NbL05g09900	Phosphoglucomutase/phosphomannomutase family protein
4.1.2	glycolysis.cytosolic branch.phosphoglucomutase (PGM)	NbL17g22950	Phosphoglucomutase/phosphomannomutase family protein
4.1.2	glycolysis.cytosolic branch.phosphoglucomutase (PGM)	NbL19g12240	Phosphoglucomutase/phosphomannomutase family protein
4.1.3	glycolysis.cytosolic branch.glucose-6-phosphate isomerase
4.1.3	glycolysis.cytosolic branch.glucose-6-phosphate isomerase	NbL08g27510	Sugar isomerase (SIS) family protein
4.1.3	glycolysis.cytosolic branch.glucose-6-phosphate isomerase	NbL14g15730	Unknown
4.1.4	glycolysis.cytosolic branch.phosphofructokinase (PFK)
4.1.4	glycolysis.cytosolic branch.phosphofructokinase (PFK)	NbL00g01400	phosphofructokinase 3
4.1.4	glycolysis.cytosolic branch.phosphofructokinase (PFK)	NbL01g23850	phosphofructokinase 3
4.1.4	glycolysis.cytosolic branch.phosphofructokinase (PFK)	NbL02g04210	phosphofructokinase 3
4.1.4	glycolysis.cytosolic branch.phosphofructokinase (PFK)	NbL08g21550	phosphofructokinase 3
4.1.4	glycolysis.cytosolic branch.phosphofructokinase (PFK)	NbL10g20190	phosphofructokinase 3
4.1.4	glycolysis.cytosolic branch.phosphofructokinase (PFK)	NbL11g14640	phosphofructokinase 3
4.1.4	glycolysis.cytosolic branch.phosphofructokinase (PFK)	NbL13g17960	phosphofructokinase 2
4.1.4	glycolysis.cytosolic branch.phosphofructokinase (PFK)	NbL16g29290	phosphofructokinase 3
4.1.4	glycolysis.cytosolic branch.phosphofructokinase (PFK)	NbL17g05620	phosphofructokinase 3
4.1.4	glycolysis.cytosolic branch.phosphofructokinase (PFK)	NbL17g05630	phosphofructokinase 6
4.1.5	glycolysis.cytosolic branch.pyrophosphate-fructose-6-P phosphotransferase
4.1.5	glycolysis.cytosolic branch.pyrophosphate-fructose-6-P phosphotransferase	NbL01g23980	Phosphofructokinase family protein
4.1.5	glycolysis.cytosolic branch.pyrophosphate-fructose-6-P phosphotransferase	NbL02g28210	Phosphofructokinase family protein
4.1.5	glycolysis.cytosolic branch.pyrophosphate-fructose-6-P phosphotransferase	NbL03g15790	Phosphofructokinase family protein
4.1.5	glycolysis.cytosolic branch.pyrophosphate-fructose-6-P phosphotransferase	NbL03g21520	Phosphofructokinase family protein
4.1.5	glycolysis.cytosolic branch.pyrophosphate-fructose-6-P phosphotransferase	NbL11g14800	Phosphofructokinase family protein
4.1.5	glycolysis.cytosolic branch.pyrophosphate-fructose-6-P phosphotransferase	NbL11g21080	Phosphofructokinase family protein
4.1.5	glycolysis.cytosolic branch.pyrophosphate-fructose-6-P phosphotransferase	NbL17g28910	Phosphofructokinase family protein
4.1.5	glycolysis.cytosolic branch.pyrophosphate-fructose-6-P phosphotransferase	NbL19g15870	Phosphofructokinase family protein
4.1.6	glycolysis.cytosolic branch.fructose-2,6-bisphosphatase (Fru2,6BisPase)
4.1.6	glycolysis.cytosolic branch.fructose-2,6-bisphosphatase (Fru2,6BisPase)	NbL09g07900	fructose-2%2C6-bisphosphatase
4.1.6	glycolysis.cytosolic branch.fructose-2,6-bisphosphatase (Fru2,6BisPase)	NbL19g04910	fructose-2%2C6-bisphosphatase
4.1.7	glycolysis.cytosolic branch.triosephosphate isomerase (TPI)
4.1.7	glycolysis.cytosolic branch.triosephosphate isomerase (TPI)	NbL00g04380	triosephosphate isomerase
4.1.7	glycolysis.cytosolic branch.triosephosphate isomerase (TPI)	NbL02g10740	triosephosphate isomerase
4.1.7	glycolysis.cytosolic branch.triosephosphate isomerase (TPI)	NbL03g02610	triosephosphate isomerase
4.1.7	glycolysis.cytosolic branch.triosephosphate isomerase (TPI)	NbL12g02440	triosephosphate isomerase
4.1.7	glycolysis.cytosolic branch.triosephosphate isomerase (TPI)	NbL13g16630	triosephosphate isomerase
4.1.8	glycolysis.cytosolic branch.glyceraldehyde 3-phosphate dehydrogenase (GAP-DH)
4.1.8	glycolysis.cytosolic branch.glyceraldehyde 3-phosphate dehydrogenase (GAP-DH)	NbL01g12830	glyceraldehyde-3-phosphate dehydrogenase C subunit 1
4.1.8	glycolysis.cytosolic branch.glyceraldehyde 3-phosphate dehydrogenase (GAP-DH)	NbL06g11620	glyceraldehyde-3-phosphate dehydrogenase C2
4.1.8	glycolysis.cytosolic branch.glyceraldehyde 3-phosphate dehydrogenase (GAP-DH)	NbL09g06530	glyceraldehyde-3-phosphate dehydrogenase C2
4.1.8	glycolysis.cytosolic branch.glyceraldehyde 3-phosphate dehydrogenase (GAP-DH)	NbL11g10710	glyceraldehyde-3-phosphate dehydrogenase C2
4.1.8	glycolysis.cytosolic branch.glyceraldehyde 3-phosphate dehydrogenase (GAP-DH)	NbL14g22450	glyceraldehyde-3-phosphate dehydrogenase C2
4.1.8	glycolysis.cytosolic branch.glyceraldehyde 3-phosphate dehydrogenase (GAP-DH)	NbL14g22460	glyceraldehyde-3-phosphate dehydrogenase C subunit 1
4.1.8	glycolysis.cytosolic branch.glyceraldehyde 3-phosphate dehydrogenase (GAP-DH)	NbL15g06430	glyceraldehyde-3-phosphate dehydrogenase C subunit 1
4.1.8	glycolysis.cytosolic branch.glyceraldehyde 3-phosphate dehydrogenase (GAP-DH)	NbL15g06440	Unknown
4.1.8	glycolysis.cytosolic branch.glyceraldehyde 3-phosphate dehydrogenase (GAP-DH)	NbL16g15220	glyceraldehyde-3-phosphate dehydrogenase C subunit 1
4.1.8	glycolysis.cytosolic branch.glyceraldehyde 3-phosphate dehydrogenase (GAP-DH)	NbL16g15230	glyceraldehyde-3-phosphate dehydrogenase C2
4.1.8	glycolysis.cytosolic branch.glyceraldehyde 3-phosphate dehydrogenase (GAP-DH)	NbL18g24770	glyceraldehyde-3-phosphate dehydrogenase C2
4.1.9	glycolysis.cytosolic branch.non-phosphorylating glyceraldehyde 3-phosphate dehydrogenase (NPGAP-DH)
4.1.9	glycolysis.cytosolic branch.non-phosphorylating glyceraldehyde 3-phosphate dehydrogenase (NPGAP-DH)	NbL07g20740	aldehyde dehydrogenase 11A3
4.1.9	glycolysis.cytosolic branch.non-phosphorylating glyceraldehyde 3-phosphate dehydrogenase (NPGAP-DH)	NbL07g20750	aldehyde dehydrogenase 11A3
4.1.9	glycolysis.cytosolic branch.non-phosphorylating glyceraldehyde 3-phosphate dehydrogenase (NPGAP-DH)	NbL16g33720	aldehyde dehydrogenase 11A3
4.1.9	glycolysis.cytosolic branch.non-phosphorylating glyceraldehyde 3-phosphate dehydrogenase (NPGAP-DH)	NbL16g33730	aldehyde dehydrogenase 11A3
4.1.10	glycolysis.cytosolic branch.aldolase
4.1.10	glycolysis.cytosolic branch.aldolase	NbL05g03330	Aldolase superfamily protein
4.1.10	glycolysis.cytosolic branch.aldolase	NbL05g03340	Aldolase superfamily protein
4.1.10	glycolysis.cytosolic branch.aldolase	NbL09g24210	Unknown
4.1.10	glycolysis.cytosolic branch.aldolase	NbL11g04320	Unknown
4.1.10	glycolysis.cytosolic branch.aldolase	NbL15g00450	Aldolase superfamily protein
4.1.10	glycolysis.cytosolic branch.aldolase	NbL15g00460	Aldolase superfamily protein
4.1.10	glycolysis.cytosolic branch.aldolase	NbL15g07100	Unknown
4.1.10	glycolysis.cytosolic branch.aldolase	NbL15g07110	Unknown
4.1.10	glycolysis.cytosolic branch.aldolase	NbL15g22190	Aldolase superfamily protein
4.1.10	glycolysis.cytosolic branch.aldolase	NbL16g24290	Aldolase superfamily protein
4.1.11	glycolysis.cytosolic branch.3-phosphoglycerate kinase (PGK)
4.1.11	glycolysis.cytosolic branch.3-phosphoglycerate kinase (PGK)	NbL05g04730	Unknown
4.1.11	glycolysis.cytosolic branch.3-phosphoglycerate kinase (PGK)	NbL07g13040	phosphoglycerate kinase
4.1.11	glycolysis.cytosolic branch.3-phosphoglycerate kinase (PGK)	NbL07g13050	phosphoglycerate kinase
4.1.11	glycolysis.cytosolic branch.3-phosphoglycerate kinase (PGK)	NbL09g03850	phosphoglycerate kinase
4.1.11	glycolysis.cytosolic branch.3-phosphoglycerate kinase (PGK)	NbL09g03860	phosphoglycerate kinase
4.1.11	glycolysis.cytosolic branch.3-phosphoglycerate kinase (PGK)	NbL17g09970	Unknown
4.1.11	glycolysis.cytosolic branch.3-phosphoglycerate kinase (PGK)	NbL17g17750	phosphoglycerate kinase
4.1.11	glycolysis.cytosolic branch.3-phosphoglycerate kinase (PGK)	NbL17g17760	Unknown
4.1.11	glycolysis.cytosolic branch.3-phosphoglycerate kinase (PGK)	NbL17g17770	Phosphoglycerate kinase family protein
4.1.11	glycolysis.cytosolic branch.3-phosphoglycerate kinase (PGK)	NbL18g21740	phosphoglycerate kinase
4.1.12	glycolysis.cytosolic branch.phosphoglycerate mutase
4.1.12	glycolysis.cytosolic branch.phosphoglycerate mutase	NbL03g20760	Phosphoglycerate mutase family protein
4.1.12	glycolysis.cytosolic branch.phosphoglycerate mutase	NbL05g06270	Cofactor-independent phosphoglycerate mutase
4.1.12	glycolysis.cytosolic branch.phosphoglycerate mutase	NbL05g17330	Phosphoglycerate mutase%2C 2%2C3-bisphosphoglycerate-independent
4.1.12	glycolysis.cytosolic branch.phosphoglycerate mutase	NbL05g17340	Phosphoglycerate mutase%2C 2%2C3-bisphosphoglycerate-independent
4.1.12	glycolysis.cytosolic branch.phosphoglycerate mutase	NbL08g12770	Phosphoglycerate mutase family protein
4.1.12	glycolysis.cytosolic branch.phosphoglycerate mutase	NbL08g12780	Phosphoglycerate mutase family protein
4.1.12	glycolysis.cytosolic branch.phosphoglycerate mutase	NbL11g12240	Phosphoglycerate mutase family protein
4.1.12	glycolysis.cytosolic branch.phosphoglycerate mutase	NbL11g17210	Phosphoglycerate mutase family protein
4.1.12	glycolysis.cytosolic branch.phosphoglycerate mutase	NbL11g22530	Phosphoglycerate mutase%2C 2%2C3-bisphosphoglycerate-independent
4.1.12	glycolysis.cytosolic branch.phosphoglycerate mutase	NbL11g22540	Phosphoglycerate mutase%2C 2%2C3-bisphosphoglycerate-independent
4.1.12	glycolysis.cytosolic branch.phosphoglycerate mutase	NbL12g03850	Phosphoglycerate mutase family protein
4.1.12	glycolysis.cytosolic branch.phosphoglycerate mutase	NbL12g19730	Phosphoglycerate mutase%2C 2%2C3-bisphosphoglycerate-independent
4.1.12	glycolysis.cytosolic branch.phosphoglycerate mutase	NbL12g19740	Phosphoglycerate mutase%2C 2%2C3-bisphosphoglycerate-independent
4.1.12	glycolysis.cytosolic branch.phosphoglycerate mutase	NbL18g10770	Phosphoglycerate mutase family protein
4.1.12	glycolysis.cytosolic branch.phosphoglycerate mutase	NbL19g08340	Cofactor-independent phosphoglycerate mutase
4.1.13	glycolysis.cytosolic branch.enolase
4.1.13	glycolysis.cytosolic branch.enolase	NbL05g03650	Enolase
4.1.13	glycolysis.cytosolic branch.enolase	NbL09g08380	cytosolic enolase
4.1.13	glycolysis.cytosolic branch.enolase	NbL09g24090	Unknown
4.1.13	glycolysis.cytosolic branch.enolase	NbL15g07360	Enolase
4.1.13	glycolysis.cytosolic branch.enolase	NbL16g26810	enolase 1
4.1.13	glycolysis.cytosolic branch.enolase	NbL16g26820	enolase 1
4.1.13	glycolysis.cytosolic branch.enolase	NbL16g26830	enolase 1
4.1.13	glycolysis.cytosolic branch.enolase	NbL16g26840	enolase 1
4.1.13	glycolysis.cytosolic branch.enolase	NbL18g26440	Unknown
4.1.14	glycolysis.cytosolic branch.pyruvate kinase (PK)
4.1.14	glycolysis.cytosolic branch.pyruvate kinase (PK)	NbL01g19330	Pyruvate kinase family protein
4.1.14	glycolysis.cytosolic branch.pyruvate kinase (PK)	NbL03g04410	Pyruvate kinase family protein
4.1.14	glycolysis.cytosolic branch.pyruvate kinase (PK)	NbL03g04420	Pyruvate kinase family protein
4.1.14	glycolysis.cytosolic branch.pyruvate kinase (PK)	NbL03g07580	Pyruvate kinase family protein
4.1.14	glycolysis.cytosolic branch.pyruvate kinase (PK)	NbL03g07590	Unknown
4.1.14	glycolysis.cytosolic branch.pyruvate kinase (PK)	NbL04g02960	Pyruvate kinase family protein
4.1.14	glycolysis.cytosolic branch.pyruvate kinase (PK)	NbL04g08430	Unknown
4.1.14	glycolysis.cytosolic branch.pyruvate kinase (PK)	NbL05g03820	Pyruvate kinase family protein
4.1.14	glycolysis.cytosolic branch.pyruvate kinase (PK)	NbL06g28340	Pyruvate kinase family protein
4.1.14	glycolysis.cytosolic branch.pyruvate kinase (PK)	NbL09g05600	pyruvate kinase family protein
4.1.14	glycolysis.cytosolic branch.pyruvate kinase (PK)	NbL09g24060	Pyruvate kinase family protein
4.1.14	glycolysis.cytosolic branch.pyruvate kinase (PK)	NbL11g03760	Pyruvate kinase family protein
4.1.14	glycolysis.cytosolic branch.pyruvate kinase (PK)	NbL13g19740	Pyruvate kinase family protein
4.1.14	glycolysis.cytosolic branch.pyruvate kinase (PK)	NbL14g29950	Pyruvate kinase family protein
4.1.14	glycolysis.cytosolic branch.pyruvate kinase (PK)	NbL14g29960	Pyruvate kinase family protein
4.1.14	glycolysis.cytosolic branch.pyruvate kinase (PK)	NbL15g07490	Pyruvate kinase family protein
4.1.14	glycolysis.cytosolic branch.pyruvate kinase (PK)	NbL15g07500	Unknown
4.1.14	glycolysis.cytosolic branch.pyruvate kinase (PK)	NbL15g07520	Pyruvate kinase family protein
4.1.14	glycolysis.cytosolic branch.pyruvate kinase (PK)	NbL16g05340	Pyruvate kinase family protein
4.1.14	glycolysis.cytosolic branch.pyruvate kinase (PK)	NbL18g23260	pyruvate kinase family protein
4.1.14	glycolysis.cytosolic branch.pyruvate kinase (PK)	NbL18g23270	Unknown
4.1.15	glycolysis.cytosolic branch.phospho-enol-pyruvate carboxylase (PEPC)
4.1.15	glycolysis.cytosolic branch.phospho-enol-pyruvate carboxylase (PEPC)	NbL00g05300	phosphoenolpyruvate carboxylase 1
4.1.15	glycolysis.cytosolic branch.phospho-enol-pyruvate carboxylase (PEPC)	NbL03g06140	phosphoenolpyruvate carboxylase 4
4.1.15	glycolysis.cytosolic branch.phospho-enol-pyruvate carboxylase (PEPC)	NbL03g23880	phosphoenolpyruvate carboxylase 1
4.1.15	glycolysis.cytosolic branch.phospho-enol-pyruvate carboxylase (PEPC)	NbL05g12090	phosphoenolpyruvate carboxylase 3
4.1.15	glycolysis.cytosolic branch.phospho-enol-pyruvate carboxylase (PEPC)	NbL05g21680	phosphoenolpyruvate carboxylase 3
4.1.15	glycolysis.cytosolic branch.phospho-enol-pyruvate carboxylase (PEPC)	NbL06g26470	phosphoenolpyruvate carboxylase 1
4.1.15	glycolysis.cytosolic branch.phospho-enol-pyruvate carboxylase (PEPC)	NbL09g02450	phosphoenolpyruvate carboxylase 1
4.1.15	glycolysis.cytosolic branch.phospho-enol-pyruvate carboxylase (PEPC)	NbL09g02460	phosphoenolpyruvate carboxylase 1
4.1.15	glycolysis.cytosolic branch.phospho-enol-pyruvate carboxylase (PEPC)	NbL14g10760	phosphoenolpyruvate carboxylase 4
4.1.15	glycolysis.cytosolic branch.phospho-enol-pyruvate carboxylase (PEPC)	NbL14g10780	phosphoenolpyruvate carboxylase 4
4.1.15	glycolysis.cytosolic branch.phospho-enol-pyruvate carboxylase (PEPC)	NbL14g20730	Unknown
4.1.15	glycolysis.cytosolic branch.phospho-enol-pyruvate carboxylase (PEPC)	NbL15g26280	phosphoenolpyruvate carboxylase 3
4.1.15	glycolysis.cytosolic branch.phospho-enol-pyruvate carboxylase (PEPC)	NbL15g26290	phosphoenolpyruvate carboxylase 3
4.1.15	glycolysis.cytosolic branch.phospho-enol-pyruvate carboxylase (PEPC)	NbL15g28560	phosphoenolpyruvate carboxylase 1
4.1.16	glycolysis.cytosolic branch.phospho-enol-pyruvate carboxylase kinase (PPCK)
4.1.16	glycolysis.cytosolic branch.phospho-enol-pyruvate carboxylase kinase (PPCK)	NbL03g03130	phosphoenolpyruvate carboxylase kinase 1
4.1.16	glycolysis.cytosolic branch.phospho-enol-pyruvate carboxylase kinase (PPCK)	NbL03g03140	phosphoenolpyruvate carboxylase kinase 1
4.1.16	glycolysis.cytosolic branch.phospho-enol-pyruvate carboxylase kinase (PPCK)	NbL03g03150	phosphoenolpyruvate carboxylase kinase 2
4.1.16	glycolysis.cytosolic branch.phospho-enol-pyruvate carboxylase kinase (PPCK)	NbL03g03160	phosphoenolpyruvate carboxylase kinase 1
4.1.16	glycolysis.cytosolic branch.phospho-enol-pyruvate carboxylase kinase (PPCK)	NbL03g03180	phosphoenolpyruvate carboxylase kinase 2
4.1.16	glycolysis.cytosolic branch.phospho-enol-pyruvate carboxylase kinase (PPCK)	NbL03g03190	phosphoenolpyruvate carboxylase kinase 2
4.1.16	glycolysis.cytosolic branch.phospho-enol-pyruvate carboxylase kinase (PPCK)	NbL06g17750	phosphoenolpyruvate carboxylase-related kinase 1
4.1.16	glycolysis.cytosolic branch.phospho-enol-pyruvate carboxylase kinase (PPCK)	NbL06g29100	Unknown
4.1.16	glycolysis.cytosolic branch.phospho-enol-pyruvate carboxylase kinase (PPCK)	NbL08g19190	phosphoenolpyruvate carboxylase-related kinase 2
4.1.16	glycolysis.cytosolic branch.phospho-enol-pyruvate carboxylase kinase (PPCK)	NbL08g21130	phosphoenolpyruvate carboxylase-related kinase 2
4.1.16	glycolysis.cytosolic branch.phospho-enol-pyruvate carboxylase kinase (PPCK)	NbL08g26740	phosphoenolpyruvate carboxylase kinase 1
4.1.16	glycolysis.cytosolic branch.phospho-enol-pyruvate carboxylase kinase (PPCK)	NbL09g01090	phosphoenolpyruvate carboxylase kinase 1
4.1.16	glycolysis.cytosolic branch.phospho-enol-pyruvate carboxylase kinase (PPCK)	NbL12g18450	Unknown
4.1.16	glycolysis.cytosolic branch.phospho-enol-pyruvate carboxylase kinase (PPCK)	NbL13g06820	phosphoenolpyruvate carboxylase-related kinase 2
4.1.16	glycolysis.cytosolic branch.phospho-enol-pyruvate carboxylase kinase (PPCK)	NbL13g15880	phosphoenolpyruvate carboxylase kinase 2
4.1.16	glycolysis.cytosolic branch.phospho-enol-pyruvate carboxylase kinase (PPCK)	NbL13g15900	phosphoenolpyruvate carboxylase kinase 2
4.1.16	glycolysis.cytosolic branch.phospho-enol-pyruvate carboxylase kinase (PPCK)	NbL13g15910	phosphoenolpyruvate carboxylase kinase 2
4.1.16	glycolysis.cytosolic branch.phospho-enol-pyruvate carboxylase kinase (PPCK)	NbL13g15920	phosphoenolpyruvate carboxylase kinase 1
4.1.16	glycolysis.cytosolic branch.phospho-enol-pyruvate carboxylase kinase (PPCK)	NbL16g21650	phosphoenolpyruvate carboxylase-related kinase 1
4.1.16	glycolysis.cytosolic branch.phospho-enol-pyruvate carboxylase kinase (PPCK)	NbL16g21660	Unknown
4.1.16	glycolysis.cytosolic branch.phospho-enol-pyruvate carboxylase kinase (PPCK)	NbL18g03430	Unknown
4.1.16	glycolysis.cytosolic branch.phospho-enol-pyruvate carboxylase kinase (PPCK)	NbL18g17710	phosphoenolpyruvate carboxylase-related kinase 2
4.1.16	glycolysis.cytosolic branch.phospho-enol-pyruvate carboxylase kinase (PPCK)	NbL18g17720	phosphoenolpyruvate carboxylase-related kinase 2
4.2	glycolysis.plastid branch
4.2.1	glycolysis.plastid branch.UGPase
4.2.2	glycolysis.plastid branch.phosphoglucomutase (PGM)
4.2.2	glycolysis.plastid branch.phosphoglucomutase (PGM)	NbL07g06500	phosphoglucomutase%2C putative / glucose phosphomutase
4.2.2	glycolysis.plastid branch.phosphoglucomutase (PGM)	NbL07g06510	phosphoglucomutase%2C putative / glucose phosphomutase
4.2.2	glycolysis.plastid branch.phosphoglucomutase (PGM)	NbL07g06530	phosphoglucomutase%2C putative / glucose phosphomutase
4.2.2	glycolysis.plastid branch.phosphoglucomutase (PGM)	NbL10g05490	phosphoglucosamine mutase family protein
4.2.2	glycolysis.plastid branch.phosphoglucomutase (PGM)	NbL12g24090	phosphoglucosamine mutase family protein
4.2.2	glycolysis.plastid branch.phosphoglucomutase (PGM)	NbL16g21780	phosphoglucomutase
4.2.3	glycolysis.plastid branch.glucose-6-phosphate isomerase
4.2.3	glycolysis.plastid branch.glucose-6-phosphate isomerase	NbL03g13720	phosphoglucose isomerase 1
4.2.3	glycolysis.plastid branch.glucose-6-phosphate isomerase	NbL11g16460	phosphoglucose isomerase 1
4.2.4	glycolysis.plastid branch.phosphofructokinase (PFK)
4.2.4	glycolysis.plastid branch.phosphofructokinase (PFK)	NbL00g01400	phosphofructokinase 3
4.2.4	glycolysis.plastid branch.phosphofructokinase (PFK)	NbL01g23850	phosphofructokinase 3
4.2.4	glycolysis.plastid branch.phosphofructokinase (PFK)	NbL02g04210	phosphofructokinase 3
4.2.4	glycolysis.plastid branch.phosphofructokinase (PFK)	NbL03g02050	phosphofructokinase 5
4.2.4	glycolysis.plastid branch.phosphofructokinase (PFK)	NbL03g02070	phosphofructokinase 5
4.2.4	glycolysis.plastid branch.phosphofructokinase (PFK)	NbL06g18830	phosphofructokinase 4
4.2.4	glycolysis.plastid branch.phosphofructokinase (PFK)	NbL08g21550	phosphofructokinase 3
4.2.4	glycolysis.plastid branch.phosphofructokinase (PFK)	NbL10g20190	phosphofructokinase 3
4.2.4	glycolysis.plastid branch.phosphofructokinase (PFK)	NbL11g14640	phosphofructokinase 3
4.2.4	glycolysis.plastid branch.phosphofructokinase (PFK)	NbL13g17240	phosphofructokinase 5
4.2.4	glycolysis.plastid branch.phosphofructokinase (PFK)	NbL16g22960	phosphofructokinase 4
4.2.4	glycolysis.plastid branch.phosphofructokinase (PFK)	NbL16g29290	phosphofructokinase 3
4.2.4	glycolysis.plastid branch.phosphofructokinase (PFK)	NbL17g05620	phosphofructokinase 3
4.2.4	glycolysis.plastid branch.phosphofructokinase (PFK)	NbL17g05630	phosphofructokinase 6
4.2.5	glycolysis.plastid branch.pyrophosphate-fructose-6-P phosphotransferase
4.2.6	glycolysis.plastid branch.fructose-2,6-bisphosphatase (Fru2,6BisPase)
4.2.7	glycolysis.plastid branch.triosephosphate isomerase (TPI)
4.2.8	glycolysis.plastid branch.glyceraldehyde 3-phosphate dehydrogenase (GAP-DH)
4.2.8	glycolysis.plastid branch.glyceraldehyde 3-phosphate dehydrogenase (GAP-DH)	NbL00g04700	glyceraldehyde-3-phosphate dehydrogenase of plastid 1
4.2.8	glycolysis.plastid branch.glyceraldehyde 3-phosphate dehydrogenase (GAP-DH)	NbL14g22450	glyceraldehyde-3-phosphate dehydrogenase C2
4.2.8	glycolysis.plastid branch.glyceraldehyde 3-phosphate dehydrogenase (GAP-DH)	NbL18g05740	glyceraldehyde-3-phosphate dehydrogenase of plastid 2
4.2.11	glycolysis.plastid branch.3-phosphoglycerate kinase (PGK)
4.2.12	glycolysis.plastid branch.phosphoglycerate mutase
4.2.12	glycolysis.plastid branch.phosphoglycerate mutase	NbL02g01350	Phosphoglycerate mutase family protein
4.2.12	glycolysis.plastid branch.phosphoglycerate mutase	NbL03g12680	Phosphoglycerate mutase family protein
4.2.12	glycolysis.plastid branch.phosphoglycerate mutase	NbL12g21880	Phosphoglycerate mutase family protein
4.2.12	glycolysis.plastid branch.phosphoglycerate mutase	NbL13g25690	Phosphoglycerate mutase family protein
4.2.13	glycolysis.plastid branch.enolase
4.2.14	glycolysis.plastid branch.pyruvate kinase (PK)
4.2.14	glycolysis.plastid branch.pyruvate kinase (PK)	NbL04g02960	Pyruvate kinase family protein
4.2.14	glycolysis.plastid branch.pyruvate kinase (PK)	NbL04g08430	Unknown
4.2.14	glycolysis.plastid branch.pyruvate kinase (PK)	NbL06g16700	plastidic pyruvate kinase beta subunit 1
4.2.14	glycolysis.plastid branch.pyruvate kinase (PK)	NbL08g00650	Pyruvate kinase family protein
4.2.14	glycolysis.plastid branch.pyruvate kinase (PK)	NbL08g29730	Pyruvate kinase family protein
4.2.14	glycolysis.plastid branch.pyruvate kinase (PK)	NbL11g05510	Pyruvate kinase family protein
4.2.14	glycolysis.plastid branch.pyruvate kinase (PK)	NbL11g05750	Pyruvate kinase family protein
4.2.14	glycolysis.plastid branch.pyruvate kinase (PK)	NbL14g29950	Pyruvate kinase family protein
4.2.14	glycolysis.plastid branch.pyruvate kinase (PK)	NbL14g29960	Pyruvate kinase family protein
4.2.14	glycolysis.plastid branch.pyruvate kinase (PK)	NbL15g14610	plastidial pyruvate kinase 3
4.2.14	glycolysis.plastid branch.pyruvate kinase (PK)	NbL16g20210	plastidic pyruvate kinase beta subunit 1
4.2.14	glycolysis.plastid branch.pyruvate kinase (PK)	NbL16g20220	plastidic pyruvate kinase beta subunit 1
4.2.14	glycolysis.plastid branch.pyruvate kinase (PK)	NbL16g20230	Unknown
4.2.14	glycolysis.plastid branch.pyruvate kinase (PK)	NbL18g04170	Pyruvate kinase family protein
4.2.15	glycolysis.plastid branch.phospho-enol-pyruvate carboxylase (PEPC)
4.3	glycolysis.unclear/dually targeted
4.3.1	glycolysis.unclear/dually targeted.UGPase
4.3.2	glycolysis.unclear/dually targeted.phosphoglucomutase (PGM)
4.3.3	glycolysis.unclear/dually targeted.glucose-6-phosphate isomerase
4.3.4	glycolysis.unclear/dually targeted.phosphofructokinase (PFK)
4.3.4	glycolysis.unclear/dually targeted.phosphofructokinase (PFK)	NbL00g01400	phosphofructokinase 3
4.3.4	glycolysis.unclear/dually targeted.phosphofructokinase (PFK)	NbL01g23850	phosphofructokinase 3
4.3.4	glycolysis.unclear/dually targeted.phosphofructokinase (PFK)	NbL02g04210	phosphofructokinase 3
4.3.4	glycolysis.unclear/dually targeted.phosphofructokinase (PFK)	NbL08g21550	phosphofructokinase 3
4.3.4	glycolysis.unclear/dually targeted.phosphofructokinase (PFK)	NbL10g20190	phosphofructokinase 3
4.3.4	glycolysis.unclear/dually targeted.phosphofructokinase (PFK)	NbL11g14640	phosphofructokinase 3
4.3.4	glycolysis.unclear/dually targeted.phosphofructokinase (PFK)	NbL16g29290	phosphofructokinase 3
4.3.4	glycolysis.unclear/dually targeted.phosphofructokinase (PFK)	NbL17g05620	phosphofructokinase 3
4.3.4	glycolysis.unclear/dually targeted.phosphofructokinase (PFK)	NbL17g05630	phosphofructokinase 6
4.3.5	glycolysis.unclear/dually targeted.pyrophosphate-fructose-6-P phosphotransferase
4.3.6	glycolysis.unclear/dually targeted.fructose-2,6-bisphosphatase (Fru2,6BisPase)
4.3.7	glycolysis.unclear/dually targeted.triosephosphate isomerase (TPI)
4.3.8	glycolysis.unclear/dually targeted.glyceraldehyde 3-phosphate dehydrogenase (GAP-DH)
4.3.9	glycolysis.unclear/dually targeted.non-phosphorylating glyceraldehyde 3-phosphate dehydrogenase (NPGAP-DH)
4.3.10	glycolysis.unclear/dually targeted.aldolase
4.3.10	glycolysis.unclear/dually targeted.aldolase	NbL05g03330	Aldolase superfamily protein
4.3.10	glycolysis.unclear/dually targeted.aldolase	NbL05g03340	Aldolase superfamily protein
4.3.10	glycolysis.unclear/dually targeted.aldolase	NbL09g24210	Unknown
4.3.10	glycolysis.unclear/dually targeted.aldolase	NbL11g04320	Unknown
4.3.10	glycolysis.unclear/dually targeted.aldolase	NbL15g00450	Aldolase superfamily protein
4.3.10	glycolysis.unclear/dually targeted.aldolase	NbL15g00460	Aldolase superfamily protein
4.3.10	glycolysis.unclear/dually targeted.aldolase	NbL15g07100	Unknown
4.3.10	glycolysis.unclear/dually targeted.aldolase	NbL15g07110	Unknown
4.3.10	glycolysis.unclear/dually targeted.aldolase	NbL15g22190	Aldolase superfamily protein
4.3.10	glycolysis.unclear/dually targeted.aldolase	NbL16g24290	Aldolase superfamily protein
4.3.11	glycolysis.unclear/dually targeted.3-phosphoglycerate kinase (PGK)
4.3.12	glycolysis.unclear/dually targeted.phosphoglycerate mutase
4.3.12	glycolysis.unclear/dually targeted.phosphoglycerate mutase	NbL01g21630	Phosphoglycerate mutase family protein
4.3.12	glycolysis.unclear/dually targeted.phosphoglycerate mutase	NbL02g01350	Phosphoglycerate mutase family protein
4.3.12	glycolysis.unclear/dually targeted.phosphoglycerate mutase	NbL02g13690	Phosphoglycerate mutase family protein
4.3.12	glycolysis.unclear/dually targeted.phosphoglycerate mutase	NbL02g25630	Unknown
4.3.12	glycolysis.unclear/dually targeted.phosphoglycerate mutase	NbL03g12680	Phosphoglycerate mutase family protein
4.3.12	glycolysis.unclear/dually targeted.phosphoglycerate mutase	NbL08g12770	Phosphoglycerate mutase family protein
4.3.12	glycolysis.unclear/dually targeted.phosphoglycerate mutase	NbL08g12780	Phosphoglycerate mutase family protein
4.3.12	glycolysis.unclear/dually targeted.phosphoglycerate mutase	NbL09g19130	phosphoglycerate/bisphosphoglycerate mutase family protein
4.3.12	glycolysis.unclear/dually targeted.phosphoglycerate mutase	NbL09g19150	phosphoglycerate/bisphosphoglycerate mutase family protein
4.3.12	glycolysis.unclear/dually targeted.phosphoglycerate mutase	NbL09g19160	phosphoglycerate/bisphosphoglycerate mutase family protein
4.3.12	glycolysis.unclear/dually targeted.phosphoglycerate mutase	NbL09g19170	Unknown
4.3.12	glycolysis.unclear/dually targeted.phosphoglycerate mutase	NbL10g28110	Phosphoglycerate mutase family protein
4.3.12	glycolysis.unclear/dually targeted.phosphoglycerate mutase	NbL11g12240	Phosphoglycerate mutase family protein
4.3.12	glycolysis.unclear/dually targeted.phosphoglycerate mutase	NbL12g03850	Phosphoglycerate mutase family protein
4.3.12	glycolysis.unclear/dually targeted.phosphoglycerate mutase	NbL12g07870	Phosphoglycerate mutase family protein
4.3.12	glycolysis.unclear/dually targeted.phosphoglycerate mutase	NbL12g21880	Phosphoglycerate mutase family protein
4.3.12	glycolysis.unclear/dually targeted.phosphoglycerate mutase	NbL13g25690	Phosphoglycerate mutase family protein
4.3.12	glycolysis.unclear/dually targeted.phosphoglycerate mutase	NbL17g33160	Unknown
4.3.12	glycolysis.unclear/dually targeted.phosphoglycerate mutase	NbL18g10770	Phosphoglycerate mutase family protein
4.3.12	glycolysis.unclear/dually targeted.phosphoglycerate mutase	NbL18g28190	phosphoglycerate/bisphosphoglycerate mutase family protein
4.3.12	glycolysis.unclear/dually targeted.phosphoglycerate mutase	NbL19g23870	Unknown
4.3.13	glycolysis.unclear/dually targeted.enolase
4.3.14	glycolysis.unclear/dually targeted.pyruvate kinase (PK)
4.3.14	glycolysis.unclear/dually targeted.pyruvate kinase (PK)	NbL04g08430	Unknown
4.3.15	glycolysis.unclear/dually targeted.phospho-enol-pyruvate carboxylase (PEPC)
4.3.16	glycolysis.unclear/dually targeted.phospho-enol-pyruvate carboxylase kinase (PEPCK)
4.3.16	glycolysis.unclear/dually targeted.phospho-enol-pyruvate carboxylase kinase (PEPCK)	NbL03g03130	phosphoenolpyruvate carboxylase kinase 1
4.3.16	glycolysis.unclear/dually targeted.phospho-enol-pyruvate carboxylase kinase (PEPCK)	NbL03g03140	phosphoenolpyruvate carboxylase kinase 1
4.3.16	glycolysis.unclear/dually targeted.phospho-enol-pyruvate carboxylase kinase (PEPCK)	NbL03g03150	phosphoenolpyruvate carboxylase kinase 2
4.3.16	glycolysis.unclear/dually targeted.phospho-enol-pyruvate carboxylase kinase (PEPCK)	NbL03g03160	phosphoenolpyruvate carboxylase kinase 1
4.3.16	glycolysis.unclear/dually targeted.phospho-enol-pyruvate carboxylase kinase (PEPCK)	NbL03g03180	phosphoenolpyruvate carboxylase kinase 2
4.3.16	glycolysis.unclear/dually targeted.phospho-enol-pyruvate carboxylase kinase (PEPCK)	NbL03g03190	phosphoenolpyruvate carboxylase kinase 2
4.3.16	glycolysis.unclear/dually targeted.phospho-enol-pyruvate carboxylase kinase (PEPCK)	NbL06g29100	Unknown
4.3.16	glycolysis.unclear/dually targeted.phospho-enol-pyruvate carboxylase kinase (PEPCK)	NbL08g26740	phosphoenolpyruvate carboxylase kinase 1
4.3.16	glycolysis.unclear/dually targeted.phospho-enol-pyruvate carboxylase kinase (PEPCK)	NbL09g01090	phosphoenolpyruvate carboxylase kinase 1
4.3.16	glycolysis.unclear/dually targeted.phospho-enol-pyruvate carboxylase kinase (PEPCK)	NbL12g18450	Unknown
4.3.16	glycolysis.unclear/dually targeted.phospho-enol-pyruvate carboxylase kinase (PEPCK)	NbL13g15880	phosphoenolpyruvate carboxylase kinase 2
4.3.16	glycolysis.unclear/dually targeted.phospho-enol-pyruvate carboxylase kinase (PEPCK)	NbL13g15900	phosphoenolpyruvate carboxylase kinase 2
4.3.16	glycolysis.unclear/dually targeted.phospho-enol-pyruvate carboxylase kinase (PEPCK)	NbL13g15910	phosphoenolpyruvate carboxylase kinase 2
4.3.16	glycolysis.unclear/dually targeted.phospho-enol-pyruvate carboxylase kinase (PEPCK)	NbL13g15920	phosphoenolpyruvate carboxylase kinase 1
4.3.16	glycolysis.unclear/dually targeted.phospho-enol-pyruvate carboxylase kinase (PEPCK)	NbL18g03430	Unknown
4.1001	glycolysis
4.1001	glycolysis	dihydroxyacetone-p	Unknown
4.1002	glycolysis
4.1002	glycolysis	glyceraldehyde-3-p	Unknown
4.1003	glycolysis
4.1003	glycolysis	glycerate-1,3-bisp	Unknown
4.1004	glycolysis
4.1004	glycolysis	glycerate-3-p	Unknown
4.1005	glycolysis
4.1005	glycolysis	p-enolpyruvate	Unknown
4.1006	glycolysis
4.1006	glycolysis	pyruvate	Unknown
4.1007	glycolysis
4.1007	glycolysis	glycerate-2-p	Unknown
5	fermentation
5.1	fermentation.LDH
5.1	fermentation.LDH	NbL10g18420	Lactate/malate dehydrogenase family protein
5.1	fermentation.LDH	NbL13g01110	Lactate/malate dehydrogenase family protein
5.1	fermentation.LDH	NbL13g01120	Lactate/malate dehydrogenase family protein
5.2	fermentation.PDC
5.2	fermentation.PDC	NbL02g19470	Thiamine pyrophosphate dependent pyruvate decarboxylase family protein
5.2	fermentation.PDC	NbL05g08760	pyruvate decarboxylase-2
5.2	fermentation.PDC	NbL13g11970	Thiamine pyrophosphate dependent pyruvate decarboxylase family protein
5.2	fermentation.PDC	NbL15g03370	Thiamine pyrophosphate dependent pyruvate decarboxylase family protein
5.2	fermentation.PDC	NbL18g25920	Thiamine pyrophosphate dependent pyruvate decarboxylase family protein
5.2	fermentation.PDC	NbL19g10940	Thiamine pyrophosphate dependent pyruvate decarboxylase family protein
5.2	fermentation.PDC	NbL19g24940	Thiamine pyrophosphate dependent pyruvate decarboxylase family protein
5.2	fermentation.PDC	NbL19g28040	Thiamine pyrophosphate dependent pyruvate decarboxylase family protein
5.3	fermentation.ADH
5.3	fermentation.ADH	NbL04g00190	Unknown
5.3	fermentation.ADH	NbL09g09010	alcohol dehydrogenase 1
5.3	fermentation.ADH	NbL09g09020	alcohol dehydrogenase 1
5.3	fermentation.ADH	NbL13g22010	alcohol dehydrogenase 1
5.5	fermentation.phosphate acetyltransferase
5.6	fermentation.acetate kinase
5.8	fermentation.pyruvate::ferredoxin oxidoreductase
5.10	fermentation.aldehyde dehydrogenase
5.10	fermentation.aldehyde dehydrogenase	NbL01g12580	aldehyde dehydrogenase 2B7
5.10	fermentation.aldehyde dehydrogenase	NbL06g01150	aldehyde dehydrogenase 7B4
5.10	fermentation.aldehyde dehydrogenase	NbL06g08840	aldehyde dehydrogenase 2B7
5.10	fermentation.aldehyde dehydrogenase	NbL06g08850	aldehyde dehydrogenase 2B4
5.10	fermentation.aldehyde dehydrogenase	NbL09g09740	aldehyde dehydrogenase 3H1
5.10	fermentation.aldehyde dehydrogenase	NbL10g01730	aldehyde dehydrogenase 2C4
5.10	fermentation.aldehyde dehydrogenase	NbL11g10900	aldehyde dehydrogenase 2B7
5.10	fermentation.aldehyde dehydrogenase	NbL13g09630	aldehyde dehydrogenase 3H1
5.10	fermentation.aldehyde dehydrogenase	NbL14g01940	aldehyde dehydrogenase 2C4
5.10	fermentation.aldehyde dehydrogenase	NbL14g13420	aldehyde dehydrogenase 2B7
5.10	fermentation.aldehyde dehydrogenase	NbL14g29100	aldehyde dehydrogenase 3F1
5.10	fermentation.aldehyde dehydrogenase	NbL16g11150	aldehyde dehydrogenase 7B4
5.10	fermentation.aldehyde dehydrogenase	NbL16g27190	aldehyde dehydrogenase 2B7
5.10	fermentation.aldehyde dehydrogenase	NbL16g27200	aldehyde dehydrogenase 2B4
5.10	fermentation.aldehyde dehydrogenase	NbL16g27210	aldehyde dehydrogenase 2B7
5.10	fermentation.aldehyde dehydrogenase	NbL17g21030	Unknown
5.10	fermentation.aldehyde dehydrogenase	NbL19g30180	aldehyde dehydrogenase 3F1
5.1001	fermentation
5.1001	fermentation	lactate	Unknown
5.1002	fermentation
5.1002	fermentation	alanine	Unknown
6	gluconeogenesis / glyoxylate cycle
6	gluconeogenesis / glyoxylate cycle	NbL04g11950	acyl-activating enzyme 7
6	gluconeogenesis / glyoxylate cycle	NbL04g11960	acyl-activating enzyme 7
6	gluconeogenesis / glyoxylate cycle	NbL04g24120	acyl-activating enzyme 7
6	gluconeogenesis / glyoxylate cycle	NbL14g19880	acyl-activating enzyme 7
6	gluconeogenesis / glyoxylate cycle	NbL14g19890	acyl-activating enzyme 7
6	gluconeogenesis / glyoxylate cycle	NbL19g02410	acyl-activating enzyme 7
6.1	gluconeogenesis / glyoxylate cycle.citrate synthase
6.1	gluconeogenesis / glyoxylate cycle.citrate synthase	NbL06g26890	citrate synthase 2
6.1	gluconeogenesis / glyoxylate cycle.citrate synthase	NbL10g16400	citrate synthase 2
6.2	gluconeogenesis / glyoxylate cycle.malate synthase
6.2	gluconeogenesis / glyoxylate cycle.malate synthase	NbL06g11550	malate synthase
6.2	gluconeogenesis / glyoxylate cycle.malate synthase	NbL16g15120	malate synthase
6.3	gluconeogenesis / glyoxylate cycle.Malate DH
6.3	gluconeogenesis / glyoxylate cycle.Malate DH	NbL02g13120	peroxisomal NAD-malate dehydrogenase 1
6.3	gluconeogenesis / glyoxylate cycle.Malate DH	NbL02g13130	peroxisomal NAD-malate dehydrogenase 1
6.3	gluconeogenesis / glyoxylate cycle.Malate DH	NbL08g00320	peroxisomal NAD-malate dehydrogenase 1
6.3	gluconeogenesis / glyoxylate cycle.Malate DH	NbL12g07370	peroxisomal NAD-malate dehydrogenase 1
6.3	gluconeogenesis / glyoxylate cycle.Malate DH	NbL15g29580	peroxisomal NAD-malate dehydrogenase 2
6.3	gluconeogenesis / glyoxylate cycle.Malate DH	NbL17g27250	peroxisomal NAD-malate dehydrogenase 1
6.4	gluconeogenesis / glyoxylate cycle.PEPCK
6.4	gluconeogenesis / glyoxylate cycle.PEPCK	NbL04g18400	phosphoenolpyruvate carboxykinase 1
6.4	gluconeogenesis / glyoxylate cycle.PEPCK	NbL04g18410	phosphoenolpyruvate carboxykinase 2
6.4	gluconeogenesis / glyoxylate cycle.PEPCK	NbL07g05520	phosphoenolpyruvate carboxykinase 1
6.4	gluconeogenesis / glyoxylate cycle.PEPCK	NbL07g05530	Unknown
6.4	gluconeogenesis / glyoxylate cycle.PEPCK	NbL11g17050	phosphoenolpyruvate carboxykinase 1
6.4	gluconeogenesis / glyoxylate cycle.PEPCK	NbL11g17080	phosphoenolpyruvate carboxykinase 1
6.5	gluconeogenesis / glyoxylate cycle.pyruvate dikinase
6.5	gluconeogenesis / glyoxylate cycle.pyruvate dikinase	NbL04g13720	pyruvate orthophosphate dikinase
6.5	gluconeogenesis / glyoxylate cycle.pyruvate dikinase	NbL09g22540	pyruvate orthophosphate dikinase
6.9	gluconeogenesis / glyoxylate cycle.isocitrate lyase
6.9	gluconeogenesis / glyoxylate cycle.isocitrate lyase	NbL03g22340	isocitrate lyase
6.9	gluconeogenesis / glyoxylate cycle.isocitrate lyase	NbL10g03790	isocitrate lyase
6.9	gluconeogenesis / glyoxylate cycle.isocitrate lyase	NbL11g20080	isocitrate lyase
7	OPP
7.1	OPP.oxidative PP
7.1.1	OPP.oxidative PP.G6PD
7.1.1	OPP.oxidative PP.G6PD	NbL02g32440	glucose-6-phosphate dehydrogenase 6
7.1.1	OPP.oxidative PP.G6PD	NbL05g18010	glucose-6-phosphate dehydrogenase 1
7.1.1	OPP.oxidative PP.G6PD	NbL08g15460	glucose-6-phosphate dehydrogenase 4
7.1.1	OPP.oxidative PP.G6PD	NbL11g21800	glucose-6-phosphate dehydrogenase 2
7.1.1	OPP.oxidative PP.G6PD	NbL14g23340	glucose-6-phosphate dehydrogenase 2
7.1.1	OPP.oxidative PP.G6PD	NbL14g23350	glucose-6-phosphate dehydrogenase 2
7.1.1	OPP.oxidative PP.G6PD	NbL15g04010	glucose-6-phosphate dehydrogenase 2
7.1.1	OPP.oxidative PP.G6PD	NbL15g04020	glucose-6-phosphate dehydrogenase 2
7.1.1	OPP.oxidative PP.G6PD	NbL18g14140	glucose-6-phosphate dehydrogenase 4
7.1.1	OPP.oxidative PP.G6PD	NbL19g20760	glucose-6-phosphate dehydrogenase 6
7.1.2	OPP.oxidative PP.6-phosphogluconolactonase
7.1.2	OPP.oxidative PP.6-phosphogluconolactonase	NbL01g16080	6-phosphogluconolactonase 1
7.1.2	OPP.oxidative PP.6-phosphogluconolactonase	NbL01g16090	6-phosphogluconolactonase 1
7.1.2	OPP.oxidative PP.6-phosphogluconolactonase	NbL06g14780	NagB/RpiA/CoA transferase-like superfamily protein
7.1.2	OPP.oxidative PP.6-phosphogluconolactonase	NbL06g14790	NagB/RpiA/CoA transferase-like superfamily protein
7.1.2	OPP.oxidative PP.6-phosphogluconolactonase	NbL06g14800	Unknown
7.1.2	OPP.oxidative PP.6-phosphogluconolactonase	NbL07g02880	Unknown
7.1.2	OPP.oxidative PP.6-phosphogluconolactonase	NbL07g10080	6-phosphogluconolactonase 1
7.1.2	OPP.oxidative PP.6-phosphogluconolactonase	NbL09g05810	NagB/RpiA/CoA transferase-like superfamily protein
7.1.2	OPP.oxidative PP.6-phosphogluconolactonase	NbL11g07600	6-phosphogluconolactonase 1
7.1.2	OPP.oxidative PP.6-phosphogluconolactonase	NbL11g07610	6-phosphogluconolactonase 1
7.1.2	OPP.oxidative PP.6-phosphogluconolactonase	NbL17g14870	6-phosphogluconolactonase 1
7.1.2	OPP.oxidative PP.6-phosphogluconolactonase	NbL17g14880	6-phosphogluconolactonase 1
7.1.2	OPP.oxidative PP.6-phosphogluconolactonase	NbL18g23850	NagB/RpiA/CoA transferase-like superfamily protein
7.1.2	OPP.oxidative PP.6-phosphogluconolactonase	NbL19g23930	NagB/RpiA/CoA transferase-like superfamily protein
7.1.2	OPP.oxidative PP.6-phosphogluconolactonase	NbL19g23940	NagB/RpiA/CoA transferase-like superfamily protein
7.1.2	OPP.oxidative PP.6-phosphogluconolactonase	NbL19g23950	NagB/RpiA/CoA transferase-like superfamily protein
7.1.3	OPP.oxidative PP.6-phosphogluconate dehydrogenase
7.1.3	OPP.oxidative PP.6-phosphogluconate dehydrogenase	NbL01g16610	6-phosphogluconate dehydrogenase family protein
7.1.3	OPP.oxidative PP.6-phosphogluconate dehydrogenase	NbL01g16620	6-phosphogluconate dehydrogenase family protein
7.1.3	OPP.oxidative PP.6-phosphogluconate dehydrogenase	NbL03g06270	6-phosphogluconate dehydrogenase family protein
7.1.3	OPP.oxidative PP.6-phosphogluconate dehydrogenase	NbL04g20260	6-phosphogluconate dehydrogenase family protein
7.1.3	OPP.oxidative PP.6-phosphogluconate dehydrogenase	NbL05g02000	glyoxylate reductase 1
7.1.3	OPP.oxidative PP.6-phosphogluconate dehydrogenase	NbL06g10180	6-phosphogluconate dehydrogenase family protein
7.1.3	OPP.oxidative PP.6-phosphogluconate dehydrogenase	NbL08g21360	6-phosphogluconate dehydrogenase family protein
7.1.3	OPP.oxidative PP.6-phosphogluconate dehydrogenase	NbL08g21370	6-phosphogluconate dehydrogenase family protein
7.1.3	OPP.oxidative PP.6-phosphogluconate dehydrogenase	NbL11g07240	6-phosphogluconate dehydrogenase family protein
7.1.3	OPP.oxidative PP.6-phosphogluconate dehydrogenase	NbL13g06620	Unknown
7.1.3	OPP.oxidative PP.6-phosphogluconate dehydrogenase	NbL13g06630	Unknown
7.1.3	OPP.oxidative PP.6-phosphogluconate dehydrogenase	NbL14g11030	6-phosphogluconate dehydrogenase family protein
7.1.3	OPP.oxidative PP.6-phosphogluconate dehydrogenase	NbL19g05850	glyoxylate reductase 1
7.1.3	OPP.oxidative PP.6-phosphogluconate dehydrogenase	NbL19g15470	6-phosphogluconate dehydrogenase family protein
7.1.1001	OPP.oxidative PP
7.1.1001	OPP.oxidative PP	gluconate-6-p	Unknown
7.2	OPP.non-reductive PP
7.2.1	OPP.non-reductive PP.transketolase
7.2.1	OPP.non-reductive PP.transketolase	NbL02g00950	Transketolase
7.2.1	OPP.non-reductive PP.transketolase	NbL02g00960	Transketolase
7.2.1	OPP.non-reductive PP.transketolase	NbL02g00970	Transketolase
7.2.1	OPP.non-reductive PP.transketolase	NbL12g15930	Transketolase
7.2.1	OPP.non-reductive PP.transketolase	NbL12g15940	Transketolase
7.2.1	OPP.non-reductive PP.transketolase	NbL12g15950	Transketolase
7.2.1	OPP.non-reductive PP.transketolase	NbL12g24340	Transketolase
7.2.1	OPP.non-reductive PP.transketolase	NbL12g24350	Unknown
7.2.1	OPP.non-reductive PP.transketolase	NbL16g21350	Unknown
7.2.2	OPP.non-reductive PP.transaldolase
7.2.2	OPP.non-reductive PP.transaldolase	NbL00g03760	Aldolase-type TIM barrel family protein
7.2.2	OPP.non-reductive PP.transaldolase	NbL13g15450	Aldolase-type TIM barrel family protein
7.2.2	OPP.non-reductive PP.transaldolase	NbL15g11610	Unknown
7.2.2	OPP.non-reductive PP.transaldolase	NbL15g11620	Aldolase superfamily protein
7.2.3	OPP.non-reductive PP.ribulose-phosphate 3-epimerase
7.2.3	OPP.non-reductive PP.ribulose-phosphate 3-epimerase	NbL01g14530	Aldolase-type TIM barrel family protein
7.2.3	OPP.non-reductive PP.ribulose-phosphate 3-epimerase	NbL11g09260	Aldolase-type TIM barrel family protein
7.2.4	OPP.non-reductive PP.ribose 5-phosphate isomerase
7.2.4	OPP.non-reductive PP.ribose 5-phosphate isomerase	NbL01g26830	Ribose 5-phosphate isomerase%2C type A protein
7.2.4	OPP.non-reductive PP.ribose 5-phosphate isomerase	NbL01g26840	Ribose 5-phosphate isomerase%2C type A protein
7.2.4	OPP.non-reductive PP.ribose 5-phosphate isomerase	NbL02g22030	NagB/RpiA/CoA transferase-like superfamily protein
7.2.4	OPP.non-reductive PP.ribose 5-phosphate isomerase	NbL08g11970	Ribose 5-phosphate isomerase%2C type A protein
7.2.4	OPP.non-reductive PP.ribose 5-phosphate isomerase	NbL08g11980	Ribose 5-phosphate isomerase%2C type A protein
7.2.4	OPP.non-reductive PP.ribose 5-phosphate isomerase	NbL13g13160	ribose-5-phosphate isomerase 2
7.2.4	OPP.non-reductive PP.ribose 5-phosphate isomerase	NbL13g13170	ribose-5-phosphate isomerase 2
7.2.4	OPP.non-reductive PP.ribose 5-phosphate isomerase	NbL18g10030	Ribose 5-phosphate isomerase%2C type A protein
7.2.4	OPP.non-reductive PP.ribose 5-phosphate isomerase	NbL18g10040	Ribose 5-phosphate isomerase%2C type A protein
7.3	OPP.electron transfer
7.3	OPP.electron transfer	NbL01g01990	ferredoxin 3
7.3	OPP.electron transfer	NbL02g06470	root FNR 2
7.3	OPP.electron transfer	NbL02g06480	root FNR 1
7.3	OPP.electron transfer	NbL03g03320	ferredoxin 3
7.3	OPP.electron transfer	NbL07g07570	ferredoxin 3
7.3	OPP.electron transfer	NbL07g07580	ferredoxin 3
7.3	OPP.electron transfer	NbL09g18900	ferredoxin 3
7.3	OPP.electron transfer	NbL10g11310	ferredoxin 3
7.3	OPP.electron transfer	NbL10g11320	ferredoxin 3
7.3	OPP.electron transfer	NbL11g03130	ferredoxin 3
7.3	OPP.electron transfer	NbL11g03140	ferredoxin 3
7.3	OPP.electron transfer	NbL12g04790	root FNR 2
7.3	OPP.electron transfer	NbL12g04800	root FNR 2
7.3	OPP.electron transfer	NbL13g24200	Unknown
7.3	OPP.electron transfer	NbL14g05130	ferredoxin 3
7.3	OPP.electron transfer	NbL17g08930	ferredoxin 3
7.3	OPP.electron transfer	NbL17g08940	ferredoxin 3
8	TCA / org transformation
8.1	TCA / org transformation.TCA
8.1.1	TCA / org transformation.TCA.pyruvate DH
8.1.1.1	TCA / org transformation.TCA.pyruvate DH.E1
8.1.1.1	TCA / org transformation.TCA.pyruvate DH.E1	NbL01g04220	Unknown
8.1.1.1	TCA / org transformation.TCA.pyruvate DH.E1	NbL01g13500	pyruvate dehydrogenase complex E1 alpha subunit
8.1.1.1	TCA / org transformation.TCA.pyruvate DH.E1	NbL01g18730	Transketolase family protein
8.1.1.1	TCA / org transformation.TCA.pyruvate DH.E1	NbL05g16800	pyruvate dehydrogenase E1 alpha
8.1.1.1	TCA / org transformation.TCA.pyruvate DH.E1	NbL06g13150	Transketolase family protein
8.1.1.1	TCA / org transformation.TCA.pyruvate DH.E1	NbL07g06180	Transketolase family protein
8.1.1.1	TCA / org transformation.TCA.pyruvate DH.E1	NbL09g06950	Transketolase family protein
8.1.1.1	TCA / org transformation.TCA.pyruvate DH.E1	NbL10g21360	Unknown
8.1.1.1	TCA / org transformation.TCA.pyruvate DH.E1	NbL11g10100	pyruvate dehydrogenase complex E1 alpha subunit
8.1.1.1	TCA / org transformation.TCA.pyruvate DH.E1	NbL11g10110	pyruvate dehydrogenase complex E1 alpha subunit
8.1.1.1	TCA / org transformation.TCA.pyruvate DH.E1	NbL11g12820	Transketolase family protein
8.1.1.1	TCA / org transformation.TCA.pyruvate DH.E1	NbL11g23030	pyruvate dehydrogenase E1 alpha
8.1.1.1	TCA / org transformation.TCA.pyruvate DH.E1	NbL11g23040	pyruvate dehydrogenase E1 alpha
8.1.1.1	TCA / org transformation.TCA.pyruvate DH.E1	NbL14g03500	pyruvate dehydrogenase E1 alpha
8.1.1.1	TCA / org transformation.TCA.pyruvate DH.E1	NbL14g11690	pyruvate dehydrogenase complex E1 alpha subunit
8.1.1.1	TCA / org transformation.TCA.pyruvate DH.E1	NbL14g25200	Transketolase family protein
8.1.1.1	TCA / org transformation.TCA.pyruvate DH.E1	NbL16g16700	Transketolase family protein
8.1.1.1	TCA / org transformation.TCA.pyruvate DH.E1	NbL18g24160	Transketolase family protein
8.1.1.2	TCA / org transformation.TCA.pyruvate DH.E2
8.1.1.2	TCA / org transformation.TCA.pyruvate DH.E2	NbL01g06240	Dihydrolipoamide acetyltransferase%2C long form protein
8.1.1.2	TCA / org transformation.TCA.pyruvate DH.E2	NbL03g10300	2-oxoacid dehydrogenases acyltransferase family protein
8.1.1.2	TCA / org transformation.TCA.pyruvate DH.E2	NbL05g20140	Dihydrolipoamide acetyltransferase%2C long form protein
8.1.1.2	TCA / org transformation.TCA.pyruvate DH.E2	NbL11g03790	Dihydrolipoamide acetyltransferase%2C long form protein
8.1.1.2	TCA / org transformation.TCA.pyruvate DH.E2	NbL13g23260	2-oxoacid dehydrogenases acyltransferase family protein
8.1.1.2	TCA / org transformation.TCA.pyruvate DH.E2	NbL16g05370	Dihydrolipoamide acetyltransferase%2C long form protein
8.1.1.2	TCA / org transformation.TCA.pyruvate DH.E2	NbL16g10740	Dihydrolipoamide acetyltransferase%2C long form protein
8.1.1.2	TCA / org transformation.TCA.pyruvate DH.E2	NbL16g35680	Dihydrolipoamide acetyltransferase%2C long form protein
8.1.1.3	TCA / org transformation.TCA.pyruvate DH.E3
8.1.1.3	TCA / org transformation.TCA.pyruvate DH.E3	NbL04g24820	mitochondrial lipoamide dehydrogenase 1
8.1.1.3	TCA / org transformation.TCA.pyruvate DH.E3	NbL08g14680	lipoamide dehydrogenase 1
8.1.1.3	TCA / org transformation.TCA.pyruvate DH.E3	NbL10g14910	dihydrolipoamide dehydrogenase
8.1.1.3	TCA / org transformation.TCA.pyruvate DH.E3	NbL10g15050	mitochondrial lipoamide dehydrogenase 1
8.1.1.3	TCA / org transformation.TCA.pyruvate DH.E3	NbL10g15060	mitochondrial lipoamide dehydrogenase 1
8.1.1.3	TCA / org transformation.TCA.pyruvate DH.E3	NbL14g21870	dihydrolipoamide dehydrogenase
8.1.1.3	TCA / org transformation.TCA.pyruvate DH.E3	NbL15g15750	lipoamide dehydrogenase 1
8.1.1.3	TCA / org transformation.TCA.pyruvate DH.E3	NbL15g15950	mitochondrial lipoamide dehydrogenase 1
8.1.1.3	TCA / org transformation.TCA.pyruvate DH.E3	NbL18g13450	lipoamide dehydrogenase 1
8.1.1.3	TCA / org transformation.TCA.pyruvate DH.E3	NbL19g02140	mitochondrial lipoamide dehydrogenase 1
8.1.2	TCA / org transformation.TCA.CS
8.1.2	TCA / org transformation.TCA.CS	NbL08g21690	Citrate synthase family protein
8.1.2	TCA / org transformation.TCA.CS	NbL13g06340	Citrate synthase family protein
8.1.3	TCA / org transformation.TCA.aconitase
8.1.3	TCA / org transformation.TCA.aconitase	NbL03g22490	aconitase 1
8.1.3	TCA / org transformation.TCA.aconitase	NbL03g22500	aconitase 3
8.1.3	TCA / org transformation.TCA.aconitase	NbL05g10820	aconitase 2
8.1.3	TCA / org transformation.TCA.aconitase	NbL05g10830	aconitase 3
8.1.3	TCA / org transformation.TCA.aconitase	NbL10g03850	aconitase 3
8.1.3	TCA / org transformation.TCA.aconitase	NbL11g19750	aconitase 3
8.1.3	TCA / org transformation.TCA.aconitase	NbL11g19760	aconitase 1
8.1.3	TCA / org transformation.TCA.aconitase	NbL14g04200	aconitase 3
8.1.3	TCA / org transformation.TCA.aconitase	NbL15g24020	aconitase 1
8.1.3	TCA / org transformation.TCA.aconitase	NbL18g07390	Unknown
8.1.4	TCA / org transformation.TCA.IDH
8.1.4	TCA / org transformation.TCA.IDH	NbL01g00080	cytosolic NADP+-dependent isocitrate dehydrogenase
8.1.4	TCA / org transformation.TCA.IDH	NbL01g20580	isocitrate dehydrogenase 1
8.1.4	TCA / org transformation.TCA.IDH	NbL01g20590	isocitrate dehydrogenase 1
8.1.4	TCA / org transformation.TCA.IDH	NbL02g04910	cytosolic NADP+-dependent isocitrate dehydrogenase
8.1.4	TCA / org transformation.TCA.IDH	NbL02g20650	isocitrate dehydrogenase subunit 2
8.1.4	TCA / org transformation.TCA.IDH	NbL02g31600	Isocitrate/isopropylmalate dehydrogenase family protein
8.1.4	TCA / org transformation.TCA.IDH	NbL09g29320	Unknown
8.1.4	TCA / org transformation.TCA.IDH	NbL09g29330	isocitrate dehydrogenase 1
8.1.4	TCA / org transformation.TCA.IDH	NbL11g02000	cytosolic NADP+-dependent isocitrate dehydrogenase
8.1.4	TCA / org transformation.TCA.IDH	NbL12g10460	isocitrate dehydrogenase 1
8.1.4	TCA / org transformation.TCA.IDH	NbL16g01190	cytosolic NADP+-dependent isocitrate dehydrogenase
8.1.4	TCA / org transformation.TCA.IDH	NbL19g19880	Isocitrate/isopropylmalate dehydrogenase family protein
8.1.5	TCA / org transformation.TCA.2-oxoglutarate dehydrogenase
8.1.5	TCA / org transformation.TCA.2-oxoglutarate dehydrogenase	NbL03g02700	2-oxoglutarate dehydrogenase%2C E1 component
8.1.5	TCA / org transformation.TCA.2-oxoglutarate dehydrogenase	NbL09g03750	Dihydrolipoamide succinyltransferase
8.1.5	TCA / org transformation.TCA.2-oxoglutarate dehydrogenase	NbL09g03760	Unknown
8.1.5	TCA / org transformation.TCA.2-oxoglutarate dehydrogenase	NbL10g12020	2-oxoglutarate dehydrogenase%2C E1 component
8.1.5	TCA / org transformation.TCA.2-oxoglutarate dehydrogenase	NbL10g12030	2-oxoglutarate dehydrogenase%2C E1 component
8.1.5	TCA / org transformation.TCA.2-oxoglutarate dehydrogenase	NbL12g17910	2-oxoglutarate dehydrogenase%2C E1 component
8.1.5	TCA / org transformation.TCA.2-oxoglutarate dehydrogenase	NbL13g16390	Unknown
8.1.5	TCA / org transformation.TCA.2-oxoglutarate dehydrogenase	NbL13g16400	2-oxoglutarate dehydrogenase%2C E1 component
8.1.5	TCA / org transformation.TCA.2-oxoglutarate dehydrogenase	NbL15g23680	Dihydrolipoamide succinyltransferase
8.1.5	TCA / org transformation.TCA.2-oxoglutarate dehydrogenase	NbL18g21000	Dihydrolipoamide succinyltransferase
8.1.6	TCA / org transformation.TCA.succinyl-CoA ligase
8.1.6	TCA / org transformation.TCA.succinyl-CoA ligase	NbL03g07930	Unknown
8.1.6	TCA / org transformation.TCA.succinyl-CoA ligase	NbL04g04440	ATP citrate lyase (ACL) family protein
8.1.6	TCA / org transformation.TCA.succinyl-CoA ligase	NbL07g11000	Succinyl-CoA ligase%2C alpha subunit
8.1.6	TCA / org transformation.TCA.succinyl-CoA ligase	NbL09g17450	ATP citrate lyase (ACL) family protein
8.1.6	TCA / org transformation.TCA.succinyl-CoA ligase	NbL13g20110	Succinyl-CoA ligase%2C alpha subunit
8.1.6	TCA / org transformation.TCA.succinyl-CoA ligase	NbL14g08170	ATP citrate lyase (ACL) family protein
8.1.6	TCA / org transformation.TCA.succinyl-CoA ligase	NbL17g15730	Succinyl-CoA ligase%2C alpha subunit
8.1.7	TCA / org transformation.TCA.succinate dehydrogenase
8.1.7	TCA / org transformation.TCA.succinate dehydrogenase	NbL02g01540	succinate dehydrogenase 2-3
8.1.7	TCA / org transformation.TCA.succinate dehydrogenase	NbL02g18380	succinate dehydrogenase 1-1
8.1.7	TCA / org transformation.TCA.succinate dehydrogenase	NbL08g09360	succinate dehydrogenase 2-2
8.1.7	TCA / org transformation.TCA.succinate dehydrogenase	NbL18g07330	succinate dehydrogenase 2-2
8.1.7	TCA / org transformation.TCA.succinate dehydrogenase	NbL18g07340	succinate dehydrogenase 2-2
8.1.7	TCA / org transformation.TCA.succinate dehydrogenase	NbL19g29030	succinate dehydrogenase 1-1
8.1.8	TCA / org transformation.TCA.fumarase
8.1.8	TCA / org transformation.TCA.fumarase	NbL01g14280	fumarase 1
8.1.8	TCA / org transformation.TCA.fumarase	NbL01g14290	fumarase 1
8.1.8	TCA / org transformation.TCA.fumarase	NbL01g17460	fumarase 1
8.1.8	TCA / org transformation.TCA.fumarase	NbL11g09490	fumarase 1
8.1.8	TCA / org transformation.TCA.fumarase	NbL11g09500	fumarase 1
8.1.8	TCA / org transformation.TCA.fumarase	NbL13g27450	fumarase 1
8.1.9	TCA / org transformation.TCA.malate DH
8.1.9	TCA / org transformation.TCA.malate DH	NbL01g08230	Unknown
8.1.9	TCA / org transformation.TCA.malate DH	NbL01g08240	Lactate/malate dehydrogenase family protein
8.1.9	TCA / org transformation.TCA.malate DH	NbL05g21570	Lactate/malate dehydrogenase family protein
8.1.9	TCA / org transformation.TCA.malate DH	NbL06g26360	Lactate/malate dehydrogenase family protein
8.1.9	TCA / org transformation.TCA.malate DH	NbL09g02730	Unknown
8.1.9	TCA / org transformation.TCA.malate DH	NbL09g02740	Lactate/malate dehydrogenase family protein
8.1.99	TCA / org transformation.TCA.misc
8.1.1001	TCA / org transformation.TCA
8.1.1001	TCA / org transformation.TCA	citrate	Unknown
8.1.1002	TCA / org transformation.TCA
8.1.1002	TCA / org transformation.TCA	aconitate	Unknown
8.1.1003	TCA / org transformation.TCA
8.1.1003	TCA / org transformation.TCA	isocitrate	Unknown
8.1.1004	TCA / org transformation.TCA
8.1.1004	TCA / org transformation.TCA	2-oxoglutarate	Unknown
8.1.1005	TCA / org transformation.TCA
8.1.1005	TCA / org transformation.TCA	succinate	Unknown
8.1.1006	TCA / org transformation.TCA
8.1.1006	TCA / org transformation.TCA	fumarate	Unknown
8.1.1007	TCA / org transformation.TCA
8.1.1007	TCA / org transformation.TCA	malate	Unknown
8.1.1008	TCA / org transformation.TCA
8.1.1008	TCA / org transformation.TCA	oxaloacetate	Unknown
8.2	TCA / org transformation.other organic acid transformations
8.2.3	TCA / org transformation.other organic acid transformatons.aconitase
8.2.4	TCA / org transformation.other organic acid transformatons.IDH
8.2.4	TCA / org transformation.other organic acid transformatons.IDH	NbL01g20580	isocitrate dehydrogenase 1
8.2.4	TCA / org transformation.other organic acid transformatons.IDH	NbL01g20590	isocitrate dehydrogenase 1
8.2.4	TCA / org transformation.other organic acid transformatons.IDH	NbL02g20650	isocitrate dehydrogenase subunit 2
[truncated: 62,629 more rows]
