# Supplementary material for: Transcriptional deregulation of stress-growth balance in Nicotiana benthamiana biofactories producing insect sex pheromones
Source: Front Plant Sci. 2022 Oct 26;13:941338. doi: 10.3389/fpls.2022.941338 (PMC9645294; doi:10.3389/fpls.2022.941338)
Supplement: Supplementary file 8 [file DataSheet_5.zip › Supplementary_DataSheet_S5.gmt]

1 PS	NbL00g00290	NbL00g00440	NbL00g00450	NbL00g00470	NbL00g00530	NbL00g00540	NbL00g00830	NbL00g00840	NbL00g00860	NbL00g00870	NbL00g00900	NbL00g00910	NbL00g00920	NbL00g00930	NbL00g00940	NbL00g00950	NbL00g01010	NbL00g01020	NbL00g01030	NbL00g01040	NbL00g01050	NbL00g01090	NbL00g01100	NbL00g01140	NbL00g01150	NbL00g01160	NbL00g01170	NbL00g01880	NbL00g01890	NbL00g02220	NbL00g02230	NbL00g02260	NbL00g02270	NbL00g04320	NbL01g04880	NbL01g04890	NbL01g07700	NbL01g07710	NbL01g07830	NbL01g08950	NbL01g08960	NbL01g09010	NbL01g09880	NbL01g09890	NbL01g09910	NbL01g11530	NbL01g11880	NbL01g11890	NbL01g12530	NbL01g14930	NbL01g16660	NbL01g18410	NbL01g18420	NbL01g18600	NbL01g20190	NbL01g24010	NbL01g24100	NbL01g24110	NbL01g25040	NbL01g25990	NbL01g26000	NbL02g00950	NbL02g00960	NbL02g00970	NbL02g03090	NbL02g03870	NbL02g03880	NbL02g05290	NbL02g05300	NbL02g06960	NbL02g06970	NbL02g08560	NbL02g11390	NbL02g12580	NbL02g12690	NbL02g12700	NbL02g13770	NbL02g13780	NbL02g15670	NbL02g15960	NbL02g15970	NbL02g16310	NbL02g16940	NbL02g17410	NbL02g18990	NbL02g19000	NbL02g19760	NbL02g21370	NbL02g21480	NbL02g21870	NbL02g21880	NbL02g22030	NbL02g23050	NbL02g27080	NbL02g27090	NbL02g27230	NbL02g27630	NbL02g27640	NbL02g27900	NbL02g27910	NbL02g28610	NbL03g00840	NbL03g01300	NbL03g03540	NbL03g04120	NbL03g04130	NbL03g07000	NbL03g07830	NbL03g08220	NbL03g09800	NbL03g09810	NbL03g11590	NbL03g15700	NbL03g15710	NbL03g16170	NbL03g16190	NbL03g16850	NbL03g19180	NbL03g20660	NbL03g21260	NbL03g21270	NbL03g23370	NbL03g23380	NbL03g23890	NbL04g00900	NbL04g01410	NbL04g02790	NbL04g02800	NbL04g04690	NbL04g04700	NbL04g06560	NbL04g09100	NbL04g10300	NbL04g10480	NbL04g11470	NbL04g12470	NbL04g14590	NbL04g14600	NbL04g15350	NbL04g15670	NbL04g15750	NbL04g15770	NbL04g17460	NbL04g17470	NbL04g17490	NbL04g17520	NbL04g17530	NbL04g19360	NbL04g19370	NbL04g19690	NbL04g19700	NbL04g21540	NbL04g21560	NbL04g21590	NbL04g21620	NbL04g21940	NbL04g22400	NbL04g25770	NbL04g25780	NbL04g25790	NbL05g03330	NbL05g03340	NbL05g03480	NbL05g03490	NbL05g03520	NbL05g03530	NbL05g03550	NbL05g03560	NbL05g03570	NbL05g03580	NbL05g03590	NbL05g03600	NbL05g04730	NbL05g06820	NbL05g06830	NbL05g07260	NbL05g07300	NbL05g07310	NbL05g07910	NbL05g08360	NbL05g08370	NbL05g13300	NbL05g13980	NbL05g14570	NbL05g17280	NbL05g17380	NbL05g19150	NbL05g20770	NbL05g20780	NbL05g23060	NbL05g23340	NbL05g24310	NbL05g26560	NbL05g27150	NbL06g01280	NbL06g01290	NbL06g01300	NbL06g02580	NbL06g02750	NbL06g02770	NbL06g02790	NbL06g03010	NbL06g03020	NbL06g07250	NbL06g07310	NbL06g10900	NbL06g10910	NbL06g11650	NbL06g11660	NbL06g11670	NbL06g11680	NbL06g15600	NbL06g17570	NbL06g18210	NbL06g19910	NbL06g20120	NbL06g22770	NbL06g26660	NbL06g26970	NbL06g27250	NbL06g27430	NbL06g29960	NbL06g31180	NbL07g00130	NbL07g00140	NbL07g00150	NbL07g00930	NbL07g04580	NbL07g05830	NbL07g05840	NbL07g06820	NbL07g11030	NbL07g13040	NbL07g13050	NbL07g13060	NbL07g13070	NbL07g14810	NbL07g15100	NbL07g18550	NbL07g18560	NbL07g20020	NbL07g22600	NbL08g01070	NbL08g01480	NbL08g01490	NbL08g05280	NbL08g05290	NbL08g06460	NbL08g06560	NbL08g06570	NbL08g08100	NbL08g09380	NbL08g11970	NbL08g11980	NbL08g15950	NbL08g18490	NbL08g18580	NbL08g20090	NbL08g20100	NbL08g23460	NbL08g23470	NbL08g27350	NbL08g29570	NbL09g00430	NbL09g02000	NbL09g02010	NbL09g03330	NbL09g03340	NbL09g03530	NbL09g03720	NbL09g03850	NbL09g03920	NbL09g08760	NbL09g09250	NbL09g09650	NbL09g09930	NbL09g10410	NbL09g10420	NbL09g11000	NbL09g11460	NbL09g12300	NbL09g13420	NbL09g14270	NbL09g15480	NbL09g15720	NbL09g16550	NbL09g17270	NbL09g17650	NbL09g19530	NbL09g22640	NbL09g24210	NbL09g28780	NbL10g02730	NbL10g02740	NbL10g03280	NbL10g03290	NbL10g03640	NbL10g04140	NbL10g04150	NbL10g04730	NbL10g04740	NbL10g05160	NbL10g05170	NbL10g08910	NbL10g10470	NbL10g10480	NbL10g14440	NbL10g16500	NbL10g18030	NbL10g19510	NbL10g19520	NbL10g19530	NbL10g19540	NbL10g19740	NbL10g20910	NbL10g21410	NbL10g23010	NbL10g24010	NbL10g26530	NbL10g26560	NbL10g26570	NbL10g27550	NbL10g30200	NbL11g00640	NbL11g00650	NbL11g00800	NbL11g02020	NbL11g02080	NbL11g04320	NbL11g04600	NbL11g04610	NbL11g04650	NbL11g04660	NbL11g04670	NbL11g04680	NbL11g04690	NbL11g06430	NbL11g06860	NbL11g08510	NbL11g08920	NbL11g11700	NbL11g12560	NbL11g12680	NbL11g14590	NbL11g14810	NbL11g14870	NbL11g14880	NbL11g17100	NbL11g18920	NbL11g21560	NbL11g21570	NbL11g22500	NbL11g22510	NbL12g00350	NbL12g00360	NbL12g04820	NbL12g04830	NbL12g04840	NbL12g04990	NbL12g05000	NbL12g05110	NbL12g06440	NbL12g08530	NbL12g09390	NbL12g11740	NbL12g11890	NbL12g12300	NbL12g12310	NbL12g12480	NbL12g15930	NbL12g15940	NbL12g15950	NbL12g19620	NbL12g19710	NbL12g21640	NbL12g23730	NbL12g23740	NbL12g24340	NbL12g24350	NbL13g00120	NbL13g00710	NbL13g01580	NbL13g03570	NbL13g04200	NbL13g04210	NbL13g05050	NbL13g05460	NbL13g07310	NbL13g09020	NbL13g09050	NbL13g09830	NbL13g09840	NbL13g11520	NbL13g11530	NbL13g11540	NbL13g11660	NbL13g11670	NbL13g12030	NbL13g12040	NbL13g14860	NbL13g14870	NbL13g15510	NbL13g18290	NbL13g20210	NbL13g20450	NbL13g22720	NbL13g24440	NbL13g26530	NbL14g03090	NbL14g03100	NbL14g03270	NbL14g03280	NbL14g03870	NbL14g03880	NbL14g05250	NbL14g05720	NbL14g05730	NbL14g05740	NbL14g05750	NbL14g05760	NbL14g06110	NbL14g06370	NbL14g07190	NbL14g08030	NbL14g09710	NbL14g09720	NbL14g13860	NbL14g13870	NbL14g13950	NbL14g15630	NbL14g16920	NbL14g16980	NbL14g16990	NbL14g17850	NbL14g18060	NbL14g18070	NbL14g18850	NbL14g18860	NbL14g19230	NbL14g22930	NbL14g22940	NbL14g25540	NbL14g25990	NbL14g28080	NbL14g28710	NbL14g29810	NbL14g34150	NbL14g34160	NbL15g00450	NbL15g00460	NbL15g01190	NbL15g01200	NbL15g03020	NbL15g03030	NbL15g03160	NbL15g03170	NbL15g05850	NbL15g05860	NbL15g05900	NbL15g05930	NbL15g05940	NbL15g07100	NbL15g07110	NbL15g09780	NbL15g12300	NbL15g13930	NbL15g14980	NbL15g15060	NbL15g18510	NbL15g18520	NbL15g19250	NbL15g22190	NbL15g25070	NbL15g28570	NbL15g29690	NbL16g01110	NbL16g03130	NbL16g04620	NbL16g06410	NbL16g07710	NbL16g07720	NbL16g07960	NbL16g08290	NbL16g08920	NbL16g08930	NbL16g09260	NbL16g09280	NbL16g09290	NbL16g09300	NbL16g09310	NbL16g09490	NbL16g09830	NbL16g09840	NbL16g09850	NbL16g11010	NbL16g14410	NbL16g14420	NbL16g20490	NbL16g21350	NbL16g22240	NbL16g24290	NbL16g25320	NbL16g25330	NbL16g25420	NbL16g29580	NbL17g04320	NbL17g04500	NbL17g04510	NbL17g05950	NbL17g06230	NbL17g06240	NbL17g06250	NbL17g06840	NbL17g07120	NbL17g07130	NbL17g07230	NbL17g08030	NbL17g09970	NbL17g11140	NbL17g15790	NbL17g15800	NbL17g17450	NbL17g17750	NbL17g17760	NbL17g17770	NbL17g17780	NbL17g18280	NbL17g18910	NbL17g20080	NbL17g20620	NbL17g21040	NbL17g23740	NbL17g23750	NbL17g25150	NbL17g25160	NbL17g25180	NbL17g26920	NbL17g28860	NbL17g29400	NbL17g29410	NbL17g30070	NbL17g31970	NbL18g05980	NbL18g07000	NbL18g07010	NbL18g07410	NbL18g10030	NbL18g10040	NbL18g12090	NbL18g12700	NbL18g13270	NbL18g14700	NbL18g17110	NbL18g17120	NbL18g18440	NbL18g18450	NbL18g21740	NbL18g27720	NbL18g27730	NbL19g00540	NbL19g00550	NbL19g03370	NbL19g04670	NbL19g04690	NbL19g06860	NbL19g09170	NbL19g09220	NbL19g09230	NbL19g09840	NbL19g09850	NbL19g10420	NbL19g10430	NbL19g12340	NbL19g12350	NbL19g15640	NbL19g15650	NbL19g16440	NbL19g22050	NbL19g24900	NbL19g26870	NbL19g27550	NbL19g28400	NbL19g30000	chlorophyll a	chlorophyll b	decyl-plastoquinone	dihydroxyacetone-p	fructose-1,6-bisp	fructose-6-p	glyceraldehyde-3-p	glycerate	glycerate-1,3-bisp	glycerate-3-p	glycine	glycolate	glyoxylate	hydroxypyruvate	phytol	ribulose-1,5-bisp	serine
1.1 PS.lightreaction	NbL00g00290	NbL00g00440	NbL00g00450	NbL00g00470	NbL00g00530	NbL00g00540	NbL00g00830	NbL00g00840	NbL00g00860	NbL00g00870	NbL00g00900	NbL00g00910	NbL00g00920	NbL00g00930	NbL00g00940	NbL00g00950	NbL00g01010	NbL00g01020	NbL00g01030	NbL00g01040	NbL00g01050	NbL00g01090	NbL00g01100	NbL00g01140	NbL00g01150	NbL00g01160	NbL00g01170	NbL00g01880	NbL00g01890	NbL00g02220	NbL00g02230	NbL00g02260	NbL00g02270	NbL00g04320	NbL01g07700	NbL01g07710	NbL01g08950	NbL01g08960	NbL01g09010	NbL01g09880	NbL01g09890	NbL01g09910	NbL01g11530	NbL01g12530	NbL01g14930	NbL01g18600	NbL01g24010	NbL01g25040	NbL01g25990	NbL01g26000	NbL02g03090	NbL02g03870	NbL02g03880	NbL02g05290	NbL02g05300	NbL02g06960	NbL02g06970	NbL02g12690	NbL02g12700	NbL02g13770	NbL02g13780	NbL02g15960	NbL02g15970	NbL02g16310	NbL02g16940	NbL02g21480	NbL02g21870	NbL02g21880	NbL02g23050	NbL02g27080	NbL02g27090	NbL02g27630	NbL02g27640	NbL03g03540	NbL03g07000	NbL03g07830	NbL03g08220	NbL03g09800	NbL03g09810	NbL03g11590	NbL03g15700	NbL03g15710	NbL03g16850	NbL03g19180	NbL03g20660	NbL03g21260	NbL03g21270	NbL03g23370	NbL03g23380	NbL03g23890	NbL04g00900	NbL04g01410	NbL04g04690	NbL04g04700	NbL04g10300	NbL04g10480	NbL04g12470	NbL04g14590	NbL04g14600	NbL04g15350	NbL04g17460	NbL04g17470	NbL04g17490	NbL04g17520	NbL04g17530	NbL04g19360	NbL04g19370	NbL04g19690	NbL04g19700	NbL04g21540	NbL04g21560	NbL04g21940	NbL04g22400	NbL05g03480	NbL05g03490	NbL05g03520	NbL05g03530	NbL05g03550	NbL05g03560	NbL05g03570	NbL05g03580	NbL05g03590	NbL05g03600	NbL05g06820	NbL05g06830	NbL05g07260	NbL05g08360	NbL05g08370	NbL05g13300	NbL05g17280	NbL05g17380	NbL05g23340	NbL05g24310	NbL05g26560	NbL06g02790	NbL06g07250	NbL06g10900	NbL06g10910	NbL06g11660	NbL06g11670	NbL06g11680	NbL06g15600	NbL06g17570	NbL06g18210	NbL06g19910	NbL06g20120	NbL06g26660	NbL06g26970	NbL06g27250	NbL06g27430	NbL06g29960	NbL06g31180	NbL07g00130	NbL07g00140	NbL07g00150	NbL07g04580	NbL07g06820	NbL07g14810	NbL07g18550	NbL07g18560	NbL07g20020	NbL07g22600	NbL08g06460	NbL08g09380	NbL08g15950	NbL08g18490	NbL08g18580	NbL08g20090	NbL08g20100	NbL08g27350	NbL08g29570	NbL09g00430	NbL09g02000	NbL09g02010	NbL09g03330	NbL09g03340	NbL09g03530	NbL09g03720	NbL09g03920	NbL09g09250	NbL09g09650	NbL09g11000	NbL09g11460	NbL09g12300	NbL09g13420	NbL09g14270	NbL09g15480	NbL09g15720	NbL09g16550	NbL09g17270	NbL09g17650	NbL09g22640	NbL10g02730	NbL10g02740	NbL10g03280	NbL10g03290	NbL10g03640	NbL10g04140	NbL10g04150	NbL10g04730	NbL10g04740	NbL10g05160	NbL10g05170	NbL10g08910	NbL10g10470	NbL10g10480	NbL10g16500	NbL10g20910	NbL10g21410	NbL10g23010	NbL10g24010	NbL10g26530	NbL10g27550	NbL10g30200	NbL11g00640	NbL11g00650	NbL11g02020	NbL11g02080	NbL11g04600	NbL11g04610	NbL11g04650	NbL11g04660	NbL11g04670	NbL11g04680	NbL11g04690	NbL11g06430	NbL11g06860	NbL11g08920	NbL11g12560	NbL11g14810	NbL11g17100	NbL11g18920	NbL11g21560	NbL11g21570	NbL11g22500	NbL11g22510	NbL12g04820	NbL12g04830	NbL12g04840	NbL12g04990	NbL12g05000	NbL12g08530	NbL12g09390	NbL12g11890	NbL12g12300	NbL12g12310	NbL12g12480	NbL12g19620	NbL12g19710	NbL12g21640	NbL12g23730	NbL12g23740	NbL13g00120	NbL13g00710	NbL13g04200	NbL13g04210	NbL13g07310	NbL13g09020	NbL13g09050	NbL13g09830	NbL13g09840	NbL13g15510	NbL13g18290	NbL13g20210	NbL13g20450	NbL13g22720	NbL13g24440	NbL13g26530	NbL14g03090	NbL14g03100	NbL14g03270	NbL14g03280	NbL14g03870	NbL14g03880	NbL14g05250	NbL14g05720	NbL14g05730	NbL14g05740	NbL14g06110	NbL14g06370	NbL14g07190	NbL14g08030	NbL14g09710	NbL14g09720	NbL14g13860	NbL14g13870	NbL14g15630	NbL14g18060	NbL14g18070	NbL14g18850	NbL14g18860	NbL14g19230	NbL14g22930	NbL14g22940	NbL14g25990	NbL14g28080	NbL14g28710	NbL14g34150	NbL14g34160	NbL15g05860	NbL15g05900	NbL15g05930	NbL15g05940	NbL15g09780	NbL15g13930	NbL15g18510	NbL15g18520	NbL15g25070	NbL15g28570	NbL15g29690	NbL16g01110	NbL16g06410	NbL16g07960	NbL16g08290	NbL16g09260	NbL16g09830	NbL16g09840	NbL16g09850	NbL16g14410	NbL16g14420	NbL16g22240	NbL16g25320	NbL16g25330	NbL16g29580	NbL17g04320	NbL17g04500	NbL17g04510	NbL17g06840	NbL17g07120	NbL17g07130	NbL17g07230	NbL17g08030	NbL17g17450	NbL17g18280	NbL17g20080	NbL17g20620	NbL17g26920	NbL17g28860	NbL17g30070	NbL17g31970	NbL18g05980	NbL18g07000	NbL18g07010	NbL18g07410	NbL18g14700	NbL18g17110	NbL18g17120	NbL18g18440	NbL18g18450	NbL19g03370	NbL19g04690	NbL19g06860	NbL19g09170	NbL19g10420	NbL19g10430	NbL19g12340	NbL19g12350	NbL19g22050	NbL19g24900	NbL19g26870	NbL19g27550	chlorophyll a	chlorophyll b	decyl-plastoquinone	phytol
1.1.1 PS.lightreaction.photosystem II	NbL00g00290	NbL00g00530	NbL00g00540	NbL00g00830	NbL00g00840	NbL00g00940	NbL00g00950	NbL00g01140	NbL00g01150	NbL00g01880	NbL00g01890	NbL01g08950	NbL01g08960	NbL01g09010	NbL01g14930	NbL01g24010	NbL02g05290	NbL02g05300	NbL02g13770	NbL02g13780	NbL02g15960	NbL02g15970	NbL02g23050	NbL02g27080	NbL02g27090	NbL03g03540	NbL03g07830	NbL03g15700	NbL03g15710	NbL03g21260	NbL03g21270	NbL03g23370	NbL03g23380	NbL04g04690	NbL04g04700	NbL04g10480	NbL04g12470	NbL04g14590	NbL04g14600	NbL04g17460	NbL04g17470	NbL04g17490	NbL04g17520	NbL04g17530	NbL04g22400	NbL05g03550	NbL05g03600	NbL05g06820	NbL05g06830	NbL05g07260	NbL05g08360	NbL05g08370	NbL05g13300	NbL05g17280	NbL05g17380	NbL06g10900	NbL06g10910	NbL06g11680	NbL06g15600	NbL06g18210	NbL06g31180	NbL07g00130	NbL07g14810	NbL07g20020	NbL08g06460	NbL08g18580	NbL08g20090	NbL08g20100	NbL09g03330	NbL09g03340	NbL09g03920	NbL09g09650	NbL09g11460	NbL09g12300	NbL09g17650	NbL09g22640	NbL10g02730	NbL10g02740	NbL10g04140	NbL10g04150	NbL10g08910	NbL10g21410	NbL11g02020	NbL11g04600	NbL11g04610	NbL11g04650	NbL11g04660	NbL11g04670	NbL11g04680	NbL11g04690	NbL11g06860	NbL11g08920	NbL11g12560	NbL11g14810	NbL11g21560	NbL11g21570	NbL11g22500	NbL11g22510	NbL12g04830	NbL12g08530	NbL12g19710	NbL13g09830	NbL13g09840	NbL13g15510	NbL13g18290	NbL13g20210	NbL14g03090	NbL14g03100	NbL14g03870	NbL14g03880	NbL14g09710	NbL14g09720	NbL14g18060	NbL14g18070	NbL14g19230	NbL14g34150	NbL14g34160	NbL15g09780	NbL15g18510	NbL15g18520	NbL15g25070	NbL15g29690	NbL16g14410	NbL16g14420	NbL16g22240	NbL17g04320	NbL17g04500	NbL17g04510	NbL17g07120	NbL17g07130	NbL17g17450	NbL17g20620	NbL17g26920	NbL17g28860	NbL18g07000	NbL18g07010	NbL18g17110	NbL18g17120	NbL19g03370	NbL19g09170	NbL19g10420	NbL19g10430	NbL19g22050	NbL19g24900	NbL19g26870
1.1.1.1 PS.lightreaction.photosystem II.LHC-II	NbL01g08950	NbL01g08960	NbL02g23050	NbL03g15700	NbL03g15710	NbL03g21260	NbL03g21270	NbL04g14590	NbL04g14600	NbL04g17460	NbL04g17470	NbL04g17490	NbL04g17520	NbL04g17530	NbL05g08360	NbL05g08370	NbL05g13300	NbL06g31180	NbL08g18580	NbL09g03330	NbL09g03340	NbL09g12300	NbL10g04140	NbL10g04150	NbL11g04600	NbL11g04610	NbL11g04650	NbL11g04660	NbL11g04670	NbL11g04680	NbL11g04690	NbL11g21560	NbL11g21570	NbL14g03870	NbL14g03880	NbL14g18060	NbL14g18070	NbL15g25070	NbL17g28860	NbL18g07000	NbL18g07010	NbL18g17110	NbL18g17120	NbL19g10420	NbL19g10430	NbL19g26870
1.1.1.2 PS.lightreaction.photosystem II.PSII polypeptide subunits	NbL00g00290	NbL00g00530	NbL00g00540	NbL00g00830	NbL00g00840	NbL00g00940	NbL00g00950	NbL00g01140	NbL00g01150	NbL00g01880	NbL00g01890	NbL01g09010	NbL01g14930	NbL01g24010	NbL02g05290	NbL02g05300	NbL02g13770	NbL02g13780	NbL02g15960	NbL02g15970	NbL02g27080	NbL02g27090	NbL03g03540	NbL03g23370	NbL03g23380	NbL04g04690	NbL04g04700	NbL04g10480	NbL04g12470	NbL04g22400	NbL05g03550	NbL05g03600	NbL05g06820	NbL05g06830	NbL05g07260	NbL05g17280	NbL05g17380	NbL06g10900	NbL06g10910	NbL06g11680	NbL06g15600	NbL06g18210	NbL07g00130	NbL07g14810	NbL07g20020	NbL08g06460	NbL08g20090	NbL08g20100	NbL09g03920	NbL09g09650	NbL09g11460	NbL09g17650	NbL09g22640	NbL10g02730	NbL10g02740	NbL10g08910	NbL10g21410	NbL11g02020	NbL11g06860	NbL11g08920	NbL11g12560	NbL11g14810	NbL11g22500	NbL11g22510	NbL12g04830	NbL12g08530	NbL12g19710	NbL13g09830	NbL13g09840	NbL13g15510	NbL13g18290	NbL14g03090	NbL14g03100	NbL14g09710	NbL14g09720	NbL14g19230	NbL14g34150	NbL14g34160	NbL15g09780	NbL15g18510	NbL15g18520	NbL15g29690	NbL16g14410	NbL16g14420	NbL16g22240	NbL17g04320	NbL17g04500	NbL17g04510	NbL17g07120	NbL17g07130	NbL17g17450	NbL17g20620	NbL17g26920	NbL19g03370	NbL19g09170	NbL19g22050	NbL19g24900
1.1.1.3 PS.lightreaction.photosystem II.biogenesis	NbL03g07830	NbL13g20210
1.1.2 PS.lightreaction.photosystem I	NbL00g01160	NbL00g01170	NbL01g07700	NbL01g07710	NbL01g09880	NbL01g09890	NbL01g09910	NbL01g11530	NbL02g06960	NbL02g06970	NbL02g12690	NbL02g12700	NbL02g21870	NbL02g21880	NbL03g07000	NbL03g11590	NbL03g19180	NbL04g00900	NbL04g19360	NbL04g19370	NbL04g21560	NbL05g03520	NbL05g03530	NbL05g03560	NbL05g03570	NbL05g03590	NbL05g23340	NbL05g26560	NbL06g02790	NbL06g07250	NbL06g11670	NbL06g17570	NbL06g26660	NbL06g29960	NbL07g00140	NbL07g00150	NbL09g02000	NbL09g02010	NbL09g03530	NbL09g13420	NbL09g14270	NbL09g15720	NbL09g16550	NbL09g17270	NbL10g04730	NbL10g04740	NbL10g05160	NbL10g05170	NbL10g10470	NbL10g10480	NbL10g24010	NbL12g04840	NbL12g04990	NbL12g05000	NbL12g12300	NbL12g12310	NbL12g19620	NbL12g23730	NbL12g23740	NbL13g00120	NbL13g04200	NbL13g04210	NbL13g09020	NbL13g09050	NbL13g24440	NbL14g03270	NbL14g03280	NbL14g05250	NbL14g06370	NbL14g07190	NbL14g08030	NbL14g13860	NbL14g13870	NbL14g22930	NbL14g22940	NbL14g25990	NbL14g28080	NbL15g05900	NbL15g05930	NbL15g05940	NbL15g13930	NbL16g09260	NbL16g25320	NbL16g25330	NbL17g06840	NbL17g18280	NbL18g05980	NbL19g04690
1.1.2.1 PS.lightreaction.photosystem I.LHC-I	NbL01g07700	NbL01g07710	NbL03g11590	NbL04g19360	NbL04g19370	NbL06g07250	NbL06g26660	NbL09g03530	NbL09g15720	NbL10g04730	NbL10g04740	NbL10g05160	NbL10g05170	NbL10g10470	NbL10g10480	NbL12g19620	NbL12g23730	NbL12g23740	NbL13g24440	NbL14g03270	NbL14g03280	NbL14g06370	NbL14g13860	NbL14g13870	NbL14g22930	NbL14g22940	NbL15g05900	NbL15g05930	NbL15g05940	NbL16g25320	NbL16g25330	NbL17g18280
1.1.2.2 PS.lightreaction.photosystem I.PSI polypeptide subunits	NbL00g01160	NbL00g01170	NbL01g09880	NbL01g09890	NbL01g09910	NbL01g11530	NbL02g06960	NbL02g06970	NbL02g12690	NbL02g12700	NbL02g21870	NbL02g21880	NbL03g07000	NbL04g00900	NbL04g21560	NbL05g03520	NbL05g03530	NbL05g03560	NbL05g03570	NbL05g03590	NbL05g23340	NbL05g26560	NbL06g02790	NbL06g11670	NbL06g17570	NbL06g29960	NbL07g00140	NbL07g00150	NbL09g02000	NbL09g02010	NbL09g13420	NbL09g14270	NbL09g16550	NbL09g17270	NbL10g24010	NbL12g04840	NbL12g04990	NbL12g05000	NbL12g12300	NbL12g12310	NbL13g00120	NbL13g04200	NbL13g04210	NbL13g09020	NbL13g09050	NbL14g05250	NbL14g07190	NbL14g08030	NbL14g25990	NbL14g28080	NbL15g13930	NbL16g09260	NbL17g06840	NbL18g05980	NbL19g04690
1.1.3 PS.lightreaction.cytochrome b6/f	NbL03g08220	NbL04g21540	NbL06g27430	NbL08g18490	NbL09g00430	NbL10g03640	NbL12g21640	NbL13g20450	NbL18g18440	NbL18g18450
1.1.3.3 PS.lightreaction.cytochrome b6/f.cytochrome b6 (CYB6)	NbL04g21540
1.1.3.4 PS.lightreaction.cytochrome b6/f.apocytochrome f (CYF)	NbL08g18490	NbL09g00430	NbL12g21640
1.1.4 PS.lightreaction.ATP synthase	NbL00g04320	NbL01g25990	NbL01g26000	NbL02g27630	NbL02g27640	NbL03g23890	NbL04g19690	NbL04g19700	NbL05g03480	NbL05g03490	NbL05g03580	NbL06g11660	NbL06g26970	NbL07g18550	NbL07g18560	NbL07g22600	NbL09g03720	NbL09g09250	NbL09g11000	NbL10g03280	NbL10g03290	NbL10g16500	NbL10g20910	NbL11g06430	NbL11g17100	NbL12g12480	NbL14g05720	NbL14g05730	NbL14g05740	NbL15g05860	NbL15g28570	NbL16g07960	NbL17g08030	NbL17g20080	NbL19g12340	NbL19g12350
1.1.4.1 PS.lightreaction.ATP synthase.alpha subunit	NbL05g03480	NbL05g03490	NbL10g20910	NbL11g06430	NbL12g12480	NbL17g20080
1.1.4.2 PS.lightreaction.ATP synthase.beta subunit	NbL05g03580	NbL06g11660	NbL07g22600	NbL09g09250	NbL11g17100	NbL14g05740	NbL15g05860
1.1.4.3 PS.lightreaction.ATP synthase.epsilon chain	NbL11g17100	NbL14g05720	NbL14g05730
1.1.4.4 PS.lightreaction.ATP synthase.gamma chain	NbL02g27630	NbL02g27640	NbL09g03720	NbL19g12340	NbL19g12350
1.1.4.6 PS.lightreaction.ATP synthase.chloroplastic subunit a	NbL00g04320	NbL16g07960
1.1.4.7 PS.lightreaction.ATP synthase.delta chain	NbL01g25990	NbL01g26000	NbL04g19690	NbL04g19700
1.1.4.9 PS.lightreaction.ATP synthase.subunit B_ (ATPX)	NbL07g18550	NbL07g18560	NbL09g11000	NbL17g08030
1.1.5 PS.lightreaction.other electron carrier (ox/red)	NbL01g18600	NbL02g03870	NbL02g03880	NbL02g16940	NbL02g21480	NbL03g16850	NbL04g01410	NbL08g15950	NbL09g15480	NbL10g27550	NbL10g30200	NbL11g00640	NbL11g00650	NbL12g09390	NbL12g11890	NbL13g07310	NbL14g06110	NbL14g28710	NbL16g29580	NbL17g07230	NbL17g30070	NbL18g14700	NbL19g06860
1.1.5.1 PS.lightreaction.other electron carrier (ox/red).plastocyanin	NbL02g03870	NbL02g03880	NbL03g16850	NbL16g29580	NbL17g30070
1.1.5.2 PS.lightreaction.other electron carrier (ox/red).ferredoxin	NbL09g15480	NbL10g27550	NbL10g30200	NbL13g07310	NbL14g06110	NbL17g07230	NbL19g06860
1.1.5.3 PS.lightreaction.other electron carrier (ox/red).ferredoxin reductase	NbL02g16940	NbL08g15950	NbL12g09390	NbL18g14700
1.1.5.4 PS.lightreaction.other electron carrier (ox/red).ferredoxin oxireductase	NbL01g18600	NbL04g01410	NbL11g00640	NbL11g00650	NbL14g28710
1.1.6 PS.lightreaction.NADH DH	NbL00g00470	NbL00g00860	NbL00g00900	NbL00g00910	NbL00g00920	NbL00g01010	NbL00g01020	NbL00g01030	NbL00g02260	NbL00g02270	NbL02g16310	NbL03g09800	NbL03g09810	NbL04g15350	NbL05g24310	NbL06g27250	NbL07g06820	NbL08g29570	NbL13g22720	NbL16g06410	NbL16g09830	NbL16g09840	NbL16g09850	NbL19g27550
1.1.30 PS.lightreaction.state transition	NbL01g12530	NbL01g25040	NbL02g03090	NbL03g20660	NbL04g10300	NbL08g09380	NbL10g23010	NbL11g18920	NbL13g26530	NbL14g18850	NbL14g18860	NbL18g07410
1.1.40 PS.lightreaction.cyclic electron flow-chlororespiration	NbL00g00440	NbL00g00450	NbL00g00870	NbL00g00930	NbL00g01040	NbL00g01050	NbL00g01090	NbL00g01100	NbL00g02220	NbL00g02230	NbL04g21940	NbL06g19910	NbL06g20120	NbL07g04580	NbL08g27350	NbL10g26530	NbL11g02080	NbL12g04820	NbL13g00710	NbL14g15630	NbL16g01110	NbL16g08290	NbL17g31970
1.1.1001 PS.lightreaction	phytol
1.1.1002 PS.lightreaction.binding proteins.Chlorophyll a	chlorophyll a
1.1.1003 PS.lightreaction.binding proteins.Chlorophyll b	chlorophyll b
1.1.1004 PS.lightreaction.PS II.PQ	decyl-plastoquinone
1.2 PS.photorespiration	NbL01g07830	NbL01g11880	NbL01g11890	NbL02g12580	NbL02g21370	NbL02g27900	NbL02g27910	NbL03g00840	NbL03g01300	NbL04g21590	NbL04g21620	NbL04g25770	NbL04g25780	NbL04g25790	NbL05g13980	NbL05g23060	NbL05g27150	NbL06g01280	NbL06g01290	NbL06g01300	NbL06g02750	NbL06g02770	NbL06g03010	NbL06g03020	NbL07g11030	NbL08g05280	NbL08g05290	NbL08g08100	NbL09g08760	NbL09g09930	NbL09g10410	NbL09g10420	NbL10g18030	NbL10g19510	NbL10g19520	NbL10g19530	NbL10g19540	NbL10g19740	NbL10g26560	NbL10g26570	NbL11g11700	NbL11g14590	NbL12g05110	NbL12g11740	NbL13g01580	NbL13g05050	NbL13g05460	NbL14g13950	NbL14g25540	NbL15g12300	NbL16g03130	NbL16g07710	NbL16g07720	NbL16g08920	NbL16g08930	NbL16g09280	NbL16g09290	NbL16g09300	NbL16g09310	NbL16g11010	NbL16g20490	NbL17g05950	NbL17g06230	NbL17g06240	NbL17g06250	NbL17g15790	NbL17g15800	NbL17g25150	NbL17g25160	NbL17g25180	NbL18g12090	NbL19g00540	NbL19g00550	NbL19g04670	NbL19g15640	NbL19g15650	glycerate	glycine	glycolate	glyoxylate	hydroxypyruvate	serine
1.2.1 PS.photorespiration.phosphoglycolate phosphatase	NbL03g01300	NbL05g27150	NbL16g03130
1.2.2 PS.photorespiration.glycolate oxydase	NbL01g07830	NbL05g13980	NbL06g01280	NbL06g01290	NbL06g01300	NbL09g08760	NbL14g13950	NbL14g25540	NbL16g11010
1.2.3 PS.photorespiration.aminotransferases peroxisomal	NbL01g11880	NbL01g11890	NbL04g25770	NbL04g25780	NbL04g25790	NbL07g11030	NbL11g11700	NbL17g15790	NbL17g15800	NbL19g00540	NbL19g00550
1.2.4 PS.photorespiration.glycine cleavage	NbL02g12580	NbL02g21370	NbL02g27900	NbL02g27910	NbL09g10410	NbL09g10420	NbL10g19510	NbL10g19520	NbL10g19530	NbL10g19540	NbL12g05110	NbL12g11740	NbL13g01580	NbL13g05050	NbL16g07710	NbL16g07720	NbL17g06230	NbL17g06240	NbL17g06250	NbL19g15640	NbL19g15650
1.2.4.1 PS.photorespiration.glycine cleavage.P subunit	NbL10g19510	NbL10g19520	NbL10g19530	NbL10g19540	NbL17g06230	NbL17g06240	NbL17g06250
1.2.4.2 PS.photorespiration.glycine cleavage.T subunit	NbL02g27900	NbL02g27910	NbL19g15640	NbL19g15650
1.2.4.4 PS.photorespiration.glycine cleavage.H protein	NbL02g12580	NbL02g21370	NbL09g10410	NbL09g10420	NbL12g05110	NbL12g11740	NbL13g01580	NbL13g05050	NbL16g07710	NbL16g07720
1.2.5 PS.photorespiration.serine hydroxymethyltransferase	NbL10g19740	NbL11g14590	NbL17g05950
1.2.6 PS.photorespiration.hydroxypyruvate reductase	NbL03g00840	NbL04g21590	NbL04g21620	NbL05g23060	NbL06g02750	NbL06g02770	NbL08g05280	NbL08g05290	NbL08g08100	NbL10g26560	NbL10g26570	NbL16g09280	NbL16g09290	NbL16g09300	NbL16g09310	NbL16g20490	NbL17g25150	NbL17g25160	NbL17g25180	NbL18g12090	NbL19g04670
1.2.7 PS.photorespiration.glycerate kinase	NbL06g03010	NbL06g03020	NbL16g08920	NbL16g08930
1.2.1001 PS.photorespiration.glycerate	glycerate
1.2.1002 PS.photorepiration.glycolate	glycolate
1.2.1003 PS.photorepiration.glycine	glycine
1.2.1004 PS.photorepiration.serine	serine
1.2.1005 PS.photorepiration.glyoxylate	glyoxylate
1.2.1006 PS.photorepiration.hydroxypyruvate	hydroxypyruvate
1.3 PS.calvin cycle	NbL01g04880	NbL01g04890	NbL01g16660	NbL01g18410	NbL01g18420	NbL01g20190	NbL01g24100	NbL01g24110	NbL02g00950	NbL02g00960	NbL02g00970	NbL02g08560	NbL02g11390	NbL02g15670	NbL02g17410	NbL02g18990	NbL02g19000	NbL02g19760	NbL02g22030	NbL02g27230	NbL03g04120	NbL03g04130	NbL03g16170	NbL03g16190	NbL04g02790	NbL04g02800	NbL04g06560	NbL04g11470	NbL04g15750	NbL04g15770	NbL05g03330	NbL05g03340	NbL05g04730	NbL05g07300	NbL05g07310	NbL05g07910	NbL05g14570	NbL05g19150	NbL05g20770	NbL05g20780	NbL06g02580	NbL06g07310	NbL06g11650	NbL06g22770	NbL07g00930	NbL07g05830	NbL07g05840	NbL07g13040	NbL07g13050	NbL07g13060	NbL07g13070	NbL07g15100	NbL08g01070	NbL08g01480	NbL08g01490	NbL08g06560	NbL08g06570	NbL08g11970	NbL08g11980	NbL08g23460	NbL08g23470	NbL09g03850	NbL09g19530	NbL09g24210	NbL09g28780	NbL10g14440	NbL11g00800	NbL11g04320	NbL11g08510	NbL11g12680	NbL11g14870	NbL11g14880	NbL12g00350	NbL12g00360	NbL12g06440	NbL12g15930	NbL12g15940	NbL12g15950	NbL12g24340	NbL12g24350	NbL13g03570	NbL13g11520	NbL13g11530	NbL13g11540	NbL13g11660	NbL13g11670	NbL13g12030	NbL13g12040	NbL13g14860	NbL13g14870	NbL14g05750	NbL14g05760	NbL14g16980	NbL14g16990	NbL14g29810	NbL15g00450	NbL15g00460	NbL15g01190	NbL15g01200	NbL15g03020	NbL15g03030	NbL15g03160	NbL15g03170	NbL15g05850	NbL15g07100	NbL15g07110	NbL15g14980	NbL15g15060	NbL15g19250	NbL15g22190	NbL16g04620	NbL16g09490	NbL16g21350	NbL16g24290	NbL16g25420	NbL17g09970	NbL17g11140	NbL17g17750	NbL17g17760	NbL17g17770	NbL17g17780	NbL17g18910	NbL17g21040	NbL17g23740	NbL17g23750	NbL17g29400	NbL17g29410	NbL18g10030	NbL18g10040	NbL18g12700	NbL18g13270	NbL18g21740	NbL18g27720	NbL18g27730	NbL19g09220	NbL19g09230	NbL19g09840	NbL19g09850	NbL19g28400	NbL19g30000	dihydroxyacetone-p	fructose-1,6-bisp	fructose-6-p	glyceraldehyde-3-p	glycerate-1,3-bisp	glycerate-3-p	ribulose-1,5-bisp
1.3.1 PS.calvin cycle.rubisco large subunit	NbL02g08560	NbL02g19760	NbL02g27230	NbL04g06560	NbL05g14570	NbL06g11650	NbL11g12680	NbL14g05750	NbL14g05760	NbL15g05850	NbL16g04620
1.3.2 PS.calvin cycle.rubisco small subunit	NbL02g18990	NbL02g19000	NbL04g15750	NbL04g15770	NbL05g19150	NbL07g15100	NbL14g16980	NbL14g16990	NbL19g28400
1.3.3 PS.calvin cycle.phosphoglycerate kinase	NbL05g04730	NbL07g13040	NbL07g13050	NbL07g13060	NbL07g13070	NbL09g03850	NbL17g09970	NbL17g17750	NbL17g17760	NbL17g17770	NbL17g17780	NbL18g21740
1.3.4 PS.calvin cycle.GAP	NbL01g24100	NbL01g24110	NbL03g04120	NbL03g04130	NbL03g16170	NbL03g16190	NbL11g14870	NbL11g14880	NbL13g14860	NbL13g14870	NbL17g29400	NbL17g29410
1.3.5 PS.calvin cycle.TPI	NbL01g20190	NbL08g01070	NbL18g12700
1.3.6 PS.calvin cycle.aldolase	NbL01g18410	NbL01g18420	NbL02g11390	NbL02g17410	NbL05g03330	NbL05g03340	NbL08g01480	NbL08g01490	NbL09g24210	NbL09g28780	NbL11g00800	NbL11g04320	NbL12g06440	NbL15g00450	NbL15g00460	NbL15g01190	NbL15g01200	NbL15g07100	NbL15g07110	NbL15g22190	NbL16g24290	NbL17g21040	NbL18g13270	NbL19g30000
1.3.7 PS.calvin cycle.FBPase	NbL05g07910	NbL08g06560	NbL08g06570	NbL13g11660	NbL13g11670	NbL15g03160	NbL15g03170	NbL19g09840	NbL19g09850
1.3.8 PS.calvin cycle.transketolase	NbL02g00950	NbL02g00960	NbL02g00970	NbL12g15930	NbL12g15940	NbL12g15950	NbL12g24340	NbL12g24350	NbL16g21350
1.3.9 PS.calvin cycle.seduheptulose bisphosphatase	NbL06g22770	NbL10g14440	NbL15g14980	NbL15g15060	NbL17g18910
1.3.10 PS.calvin cycle.Rib5P Isomerase	NbL02g22030	NbL08g11970	NbL08g11980	NbL18g10030	NbL18g10040
1.3.11 PS.calvin cycle.RPE	NbL06g07310	NbL16g25420
1.3.12 PS.calvin cycle.PRK	NbL07g05830	NbL07g05840	NbL17g23740	NbL17g23750
1.3.13 PS.calvin cycle.rubisco interacting	NbL01g04880	NbL01g04890	NbL01g16660	NbL02g15670	NbL04g02790	NbL04g02800	NbL04g11470	NbL05g07300	NbL05g07310	NbL06g02580	NbL07g00930	NbL09g19530	NbL11g08510	NbL13g03570	NbL13g11520	NbL13g11530	NbL13g11540	NbL13g12030	NbL13g12040	NbL14g29810	NbL15g03020	NbL15g03030	NbL15g19250	NbL16g09490	NbL17g11140	NbL18g27720	NbL18g27730	NbL19g09220	NbL19g09230
1.3.1001 PS.calvin cycle.ribulose-1,5-bisP	ribulose-1,5-bisp
1.3.1002 PS.calvin cycle	glycerate-3-p
1.3.1003 PS.calvin cycle	glycerate-1,3-bisp
1.3.1004 PS.calvin cycle	glyceraldehyde-3-p
1.3.1005 PS.calvin cycle	dihydroxyacetone-p
1.3.1006 PS.calvin cycle	fructose-1,6-bisp
1.3.1007 PS.calvin cycle	fructose-6-p
2 major CHO metabolism	NbL00g05660	NbL01g00590	NbL01g11320	NbL01g11950	NbL01g14210	NbL01g14220	NbL01g16100	NbL01g18740	NbL01g26220	NbL02g00390	NbL02g03580	NbL02g08800	NbL02g16180	NbL02g16500	NbL02g19150	NbL02g23060	NbL02g23070	NbL02g25130	NbL02g27680	NbL02g27690	NbL02g27700	NbL02g28350	NbL02g30180	NbL03g03120	NbL03g08540	NbL03g09220	NbL03g09240	NbL03g16430	NbL03g16440	NbL03g16770	NbL03g17470	NbL03g17510	NbL03g17520	NbL03g20380	NbL03g22240	NbL04g03310	NbL04g03320	NbL04g09530	NbL04g09540	NbL04g09550	NbL04g09960	NbL04g12970	NbL04g19190	NbL05g02240	NbL05g03240	NbL05g07950	NbL05g08290	NbL05g09960	NbL05g15760	NbL05g16560	NbL05g16570	NbL05g16590	NbL05g16680	NbL05g18520	NbL05g18530	NbL05g19900	NbL05g22460	NbL05g27760	NbL06g02300	NbL06g09210	NbL06g12560	NbL06g15470	NbL06g18370	NbL06g19930	NbL06g20930	NbL06g21280	NbL06g30120	NbL06g30130	NbL07g02590	NbL07g02600	NbL07g02800	NbL07g02810	NbL07g03230	NbL07g04620	NbL07g04630	NbL07g04640	NbL07g10140	NbL07g13560	NbL07g14140	NbL07g15900	NbL07g17690	NbL07g17700	NbL07g18710	NbL07g18720	NbL08g01080	NbL08g02020	NbL08g08860	NbL08g13250	NbL08g15030	NbL08g24880	NbL08g25970	NbL08g27920	NbL08g27930	NbL08g30250	NbL08g30260	NbL08g31380	NbL09g00860	NbL09g11750	NbL09g13260	NbL09g21970	NbL09g21980	NbL09g23040	NbL09g24350	NbL09g25050	NbL10g04600	NbL10g04610	NbL10g17040	NbL10g23260	NbL10g23440	NbL10g25000	NbL10g27340	NbL10g29720	NbL10g30230	NbL10g30240	NbL11g03440	NbL11g03910	NbL11g07590	NbL11g08090	NbL11g09530	NbL11g09850	NbL11g11610	NbL11g19930	NbL11g19940	NbL11g23140	NbL11g23250	NbL11g23260	NbL11g23270	NbL11g23280	NbL11g23290	NbL12g04890	NbL12g04900	NbL12g08490	NbL12g18440	NbL12g21580	NbL13g01460	NbL13g02640	NbL13g03070	NbL13g15930	NbL13g21250	NbL13g22000	NbL14g02430	NbL14g03400	NbL14g03410	NbL14g03420	NbL14g04770	NbL14g04780	NbL14g04790	NbL14g09400	NbL14g09410	NbL14g12510	NbL14g12890	NbL14g16160	NbL14g16170	NbL14g18200	NbL14g18210	NbL14g18640	NbL14g23750	NbL14g25170	NbL14g30370	NbL14g30890	NbL15g03550	NbL15g03560	NbL15g05300	NbL15g05310	NbL15g07170	NbL15g08720	NbL15g08730	NbL15g11590	NbL15g11600	NbL15g16200	NbL15g17820	NbL15g22620	NbL15g23590	NbL15g27900	NbL15g27910	NbL15g29700	NbL16g04920	NbL16g05550	NbL16g09710	NbL16g10520	NbL16g12540	NbL16g16090	NbL16g16100	NbL16g16110	NbL16g19160	NbL16g21770	NbL16g22460	NbL16g22470	NbL16g24050	NbL16g28670	NbL16g29830	NbL16g32160	NbL16g32170	NbL16g32180	NbL17g00420	NbL17g08130	NbL17g09180	NbL17g09190	NbL17g13080	NbL17g18110	NbL17g21550	NbL17g24570	NbL17g29660	NbL17g29670	NbL17g30000	NbL17g30580	NbL17g30850	NbL17g33660	NbL17g33670	NbL17g34250	NbL18g00820	NbL18g00830	NbL18g01500	NbL18g01510	NbL18g01520	NbL18g01530	NbL18g02870	NbL18g02880	NbL18g04220	NbL18g11220	NbL18g12710	NbL18g13950	NbL18g19480	NbL19g04120	NbL19g07540	NbL19g07550	NbL19g07640	NbL19g07650	NbL19g09930	NbL19g10350	NbL19g12310	NbL19g16100	NbL19g18180	NbL19g18190	NbL19g24530	NbL19g26840	NbL19g26850	NbL19g26860	NbL19g27370	NbL19g27680	NbL19g28350	adp-glucose	fructose	fructose-2,6-bisp	fructose-6-p	glucose	glucose-1,6-bisp	glucose-1-p	glucose-6-p	isomaltose	maltose	maltotriose	starch (total)	sucrose	sucrose-6-p	udp-glucose
2.1 major CHO metabolism.synthesis	NbL01g18740	NbL01g26220	NbL02g16180	NbL02g23060	NbL02g23070	NbL02g27680	NbL02g27690	NbL02g27700	NbL02g30180	NbL03g03120	NbL03g08540	NbL03g16430	NbL03g16440	NbL04g09960	NbL04g12970	NbL04g19190	NbL05g02240	NbL05g03240	NbL05g15760	NbL05g16680	NbL05g19900	NbL06g09210	NbL06g15470	NbL06g19930	NbL07g02590	NbL07g02600	NbL07g04620	NbL07g04630	NbL07g04640	NbL07g13560	NbL07g15900	NbL07g17690	NbL07g17700	NbL07g18710	NbL07g18720	NbL08g02020	NbL08g13250	NbL08g25970	NbL08g30250	NbL08g30260	NbL09g23040	NbL09g25050	NbL10g23440	NbL10g30230	NbL10g30240	NbL11g23140	NbL12g18440	NbL13g15930	NbL13g21250	NbL14g18640	NbL14g25170	NbL14g30890	NbL15g05300	NbL15g05310	NbL15g07170	NbL15g23590	NbL15g27900	NbL15g27910	NbL16g12540	NbL16g19160	NbL16g32160	NbL16g32170	NbL16g32180	NbL17g08130	NbL17g18110	NbL17g29660	NbL17g29670	NbL17g33660	NbL17g33670	NbL18g00820	NbL18g00830	NbL18g02870	NbL18g02880	NbL18g11220	NbL19g12310	NbL19g18180	NbL19g18190	NbL19g26840	NbL19g26850	NbL19g26860	adp-glucose	fructose-2,6-bisp	fructose-6-p	glucose-1,6-bisp	glucose-1-p	glucose-6-p	sucrose	sucrose-6-p	udp-glucose
2.1.1 major CHO metabolism.synthesis.sucrose	NbL01g26220	NbL03g08540	NbL04g19190	NbL07g02590	NbL07g02600	NbL07g17690	NbL07g17700	NbL07g18710	NbL07g18720	NbL08g30250	NbL08g30260	NbL09g25050	NbL13g21250	NbL14g30890	NbL15g05300	NbL15g05310	NbL16g32160	NbL16g32170	NbL16g32180	NbL17g08130	NbL18g00820	NbL18g00830	fructose-2,6-bisp	fructose-6-p	glucose-1,6-bisp	glucose-1-p	glucose-6-p	sucrose	sucrose-6-p	udp-glucose
2.1.1.1 major CHO metabolism.synthesis.sucrose.SPS	NbL07g02590	NbL07g02600	NbL07g17690	NbL07g17700	NbL07g18710	NbL07g18720	NbL08g30250	NbL08g30260	NbL16g32160	NbL16g32170	NbL16g32180	NbL17g08130	NbL18g00820	NbL18g00830
2.1.1.2 major CHO metabolism.synthesis.sucrose.SPP	NbL09g25050	NbL14g30890	NbL15g05300	NbL15g05310
2.1.1.3 major CHO metabolism.synthesis.sucrose.FBPase	NbL01g26220	NbL03g08540	NbL04g19190	NbL13g21250
2.1.1.1001 major CHO metabolism.synthesis.sucrose	fructose-6-p
2.1.1.1002 major CHO metabolism.synthesis.sucrose	glucose-6-p
2.1.1.1003 major CHO metabolism.synthesis.sucrose	glucose-1-p
2.1.1.1004 major CHO metabolism.synthesis.sucrose	glucose-1,6-bisp
2.1.1.1005 major CHO metabolism.synthesis.sucrose	fructose-2,6-bisp
2.1.1.1006 major CHO metabolism.synthesis.sucrose	udp-glucose
2.1.1.1007 major CHO metabolism.synthesis.sucrose	sucrose-6-p
2.1.1.1008 major CHO metabolism.synthesis.sucrose	sucrose
2.1.2 major CHO metabolism.synthesis.starch	NbL01g18740	NbL02g16180	NbL02g23060	NbL02g23070	NbL02g27680	NbL02g27690	NbL02g27700	NbL02g30180	NbL03g03120	NbL03g16430	NbL03g16440	NbL04g09960	NbL04g12970	NbL05g02240	NbL05g03240	NbL05g15760	NbL05g16680	NbL05g19900	NbL06g09210	NbL06g15470	NbL06g19930	NbL07g04620	NbL07g04630	NbL07g04640	NbL07g13560	NbL07g15900	NbL08g02020	NbL08g13250	NbL08g25970	NbL09g23040	NbL10g23440	NbL10g30230	NbL10g30240	NbL11g23140	NbL12g18440	NbL13g15930	NbL14g18640	NbL14g25170	NbL15g07170	NbL15g23590	NbL15g27900	NbL15g27910	NbL16g12540	NbL16g19160	NbL17g18110	NbL17g29660	NbL17g29670	NbL17g33660	NbL17g33670	NbL18g02870	NbL18g02880	NbL18g11220	NbL19g12310	NbL19g18180	NbL19g18190	NbL19g26840	NbL19g26850	NbL19g26860	adp-glucose	fructose-6-p	glucose-1-p	glucose-6-p
2.1.2.1 major CHO metabolism.synthesis.starch.AGPase	NbL01g18740	NbL04g09960	NbL04g12970	NbL05g15760	NbL06g09210	NbL07g13560	NbL08g02020	NbL09g23040	NbL14g18640	NbL14g25170	NbL15g27900	NbL15g27910	NbL16g12540	NbL17g18110
2.1.2.2 major CHO metabolism.synthesis.starch.starch synthase	NbL02g16180	NbL02g23060	NbL02g23070	NbL02g27680	NbL02g27690	NbL02g27700	NbL02g30180	NbL05g16680	NbL06g15470	NbL10g23440	NbL10g30230	NbL10g30240	NbL11g23140	NbL16g19160	NbL17g33660	NbL17g33670	NbL19g12310	NbL19g18180	NbL19g18190	NbL19g26840	NbL19g26850	NbL19g26860
2.1.2.3 major CHO metabolism.synthesis.starch.starch branching	NbL03g16430	NbL03g16440	NbL05g02240	NbL05g03240	NbL15g07170	NbL15g23590	NbL17g29660	NbL17g29670
2.1.2.4 major CHO metabolism.synthesis.starch.debranching	NbL05g19900	NbL07g15900	NbL08g25970	NbL18g02870	NbL18g02880
2.1.2.60 major CHO metabolism.synthesis.starch.ADP Glucose Phosphorylase	NbL06g19930	NbL07g04620	NbL07g04630	NbL07g04640
2.1.2.1001 major CHO metabolism.synthesis.starch	fructose-6-p
2.1.2.1002 major CHO metabolism.synthesis.starch	glucose-6-p
2.1.2.1003 major CHO metabolism.synthesis.starch	glucose-1-p
2.1.2.1004 major CHO metabolism.synthesis.starch	adp-glucose
2.2 major CHO metabolism.degradation	NbL00g05660	NbL01g00590	NbL01g11320	NbL01g11950	NbL01g14210	NbL01g14220	NbL01g16100	NbL02g00390	NbL02g03580	NbL02g08800	NbL02g16500	NbL02g19150	NbL02g25130	NbL02g28350	NbL03g09220	NbL03g09240	NbL03g16770	NbL03g17470	NbL03g17510	NbL03g17520	NbL03g20380	NbL03g22240	NbL04g03310	NbL04g03320	NbL04g09530	NbL04g09540	NbL04g09550	NbL05g07950	NbL05g08290	NbL05g09960	NbL05g16560	NbL05g16570	NbL05g16590	NbL05g18520	NbL05g18530	NbL05g22460	NbL05g27760	NbL06g02300	NbL06g12560	NbL06g18370	NbL06g20930	NbL06g21280	NbL06g30120	NbL06g30130	NbL07g02800	NbL07g02810	NbL07g03230	NbL07g10140	NbL07g14140	NbL08g01080	NbL08g08860	NbL08g15030	NbL08g24880	NbL08g27920	NbL08g27930	NbL08g31380	NbL09g00860	NbL09g11750	NbL09g13260	NbL09g21970	NbL09g21980	NbL09g24350	NbL10g04600	NbL10g04610	NbL10g17040	NbL10g23260	NbL10g25000	NbL10g27340	NbL10g29720	NbL11g03440	NbL11g03910	NbL11g07590	NbL11g08090	NbL11g09530	NbL11g09850	NbL11g11610	NbL11g19930	NbL11g19940	NbL11g23250	NbL11g23260	NbL11g23270	NbL11g23280	NbL11g23290	NbL12g04890	NbL12g04900	NbL12g08490	NbL12g21580	NbL13g01460	NbL13g02640	NbL13g03070	NbL13g22000	NbL14g02430	NbL14g03400	NbL14g03410	NbL14g03420	NbL14g04770	NbL14g04780	NbL14g04790	NbL14g09400	NbL14g09410	NbL14g12510	NbL14g12890	NbL14g16160	NbL14g16170	NbL14g18200	NbL14g18210	NbL14g23750	NbL14g30370	NbL15g03550	NbL15g03560	NbL15g08720	NbL15g08730	NbL15g11590	NbL15g11600	NbL15g16200	NbL15g17820	NbL15g22620	NbL15g29700	NbL16g04920	NbL16g05550	NbL16g09710	NbL16g10520	NbL16g16090	NbL16g16100	NbL16g16110	NbL16g21770	NbL16g22460	NbL16g22470	NbL16g24050	NbL16g28670	NbL16g29830	NbL17g00420	NbL17g09180	NbL17g09190	NbL17g13080	NbL17g21550	NbL17g24570	NbL17g30000	NbL17g30580	NbL17g30850	NbL17g34250	NbL18g01500	NbL18g01510	NbL18g01520	NbL18g01530	NbL18g04220	NbL18g12710	NbL18g13950	NbL18g19480	NbL19g04120	NbL19g07540	NbL19g07550	NbL19g07640	NbL19g07650	NbL19g09930	NbL19g10350	NbL19g16100	NbL19g24530	NbL19g27370	NbL19g27680	NbL19g28350	fructose	glucose	isomaltose	maltose	maltotriose	starch (total)
2.2.1 major CHO metabolism.degradation.sucrose	NbL01g00590	NbL01g16100	NbL02g03580	NbL02g08800	NbL02g16500	NbL02g28350	NbL03g17470	NbL03g17510	NbL03g17520	NbL05g07950	NbL05g16560	NbL05g16570	NbL05g16590	NbL05g18520	NbL05g18530	NbL06g02300	NbL06g12560	NbL06g18370	NbL06g20930	NbL06g21280	NbL06g30120	NbL06g30130	NbL07g02800	NbL07g02810	NbL07g03230	NbL08g01080	NbL08g15030	NbL08g24880	NbL09g00860	NbL09g11750	NbL09g13260	NbL09g24350	NbL10g04600	NbL10g04610	NbL10g25000	NbL11g03440	NbL11g07590	NbL11g09850	NbL11g23250	NbL11g23260	NbL11g23270	NbL11g23280	NbL11g23290	NbL13g03070	NbL14g02430	NbL14g03400	NbL14g03410	NbL14g03420	NbL14g04770	NbL14g04780	NbL14g04790	NbL14g09400	NbL14g09410	NbL14g12510	NbL14g12890	NbL14g23750	NbL15g03550	NbL15g03560	NbL15g11590	NbL15g11600	NbL15g22620	NbL15g29700	NbL16g04920	NbL16g09710	NbL16g10520	NbL16g16090	NbL16g16100	NbL16g16110	NbL16g21770	NbL16g22460	NbL16g22470	NbL16g24050	NbL16g29830	NbL17g00420	NbL17g09180	NbL17g09190	NbL17g13080	NbL17g30580	NbL17g30850	NbL18g04220	NbL18g12710	NbL18g13950	NbL18g19480	NbL19g07540	NbL19g07550	NbL19g07640	NbL19g07650	NbL19g09930	NbL19g16100	NbL19g27370	NbL19g27680	fructose	glucose
2.2.1.1 major CHO metabolism.degradation.sucrose.fructokinase	NbL01g16100	NbL02g16500	NbL05g07950	NbL06g21280	NbL07g02800	NbL07g02810	NbL09g00860	NbL10g25000	NbL11g07590	NbL14g04770	NbL14g04780	NbL14g04790	NbL14g12890	NbL16g21770	NbL19g09930	NbL19g27680
2.2.1.3 major CHO metabolism.degradation.sucrose.invertases	NbL02g03580	NbL03g17470	NbL05g18520	NbL05g18530	NbL06g18370	NbL06g20930	NbL07g03230	NbL08g01080	NbL08g15030	NbL09g11750	NbL09g24350	NbL11g03440	NbL11g09850	NbL13g03070	NbL14g09400	NbL14g09410	NbL14g23750	NbL15g03550	NbL15g03560	NbL15g11590	NbL15g11600	NbL15g29700	NbL16g04920	NbL16g10520	NbL16g22460	NbL16g22470	NbL16g29830	NbL17g00420	NbL17g09180	NbL17g09190	NbL17g30580	NbL18g12710	NbL18g13950	NbL18g19480	NbL19g07540	NbL19g07550	NbL19g07640	NbL19g07650
2.2.1.3.1 major CHO metabolism.degradation.sucrose.invertases.neutral	NbL02g03580	NbL03g17470	NbL06g20930	NbL07g03230	NbL08g01080	NbL08g15030	NbL09g11750	NbL11g03440	NbL14g09400	NbL14g09410	NbL14g23750	NbL15g29700	NbL16g04920	NbL16g29830	NbL17g00420	NbL17g09180	NbL17g09190	NbL17g30580	NbL18g12710	NbL18g13950	NbL18g19480
2.2.1.3.2 major CHO metabolism.degradation.sucrose.invertases.cell wall	NbL05g18520	NbL05g18530	NbL09g24350	NbL11g09850	NbL13g03070	NbL15g03550	NbL15g03560	NbL16g10520	NbL19g07540	NbL19g07550	NbL19g07640	NbL19g07650
2.2.1.3.3 major CHO metabolism.degradation.sucrose.invertases.vacuolar	NbL06g18370	NbL15g11590	NbL15g11600	NbL16g22460	NbL16g22470
2.2.1.4 major CHO metabolism.degradation.sucrose.hexokinase	NbL01g00590	NbL02g08800	NbL03g17510	NbL03g17520	NbL06g02300	NbL06g30120	NbL06g30130	NbL09g13260	NbL14g02430	NbL14g12510	NbL16g09710	NbL17g13080	NbL17g30850	NbL19g27370
2.2.1.5 major CHO metabolism.degradation.sucrose.Susy	NbL02g28350	NbL05g16560	NbL05g16570	NbL05g16590	NbL06g12560	NbL08g24880	NbL10g04600	NbL10g04610	NbL11g23250	NbL11g23260	NbL11g23270	NbL11g23280	NbL11g23290	NbL14g03400	NbL14g03410	NbL14g03420	NbL16g16090	NbL16g16100	NbL16g16110	NbL18g04220	NbL19g16100
2.2.1.99 major CHO metabolism.degradation.sucrose.misc	NbL15g22620	NbL16g24050
2.2.1.1001 major CHO metabolism.degradation.sucrose	fructose
2.2.1.1002 major CHO metabolism.degradation.sucrose	glucose
2.2.2 major CHO metabolism.degradation.starch	NbL00g05660	NbL01g11320	NbL01g11950	NbL01g14210	NbL01g14220	NbL02g00390	NbL02g19150	NbL02g25130	NbL03g09220	NbL03g09240	NbL03g16770	NbL03g20380	NbL03g22240	NbL04g03310	NbL04g03320	NbL04g09530	NbL04g09540	NbL04g09550	NbL05g08290	NbL05g09960	NbL05g22460	NbL05g27760	NbL07g10140	NbL07g14140	NbL08g08860	NbL08g27920	NbL08g27930	NbL08g31380	NbL09g21970	NbL09g21980	NbL10g17040	NbL10g23260	NbL10g27340	NbL10g29720	NbL11g03910	NbL11g08090	NbL11g09530	NbL11g11610	NbL11g19930	NbL11g19940	NbL12g04890	NbL12g04900	NbL12g08490	NbL12g21580	NbL13g01460	NbL13g02640	NbL13g22000	NbL14g16160	NbL14g16170	NbL14g18200	NbL14g18210	NbL14g30370	NbL15g08720	NbL15g08730	NbL15g16200	NbL15g17820	NbL16g05550	NbL16g28670	NbL17g21550	NbL17g24570	NbL17g30000	NbL17g34250	NbL18g01500	NbL18g01510	NbL18g01520	NbL18g01530	NbL19g04120	NbL19g10350	NbL19g24530	NbL19g28350	isomaltose	maltose	maltotriose	starch (total)
2.2.2.1 major CHO metabolism.degradation.starch.starch cleavage	NbL01g11320	NbL01g14210	NbL01g14220	NbL03g16770	NbL03g20380	NbL03g22240	NbL08g08860	NbL08g27920	NbL08g27930	NbL09g21970	NbL09g21980	NbL10g17040	NbL10g23260	NbL10g29720	NbL11g09530	NbL11g19930	NbL11g19940	NbL12g04890	NbL12g04900	NbL12g08490	NbL12g21580	NbL13g01460	NbL13g02640	NbL14g16160	NbL14g16170	NbL15g08720	NbL15g08730	NbL15g16200	NbL16g28670	NbL17g21550	NbL17g24570	NbL17g30000	NbL17g34250
2.2.2.1.1 major CHO metabolism.degradation.starch.starch cleavage.alpha amylase	NbL01g14210	NbL01g14220	NbL03g16770	NbL03g20380	NbL11g09530	NbL12g08490	NbL15g08720	NbL15g08730	NbL17g30000
2.2.2.1.2 major CHO metabolism.degradation.starch.starch cleavage.beta amylase	NbL01g11320	NbL03g22240	NbL08g08860	NbL08g27920	NbL08g27930	NbL09g21970	NbL09g21980	NbL10g17040	NbL10g29720	NbL11g19930	NbL11g19940	NbL12g04890	NbL12g04900	NbL12g21580	NbL13g01460	NbL13g02640	NbL14g16160	NbL14g16170	NbL15g16200	NbL16g28670	NbL17g24570	NbL17g34250
2.2.2.2 major CHO metabolism.degradation.starch.starch phosphorylase	NbL00g05660	NbL02g25130	NbL04g09530	NbL04g09540	NbL04g09550	NbL05g09960	NbL11g08090	NbL14g18200	NbL14g18210	NbL19g04120	NbL19g24530
2.2.2.3 major CHO metabolism.degradation.starch.glucan water dikinase	NbL01g11950	NbL08g31380	NbL11g11610	NbL18g01500	NbL18g01510	NbL18g01520	NbL18g01530
2.2.2.4 major CHO metabolism.degradation.starch.D enzyme	NbL02g00390	NbL04g03310	NbL04g03320	NbL05g08290	NbL14g30370	NbL15g17820	NbL19g10350
2.2.2.6 major CHO metabolism.degradation.starch.transporter	NbL02g19150	NbL03g09220	NbL03g09240	NbL05g22460	NbL07g10140	NbL10g27340	NbL13g22000	NbL19g28350
2.2.2.8 major CHO metabolism.degradation.starch.ISA3	NbL07g14140
2.2.2.9 major CHO metabolism.degradation.starch.limit dextrinase/ pullulanase	NbL05g27760
2.2.2.10 major CHO metabolism.degradation.starch.laforin like phosphoglucan phosphatase (SEX4)	NbL11g03910	NbL16g05550
2.2.2.1001 major CHO metabolism.degradation.starch	starch (total)
2.2.2.1002 major CHO metabolism.degradation.starch	maltose
2.2.2.1003 major CHO metabolism.degradation.starch	isomaltose
2.2.2.1004 major CHO metabolism.degradation.starch	maltotriose
3 minor CHO metabolism	1-o-methyl-alpha-galactoside	1-o-methyl-beta-galactoside	2-deoxyglucose	3-deoxyglucose	3-o-methylglucose	NbL00g02360	NbL00g02370	NbL01g01680	NbL01g01880	NbL01g01890	NbL01g01900	NbL01g05850	NbL01g06100	NbL01g06230	NbL01g07320	NbL01g11570	NbL01g12660	NbL01g19310	NbL01g22980	NbL01g26550	NbL01g26560	NbL02g01460	NbL02g01790	NbL02g04220	NbL02g08900	NbL02g08910	NbL02g11500	NbL02g14870	NbL02g17950	NbL02g19670	NbL02g21510	NbL02g23540	NbL02g24040	NbL02g25620	NbL02g30420	NbL02g30430	NbL02g30440	NbL02g30450	NbL02g30830	NbL02g31670	NbL03g01300	NbL03g03100	NbL03g04440	NbL03g11720	NbL03g12520	NbL03g15450	NbL03g18570	NbL03g23670	NbL04g04860	NbL04g10920	NbL04g13060	NbL04g23640	NbL05g11590	NbL05g11830	NbL05g12610	NbL05g12620	NbL05g14940	NbL05g14950	NbL05g14960	NbL05g15630	NbL05g17110	NbL05g17120	NbL05g19170	NbL05g19690	NbL05g20540	NbL05g26750	NbL05g27150	NbL05g28040	NbL06g04820	NbL06g05440	NbL06g07890	NbL06g11290	NbL06g12010	NbL06g13670	NbL06g13680	NbL06g16140	NbL06g17430	NbL06g17440	NbL06g18380	NbL06g18560	NbL06g19710	NbL06g20850	NbL06g29070	NbL06g30170	NbL07g00730	NbL07g03360	NbL07g10110	NbL07g11640	NbL07g11650	NbL07g13510	NbL07g15130	NbL07g15610	NbL07g17500	NbL07g17510	NbL07g19070	NbL07g19080	NbL07g19100	NbL07g19810	NbL08g01350	NbL08g01860	NbL08g02390	NbL08g09900	NbL08g12130	NbL08g15010	NbL08g21720	NbL08g22880	NbL08g26370	NbL09g01020	NbL09g06850	NbL09g08040	NbL09g13200	NbL09g13210	NbL09g24070	NbL09g27700	NbL10g00020	NbL10g13460	NbL10g14970	NbL10g17920	NbL10g18630	NbL10g24420	NbL10g24510	NbL10g28770	NbL10g29760	NbL11g02920	NbL11g09850	NbL11g10810	NbL11g12610	NbL11g13940	NbL11g13950	NbL11g17570	NbL11g17580	NbL11g22700	NbL11g22710	NbL12g00860	NbL12g06670	NbL12g06680	NbL12g11930	NbL12g21740	NbL12g21930	NbL12g26770	NbL12g26780	NbL12g26790	NbL12g28090	NbL13g01520	NbL13g05630	NbL13g06300	NbL13g06310	NbL13g06320	NbL13g10280	NbL13g14560	NbL13g17720	NbL13g19590	NbL13g24590	NbL13g25800	NbL13g26830	NbL14g06620	NbL14g12340	NbL14g13700	NbL14g19630	NbL14g20150	NbL14g25090	NbL14g32860	NbL14g34030	NbL15g01550	NbL15g01560	NbL15g10770	NbL15g11630	NbL15g12410	NbL15g14470	NbL15g14480	NbL15g14650	NbL15g19180	NbL15g19840	NbL15g22080	NbL15g25810	NbL15g26660	NbL15g26740	NbL15g26900	NbL15g26910	NbL15g27780	NbL15g28280	NbL15g29450	NbL16g00880	NbL16g02980	NbL16g03130	NbL16g03600	NbL16g07770	NbL16g10520	NbL16g13420	NbL16g13430	NbL16g14470	NbL16g14800	NbL16g15610	NbL16g16360	NbL16g17340	NbL16g18490	NbL16g19560	NbL16g22480	NbL16g22490	NbL16g22650	NbL16g22660	NbL16g24380	NbL16g26310	NbL16g27260	NbL16g29270	NbL16g32030	NbL16g32040	NbL16g35120	NbL16g35130	NbL16g35330	NbL17g03180	NbL17g09100	NbL17g16340	NbL17g18100	NbL17g23930	NbL17g34170	NbL17g34190	NbL17g35010	NbL18g02450	NbL18g02680	NbL18g02690	NbL18g05010	NbL18g07850	NbL18g07860	NbL18g12820	NbL18g13390	NbL18g14020	NbL18g22340	NbL18g24320	NbL18g28390	NbL19g09340	NbL19g11310	NbL19g14490	NbL19g18430	NbL19g18450	NbL19g18460	NbL19g18470	NbL19g18480	NbL19g18490	NbL19g18970	NbL19g18980	NbL19g23860	NbL19g25750	NbL19g26160	NbL19g27830	NbL19g29510	beta-gentiobiose	erythritol	erythronic acid	erythrose	galactinol	galactitol	galactonate	galactose	galactose-6-p	gulose	inositol	inositol-1-p	inositol-2-p	lactose	laminaribiose	lyxose	maltitol	mannitol	melezitose	methyl-alpha-mannopyranoside	methyl-d-glucoside	oligofructan (total)	ononitol	pinitol	psicose	quebranchitol	raffinose	ribitol	sequoyitol	sophorose	sorbitol	sorbitol-6-p	sorbose	stachyose	tagatose	threitol	trehalose	triphosphoinositide	viburnitol	xylitol	xylose
3.1 minor CHO metabolism.raffinose family	NbL02g08900	NbL02g08910	NbL02g11500	NbL02g17950	NbL02g30830	NbL02g31670	NbL05g20540	NbL07g17500	NbL07g17510	NbL08g15010	NbL12g00860	NbL12g06670	NbL12g06680	NbL13g26830	NbL15g22080	NbL16g14470	NbL16g24380	NbL16g32030	NbL16g32040	NbL17g03180	NbL18g02680	NbL18g02690	NbL18g05010	NbL18g14020	NbL19g18970	NbL19g18980	NbL19g29510	galactinol	raffinose
3.1.1 minor CHO metabolism.raffinose family.galactinol synthases	NbL02g08900	NbL02g08910	NbL02g11500	NbL02g17950	NbL02g30830	NbL05g20540	NbL08g15010	NbL12g00860	NbL12g06670	NbL12g06680	NbL13g26830	NbL18g02680	NbL18g02690	NbL18g05010	NbL18g14020	NbL19g18970	NbL19g18980	NbL19g29510
3.1.1.1 minor CHO metabolism.raffinose family.galactinol synthases.known	NbL02g11500	NbL02g17950	NbL05g20540	NbL08g15010	NbL12g06670	NbL12g06680	NbL18g05010	NbL18g14020	NbL19g29510
3.1.1.2 minor CHO metabolism.raffinose family.galactinol synthases.putative	NbL02g08900	NbL02g08910	NbL02g11500	NbL02g17950	NbL02g30830	NbL08g15010	NbL12g00860	NbL12g06670	NbL12g06680	NbL13g26830	NbL18g02680	NbL18g02690	NbL18g05010	NbL18g14020	NbL19g18970	NbL19g18980	NbL19g29510
3.1.2 minor CHO metabolism.raffinose family.raffinose synthases	NbL02g31670	NbL07g17500	NbL07g17510	NbL15g22080	NbL16g14470	NbL16g24380	NbL16g32030	NbL16g32040	NbL17g03180
3.1.2.1 minor CHO metabolism.raffinose family.raffinose synthases.known	NbL02g31670
3.1.2.2 minor CHO metabolism.raffinose family.raffinose synthases.putative	NbL07g17500	NbL07g17510	NbL15g22080	NbL16g14470	NbL16g24380	NbL16g32030	NbL16g32040	NbL17g03180
3.1.1001 minor CHO metabolism.raffinose family	raffinose
3.1.1002 minor CHO metabolism.raffinose family	galactinol
3.2 minor CHO metabolism.trehalose	NbL00g02360	NbL00g02370	NbL01g05850	NbL01g07320	NbL01g12660	NbL02g01460	NbL02g23540	NbL02g24040	NbL03g12520	NbL05g11830	NbL05g14940	NbL05g14950	NbL05g14960	NbL06g16140	NbL06g18380	NbL07g11640	NbL07g11650	NbL10g00020	NbL10g18630	NbL10g29760	NbL11g10810	NbL12g21740	NbL12g28090	NbL13g05630	NbL13g25800	NbL14g13700	NbL15g11630	NbL15g14470	NbL15g14480	NbL15g26660	NbL15g28280	NbL16g19560	NbL16g22480	NbL16g22490	NbL16g35120	NbL16g35130	NbL17g16340	NbL17g34170	NbL17g34190	NbL19g25750	NbL19g26160	trehalose
3.2.1 minor CHO metabolism.trehalose.TPS	NbL02g23540	NbL05g11830	NbL15g26660	NbL19g26160
3.2.2 minor CHO metabolism.trehalose.TPP	NbL00g02360	NbL00g02370	NbL02g01460	NbL03g12520	NbL06g16140	NbL06g18380	NbL10g18630	NbL12g21740	NbL12g28090	NbL13g05630	NbL13g25800	NbL15g11630	NbL16g19560	NbL16g22480	NbL16g22490
3.2.3 minor CHO metabolism.trehalose.potential TPS/TPP	NbL01g05850	NbL01g07320	NbL01g12660	NbL02g24040	NbL05g14940	NbL05g14950	NbL05g14960	NbL07g11640	NbL07g11650	NbL10g00020	NbL11g10810	NbL14g13700	NbL15g14470	NbL15g14480	NbL15g28280	NbL16g35120	NbL16g35130	NbL17g16340	NbL19g25750
3.2.4 minor CHO metabolism.trehalose.trehalase	NbL10g29760	NbL17g34170	NbL17g34190
3.2.1001 minor CHO metabolism.trehalose	trehalose
3.3 minor CHO metabolism.sugar alcohols	NbL01g01680	NbL01g06230	erythritol	galactitol	maltitol	mannitol	ononitol	pinitol	quebranchitol	ribitol	sequoyitol	sorbitol	threitol	viburnitol
3.3.1001 minor CHO metabolism.sugar alcohols	sorbitol
3.3.1002 minor CHO metabolism.sugar alcohols	mannitol
3.3.1003 minor CHO metabolism.sugar alcohols	erythritol
3.3.1004 minor CHO metabolism.sugar alcohols	maltitol
3.3.1005 minor CHO metabolism.sugar alcohols	galactitol
3.3.1006 minor CHO metabolism.sugar alcohols	pinitol
3.3.1007 minor CHO metabolism.sugar alcohols	ononitol
3.3.1008 minor CHO metabolism.sugar alcohols	ribitol
3.3.1009 minor CHO metabolism.sugar alcohols	threitol
3.3.1010 minor CHO metabolism.sugar alcohols	sequoyitol
3.3.1011 minor CHO metabolism.sugar alcohols	viburnitol
3.3.1012 minor CHO metabolism.sugar alcohols	quebranchitol
3.4 minor CHO metabolism.myo-inositol	NbL01g22980	NbL01g26550	NbL01g26560	NbL02g01790	NbL02g04220	NbL02g21510	NbL03g03100	NbL03g11720	NbL04g23640	NbL05g26750	NbL05g28040	NbL06g05440	NbL06g30170	NbL07g00730	NbL07g13510	NbL08g01860	NbL08g12130	NbL09g13200	NbL09g13210	NbL10g13460	NbL10g24420	NbL11g02920	NbL11g13940	NbL11g13950	NbL12g11930	NbL12g21930	NbL13g01520	NbL13g17720	NbL13g24590	NbL14g25090	NbL15g14650	NbL15g19180	NbL16g00880	NbL16g02980	NbL16g03600	NbL16g07770	NbL16g16360	NbL16g29270	NbL17g18100	NbL18g12820	NbL18g22340	NbL19g14490	inositol	inositol-1-p	inositol-2-p	triphosphoinositide
3.4.1 minor CHO metabolism.myo-inositol.poly-phosphatases	NbL03g11720	NbL10g24420	NbL13g01520	NbL13g24590	NbL15g14650	NbL16g07770	NbL16g16360
3.4.2 minor CHO metabolism.myo-inositol.InsP-Kinases	NbL01g26550	NbL01g26560	NbL06g05440	NbL07g00730	NbL07g13510	NbL17g18100
3.4.3 minor CHO metabolism.myo-inositol.InsP Synthases	NbL02g01790	NbL10g13460	NbL12g21930
3.4.4 minor CHO metabolism.myo-inositol.myo inositol oxygenases	NbL02g04220	NbL04g23640	NbL06g30170	NbL09g13200	NbL09g13210	NbL11g02920	NbL16g02980	NbL16g29270
3.4.5 minor CHO metabolism.myo-inositol.inositol phosphatase	NbL01g22980	NbL02g21510	NbL03g03100	NbL05g26750	NbL05g28040	NbL08g01860	NbL08g12130	NbL11g13940	NbL11g13950	NbL12g11930	NbL13g17720	NbL14g25090	NbL15g19180	NbL16g00880	NbL16g03600	NbL18g12820	NbL18g22340	NbL19g14490
3.4.1001 minor CHO metabolism.myo-inositol	inositol
3.4.1002 minor CHO metabolism.myo-inositol	inositol-1-p
3.4.1003 minor CHO metabolism.myo-inositol	triphosphoinositide
3.4.1004 minor CHO metabolism.myo-inositol	inositol-2-p
3.5 minor CHO metabolism.others	NbL01g06100	NbL01g19310	NbL02g14870	NbL02g19670	NbL02g30420	NbL02g30430	NbL02g30440	NbL02g30450	NbL03g18570	NbL04g04860	NbL04g13060	NbL05g12610	NbL05g12620	NbL05g17110	NbL05g17120	NbL05g19170	NbL06g04820	NbL06g13670	NbL06g13680	NbL06g17430	NbL06g17440	NbL06g18560	NbL06g29070	NbL07g15130	NbL07g19810	NbL08g01350	NbL08g02390	NbL08g09900	NbL08g22880	NbL08g26370	NbL09g01020	NbL09g06850	NbL09g08040	NbL09g24070	NbL09g27700	NbL10g17920	NbL10g24510	NbL10g28770	NbL11g09850	NbL11g22700	NbL11g22710	NbL13g10280	NbL13g19590	NbL14g12340	NbL14g20150	NbL14g32860	NbL14g34030	NbL15g01550	NbL15g01560	NbL15g10770	NbL15g12410	NbL15g19840	NbL15g25810	NbL15g26740	NbL16g10520	NbL16g13420	NbL16g13430	NbL16g17340	NbL16g18490	NbL16g22650	NbL16g22660	NbL16g27260	NbL16g35330	NbL17g09100	NbL17g23930	NbL17g35010	NbL18g02450	NbL18g07850	NbL18g07860	NbL18g13390	NbL18g24320	NbL18g28390	NbL19g09340	NbL19g11310	NbL19g18430	NbL19g18450	NbL19g18460	NbL19g18470	NbL19g18480	NbL19g18490	NbL19g27830
3.5.1 minor CHO metabolism.others.Xylose isomerase	NbL01g06100	NbL16g35330
3.6 minor CHO metabolism.callose	NbL01g01880	NbL01g01890	NbL01g01900	NbL02g25620	NbL03g23670	NbL05g11590	NbL05g15630	NbL06g07890	NbL06g11290	NbL07g10110	NbL07g19070	NbL07g19080	NbL07g19100	NbL08g21720	NbL12g26770	NbL12g26780	NbL12g26790	NbL13g06300	NbL13g06310	NbL13g06320	NbL15g26900	NbL15g26910	NbL15g27780	NbL15g29450	NbL16g14800	NbL16g26310	NbL19g23860
3.7 minor CHO metabolism.sugar kinases	NbL03g15450	NbL06g20850	NbL07g03360	NbL11g17570	NbL11g17580
3.8 minor CHO metabolism.galactose	NbL01g11570	NbL03g04440	NbL04g10920	NbL05g19690	NbL06g12010	NbL06g19710	NbL07g15610	NbL10g14970	NbL11g12610	NbL13g14560	NbL14g06620	NbL14g19630	NbL16g15610
3.8.1 minor CHO metabolism.galactose.galactokinases	NbL04g10920	NbL05g19690	NbL07g15610	NbL10g14970	NbL14g19630
3.8.2 minor CHO metabolism.galactose.alpha-galactosidases	NbL01g11570	NbL03g04440	NbL06g12010	NbL06g19710	NbL11g12610	NbL13g14560	NbL14g06620	NbL16g15610
3.99 minor CHO metabolism.misc	1-o-methyl-alpha-galactoside	1-o-methyl-beta-galactoside	2-deoxyglucose	3-deoxyglucose	3-o-methylglucose	NbL03g01300	NbL05g27150	NbL16g03130	beta-gentiobiose	erythronic acid	erythrose	galactonate	galactose	galactose-6-p	gulose	lactose	laminaribiose	lyxose	melezitose	methyl-alpha-mannopyranoside	methyl-d-glucoside	oligofructan (total)	psicose	sophorose	sorbitol-6-p	sorbose	stachyose	tagatose	xylitol	xylose
3.99.1001 minor CHO metabolism.misc	1-o-methyl-alpha-galactoside
3.99.1002 minor CHO metabolism.misc	1-o-methyl-beta-galactoside
3.99.1003 minor CHO metabolism.misc	2-deoxyglucose
3.99.1004 minor CHO metabolism.misc	3-deoxyglucose
3.99.1005 minor CHO metabolism.misc	3-o-methylglucose
3.99.1006 minor CHO metabolism.misc	beta-gentiobiose
3.99.1007 minor CHO metabolism.misc	erythrose
3.99.1008 minor CHO metabolism.misc	lactose
3.99.1009 minor CHO metabolism.misc	lyxose
3.99.1010 minor CHO metabolism.misc	melezitose
3.99.1011 minor CHO metabolism.misc	methyl-alpha-mannopyranoside
3.99.1012 minor CHO metabolism.misc	methyl-d-glucoside
3.99.1013 minor CHO metabolism.misc	oligofructan (total)
3.99.1014 minor CHO metabolism.misc	psicose
3.99.1015 minor CHO metabolism.misc	sophorose
3.99.1016 minor CHO metabolism.misc	sorbitol-6-p
3.99.1017 minor CHO metabolism.misc	tagatose
3.99.1018 minor CHO metabolism.misc	xylitol
3.99.1019 minor CHO metabolism.misc	xylose
3.99.1020 minor CHO metabolism.misc	galactonate
3.99.1021 minor CHO metabolism.misc	galactose
3.99.1022 minor CHO metabolism.misc	galactose-6-p
3.99.1023 minor CHO metabolism.misc	stachyose
3.99.1024 minor CHO metabolism.misc	erythronic acid
3.99.1025 minor CHO metabolism.misc	gulose
3.99.1026 minor CHO metabolism.misc	sorbose
3.99.1027 minor CHO metabolism.misc.Laminaribiose	laminaribiose
4 glycolysis	NbL00g01400	NbL00g04380	NbL00g04700	NbL00g05300	NbL01g12830	NbL01g19330	NbL01g21630	NbL01g23850	NbL01g23980	NbL02g01350	NbL02g04210	NbL02g10740	NbL02g13690	NbL02g25630	NbL02g28210	NbL03g02050	NbL03g02070	NbL03g02610	NbL03g03130	NbL03g03140	NbL03g03150	NbL03g03160	NbL03g03180	NbL03g03190	NbL03g04410	NbL03g04420	NbL03g06140	NbL03g07580	NbL03g07590	NbL03g12680	NbL03g13720	NbL03g15790	NbL03g20760	NbL03g21520	NbL03g23880	NbL04g02960	NbL04g08430	NbL05g03330	NbL05g03340	NbL05g03650	NbL05g03820	NbL05g04730	NbL05g06270	NbL05g09900	NbL05g12090	NbL05g17330	NbL05g17340	NbL05g21680	NbL06g11620	NbL06g16700	NbL06g17750	NbL06g18830	NbL06g26470	NbL06g28340	NbL06g29100	NbL06g29710	NbL07g06500	NbL07g06510	NbL07g06530	NbL07g13040	NbL07g13050	NbL07g20740	NbL07g20750	NbL08g00650	NbL08g12770	NbL08g12780	NbL08g19190	NbL08g21130	NbL08g21380	NbL08g21550	NbL08g26740	NbL08g27510	NbL08g29730	NbL09g01090	NbL09g02450	NbL09g02460	NbL09g03850	NbL09g03860	NbL09g05600	NbL09g06530	NbL09g07900	NbL09g08380	NbL09g19130	NbL09g19150	NbL09g19160	NbL09g19170	NbL09g24060	NbL09g24090	NbL09g24210	NbL10g05490	NbL10g12720	NbL10g20190	NbL10g28110	NbL11g02050	NbL11g03760	NbL11g04320	NbL11g05510	NbL11g05750	NbL11g10710	NbL11g12240	NbL11g14640	NbL11g14800	NbL11g16460	NbL11g17210	NbL11g21080	NbL11g22530	NbL11g22540	NbL12g02440	NbL12g03850	NbL12g07870	NbL12g17040	NbL12g18450	NbL12g19730	NbL12g19740	NbL12g21880	NbL12g24090	NbL13g06640	NbL13g06820	NbL13g15880	NbL13g15900	NbL13g15910	NbL13g15920	NbL13g16630	NbL13g17240	NbL13g17960	NbL13g19740	NbL13g25690	NbL14g10760	NbL14g10780	NbL14g15730	NbL14g20730	NbL14g22450	NbL14g22460	NbL14g29950	NbL14g29960	NbL15g00450	NbL15g00460	NbL15g06430	NbL15g06440	NbL15g07100	NbL15g07110	NbL15g07360	NbL15g07490	NbL15g07500	NbL15g07520	NbL15g14610	NbL15g22190	NbL15g26280	NbL15g26290	NbL15g28560	NbL16g01140	NbL16g05340	NbL16g15220	NbL16g15230	NbL16g20210	NbL16g20220	NbL16g20230	NbL16g21650	NbL16g21660	NbL16g21780	NbL16g22960	NbL16g24290	NbL16g26810	NbL16g26820	NbL16g26830	NbL16g26840	NbL16g29290	NbL16g33720	NbL16g33730	NbL17g05620	NbL17g05630	NbL17g09970	NbL17g17750	NbL17g17760	NbL17g17770	NbL17g22950	NbL17g28910	NbL17g33160	NbL18g03430	NbL18g04170	NbL18g05740	NbL18g10770	NbL18g17710	NbL18g17720	NbL18g21740	NbL18g23260	NbL18g23270	NbL18g24770	NbL18g26440	NbL18g28190	NbL19g04910	NbL19g08340	NbL19g12240	NbL19g15870	NbL19g23870	dihydroxyacetone-p	glyceraldehyde-3-p	glycerate-1,3-bisp	glycerate-2-p	glycerate-3-p	p-enolpyruvate	pyruvate
4.1 glycolysis.cytosolic branch	NbL00g01400	NbL00g04380	NbL00g05300	NbL01g12830	NbL01g19330	NbL01g23850	NbL01g23980	NbL02g04210	NbL02g10740	NbL02g28210	NbL03g02610	NbL03g03130	NbL03g03140	NbL03g03150	NbL03g03160	NbL03g03180	NbL03g03190	NbL03g04410	NbL03g04420	NbL03g06140	NbL03g07580	NbL03g07590	NbL03g15790	NbL03g20760	NbL03g21520	NbL03g23880	NbL04g02960	NbL04g08430	NbL05g03330	NbL05g03340	NbL05g03650	NbL05g03820	NbL05g04730	NbL05g06270	NbL05g09900	NbL05g12090	NbL05g17330	NbL05g17340	NbL05g21680	NbL06g11620	NbL06g17750	NbL06g26470	NbL06g28340	NbL06g29100	NbL06g29710	NbL07g13040	NbL07g13050	NbL07g20740	NbL07g20750	NbL08g12770	NbL08g12780	NbL08g19190	NbL08g21130	NbL08g21380	NbL08g21550	NbL08g26740	NbL08g27510	NbL09g01090	NbL09g02450	NbL09g02460	NbL09g03850	NbL09g03860	NbL09g05600	NbL09g06530	NbL09g07900	NbL09g08380	NbL09g24060	NbL09g24090	NbL09g24210	NbL10g12720	NbL10g20190	NbL11g02050	NbL11g03760	NbL11g04320	NbL11g10710	NbL11g12240	NbL11g14640	NbL11g14800	NbL11g17210	NbL11g21080	NbL11g22530	NbL11g22540	NbL12g02440	NbL12g03850	NbL12g17040	NbL12g18450	NbL12g19730	NbL12g19740	NbL13g06640	NbL13g06820	NbL13g15880	NbL13g15900	NbL13g15910	NbL13g15920	NbL13g16630	NbL13g17960	NbL13g19740	NbL14g10760	NbL14g10780	NbL14g15730	NbL14g20730	NbL14g22450	NbL14g22460	NbL14g29950	NbL14g29960	NbL15g00450	NbL15g00460	NbL15g06430	NbL15g06440	NbL15g07100	NbL15g07110	NbL15g07360	NbL15g07490	NbL15g07500	NbL15g07520	NbL15g22190	NbL15g26280	NbL15g26290	NbL15g28560	NbL16g01140	NbL16g05340	NbL16g15220	NbL16g15230	NbL16g21650	NbL16g21660	NbL16g24290	NbL16g26810	NbL16g26820	NbL16g26830	NbL16g26840	NbL16g29290	NbL16g33720	NbL16g33730	NbL17g05620	NbL17g05630	NbL17g09970	NbL17g17750	NbL17g17760	NbL17g17770	NbL17g22950	NbL17g28910	NbL18g03430	NbL18g10770	NbL18g17710	NbL18g17720	NbL18g21740	NbL18g23260	NbL18g23270	NbL18g24770	NbL18g26440	NbL19g04910	NbL19g08340	NbL19g12240	NbL19g15870
4.1.1 glycolysis.cytosolic branch.UGPase	NbL06g29710	NbL08g21380	NbL10g12720	NbL11g02050	NbL12g17040	NbL13g06640	NbL16g01140
4.1.2 glycolysis.cytosolic branch.phosphoglucomutase (PGM)	NbL05g09900	NbL17g22950	NbL19g12240
4.1.3 glycolysis.cytosolic branch.glucose-6-phosphate isomerase	NbL08g27510	NbL14g15730
4.1.4 glycolysis.cytosolic branch.phosphofructokinase (PFK)	NbL00g01400	NbL01g23850	NbL02g04210	NbL08g21550	NbL10g20190	NbL11g14640	NbL13g17960	NbL16g29290	NbL17g05620	NbL17g05630
4.1.5 glycolysis.cytosolic branch.pyrophosphate-fructose-6-P phosphotransferase	NbL01g23980	NbL02g28210	NbL03g15790	NbL03g21520	NbL11g14800	NbL11g21080	NbL17g28910	NbL19g15870
4.1.6 glycolysis.cytosolic branch.fructose-2,6-bisphosphatase (Fru2,6BisPase)	NbL09g07900	NbL19g04910
4.1.7 glycolysis.cytosolic branch.triosephosphate isomerase (TPI)	NbL00g04380	NbL02g10740	NbL03g02610	NbL12g02440	NbL13g16630
4.1.8 glycolysis.cytosolic branch.glyceraldehyde 3-phosphate dehydrogenase (GAP-DH)	NbL01g12830	NbL06g11620	NbL09g06530	NbL11g10710	NbL14g22450	NbL14g22460	NbL15g06430	NbL15g06440	NbL16g15220	NbL16g15230	NbL18g24770
4.1.9 glycolysis.cytosolic branch.non-phosphorylating glyceraldehyde 3-phosphate dehydrogenase (NPGAP-DH)	NbL07g20740	NbL07g20750	NbL16g33720	NbL16g33730
4.1.10 glycolysis.cytosolic branch.aldolase	NbL05g03330	NbL05g03340	NbL09g24210	NbL11g04320	NbL15g00450	NbL15g00460	NbL15g07100	NbL15g07110	NbL15g22190	NbL16g24290
4.1.11 glycolysis.cytosolic branch.3-phosphoglycerate kinase (PGK)	NbL05g04730	NbL07g13040	NbL07g13050	NbL09g03850	NbL09g03860	NbL17g09970	NbL17g17750	NbL17g17760	NbL17g17770	NbL18g21740
4.1.12 glycolysis.cytosolic branch.phosphoglycerate mutase	NbL03g20760	NbL05g06270	NbL05g17330	NbL05g17340	NbL08g12770	NbL08g12780	NbL11g12240	NbL11g17210	NbL11g22530	NbL11g22540	NbL12g03850	NbL12g19730	NbL12g19740	NbL18g10770	NbL19g08340
4.1.13 glycolysis.cytosolic branch.enolase	NbL05g03650	NbL09g08380	NbL09g24090	NbL15g07360	NbL16g26810	NbL16g26820	NbL16g26830	NbL16g26840	NbL18g26440
4.1.14 glycolysis.cytosolic branch.pyruvate kinase (PK)	NbL01g19330	NbL03g04410	NbL03g04420	NbL03g07580	NbL03g07590	NbL04g02960	NbL04g08430	NbL05g03820	NbL06g28340	NbL09g05600	NbL09g24060	NbL11g03760	NbL13g19740	NbL14g29950	NbL14g29960	NbL15g07490	NbL15g07500	NbL15g07520	NbL16g05340	NbL18g23260	NbL18g23270
4.1.15 glycolysis.cytosolic branch.phospho-enol-pyruvate carboxylase (PEPC)	NbL00g05300	NbL03g06140	NbL03g23880	NbL05g12090	NbL05g21680	NbL06g26470	NbL09g02450	NbL09g02460	NbL14g10760	NbL14g10780	NbL14g20730	NbL15g26280	NbL15g26290	NbL15g28560
4.1.16 glycolysis.cytosolic branch.phospho-enol-pyruvate carboxylase kinase (PPCK)	NbL03g03130	NbL03g03140	NbL03g03150	NbL03g03160	NbL03g03180	NbL03g03190	NbL06g17750	NbL06g29100	NbL08g19190	NbL08g21130	NbL08g26740	NbL09g01090	NbL12g18450	NbL13g06820	NbL13g15880	NbL13g15900	NbL13g15910	NbL13g15920	NbL16g21650	NbL16g21660	NbL18g03430	NbL18g17710	NbL18g17720
4.2 glycolysis.plastid branch	NbL00g01400	NbL00g04700	NbL01g23850	NbL02g01350	NbL02g04210	NbL03g02050	NbL03g02070	NbL03g12680	NbL03g13720	NbL04g02960	NbL04g08430	NbL06g16700	NbL06g18830	NbL07g06500	NbL07g06510	NbL07g06530	NbL08g00650	NbL08g21550	NbL08g29730	NbL10g05490	NbL10g20190	NbL11g05510	NbL11g05750	NbL11g14640	NbL11g16460	NbL12g21880	NbL12g24090	NbL13g17240	NbL13g25690	NbL14g22450	NbL14g29950	NbL14g29960	NbL15g14610	NbL16g20210	NbL16g20220	NbL16g20230	NbL16g21780	NbL16g22960	NbL16g29290	NbL17g05620	NbL17g05630	NbL18g04170	NbL18g05740
4.2.2 glycolysis.plastid branch.phosphoglucomutase (PGM)	NbL07g06500	NbL07g06510	NbL07g06530	NbL10g05490	NbL12g24090	NbL16g21780
4.2.3 glycolysis.plastid branch.glucose-6-phosphate isomerase	NbL03g13720	NbL11g16460
4.2.4 glycolysis.plastid branch.phosphofructokinase (PFK)	NbL00g01400	NbL01g23850	NbL02g04210	NbL03g02050	NbL03g02070	NbL06g18830	NbL08g21550	NbL10g20190	NbL11g14640	NbL13g17240	NbL16g22960	NbL16g29290	NbL17g05620	NbL17g05630
4.2.8 glycolysis.plastid branch.glyceraldehyde 3-phosphate dehydrogenase (GAP-DH)	NbL00g04700	NbL14g22450	NbL18g05740
4.2.12 glycolysis.plastid branch.phosphoglycerate mutase	NbL02g01350	NbL03g12680	NbL12g21880	NbL13g25690
4.2.14 glycolysis.plastid branch.pyruvate kinase (PK)	NbL04g02960	NbL04g08430	NbL06g16700	NbL08g00650	NbL08g29730	NbL11g05510	NbL11g05750	NbL14g29950	NbL14g29960	NbL15g14610	NbL16g20210	NbL16g20220	NbL16g20230	NbL18g04170
4.3 glycolysis.unclear/dually targeted	NbL00g01400	NbL01g21630	NbL01g23850	NbL02g01350	NbL02g04210	NbL02g13690	NbL02g25630	NbL03g03130	NbL03g03140	NbL03g03150	NbL03g03160	NbL03g03180	NbL03g03190	NbL03g12680	NbL04g08430	NbL05g03330	NbL05g03340	NbL06g29100	NbL08g12770	NbL08g12780	NbL08g21550	NbL08g26740	NbL09g01090	NbL09g19130	NbL09g19150	NbL09g19160	NbL09g19170	NbL09g24210	NbL10g20190	NbL10g28110	NbL11g04320	NbL11g12240	NbL11g14640	NbL12g03850	NbL12g07870	NbL12g18450	NbL12g21880	NbL13g15880	NbL13g15900	NbL13g15910	NbL13g15920	NbL13g25690	NbL15g00450	NbL15g00460	NbL15g07100	NbL15g07110	NbL15g22190	NbL16g24290	NbL16g29290	NbL17g05620	NbL17g05630	NbL17g33160	NbL18g03430	NbL18g10770	NbL18g28190	NbL19g23870
4.3.4 glycolysis.unclear/dually targeted.phosphofructokinase (PFK)	NbL00g01400	NbL01g23850	NbL02g04210	NbL08g21550	NbL10g20190	NbL11g14640	NbL16g29290	NbL17g05620	NbL17g05630
4.3.10 glycolysis.unclear/dually targeted.aldolase	NbL05g03330	NbL05g03340	NbL09g24210	NbL11g04320	NbL15g00450	NbL15g00460	NbL15g07100	NbL15g07110	NbL15g22190	NbL16g24290
4.3.12 glycolysis.unclear/dually targeted.phosphoglycerate mutase	NbL01g21630	NbL02g01350	NbL02g13690	NbL02g25630	NbL03g12680	NbL08g12770	NbL08g12780	NbL09g19130	NbL09g19150	NbL09g19160	NbL09g19170	NbL10g28110	NbL11g12240	NbL12g03850	NbL12g07870	NbL12g21880	NbL13g25690	NbL17g33160	NbL18g10770	NbL18g28190	NbL19g23870
4.3.14 glycolysis.unclear/dually targeted.pyruvate kinase (PK)	NbL04g08430
4.3.16 glycolysis.unclear/dually targeted.phospho-enol-pyruvate carboxylase kinase (PEPCK)	NbL03g03130	NbL03g03140	NbL03g03150	NbL03g03160	NbL03g03180	NbL03g03190	NbL06g29100	NbL08g26740	NbL09g01090	NbL12g18450	NbL13g15880	NbL13g15900	NbL13g15910	NbL13g15920	NbL18g03430
4.1001 glycolysis	dihydroxyacetone-p
4.1002 glycolysis	glyceraldehyde-3-p
4.1003 glycolysis	glycerate-1,3-bisp
4.1004 glycolysis	glycerate-3-p
4.1005 glycolysis	p-enolpyruvate
4.1006 glycolysis	pyruvate
4.1007 glycolysis	glycerate-2-p
5 fermentation	NbL01g12580	NbL02g19470	NbL04g00190	NbL05g08760	NbL06g01150	NbL06g08840	NbL06g08850	NbL09g09010	NbL09g09020	NbL09g09740	NbL10g01730	NbL10g18420	NbL11g10900	NbL13g01110	NbL13g01120	NbL13g09630	NbL13g11970	NbL13g22010	NbL14g01940	NbL14g13420	NbL14g29100	NbL15g03370	NbL16g11150	NbL16g27190	NbL16g27200	NbL16g27210	NbL17g21030	NbL18g25920	NbL19g10940	NbL19g24940	NbL19g28040	NbL19g30180	alanine	lactate
5.1 fermentation.LDH	NbL10g18420	NbL13g01110	NbL13g01120
5.2 fermentation.PDC	NbL02g19470	NbL05g08760	NbL13g11970	NbL15g03370	NbL18g25920	NbL19g10940	NbL19g24940	NbL19g28040
5.3 fermentation.ADH	NbL04g00190	NbL09g09010	NbL09g09020	NbL13g22010
5.10 fermentation.aldehyde dehydrogenase	NbL01g12580	NbL06g01150	NbL06g08840	NbL06g08850	NbL09g09740	NbL10g01730	NbL11g10900	NbL13g09630	NbL14g01940	NbL14g13420	NbL14g29100	NbL16g11150	NbL16g27190	NbL16g27200	NbL16g27210	NbL17g21030	NbL19g30180
5.1001 fermentation	lactate
5.1002 fermentation	alanine
6 gluconeogenesis / glyoxylate cycle	NbL02g13120	NbL02g13130	NbL03g22340	NbL04g11950	NbL04g11960	NbL04g13720	NbL04g18400	NbL04g18410	NbL04g24120	NbL06g11550	NbL06g26890	NbL07g05520	NbL07g05530	NbL08g00320	NbL09g22540	NbL10g03790	NbL10g16400	NbL11g17050	NbL11g17080	NbL11g20080	NbL12g07370	NbL14g19880	NbL14g19890	NbL15g29580	NbL16g15120	NbL17g27250	NbL19g02410
6.1 gluconeogenesis / glyoxylate cycle.citrate synthase	NbL06g26890	NbL10g16400
6.2 gluconeogenesis / glyoxylate cycle.malate synthase	NbL06g11550	NbL16g15120
6.3 gluconeogenesis / glyoxylate cycle.Malate DH	NbL02g13120	NbL02g13130	NbL08g00320	NbL12g07370	NbL15g29580	NbL17g27250
6.4 gluconeogenesis / glyoxylate cycle.PEPCK	NbL04g18400	NbL04g18410	NbL07g05520	NbL07g05530	NbL11g17050	NbL11g17080
6.5 gluconeogenesis / glyoxylate cycle.pyruvate dikinase	NbL04g13720	NbL09g22540
6.9 gluconeogenesis / glyoxylate cycle.isocitrate lyase	NbL03g22340	NbL10g03790	NbL11g20080
7 OPP	NbL00g03760	NbL01g01990	NbL01g14530	NbL01g16080	NbL01g16090	NbL01g16610	NbL01g16620	NbL01g26830	NbL01g26840	NbL02g00950	NbL02g00960	NbL02g00970	NbL02g06470	NbL02g06480	NbL02g22030	NbL02g32440	NbL03g03320	NbL03g06270	NbL04g20260	NbL05g02000	NbL05g18010	NbL06g10180	NbL06g14780	NbL06g14790	NbL06g14800	NbL07g02880	NbL07g07570	NbL07g07580	NbL07g10080	NbL08g11970	NbL08g11980	NbL08g15460	NbL08g21360	NbL08g21370	NbL09g05810	NbL09g18900	NbL10g11310	NbL10g11320	NbL11g03130	NbL11g03140	NbL11g07240	NbL11g07600	NbL11g07610	NbL11g09260	NbL11g21800	NbL12g04790	NbL12g04800	NbL12g15930	NbL12g15940	NbL12g15950	NbL12g24340	NbL12g24350	NbL13g06620	NbL13g06630	NbL13g13160	NbL13g13170	NbL13g15450	NbL13g24200	NbL14g05130	NbL14g11030	NbL14g23340	NbL14g23350	NbL15g04010	NbL15g04020	NbL15g11610	NbL15g11620	NbL16g21350	NbL17g08930	NbL17g08940	NbL17g14870	NbL17g14880	NbL18g10030	NbL18g10040	NbL18g14140	NbL18g23850	NbL19g05850	NbL19g15470	NbL19g20760	NbL19g23930	NbL19g23940	NbL19g23950	gluconate-6-p
7.1 OPP.oxidative PP	NbL01g16080	NbL01g16090	NbL01g16610	NbL01g16620	NbL02g32440	NbL03g06270	NbL04g20260	NbL05g02000	NbL05g18010	NbL06g10180	NbL06g14780	NbL06g14790	NbL06g14800	NbL07g02880	NbL07g10080	NbL08g15460	NbL08g21360	NbL08g21370	NbL09g05810	NbL11g07240	NbL11g07600	NbL11g07610	NbL11g21800	NbL13g06620	NbL13g06630	NbL14g11030	NbL14g23340	NbL14g23350	NbL15g04010	NbL15g04020	NbL17g14870	NbL17g14880	NbL18g14140	NbL18g23850	NbL19g05850	NbL19g15470	NbL19g20760	NbL19g23930	NbL19g23940	NbL19g23950	gluconate-6-p
7.1.1 OPP.oxidative PP.G6PD	NbL02g32440	NbL05g18010	NbL08g15460	NbL11g21800	NbL14g23340	NbL14g23350	NbL15g04010	NbL15g04020	NbL18g14140	NbL19g20760
7.1.2 OPP.oxidative PP.6-phosphogluconolactonase	NbL01g16080	NbL01g16090	NbL06g14780	NbL06g14790	NbL06g14800	NbL07g02880	NbL07g10080	NbL09g05810	NbL11g07600	NbL11g07610	NbL17g14870	NbL17g14880	NbL18g23850	NbL19g23930	NbL19g23940	NbL19g23950
7.1.3 OPP.oxidative PP.6-phosphogluconate dehydrogenase	NbL01g16610	NbL01g16620	NbL03g06270	NbL04g20260	NbL05g02000	NbL06g10180	NbL08g21360	NbL08g21370	NbL11g07240	NbL13g06620	NbL13g06630	NbL14g11030	NbL19g05850	NbL19g15470
7.1.1001 OPP.oxidative PP	gluconate-6-p
7.2 OPP.non-reductive PP	NbL00g03760	NbL01g14530	NbL01g26830	NbL01g26840	NbL02g00950	NbL02g00960	NbL02g00970	NbL02g22030	NbL08g11970	NbL08g11980	NbL11g09260	NbL12g15930	NbL12g15940	NbL12g15950	NbL12g24340	NbL12g24350	NbL13g13160	NbL13g13170	NbL13g15450	NbL15g11610	NbL15g11620	NbL16g21350	NbL18g10030	NbL18g10040
7.2.1 OPP.non-reductive PP.transketolase	NbL02g00950	NbL02g00960	NbL02g00970	NbL12g15930	NbL12g15940	NbL12g15950	NbL12g24340	NbL12g24350	NbL16g21350
7.2.2 OPP.non-reductive PP.transaldolase	NbL00g03760	NbL13g15450	NbL15g11610	NbL15g11620
7.2.3 OPP.non-reductive PP.ribulose-phosphate 3-epimerase	NbL01g14530	NbL11g09260
7.2.4 OPP.non-reductive PP.ribose 5-phosphate isomerase	NbL01g26830	NbL01g26840	NbL02g22030	NbL08g11970	NbL08g11980	NbL13g13160	NbL13g13170	NbL18g10030	NbL18g10040
7.3 OPP.electron transfer	NbL01g01990	NbL02g06470	NbL02g06480	NbL03g03320	NbL07g07570	NbL07g07580	NbL09g18900	NbL10g11310	NbL10g11320	NbL11g03130	NbL11g03140	NbL12g04790	NbL12g04800	NbL13g24200	NbL14g05130	NbL17g08930	NbL17g08940
8 TCA / org transformation	2-methylcitrate	2-oxogluconate	2-oxoglutarate	NbL01g00080	NbL01g04220	NbL01g06240	NbL01g08230	NbL01g08240	NbL01g12110	NbL01g12360	NbL01g13500	NbL01g14280	NbL01g14290	NbL01g17460	NbL01g18730	NbL01g19510	NbL01g20580	NbL01g20590	NbL02g01540	NbL02g04910	NbL02g14890	NbL02g14900	NbL02g18380	NbL02g20650	NbL02g31340	NbL02g31600	NbL03g02700	NbL03g07370	NbL03g07930	NbL03g10300	NbL03g22490	NbL03g22500	NbL04g04440	NbL04g11270	NbL04g21360	NbL04g24620	NbL04g24630	NbL04g24820	NbL05g00420	NbL05g04350	NbL05g10820	NbL05g10830	NbL05g16800	NbL05g18330	NbL05g20140	NbL05g21570	NbL05g27800	NbL06g02390	NbL06g07160	NbL06g07170	NbL06g13150	NbL06g20330	NbL06g26360	NbL06g29080	NbL07g03950	NbL07g06180	NbL07g11000	NbL07g22630	NbL08g08300	NbL08g09360	NbL08g14680	NbL08g15570	NbL08g19360	NbL08g21690	NbL08g27530	NbL08g28010	NbL09g01030	NbL09g02730	NbL09g02740	NbL09g03750	NbL09g03760	NbL09g06950	NbL09g17450	NbL09g19570	NbL09g29320	NbL09g29330	NbL10g03850	NbL10g12020	NbL10g12030	NbL10g14910	NbL10g15050	NbL10g15060	NbL10g20310	NbL10g21360	NbL10g22780	NbL11g02000	NbL11g03790	NbL11g09490	NbL11g09500	NbL11g10100	NbL11g10110	NbL11g11080	NbL11g11220	NbL11g12820	NbL11g19750	NbL11g19760	NbL11g23030	NbL11g23040	NbL12g10460	NbL12g17910	NbL13g06340	NbL13g16390	NbL13g16400	NbL13g19520	NbL13g20110	NbL13g23260	NbL13g27450	NbL14g03500	NbL14g04200	NbL14g08170	NbL14g11690	NbL14g15710	NbL14g16210	NbL14g16220	NbL14g19760	NbL14g20660	NbL14g20770	NbL14g21870	NbL14g24530	NbL14g25200	NbL15g15750	NbL15g15950	NbL15g23680	NbL15g24020	NbL16g01190	NbL16g05370	NbL16g05870	NbL16g10740	NbL16g16700	NbL16g25220	NbL16g25230	NbL16g33120	NbL16g35680	NbL17g03890	NbL17g03900	NbL17g05530	NbL17g10980	NbL17g15730	NbL17g25040	NbL18g03390	NbL18g07330	NbL18g07340	NbL18g07390	NbL18g13450	NbL18g14240	NbL18g18120	NbL18g21000	NbL18g24160	NbL18g27680	NbL19g02140	NbL19g02310	NbL19g02320	NbL19g04000	NbL19g07320	NbL19g14050	NbL19g19640	NbL19g19880	NbL19g29030	aconitate	citrate	fumarate	isocitrate	itaconate	malate	oxalate	oxaloacetate	suberate	succinate
8.1 TCA / org transformation.TCA	2-oxoglutarate	NbL01g00080	NbL01g04220	NbL01g06240	NbL01g08230	NbL01g08240	NbL01g13500	NbL01g14280	NbL01g14290	NbL01g17460	NbL01g18730	NbL01g20580	NbL01g20590	NbL02g01540	NbL02g04910	NbL02g18380	NbL02g20650	NbL02g31600	NbL03g02700	NbL03g07930	NbL03g10300	NbL03g22490	NbL03g22500	NbL04g04440	NbL04g24820	NbL05g10820	NbL05g10830	NbL05g16800	NbL05g20140	NbL05g21570	NbL06g13150	NbL06g26360	NbL07g06180	NbL07g11000	NbL08g09360	NbL08g14680	NbL08g21690	NbL09g02730	NbL09g02740	NbL09g03750	NbL09g03760	NbL09g06950	NbL09g17450	NbL09g29320	NbL09g29330	NbL10g03850	NbL10g12020	NbL10g12030	NbL10g14910	NbL10g15050	NbL10g15060	NbL10g21360	NbL11g02000	NbL11g03790	NbL11g09490	NbL11g09500	NbL11g10100	NbL11g10110	NbL11g12820	NbL11g19750	NbL11g19760	NbL11g23030	NbL11g23040	NbL12g10460	NbL12g17910	NbL13g06340	NbL13g16390	NbL13g16400	NbL13g20110	NbL13g23260	NbL13g27450	NbL14g03500	NbL14g04200	NbL14g08170	NbL14g11690	NbL14g21870	NbL14g25200	NbL15g15750	NbL15g15950	NbL15g23680	NbL15g24020	NbL16g01190	NbL16g05370	NbL16g10740	NbL16g16700	NbL16g35680	NbL17g15730	NbL18g07330	NbL18g07340	NbL18g07390	NbL18g13450	NbL18g21000	NbL18g24160	NbL19g02140	NbL19g19880	NbL19g29030	aconitate	citrate	fumarate	isocitrate	malate	oxaloacetate	succinate
8.1.1 TCA / org transformation.TCA.pyruvate DH	NbL01g04220	NbL01g06240	NbL01g13500	NbL01g18730	NbL03g10300	NbL04g24820	NbL05g16800	NbL05g20140	NbL06g13150	NbL07g06180	NbL08g14680	NbL09g06950	NbL10g14910	NbL10g15050	NbL10g15060	NbL10g21360	NbL11g03790	NbL11g10100	NbL11g10110	NbL11g12820	NbL11g23030	NbL11g23040	NbL13g23260	NbL14g03500	NbL14g11690	NbL14g21870	NbL14g25200	NbL15g15750	NbL15g15950	NbL16g05370	NbL16g10740	NbL16g16700	NbL16g35680	NbL18g13450	NbL18g24160	NbL19g02140
8.1.1.1 TCA / org transformation.TCA.pyruvate DH.E1	NbL01g04220	NbL01g13500	NbL01g18730	NbL05g16800	NbL06g13150	NbL07g06180	NbL09g06950	NbL10g21360	NbL11g10100	NbL11g10110	NbL11g12820	NbL11g23030	NbL11g23040	NbL14g03500	NbL14g11690	NbL14g25200	NbL16g16700	NbL18g24160
8.1.1.2 TCA / org transformation.TCA.pyruvate DH.E2	NbL01g06240	NbL03g10300	NbL05g20140	NbL11g03790	NbL13g23260	NbL16g05370	NbL16g10740	NbL16g35680
8.1.1.3 TCA / org transformation.TCA.pyruvate DH.E3	NbL04g24820	NbL08g14680	NbL10g14910	NbL10g15050	NbL10g15060	NbL14g21870	NbL15g15750	NbL15g15950	NbL18g13450	NbL19g02140
8.1.2 TCA / org transformation.TCA.CS	NbL08g21690	NbL13g06340
8.1.3 TCA / org transformation.TCA.aconitase	NbL03g22490	NbL03g22500	NbL05g10820	NbL05g10830	NbL10g03850	NbL11g19750	NbL11g19760	NbL14g04200	NbL15g24020	NbL18g07390
8.1.4 TCA / org transformation.TCA.IDH	NbL01g00080	NbL01g20580	NbL01g20590	NbL02g04910	NbL02g20650	NbL02g31600	NbL09g29320	NbL09g29330	NbL11g02000	NbL12g10460	NbL16g01190	NbL19g19880
8.1.5 TCA / org transformation.TCA.2-oxoglutarate dehydrogenase	NbL03g02700	NbL09g03750	NbL09g03760	NbL10g12020	NbL10g12030	NbL12g17910	NbL13g16390	NbL13g16400	NbL15g23680	NbL18g21000
8.1.6 TCA / org transformation.TCA.succinyl-CoA ligase	NbL03g07930	NbL04g04440	NbL07g11000	NbL09g17450	NbL13g20110	NbL14g08170	NbL17g15730
8.1.7 TCA / org transformation.TCA.succinate dehydrogenase	NbL02g01540	NbL02g18380	NbL08g09360	NbL18g07330	NbL18g07340	NbL19g29030
8.1.8 TCA / org transformation.TCA.fumarase	NbL01g14280	NbL01g14290	NbL01g17460	NbL11g09490	NbL11g09500	NbL13g27450
8.1.9 TCA / org transformation.TCA.malate DH	NbL01g08230	NbL01g08240	NbL05g21570	NbL06g26360	NbL09g02730	NbL09g02740
8.1.1001 TCA / org transformation.TCA	citrate
8.1.1002 TCA / org transformation.TCA	aconitate
8.1.1003 TCA / org transformation.TCA	isocitrate
8.1.1004 TCA / org transformation.TCA	2-oxoglutarate
8.1.1005 TCA / org transformation.TCA	succinate
8.1.1006 TCA / org transformation.TCA	fumarate
8.1.1007 TCA / org transformation.TCA	malate
8.1.1008 TCA / org transformation.TCA	oxaloacetate
8.2 TCA / org transformation.other organic acid transformations	2-methylcitrate	2-oxogluconate	NbL01g12110	NbL01g20580	NbL01g20590	NbL02g20650	NbL03g07370	NbL04g11270	NbL04g21360	NbL04g24620	NbL04g24630	NbL05g00420	NbL05g27800	NbL06g02390	NbL06g07160	NbL06g07170	NbL06g29080	NbL07g22630	NbL08g08300	NbL08g15570	NbL08g19360	NbL08g27530	NbL08g28010	NbL09g01030	NbL09g29320	NbL09g29330	NbL10g20310	NbL10g22780	NbL11g11220	NbL12g10460	NbL13g19520	NbL14g15710	NbL14g16210	NbL14g16220	NbL14g19760	NbL14g24530	NbL16g05870	NbL16g25220	NbL16g25230	NbL16g33120	NbL17g03890	NbL17g03900	NbL17g05530	NbL17g25040	NbL18g03390	NbL18g14240	NbL18g18120	NbL19g02310	NbL19g02320	NbL19g04000	NbL19g14050	itaconate	oxalate	suberate
8.2.4 TCA / org transformation.other organic acid transformatons.IDH	NbL01g20580	NbL01g20590	NbL02g20650	NbL07g22630	NbL09g29320	NbL09g29330	NbL12g10460	NbL16g33120
8.2.9 TCA / org transformation.other organic acid transformatons.cyt MDH	NbL05g00420	NbL05g27800	NbL06g07160	NbL06g07170	NbL06g29080	NbL08g19360	NbL08g28010	NbL09g01030	NbL14g16210	NbL14g16220	NbL16g05870	NbL16g25220	NbL16g25230	NbL18g03390	NbL18g18120
8.2.10 TCA / org transformation.other organic acid transformatons.malic	NbL04g21360	NbL06g02390	NbL08g08300	NbL10g20310	NbL10g22780	NbL14g24530	NbL17g05530	NbL17g25040	NbL19g04000	NbL19g14050
8.2.11 TCA / org transformation.other organic acid transformatons.atp-citrate lyase	NbL01g12110	NbL03g07370	NbL04g11270	NbL04g24620	NbL04g24630	NbL08g15570	NbL11g11220	NbL13g19520	NbL14g19760	NbL17g03890	NbL17g03900	NbL18g14240	NbL19g02310	NbL19g02320
8.2.99 TCA / org transformation.other organic acid transformatons.misc	NbL08g27530	NbL14g15710
8.2.1001 TCA / org transformation.Various	2-methylcitrate
8.2.1002 TCA / org transformation.Various	2-oxogluconate
8.2.1003 TCA / org transformation.Various	oxalate
8.2.1004 TCA / org transformation.Various	suberate
8.2.1005 TCA / org transformation.Various	itaconate
8.3 TCA / org transformation.carbonic anhydrases	NbL01g12360	NbL01g19510	NbL02g14890	NbL02g14900	NbL02g31340	NbL05g04350	NbL05g18330	NbL06g20330	NbL07g03950	NbL09g19570	NbL11g11080	NbL14g20660	NbL14g20770	NbL17g10980	NbL18g27680	NbL19g07320	NbL19g19640
9 mitochondrial electron transport / ATP synthesis	NbL00g00120	NbL00g00130	NbL00g00140	NbL00g00150	NbL01g01220	NbL01g02690	NbL01g03270	NbL01g03290	NbL01g04450	NbL01g10310	NbL01g10460	NbL01g11130	NbL01g14000	NbL01g16050	NbL01g18610	NbL01g18620	NbL02g01270	NbL02g01530	NbL02g06170	NbL02g08360	NbL02g08740	NbL02g11510	NbL02g16420	NbL02g18000	NbL02g26230	NbL02g26510	NbL02g27450	NbL02g32540	NbL03g03590	NbL03g03600	NbL03g04790	NbL03g05780	NbL03g05790	NbL03g05800	NbL03g12920	NbL03g18580	NbL03g23050	NbL03g23170	NbL03g23180	NbL03g24230	NbL04g01840	NbL04g02500	NbL04g03450	NbL04g04720	NbL04g04730	NbL04g07300	NbL04g10660	NbL04g21440	NbL04g21790	NbL04g21820	NbL04g22440	NbL04g22450	NbL04g22460	NbL04g22820	NbL04g23080	NbL05g01200	NbL05g01210	NbL05g01220	NbL05g01230	NbL05g08020	NbL05g08610	NbL05g10720	NbL05g10810	NbL05g13860	NbL05g22120	NbL05g22130	NbL05g24840	NbL05g24850	NbL05g25900	NbL05g25910	NbL05g26600	NbL05g26960	NbL05g26990	NbL05g27000	NbL06g00350	NbL06g01970	NbL06g02610	NbL06g02840	NbL06g04860	NbL06g04870	NbL06g07930	NbL06g11910	NbL06g13980	NbL06g14060	NbL06g16400	NbL06g19160	NbL06g21900	NbL06g26740	NbL06g27080	NbL06g29280	NbL06g29350	NbL06g29360	NbL06g29650	NbL06g29680	NbL07g00020	NbL07g00030	NbL07g00050	NbL07g00060	NbL07g00090	NbL07g00110	NbL07g00120	NbL07g02110	NbL07g07550	NbL07g12210	NbL08g01440	NbL08g02180	NbL08g02530	NbL08g10330	NbL08g10930	NbL08g10950	NbL08g16710	NbL08g18790	NbL08g19030	NbL08g23520	NbL08g29440	NbL09g00240	NbL09g00260	NbL09g00290	NbL09g00320	NbL09g00350	NbL09g00410	NbL09g00440	NbL09g00910	NbL09g00920	NbL09g01490	NbL09g08960	NbL09g08970	NbL09g13770	NbL09g15070	NbL09g20030	NbL09g25980	NbL09g28430	NbL09g28770	NbL10g02500	NbL10g02520	NbL10g03140	NbL10g06250	NbL10g08020	NbL10g09870	NbL10g13050	NbL10g13060	NbL10g13890	NbL10g13900	NbL10g14530	NbL10g14540	NbL10g19700	NbL10g19710	NbL10g19720	NbL10g19880	NbL10g19890	NbL10g19900	NbL10g19910	NbL10g20860	NbL10g23270	NbL10g24270	NbL10g26320	NbL10g27010	NbL10g27020	NbL10g27030	NbL11g00620	NbL11g00630	NbL11g15990	NbL11g19230	NbL11g19240	NbL11g19250	NbL12g01950	NbL12g02250	NbL12g03240	NbL12g06690	NbL12g13350	NbL12g16780	NbL12g21660	NbL12g24510	NbL12g26870	NbL13g02490	NbL13g08530	NbL13g14260	NbL13g15480	NbL13g15490	NbL14g02640	NbL14g06930	NbL14g10260	NbL14g13370	NbL14g13380	NbL14g13470	NbL14g14240	NbL14g14250	NbL14g14950	NbL14g17350	NbL14g18800	NbL14g22760	NbL14g29070	NbL14g32950	NbL14g33680	NbL14g34240	NbL15g00780	NbL15g00820	NbL15g01180	NbL15g06170	NbL15g06180	NbL15g10520	NbL15g10750	NbL15g10760	NbL15g14890	NbL15g15470	NbL15g16510	NbL15g16850	NbL15g23990	NbL15g28950	NbL16g01630	NbL16g01640	NbL16g02710	NbL16g02720	NbL16g02750	NbL16g04380	NbL16g04390	NbL16g09190	NbL16g11890	NbL16g15530	NbL16g15540	NbL16g17550	NbL16g17630	NbL16g19940	NbL16g19950	NbL16g23370	NbL16g25790	NbL16g26260	NbL17g01460	NbL17g05010	NbL17g05980	NbL17g05990	NbL17g06040	NbL17g06050	NbL17g08420	NbL17g11340	NbL17g16120	NbL17g16840	NbL17g21570	NbL17g23170	NbL17g24090	NbL18g03570	NbL18g05530	NbL18g08760	NbL18g08810	NbL18g08960	NbL18g08970	NbL18g08980	NbL18g13300	NbL18g15000	NbL18g15480	NbL18g19350	NbL18g20750	NbL18g28270	NbL18g28640	NbL19g00200	NbL19g00210	NbL19g02710	NbL19g03440	NbL19g04080	NbL19g04420	NbL19g04440	NbL19g04450	NbL19g04960	NbL19g04970	NbL19g06620	NbL19g09950	NbL19g09990	NbL19g10790	NbL19g12560	NbL19g14820	NbL19g14980	NbL19g19850	NbL19g19900	NbL19g19930	NbL19g20940	NbL19g22760	NbL19g23080	NbL19g23090	NbL19g28010	ubiquinone-20	vitamin k1
9.1 mitochondrial electron transport / ATP synthesis.NADH-DH	NbL00g00140	NbL00g00150	NbL01g03270	NbL01g03290	NbL01g10310	NbL02g01270	NbL02g08360	NbL02g11510	NbL02g18000	NbL02g27450	NbL03g04790	NbL03g18580	NbL03g24230	NbL04g02500	NbL04g04720	NbL04g04730	NbL04g07300	NbL04g22820	NbL05g01200	NbL05g01210	NbL05g01220	NbL05g01230	NbL05g10810	NbL05g13860	NbL05g24840	NbL05g24850	NbL05g26600	NbL05g26960	NbL05g26990	NbL05g27000	NbL06g01970	NbL06g11910	NbL06g13980	NbL06g14060	NbL06g16400	NbL06g27080	NbL07g00090	NbL08g02180	NbL08g10930	NbL08g10950	NbL09g00260	NbL09g00410	NbL09g00920	NbL09g13770	NbL09g15070	NbL09g20030	NbL10g03140	NbL10g19700	NbL10g19710	NbL10g19880	NbL10g19890	NbL10g19900	NbL10g19910	NbL10g26320	NbL12g06690	NbL12g24510	NbL12g26870	NbL13g08530	NbL13g14260	NbL14g13370	NbL14g22760	NbL14g32950	NbL14g33680	NbL14g34240	NbL15g00820	NbL15g06170	NbL15g06180	NbL15g10750	NbL15g10760	NbL15g23990	NbL15g28950	NbL16g01630	NbL16g01640	NbL16g02710	NbL16g02720	NbL16g02750	NbL16g15530	NbL16g15540	NbL16g17550	NbL16g17630	NbL16g19940	NbL16g19950	NbL16g25790	NbL17g06040	NbL17g06050	NbL17g16120	NbL17g24090	NbL18g05530	NbL18g08960	NbL18g08970	NbL18g08980	NbL18g15000	NbL18g28640	NbL19g00200	NbL19g00210	NbL19g12560	NbL19g14980	NbL19g19850
9.1.1 mitochondrial electron transport / ATP synthesis.NADH-DH.complex I	NbL01g03290	NbL01g10310	NbL02g11510	NbL02g18000	NbL03g18580	NbL03g24230	NbL04g02500	NbL06g11910	NbL06g27080	NbL08g10930	NbL08g10950	NbL09g00920	NbL10g03140	NbL12g06690	NbL15g10750	NbL15g10760	NbL15g28950	NbL16g02710	NbL16g02720	NbL16g15530	NbL16g15540	NbL18g05530	NbL18g08960	NbL18g08970	NbL18g08980	NbL18g15000	NbL19g00200	NbL19g00210	NbL19g19850
9.1.1.5 mitochondrial electron transport / ATP synthesis.NADH-DH.complex I.carbonic anhydrase	NbL02g11510	NbL02g18000	NbL03g18580	NbL06g11910	NbL12g06690	NbL15g10750	NbL15g10760	NbL16g15530	NbL16g15540
9.1.2 mitochondrial electron transport / ATP synthesis.NADH-DH.localisation not clear	NbL00g00140	NbL00g00150	NbL01g03270	NbL01g03290	NbL02g01270	NbL02g08360	NbL02g27450	NbL03g04790	NbL04g04720	NbL04g04730	NbL04g07300	NbL04g22820	NbL05g01200	NbL05g01210	NbL05g01220	NbL05g01230	NbL05g10810	NbL05g13860	NbL05g24840	NbL05g24850	NbL05g26600	NbL05g26960	NbL05g26990	NbL05g27000	NbL06g01970	NbL06g13980	NbL06g14060	NbL06g16400	NbL07g00090	NbL08g02180	NbL09g00260	NbL09g00410	NbL09g13770	NbL09g15070	NbL09g20030	NbL10g19700	NbL10g19710	NbL10g19880	NbL10g19890	NbL10g19900	NbL10g19910	NbL10g26320	NbL12g24510	NbL12g26870	NbL13g08530	NbL13g14260	NbL14g13370	NbL14g22760	NbL14g32950	NbL14g33680	NbL14g34240	NbL15g00820	NbL15g06170	NbL15g06180	NbL15g23990	NbL16g01630	NbL16g01640	NbL16g02710	NbL16g02720	NbL16g02750	NbL16g17550	NbL16g17630	NbL16g19940	NbL16g19950	NbL16g25790	NbL17g06040	NbL17g06050	NbL17g16120	NbL17g24090	NbL18g28640	NbL19g12560	NbL19g14980	NbL19g19850
9.2 mitochondrial electron transport / ATP synthesis.NADH-DH	NbL02g26230	NbL02g26510	NbL03g23170	NbL03g23180	NbL05g22120	NbL05g22130	NbL10g14530	NbL10g14540	NbL10g27010	NbL10g27020	NbL10g27030	NbL11g19230	NbL11g19240	NbL11g19250	NbL12g02250	NbL15g14890	NbL19g04960	NbL19g04970	NbL19g22760	NbL19g23080	NbL19g23090
9.2.1 mitochondrial electron transport / ATP synthesis.NADH-DH.type II	NbL02g26230	NbL02g26510	NbL03g23170	NbL03g23180	NbL05g22120	NbL05g22130	NbL10g14530	NbL10g14540	NbL10g27010	NbL10g27020	NbL10g27030	NbL11g19230	NbL11g19240	NbL11g19250	NbL12g02250	NbL15g14890	NbL19g04960	NbL19g04970	NbL19g22760	NbL19g23080	NbL19g23090
9.2.1.2 mitochondrial electron transport / ATP synthesis.NADH-DH.type II.external	NbL02g26510	NbL03g23170	NbL03g23180	NbL05g22120	NbL05g22130	NbL10g27010	NbL10g27020	NbL10g27030	NbL11g19230	NbL11g19240	NbL11g19250	NbL19g22760
9.2.1.3 mitochondrial electron transport / ATP synthesis.NADH-DH.type II.mitochondrial	NbL10g14530	NbL10g14540	NbL15g14890
9.2.1.4 mitochondrial electron transport / ATP synthesis.NADH-DH.type II.internal matrix	NbL02g26230	NbL12g02250	NbL19g04960	NbL19g04970	NbL19g23080	NbL19g23090
9.3 mitochondrial electron transport / ATP synthesis.electron transfer flavoprotein	NbL06g26740	NbL08g29440	NbL18g03570	NbL18g20750
9.4 mitochondrial electron transport / ATP synthesis.alternative oxidase	NbL01g11130	NbL08g18790	NbL10g23270	NbL13g02490	NbL17g21570
9.5 mitochondrial electron transport / ATP synthesis.cytochrome c reductase	NbL03g03590	NbL03g03600	NbL07g07550	NbL09g08960	NbL09g08970	NbL10g20860	NbL12g01950	NbL13g15480	NbL13g15490	NbL14g06930	NbL15g16850	NbL17g05010	NbL17g23170
9.6 mitochondrial electron transport / ATP synthesis.cytochrome c	NbL01g01220	NbL02g32540	NbL04g10660	NbL04g21790	NbL04g22450	NbL06g02840	NbL06g21900	NbL06g29280	NbL06g29680	NbL07g00110	NbL07g00120	NbL07g02110	NbL08g02530	NbL08g16710	NbL09g00240	NbL09g01490	NbL09g28430	NbL14g13470	NbL15g00780	NbL16g09190	NbL17g08420	NbL18g15480	NbL18g19350	NbL18g28270	NbL19g04440	NbL19g04450	NbL19g06620	NbL19g20940
9.7 mitochondrial electron transport / ATP synthesis.cytochrome c oxidase	NbL02g01530	NbL02g08740	NbL03g12920	NbL04g21440	NbL04g21820	NbL04g22440	NbL04g22460	NbL05g08610	NbL05g10720	NbL06g02610	NbL06g04860	NbL06g04870	NbL06g29650	NbL07g00020	NbL07g00030	NbL07g12210	NbL09g00350	NbL09g25980	NbL10g09870	NbL11g15990	NbL12g13350	NbL12g21660	NbL14g14950	NbL14g17350	NbL14g18800	NbL17g16840	NbL18g08760	NbL18g08810	NbL19g04080	NbL19g04420	NbL19g10790	NbL19g14820	NbL19g19930
9.8 mitochondrial electron transport / ATP synthesis.uncoupling protein	NbL05g08020	NbL05g25900	NbL05g25910	NbL10g13050	NbL10g13060	NbL12g16780	NbL16g04380	NbL16g04390	NbL19g09990
9.9 mitochondrial electron transport / ATP synthesis.F1-ATPase	NbL00g00120	NbL00g00130	NbL01g04450	NbL01g10460	NbL01g18610	NbL01g18620	NbL02g06170	NbL02g16420	NbL03g05780	NbL03g05790	NbL03g05800	NbL03g23050	NbL04g03450	NbL04g23080	NbL06g00350	NbL06g07930	NbL06g19160	NbL06g29350	NbL06g29360	NbL07g00050	NbL07g00060	NbL08g10330	NbL08g19030	NbL09g00290	NbL09g00320	NbL09g00440	NbL09g00910	NbL10g02500	NbL10g02520	NbL10g06250	NbL10g08020	NbL10g13890	NbL10g13900	NbL10g19720	NbL10g24270	NbL11g00620	NbL11g00630	NbL12g03240	NbL14g02640	NbL14g10260	NbL14g13380	NbL15g10520	NbL15g15470	NbL15g16510	NbL16g11890	NbL16g23370	NbL16g26260	NbL17g01460	NbL17g05980	NbL17g05990	NbL17g11340	NbL19g02710	NbL19g03440	NbL19g09950	NbL19g19900	NbL19g28010
9.99 mitochondrial electron transport / ATP synthesis.unspecified	NbL01g02690	NbL01g14000	NbL01g16050	NbL04g01840	NbL08g23520	NbL14g14240	NbL14g14250	NbL14g29070
9.1001 mitochondrial electron transport / ATP synthesis	ubiquinone-20	vitamin k1
10 cell wall	1,6-anhydroglucose	NbL00g03100	NbL00g05810	NbL01g00810	NbL01g03210	NbL01g04030	NbL01g04290	NbL01g05080	NbL01g05090	NbL01g05330	NbL01g05540	NbL01g05550	NbL01g06330	NbL01g06340	NbL01g06350	NbL01g06360	NbL01g06370	NbL01g06390	NbL01g07470	NbL01g07970	NbL01g08500	NbL01g09030	NbL01g09040	NbL01g09090	NbL01g09100	NbL01g10560	NbL01g10590	NbL01g11340	NbL01g11610	NbL01g12060	NbL01g12120	NbL01g12390	NbL01g12400	NbL01g12550	NbL01g13610	NbL01g14230	NbL01g14240	NbL01g14990	NbL01g15000	NbL01g16170	NbL01g17010	NbL01g17020	NbL01g18860	NbL01g18870	NbL01g19180	NbL01g19290	NbL01g19460	NbL01g20640	NbL01g20650	NbL01g21100	NbL01g21550	NbL01g22710	NbL01g22820	NbL01g22940	NbL01g25300	NbL01g25430	NbL01g25440	NbL01g26160	NbL01g26170	NbL02g00940	NbL02g02810	NbL02g03180	NbL02g03190	NbL02g03800	NbL02g03810	NbL02g05800	NbL02g08690	NbL02g08700	NbL02g08710	NbL02g08720	NbL02g09880	NbL02g09890	NbL02g10690	NbL02g12760	NbL02g12870	NbL02g13600	NbL02g13870	NbL02g14090	NbL02g14100	NbL02g14240	NbL02g14250	NbL02g14520	NbL02g14530	NbL02g14540	NbL02g14550	NbL02g14910	NbL02g15570	NbL02g16250	NbL02g16260	NbL02g16990	NbL02g17130	NbL02g17420	NbL02g19080	NbL02g21050	NbL02g22000	NbL02g24180	NbL02g27180	NbL02g27190	NbL02g27220	NbL02g27280	NbL02g28570	NbL02g29150	NbL02g29180	NbL02g29560	NbL02g29570	NbL02g30570	NbL02g31100	NbL02g32010	NbL02g32170	NbL03g00680	NbL03g00940	NbL03g00950	NbL03g01000	NbL03g01370	NbL03g01920	NbL03g01930	NbL03g02830	NbL03g05000	NbL03g05010	NbL03g05020	NbL03g06440	NbL03g06450	NbL03g08030	NbL03g09170	NbL03g09760	NbL03g11390	NbL03g11400	NbL03g12590	NbL03g12600	NbL03g12610	NbL03g12620	NbL03g12630	NbL03g12710	NbL03g12720	NbL03g15040	NbL03g15050	NbL03g15270	NbL03g15280	NbL03g16690	NbL03g17080	NbL03g17090	NbL03g17630	NbL03g18520	NbL03g18630	NbL03g19470	NbL03g20320	NbL03g21710	NbL03g22090	NbL03g22100	NbL03g22610	NbL03g22620	NbL03g22630	NbL03g23510	NbL03g23520	NbL03g23660	NbL03g24210	NbL04g00010	NbL04g00420	NbL04g00600	NbL04g01970	NbL04g01980	NbL04g01990	NbL04g02000	NbL04g02010	NbL04g03480	NbL04g05140	NbL04g05820	NbL04g05830	NbL04g06010	NbL04g06420	NbL04g06870	NbL04g07780	NbL04g07790	NbL04g07800	NbL04g07810	NbL04g08000	NbL04g09420	NbL04g09430	NbL04g09510	NbL04g09520	NbL04g09850	NbL04g09860	NbL04g10610	NbL04g10620	NbL04g10720	NbL04g10730	NbL04g10740	NbL04g11420	NbL04g11830	NbL04g12450	NbL04g14290	NbL04g15250	NbL04g15780	NbL04g18200	NbL04g18320	NbL04g18330	NbL04g19260	NbL04g19270	NbL04g20420	NbL04g20540	NbL04g20740	NbL04g20750	NbL04g23260	NbL04g23790	NbL04g23930	NbL04g24210	NbL04g24220	NbL04g24510	NbL04g24690	NbL04g25100	NbL05g00280	NbL05g00290	NbL05g00430	NbL05g00790	NbL05g02220	NbL05g02840	NbL05g03680	NbL05g03690	NbL05g04140	NbL05g04390	NbL05g04490	NbL05g04640	NbL05g04650	NbL05g05210	NbL05g05220	NbL05g05230	NbL05g05440	NbL05g06030	NbL05g06080	NbL05g06090	NbL05g06970	NbL05g09400	NbL05g11340	NbL05g11350	NbL05g11360	NbL05g11480	NbL05g11820	NbL05g12750	NbL05g12840	NbL05g15360	NbL05g15480	NbL05g15490	NbL05g15500	NbL05g15510	NbL05g15520	NbL05g16300	NbL05g16310	NbL05g16950	NbL05g16960	NbL05g17060	NbL05g17070	NbL05g17400	NbL05g17890	NbL05g19350	NbL05g19370	NbL05g19380	NbL05g19390	NbL05g19400	NbL05g19690	NbL05g19770	NbL05g19880	NbL05g19950	NbL05g20380	NbL05g20390	NbL05g20400	NbL05g20900	NbL05g21340	NbL05g21810	NbL05g23710	NbL05g24020	NbL05g24030	NbL05g24040	NbL05g24050	NbL05g24060	NbL05g24990	NbL05g25000	NbL05g25010	NbL06g00690	NbL06g00700	NbL06g00710	NbL06g00720	NbL06g05730	NbL06g06770	NbL06g06830	NbL06g07100	NbL06g07260	NbL06g07410	NbL06g07740	NbL06g07810	NbL06g08020	NbL06g08110	NbL06g08120	NbL06g08130	NbL06g08730	NbL06g09460	NbL06g09740	NbL06g09890	NbL06g10000	NbL06g11180	NbL06g11190	NbL06g11420	NbL06g11940	NbL06g12790	NbL06g13920	NbL06g13930	NbL06g15710	NbL06g15720	NbL06g15730	NbL06g17080	NbL06g18010	NbL06g18170	NbL06g18180	NbL06g18310	NbL06g18320	NbL06g18710	NbL06g19650	NbL06g21260	NbL06g21580	NbL06g21590	NbL06g21850	NbL06g21860	NbL06g22310	NbL06g24030	NbL06g26820	NbL06g27120	NbL06g28580	NbL06g29560	NbL07g02200	NbL07g03860	NbL07g08820	NbL07g08830	NbL07g08840	NbL07g08850	NbL07g08860	NbL07g10100	NbL07g10560	NbL07g11520	NbL07g12080	NbL07g12090	NbL07g12100	NbL07g12250	NbL07g15320	NbL07g15330	NbL07g15340	NbL07g15610	NbL07g15890	NbL07g15990	NbL07g16740	NbL07g18130	NbL07g18140	NbL07g18150	NbL07g18690	NbL07g18700	NbL07g19430	NbL07g19900	NbL07g20290	NbL07g20380	NbL07g21770	NbL07g22000	NbL07g22070	NbL08g00490	NbL08g01010	NbL08g01120	NbL08g02090	NbL08g02920	NbL08g02930	NbL08g04170	NbL08g04990	NbL08g05830	NbL08g05870	NbL08g06150	NbL08g06640	NbL08g06890	NbL08g06900	NbL08g07030	NbL08g07450	NbL08g07460	NbL08g08080	NbL08g08400	NbL08g08650	NbL08g09420	NbL08g09750	NbL08g09940	NbL08g10640	NbL08g11490	NbL08g13220	NbL08g13250	NbL08g13770	NbL08g13780	NbL08g14090	NbL08g14100	NbL08g14110	NbL08g15480	NbL08g15810	NbL08g16030	NbL08g17370	NbL08g18460	NbL08g19090	NbL08g20900	NbL08g22550	NbL08g22560	NbL08g22620	NbL08g23700	NbL08g24530	NbL08g24680	NbL08g24690	NbL08g24700	NbL08g24710	NbL08g24770	NbL08g24780	NbL08g24860	NbL08g25030	NbL08g28440	NbL08g28860	NbL08g28870	NbL08g29380	NbL08g29400	NbL08g29800	NbL08g30500	NbL08g30510	NbL08g30900	NbL08g31840	NbL09g01610	NbL09g04090	NbL09g04100	NbL09g04190	NbL09g04200	NbL09g04780	NbL09g04850	NbL09g04860	NbL09g04870	NbL09g04880	NbL09g05010	NbL09g06460	NbL09g07540	NbL09g07720	NbL09g08270	NbL09g09500	NbL09g09510	NbL09g10010	NbL09g10170	NbL09g10580	NbL09g10820	NbL09g12200	NbL09g13870	NbL09g13890	NbL09g13900	NbL09g14090	NbL09g14100	NbL09g16860	NbL09g16870	NbL09g16940	NbL09g17170	NbL09g18390	NbL09g18400	NbL09g18450	NbL09g18590	NbL09g18600	NbL09g19220	NbL09g19260	NbL09g19270	NbL09g19630	NbL09g20200	NbL09g20210	NbL09g20270	NbL09g21070	NbL09g21080	NbL09g21090	NbL09g21100	NbL09g21320	NbL09g22600	NbL09g22610	NbL09g23390	NbL09g24550	NbL09g24560	NbL09g24890	NbL09g24900	NbL09g25700	NbL10g00440	NbL10g01140	NbL10g01150	NbL10g01270	NbL10g01280	NbL10g01290	NbL10g01960	NbL10g01970	NbL10g01980	NbL10g02210	NbL10g02400	NbL10g03110	NbL10g04120	NbL10g04310	NbL10g04330	NbL10g04460	NbL10g04710	NbL10g04940	NbL10g06460	NbL10g06950	NbL10g06960	NbL10g07320	NbL10g07330	NbL10g07470	NbL10g08770	NbL10g08820	NbL10g11100	NbL10g11130	NbL10g11270	NbL10g11550	NbL10g11560	NbL10g12120	NbL10g12410	NbL10g12420	NbL10g12850	NbL10g12860	NbL10g13860	NbL10g14000	NbL10g15480	NbL10g16130	NbL10g16140	NbL10g16180	NbL10g16510	NbL10g16710	NbL10g16850	NbL10g17850	NbL10g18270	NbL10g18950	NbL10g21150	NbL10g22260	NbL10g22330	NbL10g22690	NbL10g22730	NbL10g22790	NbL10g23640	NbL10g24910	NbL10g24970	NbL10g24980	NbL10g25950	NbL10g26420	NbL10g26510	NbL10g27920	NbL10g27970	NbL10g27980	NbL10g28210	NbL10g28420	NbL10g29030	NbL10g29360	NbL10g29520	NbL10g29680	NbL10g30400	NbL11g01880	NbL11g01890	NbL11g02320	NbL11g03670	NbL11g05380	NbL11g07540	NbL11g08020	NbL11g08820	NbL11g08830	NbL11g09540	NbL11g09840	NbL11g10920	NbL11g11020	NbL11g11030	NbL11g11240	NbL11g11490	NbL11g12050	NbL11g12060	NbL11g13710	NbL11g13850	NbL11g15130	NbL11g15250	NbL11g15400	NbL11g15770	NbL11g15780	NbL11g17390	NbL11g17400	NbL11g17750	NbL11g17900	NbL11g19610	NbL11g19620	NbL11g20210	NbL11g20530	NbL11g21050	NbL11g21260	NbL11g21270	NbL11g21950	NbL11g22490	NbL11g22740	NbL11g22750	NbL11g22810	NbL11g23560	NbL12g00560	NbL12g00600	NbL12g00620	NbL12g00630	NbL12g00640	NbL12g01540	NbL12g02400	NbL12g02410	NbL12g02490	NbL12g03880	NbL12g04930	NbL12g05570	NbL12g05810	NbL12g06270	NbL12g07070	NbL12g08180	NbL12g08190	NbL12g08340	NbL12g08350	NbL12g08390	NbL12g08400	NbL12g08630	NbL12g08640	NbL12g09020	NbL12g09030	NbL12g09040	NbL12g09370	NbL12g11440	NbL12g12420	NbL12g13400	NbL12g13410	NbL12g14580	NbL12g15960	NbL12g15970	NbL12g16590	NbL12g16600	NbL12g16690	NbL12g16820	NbL12g17460	NbL12g17470	NbL12g17840	NbL12g18400	NbL12g18820	NbL12g18930	NbL12g18960	NbL12g18970	NbL12g19870	NbL12g21060	NbL12g22590	NbL12g22600	NbL12g27020	NbL12g27030	NbL12g27050	NbL12g27060	NbL12g27330	NbL12g27500	NbL12g27510	NbL12g27840	NbL12g27850	NbL13g00180	NbL13g02100	NbL13g02110	NbL13g02650	NbL13g02670	NbL13g03490	NbL13g03500	NbL13g03510	NbL13g03520	NbL13g03530	NbL13g04060	NbL13g04600	NbL13g06950	NbL13g08660	NbL13g08670	NbL13g09980	NbL13g10060	NbL13g10750	NbL13g12110	NbL13g12160	NbL13g12800	NbL13g14000	NbL13g14010	NbL13g15340	NbL13g16190	NbL13g16480	NbL13g17400	NbL13g17410	NbL13g18280	NbL13g18340	NbL13g18350	NbL13g19390	NbL13g19470	NbL13g19480	NbL13g19490	NbL13g20580	NbL13g21860	NbL13g21900	NbL13g21910	NbL13g22680	NbL13g24230	NbL13g24240	NbL13g25670	NbL13g25680	NbL13g25750	NbL13g27260	NbL13g27270	NbL14g00060	NbL14g00070	NbL14g01250	NbL14g01860	NbL14g02180	NbL14g02240	NbL14g02250	NbL14g02450	NbL14g02850	NbL14g03300	NbL14g03600	NbL14g03680	NbL14g03690	NbL14g03700	NbL14g07550	NbL14g07560	NbL14g07880	NbL14g07890	NbL14g11180	NbL14g13170	NbL14g14080	NbL14g16540	NbL14g17020	NbL14g18100	NbL14g18190	NbL14g18470	NbL14g18480	NbL14g18490	NbL14g18500	NbL14g20010	NbL14g20020	NbL14g21970	NbL14g22150	NbL14g22160	NbL14g24360	NbL14g25070	NbL14g26170	NbL14g26180	NbL14g27580	NbL14g27720	NbL14g27990	NbL14g28000	NbL14g28180	NbL14g28860	NbL14g29140	NbL14g29150	NbL14g29160	NbL14g30510	NbL14g30840	NbL14g31330	NbL14g31830	NbL14g32630	NbL14g32640	NbL14g32970	NbL14g33140	NbL14g33150	NbL14g34460	NbL15g01010	NbL15g01770	NbL15g02270	NbL15g02280	NbL15g02900	NbL15g05420	NbL15g06700	NbL15g06710	NbL15g07390	NbL15g07830	NbL15g08030	NbL15g08110	NbL15g08240	NbL15g08830	NbL15g08840	NbL15g10670	NbL15g10830	NbL15g12070	NbL15g12460	NbL15g14220	NbL15g16350	NbL15g16360	NbL15g16370	NbL15g17070	NbL15g17270	NbL15g17630	NbL15g19160	NbL15g19170	NbL15g19810	NbL15g19820	NbL15g21630	NbL15g22650	NbL15g22660	NbL15g22970	NbL15g23570	NbL15g24650	NbL15g25530	NbL15g25540	NbL15g25660	NbL15g26670	NbL15g27370	NbL15g27480	NbL15g27550	NbL15g27570	NbL15g27580	NbL15g27590	NbL15g27600	NbL15g27750	NbL15g28920	NbL15g28930	NbL15g29460	NbL15g29560	NbL15g30410	NbL15g30420	NbL15g30430	NbL15g30670	NbL16g01280	NbL16g02230	NbL16g02250	NbL16g02260	NbL16g03620	NbL16g05220	NbL16g05230	NbL16g05790	NbL16g07170	NbL16g07790	NbL16g08300	NbL16g10110	NbL16g10150	NbL16g11530	NbL16g12920	NbL16g12930	NbL16g13280	NbL16g13610	NbL16g13620	NbL16g14590	NbL16g14600	NbL16g14970	NbL16g15560	NbL16g15720	NbL16g16270	NbL16g16280	NbL16g17500	NbL16g17510	NbL16g19350	NbL16g19360	NbL16g20350	NbL16g20840	NbL16g21680	NbL16g21920	NbL16g21990	NbL16g22200	NbL16g22400	NbL16g22810	NbL16g23550	NbL16g24020	NbL16g24970	NbL16g25400	NbL16g25500	NbL16g25980	NbL16g26030	NbL16g26040	NbL16g26050	NbL16g26060	NbL16g26410	NbL16g26420	NbL16g26460	NbL16g27100	NbL16g28360	NbL16g28970	NbL16g29060	NbL16g29310	NbL16g29320	NbL16g29680	NbL16g29690	NbL16g29700	NbL16g30210	NbL16g32370	NbL16g34360	NbL16g34720	NbL16g34870	NbL16g34880	NbL16g35550	NbL16g35560	NbL16g35570	NbL16g35580	NbL16g35590	NbL16g35610	NbL16g35620	NbL16g35630	NbL16g35640	NbL17g01660	NbL17g02000	NbL17g02810	NbL17g02820	NbL17g07520	NbL17g07530	NbL17g07540	NbL17g07560	NbL17g07600	NbL17g08120	NbL17g08470	NbL17g09440	NbL17g09570	NbL17g10080	NbL17g10090	NbL17g10160	NbL17g10170	NbL17g10270	NbL17g11690	NbL17g12410	NbL17g13270	NbL17g13700	NbL17g14830	NbL17g15770	NbL17g16700	NbL17g16710	NbL17g16720	NbL17g16880	NbL17g20450	NbL17g20540	NbL17g20830	NbL17g20850	NbL17g20900	NbL17g20910	NbL17g20950	NbL17g20960	NbL17g22610	NbL17g23630	NbL17g23640	NbL17g23650	NbL17g24020	NbL17g25200	NbL17g25780	NbL17g26210	NbL17g26220	NbL17g26320	NbL17g26330	NbL17g27400	NbL17g27410	NbL17g27640	NbL17g27650	NbL17g27750	NbL17g27770	NbL17g28720	NbL17g29910	NbL17g30260	NbL17g30970	NbL17g31400	NbL17g32100	NbL17g32110	NbL17g32420	NbL17g33270	NbL17g33450	NbL17g33800	NbL17g33820	NbL17g34760	NbL18g00240	NbL18g00250	NbL18g00380	NbL18g00910	NbL18g01090	NbL18g01800	NbL18g04210	NbL18g04260	NbL18g04300	NbL18g04310	NbL18g04360	NbL18g04370	NbL18g04380	NbL18g04390	NbL18g04610	NbL18g05000	NbL18g05060	NbL18g05160	NbL18g05170	NbL18g05310	NbL18g05320	NbL18g06210	NbL18g06800	NbL18g06810	NbL18g06820	NbL18g06910	NbL18g06920	NbL18g07450	NbL18g07460	NbL18g07650	NbL18g08550	NbL18g09640	NbL18g11220	NbL18g11480	NbL18g11700	NbL18g11760	NbL18g11770	NbL18g12630	NbL18g12640	NbL18g14170	NbL18g14180	NbL18g14560	NbL18g14800	NbL18g14810	NbL18g17010	NbL18g17020	NbL18g17570	NbL18g17990	NbL18g18800	NbL18g18810	NbL18g20070	NbL18g20340	NbL18g20350	NbL18g21450	NbL18g21460	NbL18g21470	NbL18g22280	NbL18g22400	NbL18g22410	NbL18g22420	NbL18g22610	NbL18g22730	NbL18g23320	NbL18g23330	NbL18g24830	NbL18g25550	NbL18g25680	NbL18g26300	NbL18g27340	NbL18g28800	NbL18g29680	NbL18g29690	NbL18g29820	NbL18g30300	NbL19g00950	NbL19g01340	NbL19g01350	NbL19g02240	NbL19g02470	NbL19g02480	NbL19g02490	NbL19g03570	NbL19g03580	NbL19g03590	NbL19g08120	NbL19g09020	NbL19g09310	NbL19g09320	NbL19g15290	NbL19g16040	NbL19g16370	NbL19g17100	NbL19g17110	NbL19g17150	NbL19g17470	NbL19g17480	NbL19g18140	NbL19g18580	NbL19g18590	NbL19g18600	NbL19g19030	NbL19g19290	NbL19g20340	NbL19g20600	NbL19g20610	NbL19g21900	NbL19g21920	NbL19g21950	NbL19g23580	NbL19g25600	NbL19g25610	NbL19g25820	NbL19g27490	NbL19g27500	NbL19g28470	NbL19g29490	NbL19g29500	NbL19g30030	NbL19g30360	NbL19g30370	arabinose	fucose	galactose	galacturonate	glucosaminate	glucosamine	hydroxyproline	levoglucosan	mannose	melibiose	rhamnose	ribonate	ribose
10.1 cell wall.precursor synthesis	NbL01g00810	NbL01g03210	NbL01g04030	NbL01g05330	NbL01g05540	NbL01g05550	NbL01g07970	NbL01g08500	NbL02g00940	NbL02g12760	NbL02g12870	NbL02g14240	NbL02g14250	NbL02g14910	NbL02g19080	NbL02g21050	NbL02g22000	NbL02g29560	NbL02g29570	NbL02g32010	NbL03g09760	NbL04g00600	NbL04g08000	NbL04g09510	NbL04g09520	NbL04g15780	NbL04g20420	NbL04g23930	NbL04g24510	NbL04g25100	NbL05g00280	NbL05g00290	NbL05g06080	NbL05g06090	NbL05g11820	NbL05g12750	NbL05g17060	NbL05g17070	NbL05g19690	NbL05g19880	NbL06g07740	NbL06g12790	NbL06g18170	NbL06g18180	NbL06g21850	NbL06g21860	NbL06g22310	NbL07g15610	NbL07g15890	NbL07g20380	NbL08g07030	NbL08g08400	NbL08g10640	NbL08g25030	NbL08g30500	NbL08g30510	NbL09g18390	NbL09g18400	NbL09g19260	NbL09g19270	NbL09g21320	NbL10g04460	NbL10g06950	NbL10g06960	NbL10g12120	NbL10g16710	NbL10g18950	NbL10g22260	NbL10g22330	NbL10g24910	NbL10g25950	NbL10g26420	NbL10g27970	NbL10g27980	NbL10g29360	NbL11g22740	NbL11g22750	NbL12g04930	NbL12g07070	NbL12g08630	NbL12g08640	NbL12g11440	NbL12g12420	NbL12g15960	NbL12g15970	NbL12g16690	NbL12g17840	NbL13g12800	NbL13g16480	NbL13g22680	NbL14g00060	NbL14g00070	NbL14g03600	NbL14g13170	NbL14g14080	NbL14g17020	NbL14g18190	NbL14g27990	NbL14g28000	NbL15g02270	NbL15g02280	NbL15g17630	NbL15g19810	NbL15g19820	NbL15g25660	NbL15g26670	NbL16g16270	NbL16g16280	NbL16g22200	NbL16g25980	NbL16g29060	NbL16g34720	NbL16g34870	NbL16g34880	NbL17g09570	NbL17g11690	NbL17g12410	NbL17g13270	NbL17g20450	NbL17g20540	NbL17g24020	NbL17g26210	NbL17g26220	NbL17g31400	NbL17g32100	NbL17g32110	NbL17g32420	NbL18g00240	NbL18g00250	NbL18g00910	NbL18g08550	NbL19g01340	NbL19g01350	NbL19g09310	NbL19g09320	NbL19g15290	NbL19g17470	NbL19g17480	NbL19g20340	NbL19g28470
10.1.1 cell wall.precursor synthesis.NDP sugar pyrophosphorylase	NbL03g09760	NbL05g00280	NbL05g00290	NbL06g22310	NbL08g10640	NbL10g06950	NbL10g06960	NbL13g22680	NbL15g17630	NbL18g08550	NbL19g09310	NbL19g09320
10.1.1.1 cell wall.precursor synthesis.NDP sugar pyrophosphorylase.GDP mannose	NbL05g00280	NbL05g00290	NbL06g22310	NbL10g06950	NbL10g06960	NbL15g17630	NbL19g09310	NbL19g09320
10.1.1.2 cell wall.precursor synthesis.NDP sugar pyrophosphorylase.GDP fucose and fucokinase	NbL08g10640	NbL18g08550
10.1.1.20 cell wall.precursor synthesis.NDP sugar pyrophosphorylase.multiple NDP-Sugars	NbL03g09760	NbL13g22680
10.1.2 cell wall.precursor synthesis.UGE	NbL04g20420	NbL10g25950	NbL10g29360	NbL17g32420	NbL19g15290
10.1.3 cell wall.precursor synthesis.AXS	NbL04g00600	NbL07g20380	NbL09g19260	NbL09g19270	NbL14g27990	NbL14g28000	NbL17g09570
10.1.4 cell wall.precursor synthesis.UDP-Glc dehydrogenase (UGD)	NbL02g14240	NbL02g14250	NbL02g29560	NbL02g29570	NbL04g09510	NbL04g09520	NbL06g07740	NbL12g08630	NbL12g08640	NbL14g18190	NbL16g25980	NbL19g17470	NbL19g17480
10.1.5 cell wall.precursor synthesis.UXS	NbL01g03210	NbL04g08000	NbL04g25100	NbL05g06080	NbL05g06090	NbL08g25030	NbL09g18390	NbL09g18400	NbL09g21320	NbL10g12120	NbL12g17840	NbL13g12800	NbL13g16480	NbL15g02270	NbL15g02280	NbL17g12410	NbL18g00240	NbL18g00250
10.1.6 cell wall.precursor synthesis.GAE	NbL01g05540	NbL01g05550	NbL02g00940	NbL04g23930	NbL06g18170	NbL06g18180	NbL06g21850	NbL06g21860	NbL08g07030	NbL08g30500	NbL08g30510	NbL10g18950	NbL10g27970	NbL10g27980	NbL12g15960	NbL12g15970	NbL14g00060	NbL14g00070	NbL14g13170	NbL16g22200	NbL16g34870	NbL16g34880	NbL17g26210	NbL17g26220	NbL17g31400	NbL18g00910	NbL19g01340	NbL19g01350
10.1.7 cell wall.precursor synthesis.GMD	NbL01g00810	NbL17g13270
10.1.8 cell wall.precursor synthesis.GER	NbL01g05330	NbL16g34720
10.1.9 cell wall.precursor synthesis.MUR4	NbL02g12760	NbL02g22000	NbL05g17060	NbL05g17070	NbL10g04460	NbL11g22740	NbL11g22750	NbL12g04930	NbL12g12420	NbL14g03600
10.1.10 cell wall.precursor synthesis.RHM	NbL01g07970	NbL05g11820	NbL10g22260	NbL10g24910	NbL10g26420	NbL14g14080	NbL15g26670	NbL17g20540	NbL17g32100	NbL17g32110
10.1.11 cell wall.precursor synthesis.UER	NbL10g24910	NbL10g26420	NbL17g32100	NbL17g32110
10.1.12 cell wall.precursor synthesis.KDO pathway	NbL01g04030	NbL01g08500	NbL05g12750	NbL06g12790	NbL15g25660	NbL16g16270	NbL16g16280	NbL17g11690	NbL17g24020
10.1.12.1 cell wall.precursor synthesis.KDO pathway.arabinose-5-phosphate isomerase	NbL06g12790	NbL16g16270	NbL16g16280
10.1.12.2 cell wall.precursor synthesis.KDO pathway.KDO-8-Phosphate Synthase	NbL01g04030	NbL17g11690
10.1.12.4 cell wall.precursor synthesis.KDO pathway.CMP-KDO Synthetase	NbL01g08500	NbL05g12750	NbL15g25660	NbL17g24020
10.1.20 cell wall.precursor synthesis.phosphomannose isomerase	NbL02g12870	NbL02g19080	NbL04g15780	NbL12g07070	NbL14g17020	NbL19g28470
10.1.21 cell wall.precursor synthesis.phosphomannomutase	NbL08g08400	NbL12g16690
10.1.30 cell wall.precursor synthesis.sugar kinases	NbL02g14910	NbL02g32010	NbL05g19690	NbL05g19880	NbL07g15610	NbL07g15890	NbL10g22330	NbL15g19810	NbL15g19820	NbL17g20450	NbL19g20340
10.1.30.1 cell wall.precursor synthesis.sugar kinases.galacturonic acid kinase	NbL05g19880	NbL07g15890
10.1.30.2 ell wall.precursor synthesis.sugar kinases.arabinose-1-kinase	NbL05g19690	NbL07g15610	NbL10g22330	NbL17g20450
10.1.30.3 cell wall.precursor synthesis.sugar kinases.glucuronic acid kinase	NbL02g14910	NbL02g32010	NbL15g19810	NbL15g19820	NbL19g20340
10.2 cell wall.cellulose synthesis	NbL00g05810	NbL01g05080	NbL01g05090	NbL01g09090	NbL01g09100	NbL01g10590	NbL01g19180	NbL01g19290	NbL01g21100	NbL01g25430	NbL01g26160	NbL01g26170	NbL02g05800	NbL02g14090	NbL02g14100	NbL02g24180	NbL02g27280	NbL02g29180	NbL02g31100	NbL03g01370	NbL03g11390	NbL03g11400	NbL03g12710	NbL03g12720	NbL03g15040	NbL03g15050	NbL04g06010	NbL04g09420	NbL04g09430	NbL04g11830	NbL04g18200	NbL04g19260	NbL04g19270	NbL05g03680	NbL05g03690	NbL05g04640	NbL05g04650	NbL05g11340	NbL05g23710	NbL06g08110	NbL06g08120	NbL06g13930	NbL07g12080	NbL07g12090	NbL07g12100	NbL07g18130	NbL07g18140	NbL07g18150	NbL07g20290	NbL08g01120	NbL08g16030	NbL08g17370	NbL08g22550	NbL08g22560	NbL08g24680	NbL08g24690	NbL08g24700	NbL08g24710	NbL08g28860	NbL08g28870	NbL09g04090	NbL09g04100	NbL09g19220	NbL10g08820	NbL10g11270	NbL10g29520	NbL11g03670	NbL11g05380	NbL11g17900	NbL11g20530	NbL11g22810	NbL12g03880	NbL12g08390	NbL12g08400	NbL12g18820	NbL12g27500	NbL12g27510	NbL13g02100	NbL13g02110	NbL13g03490	NbL13g09980	NbL13g21860	NbL13g24230	NbL13g24240	NbL13g25670	NbL13g25680	NbL14g18100	NbL14g20010	NbL14g20020	NbL14g27720	NbL14g31830	NbL14g33140	NbL14g33150	NbL15g07390	NbL15g08240	NbL15g14220	NbL15g16350	NbL15g16360	NbL15g16370	NbL15g22650	NbL15g22660	NbL16g03620	NbL16g05220	NbL16g05230	NbL16g17510	NbL16g24020	NbL16g26030	NbL16g26040	NbL16g26050	NbL16g26060	NbL16g34360	NbL17g07520	NbL17g07530	NbL17g07540	NbL17g09440	NbL17g16700	NbL17g16710	NbL17g16720	NbL17g23630	NbL17g23640	NbL18g04360	NbL18g04370	NbL18g04380	NbL18g04390	NbL18g06800	NbL18g06810	NbL18g06820	NbL18g14800	NbL18g14810	NbL18g21450	NbL18g21460	NbL18g21470	NbL19g17150	NbL19g19030	NbL19g19290	NbL19g21900	NbL19g25600	NbL19g25610	arabinose	fucose	galactose	galacturonate	glucosaminate	glucosamine	hydroxyproline	levoglucosan	mannose	melibiose	rhamnose	ribonate	ribose
10.2.1 cell wall.cellulose synthesis.cellulose synthase	NbL00g05810	NbL01g05080	NbL01g05090	NbL01g19180	NbL01g21100	NbL01g26160	NbL01g26170	NbL02g05800	NbL02g24180	NbL03g01370	NbL03g11390	NbL03g11400	NbL03g12710	NbL03g12720	NbL04g19260	NbL04g19270	NbL05g03680	NbL05g04650	NbL05g23710	NbL06g13930	NbL07g18130	NbL07g18140	NbL07g18150	NbL08g22550	NbL08g22560	NbL08g24680	NbL08g24690	NbL08g28860	NbL08g28870	NbL09g04090	NbL09g04100	NbL10g11270	NbL10g29520	NbL11g03670	NbL11g05380	NbL11g20530	NbL11g22810	NbL12g03880	NbL12g18820	NbL12g27500	NbL12g27510	NbL13g02100	NbL13g02110	NbL13g09980	NbL13g24230	NbL13g24240	NbL13g25670	NbL13g25680	NbL14g27720	NbL14g33140	NbL14g33150	NbL15g14220	NbL15g16350	NbL15g16360	NbL15g16370	NbL15g22650	NbL15g22660	NbL16g05220	NbL16g17510	NbL16g24020	NbL16g34360	NbL17g07520	NbL17g07530	NbL17g07540	NbL17g23630	NbL17g23640	NbL18g04380	NbL18g04390	NbL18g21450	NbL18g21460	NbL18g21470	NbL19g25600	NbL19g25610
10.2.2 cell wall.cellulose synthesis.COBRA	NbL01g09090	NbL01g09100	NbL02g14090	NbL02g14100	NbL02g27280	NbL02g29180	NbL04g09420	NbL04g09430	NbL04g11830	NbL05g11340	NbL06g08110	NbL06g08120	NbL08g01120	NbL08g17370	NbL08g24700	NbL08g24710	NbL12g08390	NbL12g08400	NbL14g18100	NbL14g20010	NbL14g20020	NbL16g26030	NbL16g26040	NbL16g26050	NbL16g26060	NbL18g04360	NbL18g04370	NbL18g06800	NbL18g06810	NbL18g06820	NbL19g17150	NbL19g21900
10.2.1001 cell wall degradation	ribose
10.2.1002 cell wall degradation	ribonate
10.2.1003 cell wall degradation	fucose
10.2.1004 cell wall degradation	mannose
10.2.1005 cell wall degradation	galactose
10.2.1006 cell wall degradation	arabinose
10.2.1007 cell wall degradation	galacturonate
10.2.1008 cell wall degradation	glucosamine
10.2.1009 cell wall degradation	glucosaminate
10.2.1010 cell wall degradation	rhamnose
10.2.1011 cell wall degradation	melibiose
10.2.1012 cell wall degradation	levoglucosan
10.2.1013 cell wall degradation	hydroxyproline
10.3 cell wall.hemicellulose synthesis	NbL01g09030	NbL01g09040	NbL01g13610	NbL01g22820	NbL02g13870	NbL02g28570	NbL03g09170	NbL03g19470	NbL03g20320	NbL04g03480	NbL05g05440	NbL05g11480	NbL05g24030	NbL05g24040	NbL06g07100	NbL06g07410	NbL06g09460	NbL06g13920	NbL07g18690	NbL07g18700	NbL08g13250	NbL09g04780	NbL09g07540	NbL09g24550	NbL09g24560	NbL11g02320	NbL11g09840	NbL11g13710	NbL11g13850	NbL12g08180	NbL12g08190	NbL12g27050	NbL13g21900	NbL13g21910	NbL14g30510	NbL14g32970	NbL15g08830	NbL15g08840	NbL15g24650	NbL15g30670	NbL16g01280	NbL16g12920	NbL16g12930	NbL16g17500	NbL16g25400	NbL16g25500	NbL17g08120	NbL17g10080	NbL17g10090	NbL18g06910	NbL18g06920	NbL18g11220	NbL18g22280	NbL18g25550	NbL19g16370
10.3.1 cell wall.hemicellulose synthesis.xyloglucan	NbL06g07410	NbL14g32970	NbL16g25500
10.3.1.1 cell wall.hemicellulose synthesis.xyloglucan.XXXG galactose Transferase	NbL06g07410	NbL14g32970	NbL16g25500
10.3.2 cell wall.hemicellulose synthesis.glucuronoxylan	NbL01g09030	NbL01g09040	NbL02g13870	NbL02g28570	NbL03g09170	NbL03g19470	NbL03g20320	NbL05g05440	NbL05g11480	NbL05g24030	NbL05g24040	NbL08g13250	NbL11g02320	NbL12g08180	NbL12g08190	NbL12g27050	NbL13g21900	NbL13g21910	NbL15g08830	NbL15g08840	NbL15g24650	NbL15g30670	NbL16g01280	NbL17g10080	NbL17g10090	NbL18g06910	NbL18g06920	NbL18g11220	NbL19g16370
10.4 cell wall.pectin synthesis	NbL00g03100	NbL08g06150	NbL08g08080	NbL08g09750	NbL09g04780	NbL09g16860	NbL09g16870	NbL10g00440	NbL10g24970	NbL10g24980	NbL14g07550	NbL14g07560	NbL17g25200	NbL18g07650	NbL18g11480
10.4.1 cell wall.pectin synthesis.homogalacturonan	NbL00g03100	NbL08g06150	NbL08g08080	NbL10g00440	NbL10g24970	NbL10g24980	NbL17g25200	NbL18g11480
10.4.1.1 cell wall.pectin synthesis.homogalacturonan.Galacturonic Acid Trnasferase	NbL00g03100	NbL08g06150	NbL08g08080	NbL10g00440	NbL10g24970	NbL10g24980	NbL17g25200	NbL18g11480
10.4.3 cell wall.pectin synthesis.rhamnogalacturonan II	NbL08g09750	NbL18g07650
10.4.3.6 cell wall.pectin synthesis.rhamnogalacturonan II.Xylose  Transferase with Fucose Acceptor	NbL08g09750	NbL18g07650
10.4.4 cell wall.pectin synthesis.Xylogalacturonan	NbL09g04780
10.4.4.1 cell wall.pectin synthesis.Xylogalacturonan.Xylose Transferase	NbL09g04780
10.5 cell wall.cell wall proteins	NbL01g07470	NbL01g10560	NbL01g16170	NbL01g20640	NbL01g20650	NbL02g03180	NbL02g03190	NbL02g29150	NbL03g06440	NbL03g06450	NbL03g21710	NbL03g23660	NbL03g24210	NbL04g00010	NbL04g06870	NbL04g11420	NbL04g12450	NbL05g05210	NbL05g05220	NbL05g05230	NbL05g17890	NbL05g21340	NbL06g08130	NbL06g10000	NbL06g11420	NbL06g11940	NbL06g18010	NbL06g27120	NbL07g10100	NbL07g21770	NbL08g01010	NbL08g02920	NbL08g02930	NbL08g04170	NbL08g07450	NbL08g07460	NbL08g09940	NbL09g04190	NbL09g04200	NbL09g10010	NbL09g14090	NbL09g14100	NbL09g19630	NbL09g20200	NbL09g20210	NbL09g22600	NbL09g22610	NbL09g23390	NbL09g24890	NbL09g24900	NbL10g01270	NbL10g01280	NbL10g01290	NbL10g04120	NbL10g17850	NbL10g21150	NbL11g01880	NbL11g01890	NbL11g07540	NbL11g15770	NbL11g15780	NbL11g21260	NbL11g21270	NbL11g21950	NbL12g08340	NbL12g08350	NbL12g21060	NbL12g27840	NbL12g27850	NbL13g03500	NbL13g03510	NbL13g03520	NbL13g03530	NbL14g01860	NbL14g11180	NbL14g24360	NbL14g26170	NbL14g26180	NbL14g30840	NbL14g34460	NbL15g05420	NbL15g12460	NbL15g27370	NbL15g27480	NbL15g28920	NbL15g28930	NbL15g29460	NbL15g30410	NbL15g30420	NbL15g30430	NbL16g13610	NbL16g13620	NbL16g14970	NbL16g15560	NbL16g21990	NbL16g26460	NbL16g29310	NbL16g29320	NbL17g14830	NbL17g25780	NbL18g05310	NbL18g05320	NbL18g06210	NbL18g12630	NbL18g12640	NbL18g18800	NbL18g18810	NbL19g17100	NbL19g17110
10.5.1 cell wall.cell wall proteins.AGPs	NbL03g21710	NbL03g24210	NbL04g06870	NbL05g05210	NbL05g05220	NbL05g05230	NbL05g17890	NbL06g10000	NbL07g21770	NbL08g07450	NbL08g07460	NbL08g09940	NbL09g04190	NbL09g04200	NbL09g19630	NbL09g20200	NbL09g20210	NbL09g24890	NbL09g24900	NbL10g04120	NbL11g21260	NbL11g21270	NbL11g21950	NbL13g03500	NbL13g03510	NbL13g03520	NbL13g03530	NbL14g24360	NbL14g26170	NbL14g26180	NbL14g30840	NbL15g05420	NbL15g28920	NbL15g28930	NbL15g30410	NbL15g30420	NbL15g30430	NbL16g13610	NbL16g13620	NbL17g25780	NbL18g06210
10.5.1.1 cell wall.cell wall proteins.AGPs.AGP	NbL03g21710	NbL03g24210	NbL04g06870	NbL05g05210	NbL05g05220	NbL05g05230	NbL05g17890	NbL06g10000	NbL07g21770	NbL08g07450	NbL08g07460	NbL08g09940	NbL09g04190	NbL09g04200	NbL09g19630	NbL09g20200	NbL09g20210	NbL09g24890	NbL09g24900	NbL10g04120	NbL11g21260	NbL11g21270	NbL11g21950	NbL13g03500	NbL13g03510	NbL13g03520	NbL13g03530	NbL14g24360	NbL14g26170	NbL14g26180	NbL14g30840	NbL15g05420	NbL15g28920	NbL15g28930	NbL15g30410	NbL15g30420	NbL15g30430	NbL16g13610	NbL16g13620	NbL17g25780	NbL18g06210
10.5.2 cell wall.cell wall proteins.proline rich proteins	NbL08g01010	NbL18g12630	NbL18g12640
10.5.3 cell wall.cell wall proteins.LRR	NbL01g20640	NbL01g20650	NbL04g11420	NbL06g27120	NbL08g02920	NbL08g02930	NbL08g04170	NbL09g14090	NbL09g14100	NbL09g23390	NbL10g01270	NbL10g01280	NbL10g01290	NbL10g21150	NbL11g01880	NbL11g01890	NbL11g15770	NbL11g15780	NbL12g27840	NbL12g27850	NbL14g01860	NbL15g27370	NbL16g29310	NbL16g29320	NbL18g18800	NbL18g18810
10.5.4 cell wall.cell wall proteins.HRGP	NbL01g10560	NbL03g23660	NbL04g00010	NbL04g12450	NbL06g18010	NbL09g10010	NbL09g22600	NbL09g22610	NbL10g17850	NbL14g34460	NbL15g12460	NbL15g29460	NbL16g21990	NbL18g05310	NbL18g05320
10.5.5 cell wall.cell wall proteins.RGP	NbL01g16170	NbL02g03180	NbL02g03190	NbL02g29150	NbL03g06440	NbL03g06450	NbL06g08130	NbL06g11940	NbL07g10100	NbL11g07540	NbL12g08340	NbL12g08350	NbL12g21060	NbL14g11180	NbL16g15560	NbL16g26460	NbL17g14830	NbL19g17100	NbL19g17110
10.6 cell wall.degradation	1,6-anhydroglucose	NbL01g04290	NbL01g06330	NbL01g06340	NbL01g06350	NbL01g06360	NbL01g06370	NbL01g06390	NbL01g11610	NbL01g12060	NbL01g12120	NbL01g12390	NbL01g12400	NbL01g14230	NbL01g14240	NbL01g18860	NbL01g18870	NbL01g22940	NbL01g25300	NbL01g25440	NbL02g02810	NbL02g09880	NbL02g09890	NbL02g14520	NbL02g14530	NbL02g14540	NbL02g14550	NbL02g16250	NbL02g16260	NbL02g17130	NbL02g30570	NbL02g32170	NbL03g00940	NbL03g00950	NbL03g01000	NbL03g01920	NbL03g01930	NbL03g02830	NbL03g05000	NbL03g12590	NbL03g12600	NbL03g12610	NbL03g12620	NbL03g12630	NbL03g15270	NbL03g15280	NbL03g17630	NbL03g18520	NbL04g01970	NbL04g01980	NbL04g01990	NbL04g02000	NbL04g02010	NbL04g05140	NbL04g05820	NbL04g05830	NbL04g09850	NbL04g09860	NbL04g10610	NbL04g10620	NbL04g18320	NbL04g18330	NbL04g20540	NbL04g23260	NbL05g00430	NbL05g00790	NbL05g02220	NbL05g04390	NbL05g06030	NbL05g15360	NbL05g15480	NbL05g15490	NbL05g15500	NbL05g15510	NbL05g16300	NbL05g16310	NbL05g17400	NbL05g19770	NbL05g20390	NbL05g20400	NbL05g24990	NbL05g25000	NbL05g25010	NbL06g05730	NbL06g06770	NbL06g06830	NbL06g08730	NbL06g09740	NbL06g11180	NbL06g11190	NbL06g21580	NbL06g21590	NbL06g24030	NbL06g26820	NbL06g28580	NbL06g29560	NbL07g03860	NbL07g08820	NbL07g08830	NbL07g08840	NbL07g08850	NbL07g08860	NbL07g15990	NbL07g19430	NbL07g22070	NbL08g04990	NbL08g09420	NbL08g11490	NbL08g15480	NbL08g18460	NbL08g19090	NbL08g22620	NbL08g23700	NbL08g24530	NbL08g24770	NbL08g24780	NbL08g28440	NbL08g29380	NbL08g29400	NbL08g31840	NbL09g01610	NbL09g04850	NbL09g04860	NbL09g04870	NbL09g04880	NbL09g06460	NbL09g07720	NbL09g08270	NbL09g09500	NbL09g09510	NbL09g10580	NbL09g10820	NbL09g12200	NbL09g13870	NbL09g13890	NbL09g13900	NbL09g17170	NbL09g25700	NbL10g01140	NbL10g01150	NbL10g02400	NbL10g04310	NbL10g04330	NbL10g04710	NbL10g04940	NbL10g11100	NbL10g11550	NbL10g11560	NbL10g12850	NbL10g12860	NbL10g16130	NbL10g16140	NbL10g16180	NbL10g28210	NbL10g28420	NbL10g29030	NbL11g09540	NbL11g11020	NbL11g11030	NbL11g11240	NbL11g11490	NbL11g12050	NbL11g12060	NbL11g17390	NbL11g17400	NbL11g17750	NbL11g21050	NbL11g22490	NbL11g23560	NbL12g00560	NbL12g00600	NbL12g02400	NbL12g02410	NbL12g05810	NbL12g09020	NbL12g09030	NbL12g09040	NbL12g16590	NbL12g16600	NbL12g16820	NbL12g18400	NbL12g18960	NbL12g18970	NbL12g22590	NbL13g04600	NbL13g08660	NbL13g08670	NbL13g10060	NbL13g10750	NbL13g14010	NbL13g16190	NbL13g17400	NbL13g17410	NbL13g18280	NbL13g18340	NbL13g18350	NbL13g19470	NbL13g19480	NbL13g19490	NbL13g25750	NbL14g01250	NbL14g02850	NbL14g03300	NbL14g03680	NbL14g03690	NbL14g03700	NbL14g07880	NbL14g07890	NbL14g18470	NbL14g18480	NbL14g18490	NbL14g18500	NbL14g22150	NbL14g22160	NbL14g25070	NbL14g27580	NbL14g28180	NbL14g28860	NbL14g29140	NbL14g29150	NbL14g29160	NbL14g32630	NbL14g32640	NbL15g01770	NbL15g06700	NbL15g06710	NbL15g08030	NbL15g10830	NbL15g21630	NbL15g23570	NbL15g27570	NbL15g27590	NbL15g27600	NbL15g27750	NbL16g02230	NbL16g02250	NbL16g02260	NbL16g05790	NbL16g07170	NbL16g13280	NbL16g14590	NbL16g14600	NbL16g15720	NbL16g20350	NbL16g21680	NbL16g21920	NbL16g23550	NbL16g24970	NbL16g27100	NbL16g32370	NbL16g35550	NbL16g35560	NbL16g35580	NbL16g35590	NbL16g35610	NbL16g35620	NbL16g35630	NbL16g35640	NbL17g02000	NbL17g02810	NbL17g02820	NbL17g07600	NbL17g10270	NbL17g13700	NbL17g15770	NbL17g20900	NbL17g27640	NbL17g27650	NbL17g27750	NbL17g27770	NbL17g28720	NbL17g30970	NbL17g33270	NbL17g33450	NbL17g33800	NbL17g34760	NbL18g01800	NbL18g04300	NbL18g04310	NbL18g04610	NbL18g05060	NbL18g07450	NbL18g07460	NbL18g09640	NbL18g14170	NbL18g14180	NbL18g17010	NbL18g17020	NbL18g17570	NbL18g20070	NbL18g20340	NbL18g20350	NbL18g22400	NbL18g22410	NbL18g22420	NbL18g24830	NbL18g25680	NbL18g26300	NbL19g00950	NbL19g03570	NbL19g03580	NbL19g03590	NbL19g08120	NbL19g18580	NbL19g18590	NbL19g18600	NbL19g20600	NbL19g20610	NbL19g27490	NbL19g27500	NbL19g29490	NbL19g29500	NbL19g30360	NbL19g30370
10.6.1 cell wall.degradation.cellulases and beta -1,4-glucanases	NbL01g04290	NbL02g09880	NbL02g09890	NbL02g17130	NbL03g00940	NbL03g17630	NbL04g20540	NbL05g02220	NbL06g21580	NbL06g28580	NbL07g08820	NbL07g08830	NbL07g08840	NbL07g08850	NbL07g08860	NbL08g11490	NbL09g08270	NbL09g10580	NbL09g10820	NbL09g13870	NbL09g13890	NbL09g13900	NbL10g28420	NbL11g21050	NbL12g02400	NbL12g02410	NbL13g04600	NbL13g08660	NbL13g08670	NbL13g18340	NbL13g18350	NbL14g28180	NbL15g23570	NbL17g13700	NbL17g30970	NbL17g33450	NbL17g33800	NbL18g09640	NbL18g26300	NbL19g30360	NbL19g30370
10.6.2 cell wall.degradation.mannan-xylose-arabinose-fucose	NbL01g06330	NbL01g06340	NbL01g06350	NbL01g06360	NbL01g06370	NbL01g06390	NbL01g11610	NbL01g18860	NbL01g18870	NbL01g25440	NbL02g16250	NbL02g16260	NbL03g01000	NbL03g12590	NbL03g12600	NbL03g12610	NbL03g12620	NbL03g12630	NbL03g15270	NbL03g15280	NbL03g18520	NbL04g01970	NbL04g01980	NbL04g01990	NbL04g02000	NbL04g02010	NbL04g05820	NbL04g05830	NbL04g10610	NbL04g10620	NbL04g18320	NbL04g18330	NbL05g15480	NbL05g15490	NbL05g15500	NbL05g15510	NbL06g21590	NbL06g26820	NbL07g03860	NbL07g15990	NbL07g22070	NbL08g04990	NbL08g18460	NbL08g19090	NbL08g24530	NbL09g09500	NbL09g09510	NbL09g12200	NbL09g25700	NbL10g02400	NbL10g12850	NbL10g12860	NbL11g12050	NbL11g12060	NbL11g17750	NbL12g05810	NbL12g22590	NbL13g10750	NbL13g25750	NbL14g02850	NbL14g27580	NbL14g28860	NbL14g29140	NbL14g29150	NbL14g29160	NbL15g10830	NbL15g21630	NbL15g27570	NbL15g27590	NbL15g27600	NbL16g07170	NbL16g15720	NbL16g21920	NbL16g24970	NbL16g35550	NbL16g35560	NbL16g35580	NbL16g35590	NbL16g35610	NbL16g35620	NbL16g35630	NbL16g35640	NbL17g10270	NbL17g20900	NbL17g27640	NbL17g27650	NbL17g27750	NbL17g27770	NbL17g28720	NbL18g04610	NbL18g17010	NbL18g17020	NbL18g17570	NbL19g27490	NbL19g27500	NbL19g29490	NbL19g29500
10.6.3 cell wall.degradation.pectate lyases and polygalacturonases	NbL01g12060	NbL01g12120	NbL01g12390	NbL01g12400	NbL01g14230	NbL01g14240	NbL01g22940	NbL01g25300	NbL02g02810	NbL02g14520	NbL02g14530	NbL02g14540	NbL02g14550	NbL02g30570	NbL02g32170	NbL03g00950	NbL03g01920	NbL03g01930	NbL03g02830	NbL03g05000	NbL04g05140	NbL04g09850	NbL04g09860	NbL04g23260	NbL05g00430	NbL05g00790	NbL05g04390	NbL05g06030	NbL05g15360	NbL05g16300	NbL05g16310	NbL05g17400	NbL05g19770	NbL05g20390	NbL05g20400	NbL05g24990	NbL05g25000	NbL05g25010	NbL06g05730	NbL06g06770	NbL06g06830	NbL06g08730	NbL06g09740	NbL06g11180	NbL06g11190	NbL06g24030	NbL06g29560	NbL08g09420	NbL08g15480	NbL08g22620	NbL08g23700	NbL08g24770	NbL08g24780	NbL08g28440	NbL08g29380	NbL08g29400	NbL08g31840	NbL09g01610	NbL09g04850	NbL09g04860	NbL09g04870	NbL09g04880	NbL09g06460	NbL09g07720	NbL09g17170	NbL10g01140	NbL10g01150	NbL10g04310	NbL10g04330	NbL10g04710	NbL10g04940	NbL10g11100	NbL10g11550	NbL10g11560	NbL10g16130	NbL10g16140	NbL10g16180	NbL10g28210	NbL10g29030	NbL11g09540	NbL11g11020	NbL11g11030	NbL11g11240	NbL11g11490	NbL11g17390	NbL11g17400	NbL11g22490	NbL11g23560	NbL12g00560	NbL12g00600	NbL12g09020	NbL12g09030	NbL12g09040	NbL12g16590	NbL12g16600	NbL12g16820	NbL12g18400	NbL12g18960	NbL12g18970	NbL13g10060	NbL13g14010	NbL13g16190	NbL13g17400	NbL13g17410	NbL13g18280	NbL13g19470	NbL13g19480	NbL13g19490	NbL14g01250	NbL14g03300	NbL14g03680	NbL14g03690	NbL14g03700	NbL14g07880	NbL14g07890	NbL14g18470	NbL14g18480	NbL14g18490	NbL14g18500	NbL14g22150	NbL14g22160	NbL14g25070	NbL14g32630	NbL14g32640	NbL15g06700	NbL15g06710	NbL15g08030	NbL15g27750	NbL16g02230	NbL16g02250	NbL16g02260	NbL16g05790	NbL16g13280	NbL16g14590	NbL16g14600	NbL16g20350	NbL16g23550	NbL16g27100	NbL17g02000	NbL17g02810	NbL17g02820	NbL17g07600	NbL17g15770	NbL17g33270	NbL17g34760	NbL18g01800	NbL18g04300	NbL18g04310	NbL18g05060	NbL18g07450	NbL18g07460	NbL18g14170	NbL18g14180	NbL18g20070	NbL18g20340	NbL18g20350	NbL18g22400	NbL18g22410	NbL18g22420	NbL18g24830	NbL18g25680	NbL19g00950	NbL19g03570	NbL19g03580	NbL19g03590	NbL19g08120	NbL19g18580	NbL19g18590	NbL19g18600	NbL19g20600	NbL19g20610
10.6.1001 cell wall.degradation	1,6-anhydroglucose
10.7 cell wall.modification	NbL01g06330	NbL01g06340	NbL01g06350	NbL01g06360	NbL01g06370	NbL01g06390	NbL01g12550	NbL01g14990	NbL01g15000	NbL01g21550	NbL01g22710	NbL02g03800	NbL02g03810	NbL02g08690	NbL02g08700	NbL02g08710	NbL02g08720	NbL02g10690	NbL02g27180	NbL02g27190	NbL03g05010	NbL03g05020	NbL03g17080	NbL03g17090	NbL03g22090	NbL03g22100	NbL03g23510	NbL03g23520	NbL04g14290	NbL05g04490	NbL05g06970	NbL05g09400	NbL05g12840	NbL05g15480	NbL05g15490	NbL05g15500	NbL05g15510	NbL05g15520	NbL05g19950	NbL05g21810	NbL06g07260	NbL06g07810	NbL06g08020	NbL06g18710	NbL06g19650	NbL06g21260	NbL06g26820	NbL07g02200	NbL07g10560	NbL07g11520	NbL07g15990	NbL07g22000	NbL08g00490	NbL08g05870	NbL08g06640	NbL08g13770	NbL08g13780	NbL08g20900	NbL08g30900	NbL09g10170	NbL09g16940	NbL09g20270	NbL10g01960	NbL10g01970	NbL10g01980	NbL10g07470	NbL10g14000	NbL10g15480	NbL10g16510	NbL10g16850	NbL10g23640	NbL10g26510	NbL10g27920	NbL11g08820	NbL11g08830	NbL11g10920	NbL11g15250	NbL11g20210	NbL12g01540	NbL12g02490	NbL12g05570	NbL12g13400	NbL12g13410	NbL12g14580	NbL12g22590	NbL12g22600	NbL13g06950	NbL13g12110	NbL13g14000	NbL13g15340	NbL14g02180	NbL14g02240	NbL14g02250	NbL15g01010	NbL15g08110	NbL15g17070	NbL15g27550	NbL15g27570	NbL15g27580	NbL15g27590	NbL15g27600	NbL15g29560	NbL16g07790	NbL16g08300	NbL16g22810	NbL16g26410	NbL16g26420	NbL16g28360	NbL16g28970	NbL16g29680	NbL16g29690	NbL16g29700	NbL16g35550	NbL16g35560	NbL16g35570	NbL16g35580	NbL16g35590	NbL16g35610	NbL16g35620	NbL16g35630	NbL16g35640	NbL17g01660	NbL17g07560	NbL17g10160	NbL17g10170	NbL17g23650	NbL17g27400	NbL17g27410	NbL17g30260	NbL18g01090	NbL18g11700	NbL18g17990	NbL18g27340	NbL18g30300	NbL19g09020	NbL19g16040	NbL19g18140	NbL19g21950	NbL19g23580	NbL19g25820
10.8 cell wall.pectin*esterases	NbL01g11340	NbL01g17010	NbL01g17020	NbL01g19460	NbL02g13600	NbL02g15570	NbL02g16990	NbL02g17420	NbL02g27220	NbL03g00680	NbL03g08030	NbL03g16690	NbL03g18630	NbL03g22610	NbL03g22620	NbL03g22630	NbL04g00420	NbL04g06420	NbL04g07780	NbL04g07790	NbL04g07800	NbL04g07810	NbL04g10720	NbL04g10730	NbL04g10740	NbL04g15250	NbL04g20740	NbL04g20750	NbL04g23790	NbL04g24210	NbL04g24220	NbL04g24690	NbL05g02840	NbL05g04140	NbL05g11350	NbL05g11360	NbL05g16950	NbL05g16960	NbL05g19350	NbL05g19370	NbL05g19380	NbL05g19390	NbL05g19400	NbL05g20380	NbL05g20900	NbL05g24020	NbL05g24050	NbL05g24060	NbL06g00690	NbL06g00700	NbL06g00710	NbL06g00720	NbL06g09890	NbL06g15710	NbL06g15720	NbL06g15730	NbL06g17080	NbL06g18310	NbL06g18320	NbL07g12250	NbL07g15320	NbL07g15330	NbL07g15340	NbL07g16740	NbL07g19900	NbL08g02090	NbL08g05830	NbL08g06890	NbL08g06900	NbL08g08650	NbL08g13220	NbL08g14090	NbL08g14100	NbL08g14110	NbL08g15810	NbL08g24860	NbL08g29800	NbL09g05010	NbL09g18450	NbL09g18590	NbL09g18600	NbL09g21070	NbL09g21080	NbL09g21090	NbL09g21100	NbL10g02210	NbL10g03110	NbL10g06460	NbL10g07320	NbL10g07330	NbL10g08770	NbL10g11130	NbL10g12410	NbL10g12420	NbL10g13860	NbL10g18270	NbL10g22690	NbL10g22730	NbL10g22790	NbL10g29680	NbL11g08020	NbL11g15130	NbL11g15400	NbL11g19610	NbL11g19620	NbL12g00620	NbL12g00630	NbL12g00640	NbL12g06270	NbL12g09370	NbL12g17460	NbL12g17470	NbL12g18930	NbL12g19870	NbL12g27020	NbL12g27030	NbL12g27060	NbL12g27330	NbL13g02650	NbL13g02670	NbL13g04060	NbL13g12160	NbL13g19390	NbL13g20580	NbL13g27260	NbL13g27270	NbL14g02450	NbL14g16540	NbL14g21970	NbL14g31330	NbL15g02900	NbL15g07830	NbL15g10670	NbL15g12070	NbL15g17270	NbL15g19160	NbL15g19170	NbL15g22970	NbL15g25530	NbL15g25540	NbL16g10110	NbL16g10150	NbL16g11530	NbL16g19350	NbL16g19360	NbL16g20840	NbL16g22400	NbL16g30210	NbL17g08470	NbL17g16880	NbL17g20830	NbL17g20850	NbL17g20910	NbL17g20950	NbL17g20960	NbL17g22610	NbL17g26320	NbL17g26330	NbL17g29910	NbL18g00380	NbL18g04210	NbL18g04260	NbL18g05000	NbL18g05160	NbL18g05170	NbL18g11760	NbL18g11770	NbL18g14560	NbL18g22610	NbL18g22730	NbL18g23320	NbL18g23330	NbL18g28800	NbL18g29680	NbL18g29690	NbL18g29820	NbL19g02240	NbL19g02470	NbL19g02480	NbL19g02490	NbL19g21920	NbL19g30030
10.8.1 cell wall.pectin*esterases.PME	NbL01g17010	NbL01g17020	NbL01g19460	NbL02g13600	NbL02g15570	NbL02g16990	NbL02g17420	NbL02g27220	NbL03g00680	NbL03g08030	NbL03g16690	NbL03g18630	NbL03g22610	NbL03g22620	NbL03g22630	NbL04g00420	NbL04g07780	NbL04g07790	NbL04g07800	NbL04g07810	NbL04g10720	NbL04g10730	NbL04g10740	NbL04g20740	NbL04g20750	NbL04g23790	NbL04g24210	NbL04g24220	NbL04g24690	NbL05g02840	NbL05g04140	NbL05g11350	NbL05g11360	NbL05g16950	NbL05g16960	NbL05g19350	NbL05g19370	NbL05g19380	NbL05g19390	NbL05g19400	NbL05g20380	NbL05g20900	NbL05g24020	NbL05g24050	NbL05g24060	NbL06g00690	NbL06g00700	NbL06g00710	NbL06g00720	NbL06g09890	NbL06g15710	NbL06g15720	NbL06g15730	NbL07g15320	NbL07g15330	NbL07g15340	NbL07g16740	NbL07g19900	NbL08g02090	NbL08g05830	NbL08g08650	NbL08g13220	NbL08g14090	NbL08g14100	NbL08g14110	NbL08g24860	NbL08g29800	NbL09g18450	NbL09g18590	NbL09g18600	NbL09g21070	NbL09g21080	NbL09g21090	NbL09g21100	NbL10g02210	NbL10g03110	NbL10g07320	NbL10g07330	NbL10g08770	NbL10g11130	NbL10g12410	NbL10g12420	NbL10g13860	NbL10g18270	NbL10g29680	NbL11g08020	NbL11g15130	NbL11g19610	NbL11g19620	NbL12g00620	NbL12g00630	NbL12g06270	NbL12g09370	NbL12g17460	NbL12g17470	NbL12g18930	NbL12g19870	NbL12g27020	NbL12g27030	NbL12g27060	NbL12g27330	NbL13g27260	NbL13g27270	NbL14g02450	NbL14g21970	NbL15g07830	NbL15g10670	NbL15g12070	NbL15g17270	NbL15g19160	NbL15g19170	NbL15g22970	NbL15g25530	NbL15g25540	NbL16g10110	NbL16g10150	NbL16g11530	NbL16g19350	NbL16g19360	NbL16g30210	NbL17g29910	NbL18g00380	NbL18g04210	NbL18g04260	NbL18g05000	NbL18g05160	NbL18g05170	NbL18g11760	NbL18g11770	NbL18g23320	NbL18g23330	NbL18g28800	NbL18g29680	NbL18g29690	NbL18g29820	NbL19g02240	NbL19g02470	NbL19g02480	NbL19g02490	NbL19g21920	NbL19g30030
10.8.2 cell wall.pectin*esterases.acetyl esterase	NbL01g11340	NbL04g15250	NbL06g17080	NbL07g12250	NbL08g15810	NbL09g05010	NbL10g22690	NbL10g22730	NbL10g22790	NbL11g15400	NbL13g02650	NbL13g02670	NbL13g04060	NbL13g12160	NbL13g19390	NbL13g20580	NbL14g16540	NbL15g02900	NbL16g20840	NbL17g08470	NbL17g16880	NbL17g20830	NbL17g20850	NbL17g20910	NbL17g20950	NbL17g20960	NbL17g22610	NbL18g14560	NbL18g22610	NbL18g22730
10.8.99 cell wall.pectin*esterases.misc	NbL02g16990	NbL04g06420	NbL04g10740	NbL05g20900	NbL05g24020	NbL05g24060	NbL06g18310	NbL06g18320	NbL07g16740	NbL08g06890	NbL08g06900	NbL08g13220	NbL08g24860	NbL09g18450	NbL10g03110	NbL10g06460	NbL10g07320	NbL10g07330	NbL10g11130	NbL11g08020	NbL12g00620	NbL12g00630	NbL12g00640	NbL12g06270	NbL12g09370	NbL12g18930	NbL12g27020	NbL12g27060	NbL14g31330	NbL15g17270	NbL16g10110	NbL16g10150	NbL16g22400	NbL17g26320	NbL17g26330	NbL18g04260	NbL19g02490
11 lipid metabolism	1-monohexadecanoglycerol	1-monooctodecanoglycerol	13(s)-hydroperoxy-9-(z),11(e)-octadecadienoic acid	13-hydroperoxylinolenic acid	2(e)-hexenal	2-ethylhexanoic acid	2-o-glycerol-beta-d-galactose	3(e)-hexenal	3(e)-hexenol	3(z)-hexen-1-ol	3(z)-hexenal	5-alpha-cholestane	9,12-octadecadieneoic acid	NbL00g00260	NbL00g00370	NbL00g00710	NbL00g00740	NbL00g00970	NbL00g02200	NbL00g02540	NbL00g02810	NbL00g03080	NbL00g03090	NbL00g04150	NbL00g04340	NbL00g04800	NbL00g05480	NbL01g01780	NbL01g01800	NbL01g01810	NbL01g02340	NbL01g02350	NbL01g02860	NbL01g03650	NbL01g06000	NbL01g07050	NbL01g08850	NbL01g10300	NbL01g12600	NbL01g14620	NbL01g14630	NbL01g15140	NbL01g15150	NbL01g16390	NbL01g16550	NbL01g16560	NbL01g17980	NbL01g18430	NbL01g18730	NbL01g20280	NbL01g21740	NbL01g22200	NbL01g24900	NbL01g25010	NbL01g25530	NbL01g25930	NbL02g00330	NbL02g00340	NbL02g01390	NbL02g02980	NbL02g03160	NbL02g03460	NbL02g04160	NbL02g04170	NbL02g04780	NbL02g05110	NbL02g05510	NbL02g06420	NbL02g06430	NbL02g06620	NbL02g06680	NbL02g06690	NbL02g07420	NbL02g07430	NbL02g09470	NbL02g10080	NbL02g10400	NbL02g10990	NbL02g11780	NbL02g11890	NbL02g11990	NbL02g12220	NbL02g12480	NbL02g12830	NbL02g13410	NbL02g14960	NbL02g15120	NbL02g15940	NbL02g19020	NbL02g20550	NbL02g20660	NbL02g20670	NbL02g20680	NbL02g20960	NbL02g22140	NbL02g22180	NbL02g22310	NbL02g22340	NbL02g22880	NbL02g24590	NbL02g24600	NbL02g24650	NbL02g24660	NbL02g25790	NbL02g25820	NbL02g26380	NbL02g26930	NbL02g29170	NbL02g30320	NbL02g30690	NbL02g32670	NbL02g33090	NbL03g00420	NbL03g01150	NbL03g02520	NbL03g02800	NbL03g02810	NbL03g03360	NbL03g05280	NbL03g05980	NbL03g05990	NbL03g06260	NbL03g07300	NbL03g08250	NbL03g08700	NbL03g08990	NbL03g09110	NbL03g09260	NbL03g11680	NbL03g11690	NbL03g12780	NbL03g14420	NbL03g15960	NbL03g15970	NbL03g15980	NbL03g16640	NbL03g16650	NbL03g16720	NbL03g16860	NbL03g20210	NbL03g20390	NbL03g20550	NbL03g24900	NbL04g01550	NbL04g01760	NbL04g01770	NbL04g01780	NbL04g01790	NbL04g01800	NbL04g04430	NbL04g05160	NbL04g05660	NbL04g06150	NbL04g06160	NbL04g06170	NbL04g07160	NbL04g07320	NbL04g07330	NbL04g07340	NbL04g07350	NbL04g07770	NbL04g09050	NbL04g10350	NbL04g10360	NbL04g11220	NbL04g11950	NbL04g11960	NbL04g13270	NbL04g14150	NbL04g14410	NbL04g14420	NbL04g14470	NbL04g14830	NbL04g15990	NbL04g16360	NbL04g16580	NbL04g16590	NbL04g16870	NbL04g18030	NbL04g19870	NbL04g20700	NbL04g20910	NbL04g21530	NbL04g21840	NbL04g22200	NbL04g22670	NbL04g22740	NbL04g23140	NbL04g23160	NbL04g24120	NbL04g24290	NbL04g24300	NbL04g26290	NbL05g00540	NbL05g00690	NbL05g01000	NbL05g01260	NbL05g02370	NbL05g02480	NbL05g04220	NbL05g04230	NbL05g08060	NbL05g08200	NbL05g08260	NbL05g09430	NbL05g09940	NbL05g09950	NbL05g10000	NbL05g10010	NbL05g10250	NbL05g10670	NbL05g14100	NbL05g14770	NbL05g15260	NbL05g15400	NbL05g15860	NbL05g16470	NbL05g16660	NbL05g17200	NbL05g17750	NbL05g18760	NbL05g18840	NbL05g19210	NbL05g19510	NbL05g19790	NbL05g22170	NbL05g22560	NbL05g22870	NbL05g25290	NbL05g26730	NbL05g27110	NbL05g27530	NbL05g27540	NbL05g27880	NbL06g00540	NbL06g00850	NbL06g01170	NbL06g01380	NbL06g01870	NbL06g01880	NbL06g02870	NbL06g03490	NbL06g03760	NbL06g03770	NbL06g04700	NbL06g05160	NbL06g05970	NbL06g06620	NbL06g06630	NbL06g06720	NbL06g07750	NbL06g07760	NbL06g08190	NbL06g08450	NbL06g08490	NbL06g10540	NbL06g11760	NbL06g12650	NbL06g13370	NbL06g13460	NbL06g14150	NbL06g14680	NbL06g14690	NbL06g15260	NbL06g15270	NbL06g15910	NbL06g16700	NbL06g17130	NbL06g17140	NbL06g18910	NbL06g18920	NbL06g19490	NbL06g20400	NbL06g21450	NbL06g23230	NbL06g23240	NbL06g23750	NbL06g23990	NbL06g24310	NbL06g24320	NbL06g24360	NbL06g24720	NbL06g25160	NbL06g25520	NbL06g26760	NbL06g28730	NbL06g28740	NbL06g28960	NbL06g29530	NbL06g29540	NbL06g29580	NbL06g29630	NbL06g30660	NbL07g00160	NbL07g00170	NbL07g00350	NbL07g01320	NbL07g02610	NbL07g03730	NbL07g04820	NbL07g05040	NbL07g05220	NbL07g05230	NbL07g05290	NbL07g06180	NbL07g06330	NbL07g06350	NbL07g07850	NbL07g09780	NbL07g10500	NbL07g10840	NbL07g10850	NbL07g10870	NbL07g13670	NbL07g13950	NbL07g14510	NbL07g14620	NbL07g14840	NbL07g14850	NbL07g14900	NbL07g15190	NbL07g15430	NbL07g17060	NbL07g18230	NbL07g18280	NbL07g19520	NbL07g20390	NbL07g20820	NbL07g20830	NbL07g20840	NbL07g20870	NbL07g21630	NbL07g21640	NbL07g22810	NbL08g01550	NbL08g02420	NbL08g02490	NbL08g02510	NbL08g02700	NbL08g03070	NbL08g03400	NbL08g03410	NbL08g03420	NbL08g03430	NbL08g03440	NbL08g03540	NbL08g03590	NbL08g06770	NbL08g07150	NbL08g07160	NbL08g07930	NbL08g08270	NbL08g08630	NbL08g08750	NbL08g09060	NbL08g09070	NbL08g09470	NbL08g10140	NbL08g10150	NbL08g10190	NbL08g10200	NbL08g11040	NbL08g12400	NbL08g13300	NbL08g13340	NbL08g13560	NbL08g13880	NbL08g14190	NbL08g14680	NbL08g15270	NbL08g17420	NbL08g17730	NbL08g17750	NbL08g18410	NbL08g18590	NbL08g18600	NbL08g19370	NbL08g19470	NbL08g19480	NbL08g19620	NbL08g20400	NbL08g20860	NbL08g21490	NbL08g21500	NbL08g21620	NbL08g23340	NbL08g23760	NbL08g24590	NbL08g24600	NbL08g27020	NbL08g27080	NbL08g27230	NbL08g27250	NbL08g27260	NbL08g27270	NbL08g27430	NbL08g27990	NbL08g28760	NbL08g29110	NbL08g29130	NbL08g29640	NbL08g30240	NbL08g30780	NbL08g31970	NbL09g00930	NbL09g01510	NbL09g01590	NbL09g01620	NbL09g01630	NbL09g02090	NbL09g02250	NbL09g05270	NbL09g06520	NbL09g08330	NbL09g08610	NbL09g08780	NbL09g09940	NbL09g11410	NbL09g12790	NbL09g15410	NbL09g15510	NbL09g16920	NbL09g17470	NbL09g21020	NbL09g21030	NbL09g21040	NbL09g21060	NbL09g21770	NbL09g22050	NbL09g25130	NbL09g25140	NbL09g26010	NbL09g28740	NbL09g29070	NbL10g00800	NbL10g01310	NbL10g01320	NbL10g01900	NbL10g02180	NbL10g02590	NbL10g02690	NbL10g03340	NbL10g04640	NbL10g05680	NbL10g06330	NbL10g07520	NbL10g07650	NbL10g07980	NbL10g07990	NbL10g08760	NbL10g09780	NbL10g09850	NbL10g10050	NbL10g10210	NbL10g10290	NbL10g10390	NbL10g12230	NbL10g12240	NbL10g14820	NbL10g14910	NbL10g15500	NbL10g16090	NbL10g16100	NbL10g16450	NbL10g17580	NbL10g17590	NbL10g17750	NbL10g17760	NbL10g17950	NbL10g17960	NbL10g19450	NbL10g19460	NbL10g20150	NbL10g21050	NbL10g21220	NbL10g21230	NbL10g21920	NbL10g21930	NbL10g23720	NbL10g24130	NbL10g24540	NbL10g24550	NbL10g24560	NbL10g24570	NbL10g24950	NbL10g25030	NbL10g26430	NbL10g26690	NbL10g26700	NbL10g26960	NbL10g27050	NbL10g27500	NbL10g27540	NbL10g27650	NbL10g27660	NbL10g29190	NbL10g29370	NbL10g29380	NbL10g30220	NbL11g00780	NbL11g00790	NbL11g01280	NbL11g01300	NbL11g01490	NbL11g02170	NbL11g02180	NbL11g04280	NbL11g04290	NbL11g05460	NbL11g05490	NbL11g05730	NbL11g06400	NbL11g06460	NbL11g07270	NbL11g07400	NbL11g09150	NbL11g09160	NbL11g10760	NbL11g12630	NbL11g12810	NbL11g15840	NbL11g17690	NbL11g17780	NbL11g18620	NbL11g18830	NbL11g19400	NbL11g20710	NbL11g22080	NbL11g22090	NbL11g23440	NbL11g24100	NbL11g24420	NbL11g25000	NbL12g01490	NbL12g02260	NbL12g02580	NbL12g02600	NbL12g04650	NbL12g04670	NbL12g04750	NbL12g05230	NbL12g05440	NbL12g05670	NbL12g05680	NbL12g06000	NbL12g06030	NbL12g06040	NbL12g06050	NbL12g06190	NbL12g06900	NbL12g07020	NbL12g10120	NbL12g10370	NbL12g10480	NbL12g10490	NbL12g10540	NbL12g11310	NbL12g11850	NbL12g11860	NbL12g12580	NbL12g12620	NbL12g12630	NbL12g12860	NbL12g12910	NbL12g13670	NbL12g13940	NbL12g16470	NbL12g17710	NbL12g17720	NbL12g19920	NbL12g20190	NbL12g20360	NbL12g20420	NbL12g20500	NbL12g21010	NbL12g21820	NbL12g23450	NbL12g26290	NbL12g28130	NbL13g00310	NbL13g00380	NbL13g03080	NbL13g04290	NbL13g05310	NbL13g05350	NbL13g06430	NbL13g06960	NbL13g07250	NbL13g07890	NbL13g07910	NbL13g07950	NbL13g08100	NbL13g08800	NbL13g09250	NbL13g10930	NbL13g10940	NbL13g10960	NbL13g10980	NbL13g10990	NbL13g11430	NbL13g11910	NbL13g13720	NbL13g15820	NbL13g16210	NbL13g16750	NbL13g18180	NbL13g18840	NbL13g19450	NbL13g20650	NbL13g20880	NbL13g21070	NbL13g21760	NbL13g21840	NbL13g24540	NbL13g24900	NbL13g25620	NbL13g26490	NbL13g27280	NbL14g00890	NbL14g01630	NbL14g01730	NbL14g01790	NbL14g02130	NbL14g02410	NbL14g02920	NbL14g03050	NbL14g03380	NbL14g05050	NbL14g05270	NbL14g06020	NbL14g06120	NbL14g07600	NbL14g08200	NbL14g09820	NbL14g09830	NbL14g10280	NbL14g11950	NbL14g12420	NbL14g12430	NbL14g12470	NbL14g12870	NbL14g12910	NbL14g14710	NbL14g14780	NbL14g15560	NbL14g15570	NbL14g16190	NbL14g16900	NbL14g17820	NbL14g17830	NbL14g19160	NbL14g19710	NbL14g19880	NbL14g19890	NbL14g20090	NbL14g20100	NbL14g21870	NbL14g22600	NbL14g22970	NbL14g23280	NbL14g23470	NbL14g25200	NbL14g25360	NbL14g25370	NbL14g27160	NbL14g27170	NbL14g28800	NbL14g29040	NbL14g29050	NbL14g31710	NbL14g32090	NbL14g32600	NbL14g33240	NbL14g33280	NbL14g33290	NbL14g33960	NbL14g34180	NbL15g00300	NbL15g00340	NbL15g00350	NbL15g01240	NbL15g01330	NbL15g01580	NbL15g01590	NbL15g02010	NbL15g03330	NbL15g03340	NbL15g03950	NbL15g05650	NbL15g05660	NbL15g05890	NbL15g06390	NbL15g07880	NbL15g08710	NbL15g12390	NbL15g12510	NbL15g12520	NbL15g13100	NbL15g13350	NbL15g14060	NbL15g14350	NbL15g14610	NbL15g15750	NbL15g16620	NbL15g16890	NbL15g17000	NbL15g17720	NbL15g17730	NbL15g18570	NbL15g18780	NbL15g19580	NbL15g19660	NbL15g20370	NbL15g20460	NbL15g21290	NbL15g21310	NbL15g21510	NbL15g21710	NbL15g22420	NbL15g23300	NbL15g23810	NbL15g27330	NbL15g27710	NbL15g28430	NbL15g30710	NbL15g31000	NbL16g00710	NbL16g00990	NbL16g03180	NbL16g03320	NbL16g03580	NbL16g05720	NbL16g08730	NbL16g10190	NbL16g10880	NbL16g11120	NbL16g11420	NbL16g14060	NbL16g15170	NbL16g15320	NbL16g15500	NbL16g16180	NbL16g16190	NbL16g16960	NbL16g17080	NbL16g17220	NbL16g17800	NbL16g17810	NbL16g17820	NbL16g17830	NbL16g18940	NbL16g19500	NbL16g20210	NbL16g20220	NbL16g20230	NbL16g20870	NbL16g22950	NbL16g23090	NbL16g24760	NbL16g24890	NbL16g25990	NbL16g26000	NbL16g26430	NbL16g26760	NbL16g26850	NbL16g27370	NbL16g27450	NbL16g28070	NbL16g28110	NbL16g28130	NbL16g29960	NbL16g31610	NbL16g32290	NbL16g33810	NbL16g33820	NbL16g33830	NbL16g33840	NbL16g33900	NbL16g35230	NbL17g00110	NbL17g01560	NbL17g01970	NbL17g02320	NbL17g02920	NbL17g02930	NbL17g03020	NbL17g03560	NbL17g04060	NbL17g04070	NbL17g04620	NbL17g04830	NbL17g05650	NbL17g06320	NbL17g06330	NbL17g06390	NbL17g06830	NbL17g07680	NbL17g07750	NbL17g09080	NbL17g09590	NbL17g12030	NbL17g12800	NbL17g14530	NbL17g15240	NbL17g15420	NbL17g15430	NbL17g16530	NbL17g17690	NbL17g19950	NbL17g21990	NbL17g22000	NbL17g22010	NbL17g22380	NbL17g23520	NbL17g24380	NbL17g24640	NbL17g24760	NbL17g25080	NbL17g25300	NbL17g25310	NbL17g26070	NbL17g26080	NbL17g26460	NbL17g26620	NbL17g29120	NbL17g29930	NbL17g30080	NbL17g31560	NbL17g31860	NbL17g31870	NbL17g32090	NbL17g34510	NbL17g34520	NbL17g34640	NbL17g35070	NbL18g00810	NbL18g01030	NbL18g01940	NbL18g01950	NbL18g03930	NbL18g04120	NbL18g04550	NbL18g05560	NbL18g05570	NbL18g07110	NbL18g08100	NbL18g08110	NbL18g09060	NbL18g09070	NbL18g11300	NbL18g12480	NbL18g12490	NbL18g13190	NbL18g13450	NbL18g16100	NbL18g16330	NbL18g16410	NbL18g17130	NbL18g18130	NbL18g18280	NbL18g18680	NbL18g18910	NbL18g18930	NbL18g18940	NbL18g19030	NbL18g19040	NbL18g19050	NbL18g19490	NbL18g20540	NbL18g21220	NbL18g21230	NbL18g22870	NbL18g26360	NbL18g26370	NbL18g26670	NbL18g28100	NbL18g28230	NbL18g28250	NbL18g29740	NbL18g30190	NbL18g30510	NbL18g30640	NbL19g00160	NbL19g02410	NbL19g02520	NbL19g02530	NbL19g03170	NbL19g03180	NbL19g03530	NbL19g04140	NbL19g04410	NbL19g04700	NbL19g04780	NbL19g04790	NbL19g04800	NbL19g05100	NbL19g06130	NbL19g06140	NbL19g10030	NbL19g10040	NbL19g10270	NbL19g10340	NbL19g11940	NbL19g11950	NbL19g11960	NbL19g11970	NbL19g11980	NbL19g13080	NbL19g13090	NbL19g14240	NbL19g14840	NbL19g15040	NbL19g16160	NbL19g16400	NbL19g17140	NbL19g18740	NbL19g21350	NbL19g21530	NbL19g21540	NbL19g21610	NbL19g21850	NbL19g22250	NbL19g22260	NbL19g22930	NbL19g24070	NbL19g24080	NbL19g24770	NbL19g24780	NbL19g25000	NbL19g25010	NbL19g25100	NbL19g27000	NbL19g28290	acetyl-coa	acetyloleanolic acid	cholesterol	cholesteryl oleate	choline	coa-s-s-coa	coa-sh	digalactosylglycerol	digoxin	dioleoylglycerol	diphosphatidylglycerol	eicosanoate	ergosterol	ethanolamine	fa 16:0	fa 18:0	fucosterol	glycerol	glycerol-2-p	glycerol-3-p	heptanoic acid	hexanal	hexanoic acid	hexanol	lanosterol	linoleic acid	linolenic acid	nonanoate	oleanolate	oleic acid	oleyl alcohol	oleyl oleate	palmitic acid	pentadecanoic acid	pentanoic acid	phosphatidylcholine	phosphatidylethanolamine glycine	phosphatidylserine	stearic acid	stigmastadienone	stigmastanol	stigmasterol	stigmasterol acetate	tetradecanoic acid	tridecanoic acid	trilinolein	triolein	undecanoic acid	ursolate
11.1 lipid metabolism.FA synthesis and FA elongation	NbL00g00710	NbL00g00740	NbL00g02200	NbL00g04340	NbL01g01780	NbL01g03650	NbL01g15140	NbL01g15150	NbL01g18730	NbL01g25530	NbL01g25930	NbL02g03460	NbL02g04780	NbL02g06620	NbL02g11890	NbL02g12220	NbL02g13410	NbL02g20660	NbL02g20670	NbL02g20680	NbL02g22880	NbL03g01150	NbL03g08990	NbL03g09260	NbL03g12780	NbL03g14420	NbL04g05660	NbL04g07320	NbL04g07330	NbL04g07340	NbL04g07350	NbL04g10350	NbL04g10360	NbL04g11950	NbL04g11960	NbL04g13270	NbL04g14150	NbL04g14410	NbL04g14420	NbL04g14470	NbL04g14830	NbL04g19870	NbL04g21530	NbL04g22670	NbL04g23140	NbL04g24120	NbL04g26290	NbL05g08060	NbL05g15260	NbL05g16470	NbL05g17200	NbL05g17750	NbL05g19210	NbL05g27110	NbL05g27880	NbL06g02870	NbL06g05160	NbL06g08490	NbL06g13370	NbL06g13460	NbL06g14150	NbL06g15260	NbL06g15270	NbL06g16700	NbL06g17130	NbL06g17140	NbL06g23750	NbL06g24360	NbL06g25520	NbL06g28960	NbL06g29580	NbL07g00160	NbL07g00170	NbL07g00350	NbL07g05290	NbL07g06180	NbL07g06330	NbL07g06350	NbL07g07850	NbL07g10870	NbL07g15190	NbL08g02700	NbL08g08630	NbL08g10190	NbL08g10200	NbL08g13340	NbL08g13560	NbL08g14680	NbL08g15270	NbL08g18590	NbL08g18600	NbL08g20400	NbL08g20860	NbL08g23760	NbL08g29640	NbL08g30780	NbL09g00930	NbL09g01590	NbL09g06520	NbL09g11410	NbL09g15510	NbL09g16920	NbL09g22050	NbL10g01310	NbL10g01320	NbL10g02690	NbL10g04640	NbL10g05680	NbL10g10210	NbL10g10290	NbL10g14910	NbL10g24130	NbL10g27500	NbL10g29190	NbL11g00780	NbL11g05490	NbL11g05730	NbL11g12810	NbL11g17780	NbL11g18620	NbL11g20710	NbL11g22080	NbL11g22090	NbL11g23440	NbL12g05440	NbL12g05670	NbL12g05680	NbL12g06030	NbL12g06040	NbL12g06050	NbL12g10480	NbL12g10490	NbL12g10540	NbL12g13670	NbL12g13940	NbL12g20360	NbL12g20420	NbL13g00310	NbL13g00380	NbL13g06960	NbL13g07250	NbL13g08800	NbL13g18180	NbL13g20650	NbL13g25620	NbL14g01630	NbL14g01790	NbL14g03050	NbL14g03380	NbL14g06120	NbL14g07600	NbL14g09820	NbL14g09830	NbL14g11950	NbL14g14780	NbL14g19160	NbL14g19880	NbL14g19890	NbL14g21870	NbL14g22600	NbL14g25200	NbL14g25360	NbL14g25370	NbL14g32090	NbL15g06390	NbL15g14610	NbL15g15750	NbL15g20460	NbL15g21710	NbL15g27330	NbL15g31000	NbL16g00710	NbL16g05720	NbL16g08730	NbL16g15170	NbL16g16960	NbL16g17080	NbL16g18940	NbL16g20210	NbL16g20220	NbL16g20230	NbL16g20870	NbL16g23090	NbL16g24890	NbL16g26850	NbL16g29960	NbL17g02920	NbL17g02930	NbL17g03560	NbL17g04620	NbL17g12030	NbL17g15430	NbL17g24760	NbL17g26620	NbL17g34640	NbL18g01030	NbL18g04120	NbL18g13450	NbL18g17130	NbL18g18280	NbL18g30510	NbL19g00160	NbL19g02410	NbL19g03170	NbL19g03180	NbL19g04700	NbL19g10030	NbL19g10040	NbL19g16160	NbL19g21850	NbL19g27000	eicosanoate	nonanoate	tetradecanoic acid
11.1.1 lipid metabolism.FA synthesis and FA elongation.Acetyl CoA Carboxylation	NbL01g25930	NbL03g12780	NbL04g19870	NbL04g23140	NbL05g08060	NbL06g23750	NbL06g29580	NbL07g00160	NbL07g00170	NbL07g10870	NbL08g08630	NbL09g01590	NbL09g15510	NbL10g10210	NbL12g20360	NbL13g25620	NbL14g06120	NbL17g03560	NbL17g15430	NbL17g24760	NbL19g10030	NbL19g10040
11.1.1.1 lipid metabolism.FA synthesis and FA elongation.Acetyl CoA Carboxylation.homomeric Enzyme	NbL01g25930	NbL03g12780	NbL04g19870	NbL13g25620
11.1.1.2 lipid metabolism.FA synthesis and FA elongation.Acetyl CoA Carboxylation.heteromeric Complex	NbL04g23140	NbL05g08060	NbL06g29580	NbL07g00160	NbL07g00170	NbL07g10870	NbL08g08630	NbL09g01590	NbL09g15510	NbL10g10210	NbL12g20360	NbL14g06120	NbL17g15430	NbL17g24760	NbL19g10030	NbL19g10040
11.1.1.2.1 lipid metabolism.FA synthesis and FA elongation.Acetyl CoA Carboxylation.heteromeric Complex.alpha Carboxyltransferase	NbL05g08060	NbL08g08630	NbL17g24760	NbL19g10030	NbL19g10040
11.1.1.2.2 lipid metabolism.FA synthesis and FA elongation.Acetyl CoA Carboxylation.heteromeric Complex.beta Carboxyltransferase	NbL07g00160	NbL07g00170
11.1.1.2.3 lipid metabolism.FA synthesis and FA elongation.Acetyl CoA Carboxylation.heteromeric Complex.Biotin Carboxyl Carrier Protein	NbL04g23140	NbL06g29580	NbL09g01590	NbL09g15510	NbL10g10210	NbL12g20360	NbL14g06120
11.1.1.2.4 lipid metabolism.FA synthesis and FA elongation.Acetyl CoA Carboxylation.heteromeric Complex.Biotin Carboxylase	NbL07g10870	NbL17g15430
11.1.2 lipid metabolism.FA synthesis and FA elongation.Acetyl CoA Transacylase	NbL05g15260	NbL15g27330
11.1.3 lipid metabolism.FA synthesis and FA elongation.ketoacyl ACP synthase	NbL02g22880	NbL05g16470	NbL06g13370	NbL07g06330	NbL07g06350	NbL10g04640	NbL11g12810	NbL11g20710	NbL11g23440	NbL13g00310	NbL14g03380	NbL14g25360	NbL14g25370	NbL16g16960	NbL17g26620	NbL19g27000
11.1.4 lipid metabolism.FA synthesis and FA elongation.ACP oxoacyl reductase	NbL09g06520	NbL14g22600	NbL15g06390	NbL16g15170
11.1.5 lipid metabolism.FA synthesis and FA elongation.beta hydroxyacyl ACP dehydratase	NbL08g18590	NbL08g18600	NbL15g21710	NbL16g24890	NbL18g17130
11.1.6 lipid metabolism.FA synthesis and FA elongation.enoyl ACP reductase	NbL01g01780	NbL02g04780	NbL06g24360	NbL07g05290	NbL15g20460	NbL15g31000
11.1.7 lipid metabolism.FA synthesis and FA elongation.ACP thioesterase	NbL04g05660	NbL06g13460	NbL06g14150	NbL09g16920	NbL10g01310	NbL10g01320	NbL11g00780	NbL14g01790	NbL14g07600	NbL14g32090	NbL16g17080
11.1.8 lipid metabolism.FA synthesis and FA elongation.acyl coa ligase	NbL00g00710	NbL00g00740	NbL00g02200	NbL00g04340	NbL02g03460	NbL02g11890	NbL02g20660	NbL02g20670	NbL02g20680	NbL04g11950	NbL04g11960	NbL04g13270	NbL04g14410	NbL04g14420	NbL04g14470	NbL04g14830	NbL04g21530	NbL04g22670	NbL04g24120	NbL04g26290	NbL05g17200	NbL05g19210	NbL06g02870	NbL06g08490	NbL06g17130	NbL06g17140	NbL07g15190	NbL08g20860	NbL08g30780	NbL11g17780	NbL12g05670	NbL12g05680	NbL12g06030	NbL12g06040	NbL12g06050	NbL12g10480	NbL12g10490	NbL12g10540	NbL12g13940	NbL13g06960	NbL14g19880	NbL14g19890	NbL16g05720	NbL16g20870	NbL16g23090	NbL16g26850	NbL16g29960	NbL18g01030	NbL19g00160	NbL19g02410	NbL19g03170	NbL19g03180	NbL19g04700	NbL19g16160	NbL19g21850
11.1.9 lipid metabolism.FA synthesis and FA elongation.long chain fatty acid CoA ligase	NbL03g08990	NbL05g17750	NbL07g07850	NbL08g02700	NbL08g10190	NbL08g10200	NbL08g13340	NbL08g23760	NbL10g02690	NbL10g29190	NbL11g22080	NbL11g22090	NbL13g00380	NbL13g20650	NbL14g03050	NbL16g08730	NbL17g34640	NbL18g18280
11.1.10 lipid metabolism.FA synthesis and FA elongation.beta ketoacyl CoA synthase	NbL01g03650	NbL01g15140	NbL01g15150	NbL02g06620	NbL04g07320	NbL04g07330	NbL04g07340	NbL04g07350	NbL08g29640	NbL09g11410	NbL10g24130	NbL11g05490	NbL11g05730	NbL13g08800	NbL14g01630	NbL14g09820	NbL14g09830	NbL14g11950	NbL14g14780	NbL17g04620	NbL17g12030	NbL18g04120
11.1.11 lipid metabolism.FA synthesis and FA elongation.fatty acid elongase	NbL01g25530	NbL04g07320	NbL04g07330	NbL04g07340	NbL04g07350	NbL14g14780
11.1.12 lipid metabolism.FA synthesis and FA elongation.ACP protein	NbL03g01150	NbL04g14150	NbL05g27880	NbL06g05160	NbL07g00350	NbL08g20400	NbL09g22050	NbL10g05680	NbL10g10290	NbL12g13670	NbL12g20420	NbL13g07250	NbL13g18180	NbL16g00710
11.1.13 lipid metabolism.FA synthesis and FA elongation.acyl-CoA binding protein	NbL02g13410	NbL03g14420	NbL06g15260	NbL06g15270	NbL08g13560	NbL08g15270	NbL10g27500	NbL11g18620	NbL16g18940	NbL18g30510
11.1.15 lipid metabolism.FA synthesis and FA elongation.ACP desaturase	NbL03g09260	NbL05g27110	NbL06g25520	NbL06g28960	NbL09g00930	NbL17g02920	NbL17g02930
11.1.20 lipid metabolism.FA synthesis and FA elongation.MCD	NbL02g12220	NbL12g05440
11.1.30 lipid metabolism.FA synthesis and FA elongation.pyruvate kinase	NbL06g16700	NbL15g14610	NbL16g20210	NbL16g20220	NbL16g20230
11.1.31 lipid metabolism.FA synthesis and FA elongation.pyruvate DH	NbL01g18730	NbL04g10350	NbL04g10360	NbL07g06180	NbL08g14680	NbL10g14910	NbL14g19160	NbL14g21870	NbL14g25200	NbL15g15750	NbL18g13450
11.1.1001 lipid metabolism.FA synthesis and FA elongation	eicosanoate
11.1.1002 lipid metabolism.FA synthesis and FA elongation	nonanoate
11.1.1003 lipid metabolism.FA synthesis and FA elongation	tetradecanoic acid
11.2 lipid metabolism.FA desaturation	9,12-octadecadieneoic acid	NbL01g01800	NbL01g01810	NbL01g12600	NbL02g06680	NbL02g06690	NbL02g10080	NbL02g22310	NbL05g00540	NbL05g10000	NbL05g10010	NbL06g06620	NbL06g06630	NbL06g23230	NbL06g23240	NbL06g24310	NbL06g24320	NbL07g05220	NbL07g05230	NbL07g20870	NbL12g02260	NbL12g04650	NbL12g04670	NbL12g12860	NbL16g22950	NbL16g33900	NbL17g04060	NbL17g04070	NbL19g04780	NbL19g04790	NbL19g04800
11.2.1 lipid metabolism.FA desaturation.desaturase	NbL05g00540	NbL06g06620	NbL06g06630
11.2.2 lipid metabolism.FA desaturation.a hydroxylase	NbL02g06680	NbL02g06690	NbL02g22310	NbL12g04650	NbL12g04670	NbL12g12860
11.2.3 lipid metabolism.FA desaturation.omega 3 desaturase	NbL01g12600	NbL02g10080	NbL05g10000	NbL05g10010	NbL06g23230	NbL06g23240	NbL12g02260	NbL16g22950	NbL17g04060	NbL17g04070	NbL19g04780	NbL19g04790	NbL19g04800
11.2.4 lipid metabolism.FA desaturation.omega 6 desaturase	NbL01g01800	NbL01g01810	NbL06g24310	NbL06g24320	NbL07g05220	NbL07g05230	NbL07g20870	NbL16g33900
11.2.1001 lipid metabolism.FA desaturation	9,12-octadecadieneoic acid
11.3 lipid metabolism.Phospholipid synthesis	NbL00g00370	NbL00g02810	NbL00g03080	NbL00g03090	NbL01g02860	NbL01g06000	NbL01g18430	NbL02g02980	NbL02g05510	NbL02g20960	NbL02g22140	NbL02g22340	NbL02g30690	NbL03g02520	NbL03g03360	NbL03g11680	NbL03g11690	NbL04g16870	NbL04g18030	NbL04g22200	NbL04g23160	NbL05g02370	NbL05g08260	NbL05g10250	NbL05g15400	NbL05g22170	NbL05g25290	NbL06g04700	NbL06g07750	NbL06g07760	NbL06g25160	NbL07g13670	NbL07g17060	NbL08g02490	NbL08g06770	NbL08g09060	NbL08g09070	NbL08g09470	NbL08g13880	NbL08g18410	NbL08g27230	NbL08g27250	NbL08g27260	NbL08g27270	NbL08g27430	NbL08g29130	NbL09g02250	NbL09g09940	NbL10g07650	NbL10g08760	NbL10g10050	NbL10g14820	NbL10g23720	NbL10g27050	NbL11g00790	NbL11g05460	NbL11g19400	NbL12g11310	NbL12g12580	NbL12g12910	NbL12g20190	NbL12g23450	NbL13g15820	NbL13g16750	NbL13g20880	NbL13g24540	NbL14g05270	NbL14g10280	NbL14g15560	NbL14g15570	NbL15g01580	NbL15g01590	NbL15g14350	NbL15g16890	NbL15g27710	NbL16g25990	NbL16g26000	NbL16g27370	NbL16g31610	NbL16g35230	NbL17g02320	NbL17g06830	NbL17g23520	NbL17g24380	NbL17g26460	NbL18g03930	NbL18g20540	NbL18g28230	NbL18g30190	NbL19g03530	NbL19g05100	NbL19g10340	NbL19g18740	NbL19g22930
11.3.1 lipid metabolism.Phospholipid synthesis.1-acylglycerol-3-phosphate O-acyltransferase	NbL00g00370	NbL00g03080	NbL00g03090	NbL01g02860	NbL06g25160	NbL07g13670	NbL08g02490	NbL15g14350	NbL17g02320	NbL17g23520	NbL18g28230
11.3.2 lipid metabolism.Phospholipid synthesis.choline kinase	NbL02g22140	NbL03g11680	NbL03g11690	NbL10g07650	NbL12g12580	NbL13g24540	NbL15g16890
11.3.3 lipid metabolism.Phospholipid synthesis.phosphatidate cytidylyltransferase	NbL02g02980	NbL03g03360	NbL04g18030	NbL05g02370	NbL05g10250	NbL08g06770	NbL08g29130	NbL11g05460	NbL12g23450	NbL13g15820	NbL13g20880	NbL17g26460	NbL18g03930	NbL19g05100
11.3.4 lipid metabolism.Phospholipid synthesis.CDP-diacylglycerol-inositol 3-phosphatidyltransferase	NbL02g22340	NbL12g12910
11.3.5 lipid metabolism.Phospholipid synthesis.diacylglycerol kinase	NbL00g02810	NbL01g06000	NbL04g16870	NbL04g23160	NbL05g22170	NbL06g07750	NbL06g07760	NbL09g02250	NbL10g10050	NbL10g27050	NbL11g19400	NbL12g20190	NbL16g25990	NbL16g26000	NbL16g35230	NbL18g20540	NbL19g03530	NbL19g22930
11.3.6 lipid metabolism.Phospholipid synthesis.choline-phosphate cytidylyltransferase	NbL02g20960	NbL10g08760	NbL12g11310
11.3.7 lipid metabolism.Phospholipid synthesis.cyclopropane-fatty-acyl-phospholipid synthase	NbL05g25290	NbL08g27230	NbL08g27250	NbL08g27260	NbL08g27270	NbL08g27430	NbL14g15560	NbL14g15570
11.3.8 lipid metabolism.Phospholipid synthesis.phosphatidylserine decarboxylase	NbL08g18410	NbL09g09940
11.3.9 lipid metabolism.Phospholipid synthesis.choline monooxygenase	NbL07g17060	NbL16g31610
11.3.10 lipid metabolism.Phospholipid synthesis.(S)-coclaurine-N-methyltransferase	NbL02g05510	NbL17g06830
11.4 lipid metabolism.TAG synthesis	NbL00g00260	NbL00g00970	NbL01g22200	NbL03g05280	NbL06g10540	NbL06g11760	NbL06g18910	NbL07g22810	NbL10g02590	NbL10g06330	NbL10g17590	NbL11g24420	NbL13g05350	NbL13g13720	NbL14g02920	NbL16g14060	NbL16g15320	NbL16g28110	NbL17g05650	NbL17g16530
11.5 lipid metabolism.glyceral metabolism	1-monohexadecanoglycerol	1-monooctodecanoglycerol	NbL02g14960	NbL03g00420	NbL05g27530	NbL05g27540	NbL06g05970	NbL06g19490	NbL07g01320	NbL08g23340	NbL13g18840	NbL14g14710	NbL15g19660	NbL16g03320	NbL17g01560
11.5.1 lipid metabolism.glyceral metabolism.glycerol kinase	NbL06g05970	NbL07g01320
11.5.2 lipid metabolism.glyceral metabolism.Glycerol-3-phosphate dehydrogenase (NAD+)	NbL02g14960	NbL03g00420	NbL06g19490	NbL08g23340	NbL13g18840	NbL14g14710	NbL15g19660	NbL17g01560
11.5.3 lipid metabolism.glyceral metabolism.FAD-dependent glycerol-3-phosphate dehydrogenase	NbL05g27530	NbL05g27540	NbL16g03320
11.5.1001 lipid metabolism.glyceral metabolism	1-monohexadecanoglycerol
11.5.1002 lipid metabolism.glyceral metabolism	1-monooctodecanoglycerol
11.6 lipid metabolism.lipid transfer proteins etc	NbL01g02340	NbL01g02350	NbL01g07050	NbL01g21740	NbL02g06420	NbL02g06430	NbL02g30320	NbL03g09110	NbL05g04220	NbL05g04230	NbL05g09430	NbL06g14680	NbL06g14690	NbL07g05040	NbL08g21490	NbL08g21500	NbL08g21620	NbL08g27020	NbL09g17470	NbL10g10390	NbL10g21220	NbL10g21230	NbL10g27650	NbL10g27660	NbL10g30220	NbL11g12630	NbL12g02600	NbL12g04750	NbL12g20500	NbL13g06430	NbL13g07890	NbL13g07910	NbL13g10930	NbL13g10940	NbL13g10960	NbL13g10980	NbL13g10990	NbL13g21840	NbL14g08200	NbL14g22970	NbL15g00300	NbL15g00340	NbL15g00350	NbL15g05890	NbL15g07880	NbL17g21990	NbL17g22000	NbL17g22010	NbL17g35070	NbL19g11940	NbL19g11950	NbL19g11960	NbL19g11970	NbL19g11980
11.7 lipid metabolism.unassigned	NbL05g26730	NbL08g12400	NbL09g02090	NbL16g03580	NbL19g21610
11.8 lipid metabolism.'exotics'(steroids, squalene etc)	5-alpha-cholestane	NbL00g04800	NbL01g08850	NbL01g14620	NbL01g14630	NbL01g16390	NbL01g16550	NbL01g16560	NbL02g03160	NbL02g09470	NbL02g10400	NbL02g10990	NbL02g12480	NbL02g25820	NbL02g26380	NbL02g26930	NbL03g06260	NbL03g07300	NbL03g08250	NbL03g08700	NbL03g15960	NbL03g15970	NbL03g15980	NbL03g16640	NbL03g16650	NbL03g16720	NbL03g20390	NbL04g05160	NbL04g09050	NbL04g16590	NbL04g16870	NbL05g09940	NbL05g09950	NbL05g14100	NbL05g15860	NbL05g16660	NbL05g22560	NbL05g22870	NbL05g26730	NbL06g01380	NbL06g08190	NbL06g08450	NbL06g12650	NbL06g18920	NbL06g23990	NbL06g24720	NbL06g30660	NbL07g03730	NbL07g04820	NbL07g10500	NbL07g13950	NbL07g14900	NbL07g20390	NbL07g21630	NbL07g21640	NbL08g01550	NbL08g02420	NbL08g03590	NbL08g07150	NbL08g07160	NbL08g11040	NbL08g17730	NbL08g30240	NbL09g05270	NbL09g08610	NbL09g08780	NbL09g12790	NbL09g21020	NbL09g21030	NbL09g28740	NbL10g02180	NbL10g09780	NbL10g12230	NbL10g12240	NbL10g15500	NbL10g16090	NbL10g16100	NbL10g20150	NbL10g24540	NbL10g24550	NbL10g24560	NbL10g24570	NbL10g26960	NbL10g27540	NbL11g07270	NbL11g07400	NbL11g09150	NbL11g09160	NbL11g10760	NbL11g17690	NbL11g24100	NbL12g01490	NbL12g02580	NbL12g05230	NbL12g06900	NbL12g11850	NbL12g11860	NbL12g16470	NbL12g17710	NbL12g17720	NbL12g21010	NbL12g28130	NbL13g19450	NbL13g21070	NbL13g21760	NbL13g24900	NbL14g02410	NbL14g12420	NbL14g12430	NbL14g12470	NbL14g16900	NbL14g17820	NbL14g17830	NbL14g23280	NbL14g32600	NbL14g33240	NbL15g01240	NbL15g03950	NbL15g08710	NbL15g18780	NbL15g20370	NbL15g21290	NbL15g21310	NbL16g03180	NbL16g03580	NbL16g10880	NbL16g16180	NbL16g16190	NbL16g17800	NbL16g17810	NbL16g17820	NbL16g17830	NbL16g26760	NbL16g27450	NbL17g00110	NbL17g01970	NbL17g06320	NbL17g06330	NbL17g09590	NbL17g15240	NbL17g17690	NbL17g26070	NbL17g26080	NbL17g29120	NbL17g29930	NbL17g31560	NbL18g00810	NbL18g07110	NbL18g09060	NbL18g09070	NbL18g13190	NbL18g16410	NbL18g19050	NbL18g19490	NbL18g22870	NbL18g26670	NbL18g28100	NbL19g04140	NbL19g16400	NbL19g22250	NbL19g22260	NbL19g22930	cholesterol	cholesteryl oleate	digoxin	ergosterol	fucosterol	lanosterol	oleanolate	stigmastadienone	stigmastanol	stigmasterol	stigmasterol acetate	ursolate
11.8.1 lipid metabolism.'exotics' (steroids, squalene etc).sphingolipids	NbL01g14620	NbL01g14630	NbL01g16550	NbL01g16560	NbL02g25820	NbL02g26380	NbL03g06260	NbL03g16640	NbL03g16650	NbL04g09050	NbL04g16590	NbL04g16870	NbL05g09940	NbL05g09950	NbL05g22560	NbL05g26730	NbL06g08450	NbL06g12650	NbL06g24720	NbL07g03730	NbL07g04820	NbL07g10500	NbL07g14900	NbL07g21630	NbL07g21640	NbL08g03590	NbL08g11040	NbL08g17730	NbL08g30240	NbL09g08780	NbL09g21020	NbL09g21030	NbL10g02180	NbL10g15500	NbL10g16090	NbL10g16100	NbL10g20150	NbL10g24540	NbL10g24550	NbL10g24560	NbL10g24570	NbL10g27540	NbL11g07270	NbL11g09150	NbL11g09160	NbL12g16470	NbL13g24900	NbL14g02410	NbL14g12420	NbL14g12430	NbL14g12470	NbL14g17820	NbL14g17830	NbL14g23280	NbL15g03950	NbL15g21290	NbL15g21310	NbL16g03580	NbL16g16180	NbL16g16190	NbL16g26760	NbL16g27450	NbL17g00110	NbL17g06320	NbL17g06330	NbL17g15240	NbL18g00810	NbL18g09060	NbL18g09070	NbL18g16410	NbL18g19050	NbL18g19490	NbL19g04140	NbL19g16400	NbL19g22930
11.8.1.1 lipid metabolism.'exotics' (steroids, squalene etc).sphingolipids.ceramidase	NbL03g16640	NbL03g16650	NbL05g09940	NbL05g09950	NbL19g04140
11.8.1.2 lipid metabolism.'exotics' (steroids, squalene etc).sphingolipids.serine C-palmitoyltransferase	NbL06g12650	NbL16g16180	NbL16g16190
11.8.1.3 lipid metabolism.exotics (steroids, squalene etc).sphingolipids.ceramide glucosyltransferase	NbL10g02180	NbL14g02410
11.8.2 lipid metabolism.'exotics' (steroids, squalene etc).methylsterol monooxygenase	NbL02g10400	NbL08g07150	NbL08g07160	NbL09g08610	NbL10g26960	NbL12g02580	NbL17g26070	NbL17g26080	NbL17g31560	NbL18g26670
11.8.3 lipid metabolism.'exotics' (steroids, squalene etc).UDP-glucose:sterol glucosyltransferase	NbL02g03160	NbL02g09470	NbL03g08700	NbL04g05160	NbL12g01490	NbL12g21010	NbL13g21070	NbL14g32600
11.8.4 lipid metabolism.'exotics' (steroids, squalene etc).3-beta hydroxysteroid dehydrogenase/isomerase	NbL02g12480	NbL03g15960	NbL03g15970	NbL03g15980	NbL09g05270	NbL12g05230	NbL15g18780	NbL17g29120	NbL18g22870
11.8.6 lipid metabolism.'exotics' (steroids, squalene etc).cycloartenol synthase	NbL03g08250	NbL05g16660	NbL10g09780	NbL13g21760
11.8.7 lipid metabolism.'exotics' (steroids, squalene etc).trans-2-enoyl-CoA reductase (NADPH)	NbL10g12230	NbL10g12240	NbL12g17710	NbL12g17720
11.8.8 lipid metabolism.'exotics' (steroids, squalene etc).squalene synthase	NbL06g23990	NbL08g01550	NbL09g28740	NbL15g01240	NbL15g20370	NbL17g01970	NbL17g17690	NbL18g13190
11.8.10 lipid metabolism.'exotics' (steroids, squalene etc).phosphatidylcholinesterol O-acyltransferase	NbL00g04800	NbL05g15860	NbL06g01380	NbL06g30660	NbL07g13950	NbL07g20390	NbL09g12790	NbL11g24100	NbL12g11850	NbL12g11860	NbL14g33240	NbL16g03180	NbL16g10880	NbL17g09590	NbL18g28100
11.8.1001 lipid metabolism.'exotics' (steroids, squalene etc)	stigmasterol
11.8.1002 lipid metabolism.'exotics' (steroids, squalene etc)	stigmastanol
11.8.1003 lipid metabolism.'exotics' (steroids, squalene etc)	stigmasterol acetate
11.8.1004 lipid metabolism.'exotics' (steroids, squalene etc)	stigmastadienone
11.8.1005 lipid metabolism.'exotics' (steroids, squalene etc)	lanosterol
11.8.1006 lipid metabolism.'exotics' (steroids, squalene etc)	ergosterol
11.8.1007 lipid metabolism.'exotics' (steroids, squalene etc)	cholesteryl oleate
11.8.1008 lipid metabolism.'exotics' (steroids, squalene etc)	oleanolate
11.8.1009 lipid metabolism.'exotics' (steroids, squalene etc)	ursolate
11.8.1010 lipid metabolism.'exotics' (steroids, squalene etc)	cholesterol
11.8.1011 lipid metabolism.'exotics' (steroids, squalene etc)	fucosterol
11.8.1012 lipid metabolism.'exotics' (steroids, squalene etc)	5-alpha-cholestane
11.8.1013 lipid metabolism.'exotics' (steroids, squalene etc)	digoxin
11.9 lipid metabolism.lipid degradation	NbL00g02540	NbL00g04150	NbL00g05480	NbL01g10300	NbL01g17980	NbL01g20280	NbL01g24900	NbL01g25010	NbL02g00330	NbL02g00340	NbL02g01390	NbL02g04160	NbL02g04170	NbL02g07420	NbL02g07430	NbL02g11780	NbL02g11990	NbL02g12830	NbL02g15120	NbL02g15940	NbL02g19020	NbL02g20550	NbL02g22180	NbL02g24590	NbL02g24600	NbL02g24650	NbL02g24660	NbL02g25790	NbL02g29170	NbL02g32670	NbL02g33090	NbL03g02800	NbL03g02810	NbL03g05980	NbL03g05990	NbL03g16860	NbL03g20210	NbL03g20550	NbL03g24900	NbL04g01550	NbL04g01760	NbL04g01770	NbL04g01780	NbL04g01790	NbL04g01800	NbL04g04430	NbL04g06150	NbL04g06160	NbL04g06170	NbL04g07160	NbL04g07770	NbL04g11220	NbL04g15990	NbL04g16360	NbL04g16580	NbL04g20700	NbL04g20910	NbL04g21840	NbL04g22740	NbL04g24290	NbL04g24300	NbL05g00690	NbL05g01000	NbL05g01260	NbL05g02480	NbL05g14770	NbL05g18760	NbL05g18840	NbL05g19510	NbL05g19790	NbL06g00540	NbL06g00850	NbL06g01170	NbL06g01870	NbL06g01880	NbL06g03490	NbL06g03760	NbL06g03770	NbL06g06720	NbL06g15910	NbL06g20400	NbL06g21450	NbL06g26760	NbL06g28730	NbL06g28740	NbL06g29530	NbL06g29540	NbL06g29630	NbL07g02610	NbL07g09780	NbL07g10840	NbL07g10850	NbL07g14510	NbL07g14620	NbL07g14840	NbL07g14850	NbL07g15430	NbL07g18230	NbL07g18280	NbL07g20820	NbL07g20830	NbL07g20840	NbL08g02510	NbL08g03070	NbL08g03400	NbL08g03410	NbL08g03420	NbL08g03430	NbL08g03440	NbL08g03540	NbL08g07930	NbL08g08750	NbL08g10140	NbL08g10150	NbL08g13300	NbL08g14190	NbL08g17420	NbL08g17750	NbL08g19370	NbL08g19470	NbL08g19480	NbL08g19620	NbL08g24590	NbL08g24600	NbL08g27080	NbL08g27990	NbL08g28760	NbL08g29110	NbL08g31970	NbL09g01510	NbL09g01620	NbL09g01630	NbL09g08330	NbL09g15410	NbL09g21040	NbL09g21060	NbL09g21770	NbL09g26010	NbL09g29070	NbL10g01900	NbL10g03340	NbL10g07520	NbL10g07980	NbL10g07990	NbL10g09850	NbL10g16450	NbL10g17580	NbL10g17750	NbL10g17760	NbL10g17950	NbL10g17960	NbL10g21050	NbL10g21920	NbL10g21930	NbL10g25030	NbL10g26430	NbL10g26690	NbL10g26700	NbL10g29370	NbL10g29380	NbL11g01280	NbL11g01300	NbL11g01490	NbL11g02170	NbL11g02180	NbL11g04280	NbL11g04290	NbL11g06400	NbL11g06460	NbL11g15840	NbL11g18830	NbL11g25000	NbL12g06000	NbL12g06190	NbL12g07020	NbL12g10120	NbL12g10370	NbL12g12620	NbL12g12630	NbL12g19920	NbL12g21820	NbL12g26290	NbL13g03080	NbL13g05310	NbL13g07950	NbL13g08100	NbL13g09250	NbL13g11430	NbL13g11910	NbL13g16210	NbL13g26490	NbL13g27280	NbL14g01730	NbL14g02130	NbL14g05050	NbL14g06020	NbL14g12910	NbL14g16190	NbL14g19710	NbL14g20090	NbL14g20100	NbL14g23470	NbL14g28800	NbL14g29040	NbL14g29050	NbL14g31710	NbL14g33280	NbL14g33290	NbL14g33960	NbL14g34180	NbL15g02010	NbL15g03330	NbL15g03340	NbL15g12390	NbL15g12510	NbL15g12520	NbL15g13100	NbL15g13350	NbL15g14060	NbL15g16620	NbL15g17000	NbL15g17720	NbL15g17730	NbL15g18570	NbL15g19580	NbL15g21510	NbL15g22420	NbL15g23300	NbL15g28430	NbL15g30710	NbL16g00990	NbL16g10190	NbL16g11120	NbL16g11420	NbL16g15500	NbL16g17220	NbL16g19500	NbL16g24760	NbL16g26430	NbL16g28070	NbL16g28130	NbL16g33810	NbL16g33820	NbL16g33830	NbL16g33840	NbL17g03020	NbL17g04830	NbL17g07680	NbL17g07750	NbL17g09080	NbL17g12800	NbL17g14530	NbL17g15420	NbL17g19950	NbL17g22380	NbL17g24640	NbL17g25300	NbL17g25310	NbL17g30080	NbL17g31860	NbL17g31870	NbL17g32090	NbL17g34510	NbL17g34520	NbL18g01940	NbL18g01950	NbL18g04550	NbL18g05560	NbL18g05570	NbL18g08100	NbL18g08110	NbL18g11300	NbL18g12480	NbL18g12490	NbL18g16100	NbL18g16330	NbL18g18130	NbL18g18680	NbL18g18910	NbL18g18930	NbL18g18940	NbL18g19030	NbL18g19040	NbL18g21220	NbL18g21230	NbL18g26360	NbL18g26370	NbL18g28250	NbL18g29740	NbL18g30640	NbL19g02520	NbL19g02530	NbL19g04410	NbL19g13080	NbL19g13090	NbL19g14240	NbL19g14840	NbL19g15040	NbL19g17140	NbL19g21350	NbL19g21530	NbL19g21540	NbL19g24070	NbL19g24080	NbL19g24770	NbL19g24780	NbL19g25000	NbL19g25010	NbL19g25100	NbL19g28290
11.9.1 lipid metabolism.lipid degradation.palmitoyl[protein] hydrolase	NbL08g19620	NbL10g17750	NbL10g17760	NbL13g07950	NbL15g12510	NbL15g12520	NbL17g03020
11.9.2 lipid metabolism.lipid degradation.lipases	NbL00g02540	NbL00g04150	NbL01g25010	NbL02g07420	NbL02g07430	NbL02g12830	NbL02g15120	NbL02g19020	NbL02g24590	NbL02g24600	NbL02g24650	NbL02g24660	NbL02g32670	NbL03g02800	NbL03g02810	NbL03g05980	NbL03g20550	NbL04g06150	NbL04g06160	NbL04g06170	NbL04g07160	NbL04g15990	NbL04g16360	NbL04g20700	NbL04g22740	NbL05g01000	NbL05g14770	NbL05g18840	NbL06g00540	NbL06g01170	NbL06g03490	NbL06g03760	NbL06g03770	NbL06g20400	NbL07g14840	NbL07g14850	NbL08g03070	NbL08g03540	NbL08g10140	NbL08g10150	NbL08g13300	NbL08g19470	NbL08g19480	NbL08g24590	NbL08g24600	NbL08g27990	NbL08g29110	NbL08g31970	NbL09g21770	NbL10g03340	NbL10g07980	NbL10g07990	NbL10g16450	NbL10g29370	NbL10g29380	NbL11g06400	NbL11g06460	NbL11g18830	NbL12g07020	NbL12g26290	NbL13g05310	NbL13g08100	NbL13g09250	NbL13g16210	NbL13g26490	NbL13g27280	NbL14g16190	NbL14g20090	NbL14g20100	NbL14g31710	NbL14g33960	NbL14g34180	NbL15g13100	NbL15g13350	NbL15g14060	NbL15g16620	NbL15g19580	NbL15g21510	NbL15g28430	NbL15g30710	NbL16g11120	NbL16g17220	NbL16g26430	NbL17g12800	NbL17g34510	NbL17g34520	NbL18g01940	NbL18g01950	NbL18g04550	NbL18g08100	NbL18g08110	NbL18g11300	NbL18g18680	NbL18g19030	NbL18g19040	NbL18g30640	NbL19g14240	NbL19g15040	NbL19g21350	NbL19g24770	NbL19g24780	NbL19g25000	NbL19g25010	NbL19g25100
11.9.2.1 lipid metabolism.lipid degradation.lipases.triacylglycerol lipase	NbL00g04150	NbL01g25010	NbL02g07420	NbL02g07430	NbL02g15120	NbL02g24590	NbL02g24600	NbL02g24650	NbL02g32670	NbL03g20550	NbL04g06150	NbL04g06160	NbL04g06170	NbL04g07160	NbL04g20700	NbL04g22740	NbL06g00540	NbL06g01170	NbL06g03760	NbL06g03770	NbL06g20400	NbL08g10140	NbL08g10150	NbL08g24590	NbL08g24600	NbL08g27990	NbL08g29110	NbL08g31970	NbL10g29370	NbL10g29380	NbL11g06400	NbL11g06460	NbL11g18830	NbL12g26290	NbL13g05310	NbL13g26490	NbL14g16190	NbL14g20090	NbL14g20100	NbL14g31710	NbL14g33960	NbL14g34180	NbL15g13100	NbL15g14060	NbL15g19580	NbL16g11120	NbL16g26430	NbL17g12800	NbL17g34510	NbL17g34520	NbL18g01940	NbL18g01950	NbL18g04550	NbL18g08100	NbL18g08110	NbL19g15040	NbL19g21350	NbL19g24770	NbL19g24780	NbL19g25010	NbL19g25100
11.9.2.2 lipid metabolism.lipid degradation.lipases.acylglycerol lipase	NbL02g12830	NbL02g19020	NbL03g02800	NbL03g02810	NbL12g07020	NbL13g16210
11.9.3 lipid metabolism.lipid degradation.lysophospholipases	NbL00g05480	NbL01g17980	NbL01g20280	NbL01g24900	NbL02g00330	NbL02g00340	NbL02g04160	NbL02g04170	NbL02g11780	NbL02g11990	NbL02g15940	NbL02g20550	NbL02g22180	NbL02g29170	NbL02g33090	NbL03g05990	NbL03g16860	NbL03g20210	NbL03g24900	NbL04g01550	NbL04g01760	NbL04g01770	NbL04g01780	NbL04g01790	NbL04g01800	NbL04g20910	NbL04g21840	NbL05g00690	NbL05g01260	NbL05g02480	NbL05g19510	NbL05g19790	NbL06g00850	NbL06g01870	NbL06g01880	NbL06g06720	NbL06g15910	NbL06g21450	NbL06g29530	NbL06g29540	NbL06g29630	NbL07g02610	NbL07g09780	NbL07g10840	NbL07g10850	NbL07g15430	NbL07g18230	NbL07g18280	NbL07g20820	NbL07g20830	NbL07g20840	NbL08g02510	NbL08g03400	NbL08g03410	NbL08g03420	NbL08g03430	NbL08g03440	NbL08g07930	NbL08g14190	NbL08g17420	NbL08g28760	NbL09g01510	NbL09g01620	NbL09g01630	NbL09g15410	NbL09g29070	NbL10g21050	NbL10g25030	NbL10g26430	NbL11g01280	NbL11g01300	NbL11g01490	NbL11g02170	NbL11g02180	NbL11g04280	NbL11g04290	NbL11g15840	NbL11g25000	NbL12g06000	NbL12g06190	NbL12g10120	NbL12g10370	NbL12g12620	NbL12g12630	NbL14g01730	NbL14g06020	NbL14g12910	NbL14g28800	NbL14g29040	NbL14g29050	NbL15g17720	NbL15g17730	NbL15g18570	NbL15g23300	NbL16g00990	NbL16g10190	NbL16g11420	NbL16g15500	NbL16g19500	NbL16g28070	NbL16g33810	NbL16g33820	NbL16g33830	NbL16g33840	NbL17g04830	NbL17g07680	NbL17g07750	NbL17g14530	NbL17g15420	NbL17g22380	NbL17g25300	NbL17g25310	NbL17g30080	NbL17g32090	NbL18g12480	NbL18g12490	NbL18g16100	NbL18g18910	NbL18g18930	NbL18g18940	NbL18g21220	NbL18g21230	NbL18g28250	NbL18g29740	NbL19g04410	NbL19g14840	NbL19g17140	NbL19g21530	NbL19g21540	NbL19g28290
11.9.3.1 lipid metabolism.lipid degradation.lysophospholipases.phospholipase D	NbL02g04160	NbL02g04170	NbL02g11780	NbL03g16860	NbL05g00690	NbL05g01260	NbL06g01870	NbL06g01880	NbL06g06720	NbL06g29530	NbL06g29540	NbL07g18280	NbL08g07930	NbL08g14190	NbL08g17420	NbL08g28760	NbL09g01620	NbL09g01630	NbL10g25030	NbL10g26430	NbL11g04280	NbL11g04290	NbL12g06190	NbL12g10120	NbL14g12910	NbL16g10190	NbL17g07750	NbL17g25300	NbL17g25310	NbL17g30080	NbL17g32090	NbL18g16100	NbL18g29740
11.9.3.2 lipid metabolism.lipid degradation.lysophospholipases.carboxylesterase	NbL01g24900	NbL02g00330	NbL02g00340	NbL02g22180	NbL03g20210	NbL04g21840	NbL06g29630	NbL07g18230	NbL08g03400	NbL08g03410	NbL08g03420	NbL08g03430	NbL08g03440	NbL09g01510	NbL10g21050	NbL11g02170	NbL11g02180	NbL11g15840	NbL12g12620	NbL12g12630	NbL14g01730	NbL15g17720	NbL15g17730	NbL16g00990	NbL17g04830	NbL17g07680	NbL18g18910	NbL18g18930	NbL18g18940	NbL19g04410
11.9.3.3 lipid metabolism.lipid degradation.lysophospholipases.glycerophosphodiester phosphodiesterase	NbL01g17980	NbL02g15940	NbL02g33090	NbL03g05990	NbL04g01760	NbL04g01770	NbL04g01780	NbL04g01790	NbL04g01800	NbL05g02480	NbL06g15910	NbL06g21450	NbL07g02610	NbL07g09780	NbL07g20820	NbL07g20830	NbL07g20840	NbL09g15410	NbL11g01280	NbL11g01300	NbL14g06020	NbL14g29040	NbL14g29050	NbL15g18570	NbL15g23300	NbL16g19500	NbL16g28070	NbL16g33810	NbL16g33820	NbL16g33830	NbL16g33840	NbL17g14530	NbL18g21220	NbL18g21230	NbL19g14840	NbL19g21530	NbL19g21540	NbL19g28290
11.9.3.4 lipid metabolism.lipid degradation.lysophospholipases.phospholipase A2	NbL03g24900	NbL05g19790	NbL11g25000
11.9.3.5 lipid metabolism.lipid degradation.lysophospholipases.phosphoinositide phospholipase C	NbL02g11990	NbL02g20550	NbL02g29170	NbL12g06000	NbL12g10370	NbL16g15500	NbL17g22380	NbL19g17140
11.9.4 lipid metabolism.lipid degradation.beta-oxidation	NbL01g10300	NbL02g00330	NbL02g00340	NbL02g01390	NbL02g25790	NbL04g07770	NbL04g11220	NbL04g16580	NbL04g24290	NbL04g24300	NbL05g18760	NbL06g26760	NbL06g28730	NbL06g28740	NbL07g14510	NbL07g14620	NbL08g03400	NbL08g03410	NbL08g03420	NbL08g03430	NbL08g03440	NbL08g08750	NbL08g17750	NbL08g19370	NbL09g08330	NbL09g21040	NbL09g21060	NbL09g26010	NbL10g01900	NbL10g07520	NbL10g09850	NbL10g17580	NbL10g17950	NbL10g17960	NbL10g21920	NbL10g21930	NbL10g26690	NbL10g26700	NbL12g19920	NbL12g21820	NbL13g03080	NbL13g11430	NbL13g11910	NbL14g02130	NbL14g05050	NbL14g19710	NbL14g23470	NbL15g02010	NbL15g03330	NbL15g03340	NbL15g12390	NbL15g17000	NbL15g17720	NbL15g17730	NbL15g22420	NbL16g24760	NbL16g28130	NbL17g09080	NbL17g19950	NbL17g24640	NbL17g31860	NbL17g31870	NbL18g05560	NbL18g05570	NbL18g16330	NbL18g18130	NbL18g18910	NbL18g18930	NbL18g18940	NbL18g26360	NbL18g26370	NbL19g02520	NbL19g02530	NbL19g13080	NbL19g13090	NbL19g24070	NbL19g24080
11.9.4.2 lipid metabolism.lipid degradation.beta-oxidation.acyl CoA DH	NbL01g10300	NbL02g01390	NbL04g07770	NbL09g21060	NbL10g17950	NbL10g17960	NbL12g21820	NbL13g11430	NbL13g11910	NbL15g03330	NbL15g03340	NbL15g12390	NbL18g05560	NbL18g05570
11.9.4.3 lipid metabolism.lipid degradation.beta-oxidation.enoyl CoA hydratase	NbL05g18760	NbL06g26760	NbL06g28730	NbL06g28740	NbL07g14510	NbL08g19370	NbL10g07520	NbL10g17580	NbL10g26690	NbL10g26700	NbL13g03080	NbL15g02010	NbL15g17000	NbL15g22420	NbL16g24760	NbL16g28130	NbL17g31860	NbL17g31870	NbL18g18130
11.9.4.4 lipid metabolism.lipid degradation.beta-oxidation.hydroxybutyryl CoA DH	NbL04g11220	NbL14g19710
11.9.4.5 lipid metabolism.lipid degradation.beta-oxidation.acyl-CoA thioesterase	NbL02g00330	NbL02g00340	NbL02g25790	NbL04g16580	NbL08g03400	NbL08g03410	NbL08g03420	NbL08g03430	NbL08g03440	NbL08g08750	NbL09g08330	NbL09g21040	NbL10g09850	NbL12g19920	NbL15g17720	NbL15g17730	NbL17g24640	NbL18g18910	NbL18g18930	NbL18g18940	NbL18g26360	NbL18g26370	NbL19g24070	NbL19g24080
11.9.4.9 lipid metabolism.lipid degradation.beta-oxidation.multifunctional	NbL04g24290	NbL04g24300	NbL07g14620	NbL10g01900	NbL10g21920	NbL10g21930	NbL14g02130	NbL17g19950	NbL19g02520	NbL19g02530
11.9.4.13 lipid metabolism.lipid degradation.beta-oxidation.acyl CoA reductase	NbL08g17750	NbL09g26010	NbL14g05050	NbL17g09080	NbL18g16330	NbL19g13080	NbL19g13090
11.9.4.14 lipid metabolism.lipid degradation.beta-oxidation.enoyl isomerase	NbL14g23470
11.10 lipid metabolism.glycolipid synthesis	2-o-glycerol-beta-d-galactose	NbL02g05110	NbL05g08200	NbL07g19520	NbL08g08270	NbL09g25130	NbL09g25140	NbL10g00800	NbL10g19450	NbL10g19460	NbL10g24950	NbL13g04290	NbL14g00890	NbL14g12870	NbL14g27160	NbL14g27170	NbL15g01330	NbL15g05650	NbL15g05660	NbL16g32290	NbL17g06390	NbL17g25080	NbL19g06130	NbL19g06140	NbL19g10270	digalactosylglycerol
11.10.1 lipid metabolism.glycolipid synthesis.MGDG synthase	NbL02g05110	NbL07g19520	NbL10g00800	NbL13g04290	NbL14g00890	NbL16g32290
11.10.2 lipid metabolism.glycolipid synthesis.DGDG synthase	NbL08g08270	NbL09g25130	NbL09g25140	NbL10g24950	NbL14g12870	NbL15g05650	NbL15g05660	NbL17g25080	NbL19g06130	NbL19g06140
11.10.3 lipid metabolism.glycolipid synthesis.UDP-sulfoquinovose synthase	NbL10g19450	NbL10g19460	NbL17g06390
11.10.4 lipid metabolism.glycolipid synthesis.sulfolipid synthase	NbL05g08200	NbL14g27160	NbL14g27170	NbL15g01330	NbL19g10270
11.10.1001 lipid metabolism.galactolipid synthesis	2-o-glycerol-beta-d-galactose
11.10.1002 lipid metabolism.galactolipid synthesis	digalactosylglycerol
11.1001 lipid metabolism	acetyloleanolic acid
11.1002 lipid metabolism	fa 16:0
11.1003 lipid metabolism	fa 18:0
11.1004 lipid metabolism	oleic acid
11.1005 lipid metabolism	oleyl alcohol
11.1006 lipid metabolism	oleyl oleate
11.1007 lipid metabolism	palmitic acid
11.1008 lipid metabolism	pentadecanoic acid
11.1009 lipid metabolism	stearic acid
11.1010 lipid metabolism	tridecanoic acid
11.1011 lipid metabolism	undecanoic acid
11.1012 lipid metabolism	heptanoic acid
11.1013 lipid metabolism	choline
11.1014 lipid metabolism	dioleoylglycerol
11.1015 lipid metabolism	diphosphatidylglycerol
11.1016 lipid metabolism	ethanolamine
11.1017 lipid metabolism	glycerol
11.1018 lipid metabolism	glycerol-2-p
11.1019 lipid metabolism	phosphatidylcholine
11.1020 lipid metabolism	phosphatidylethanolamine glycine
11.1021 lipid metabolism	phosphatidylserine
11.1022 lipid metabolism	trilinolein
11.1023 lipid metabolism	triolein
11.1024 lipid metabolism	linoleic acid
11.1025 lipid metabolism	acetyl-coa
11.1026 lipid metabolism	coa-sh
11.1027 lipid metabolism	coa-s-s-coa
11.1028 lipid metabolism	glycerol-3-p
11.1029 lipid metabolism	linolenic acid
11.1030 lipid metabolism	3(e)-hexenal
11.1031 lipid metabolism	3(z)-hexenal
11.1032 lipid metabolism	hexanal
11.1033 lipid metabolism	hexanoic acid
11.1034 lipid metabolism	pentanoic acid
11.1035 lipid metabolism	hexanol
11.1036 lipid metabolism	2(e)-hexenal
11.1037 lipid metabolism	3(z)-hexen-1-ol
11.1038 lipid metabolism	3(e)-hexenol
11.1039 lipid metabolism	2-ethylhexanoic acid
11.1040 lipid metabolism	13-hydroperoxylinolenic acid
11.1041 lipid metabolism	13(s)-hydroperoxy-9-(z),11(e)-octadecadienoic acid
12 N-metabolism	NbL01g19470	NbL03g01820	NbL03g10570	NbL03g10680	NbL03g10690	NbL04g08660	NbL04g13510	NbL05g03970	NbL05g18980	NbL05g24640	NbL06g15850	NbL06g17790	NbL07g04420	NbL07g14010	NbL07g15040	NbL08g03530	NbL08g06830	NbL08g06980	NbL08g22630	NbL08g24420	NbL09g23970	NbL09g28330	NbL09g28340	NbL10g06270	NbL10g12840	NbL11g16530	NbL12g03370	NbL12g16920	NbL12g25310	NbL13g10070	NbL13g23670	NbL13g23680	NbL13g23690	NbL14g04850	NbL14g14600	NbL14g17600	NbL14g17610	NbL14g20510	NbL14g21450	NbL14g23620	NbL14g23630	NbL14g23640	NbL15g00710	NbL15g04270	NbL15g07740	NbL15g15490	NbL15g20780	NbL16g01780	NbL16g19470	NbL16g23270	NbL17g26270	NbL18g19010	ammonium	glutamate	glutamine
12.1 N-metabolism.nitrate metabolism	NbL03g10570	NbL03g10680	NbL03g10690	NbL08g03530	NbL09g28330	NbL09g28340	NbL13g23670	NbL13g23680	NbL13g23690	NbL15g00710	NbL18g19010
12.1.1 N-metabolism.nitrate metabolism.NR	NbL03g10570	NbL03g10680	NbL03g10690	NbL13g23670	NbL13g23680	NbL13g23690
12.1.2 N-metabolism.nitrate metabolism.nitrite reductase	NbL08g03530	NbL09g28330	NbL09g28340	NbL15g00710	NbL18g19010
12.2 N-metabolism.ammonia metabolism	NbL01g19470	NbL03g01820	NbL04g13510	NbL05g18980	NbL05g24640	NbL06g15850	NbL07g14010	NbL07g15040	NbL08g06830	NbL09g23970	NbL10g12840	NbL12g03370	NbL12g16920	NbL14g20510	NbL14g23620	NbL14g23630	NbL14g23640	NbL15g04270	NbL16g01780	NbL16g19470	ammonium	glutamate	glutamine
12.2.1 N-metabolism.ammonia metabolism.glutamate synthase	NbL06g15850	NbL08g06830	NbL14g23620	NbL14g23630	NbL14g23640	NbL15g04270	NbL16g19470
12.2.1.1 N-metabolism.ammonia metabolism.glutamate synthase.ferredoxin dependent	NbL14g23620	NbL14g23630	NbL14g23640	NbL15g04270
12.2.1.2 N-metabolism.ammonia metabolism.glutamate synthase.NADH dependent	NbL06g15850	NbL08g06830	NbL16g19470
12.2.2 N-metabolism.ammonia metabolism.glutamine synthetase	NbL01g19470	NbL03g01820	NbL04g13510	NbL05g24640	NbL07g14010	NbL09g23970	NbL10g12840	NbL12g03370	NbL12g16920	NbL14g20510	NbL16g01780
12.2.99 N-metabolism.ammonia metabolism.unspecified	NbL05g18980	NbL07g15040
12.2.1001 N-metabolism.ammonia metabolism	ammonium
12.2.1002 N-metabolism.ammonia metabolism	glutamate
12.2.1003 N-metabolism.ammonia metabolism	glutamine
12.3 N-metabolism.N-degradation	NbL07g04420	NbL08g24420	NbL10g06270	NbL11g16530	NbL14g14600	NbL14g21450	NbL15g15490	NbL15g20780	NbL16g23270
12.3.1 N-metabolism.N-degradation.glutamate dehydrogenase	NbL07g04420	NbL08g24420	NbL10g06270	NbL11g16530	NbL14g14600	NbL14g21450	NbL15g15490	NbL15g20780	NbL16g23270
12.4 N-metabolism.misc	NbL04g08660	NbL05g03970	NbL06g17790	NbL08g06980	NbL08g22630	NbL12g25310	NbL13g10070	NbL14g04850	NbL14g17600	NbL14g17610	NbL15g07740	NbL17g26270
13 amino acid metabolism	2-aminoadipic acid	NbL00g03330	NbL00g04200	NbL01g00730	NbL01g04300	NbL01g06820	NbL01g08350	NbL01g08870	NbL01g09160	NbL01g09170	NbL01g09500	NbL01g10400	NbL01g11880	NbL01g11890	NbL01g11900	NbL01g12610	NbL01g14730	NbL01g15880	NbL01g16000	NbL01g16370	NbL01g19380	NbL01g19590	NbL01g19600	NbL01g19730	NbL01g20830	NbL01g21600	NbL01g22110	NbL01g23630	NbL01g24600	NbL01g24610	NbL01g25400	NbL02g00420	NbL02g01630	NbL02g01820	NbL02g02030	NbL02g02040	NbL02g02050	NbL02g02060	NbL02g02080	NbL02g02090	NbL02g02470	NbL02g03940	NbL02g05040	NbL02g05560	NbL02g06640	NbL02g07150	NbL02g08460	NbL02g08630	NbL02g08640	NbL02g09980	NbL02g16710	NbL02g19610	NbL02g20600	NbL02g20610	NbL02g20630	NbL02g20640	NbL02g21310	NbL02g23720	NbL02g27800	NbL02g27900	NbL02g27910	NbL02g28750	NbL02g28760	NbL02g28770	NbL02g28780	NbL02g29240	NbL02g29810	NbL02g29990	NbL02g32940	NbL03g00150	NbL03g01380	NbL03g02750	NbL03g03060	NbL03g03780	NbL03g07400	NbL03g08420	NbL03g08430	NbL03g09570	NbL03g13020	NbL03g13030	NbL03g13960	NbL03g13970	NbL03g15200	NbL03g16830	NbL03g17640	NbL03g18540	NbL03g23920	NbL03g24440	NbL03g24500	NbL04g01080	NbL04g01090	NbL04g01100	NbL04g02890	NbL04g05200	NbL04g07660	NbL04g07910	NbL04g08410	NbL04g09670	NbL04g10130	NbL04g10390	NbL04g11220	NbL04g12020	NbL04g12250	NbL04g12430	NbL04g12480	NbL04g14160	NbL04g18280	NbL04g18290	NbL04g18300	NbL04g20470	NbL04g24900	NbL04g24910	NbL04g25770	NbL04g25780	NbL04g25790	NbL05g00250	NbL05g00840	NbL05g01580	NbL05g02250	NbL05g02420	NbL05g02820	NbL05g02950	NbL05g03980	NbL05g04540	NbL05g04550	NbL05g06200	NbL05g06350	NbL05g10110	NbL05g14820	NbL05g16980	NbL05g17800	NbL05g18760	NbL05g19310	NbL05g26300	NbL05g26310	NbL05g26320	NbL05g26710	NbL05g27550	NbL05g27580	NbL05g27850	NbL06g00440	NbL06g00450	NbL06g00740	NbL06g01430	NbL06g01640	NbL06g02210	NbL06g02990	NbL06g08200	NbL06g10700	NbL06g10970	NbL06g11210	NbL06g12540	NbL06g12620	NbL06g12630	NbL06g17670	NbL06g18730	NbL06g18740	NbL06g20450	NbL06g20460	NbL06g22080	NbL06g22280	NbL06g22460	NbL06g22470	NbL06g23770	NbL06g23780	NbL06g24060	NbL06g24070	NbL06g26260	NbL06g26760	NbL06g28730	NbL06g28740	NbL06g28840	NbL06g30620	NbL06g30890	NbL06g31320	NbL07g02210	NbL07g02220	NbL07g06120	NbL07g09110	NbL07g09860	NbL07g09970	NbL07g11030	NbL07g11310	NbL07g11320	NbL07g11700	NbL07g11720	NbL07g11730	NbL07g13030	NbL07g14200	NbL07g14510	NbL07g14520	NbL07g14600	NbL07g19450	NbL07g19460	NbL07g20160	NbL07g21330	NbL07g22090	NbL08g01110	NbL08g03040	NbL08g03830	NbL08g03840	NbL08g04450	NbL08g05280	NbL08g05290	NbL08g05460	NbL08g06210	NbL08g06470	NbL08g06490	NbL08g06990	NbL08g07020	NbL08g08410	NbL08g09160	NbL08g12280	NbL08g12620	NbL08g12760	NbL08g15580	NbL08g16400	NbL08g16830	NbL08g16840	NbL08g17290	NbL08g19010	NbL08g19370	NbL08g20780	NbL08g20790	NbL08g21960	NbL08g22950	NbL08g23090	NbL08g23160	NbL08g28500	NbL08g28510	NbL08g30600	NbL08g30610	NbL09g00570	NbL09g01290	NbL09g02610	NbL09g03880	NbL09g04370	NbL09g04380	NbL09g04390	NbL09g04400	NbL09g04920	NbL09g06250	NbL09g07740	NbL09g07750	NbL09g07950	NbL09g08500	NbL09g09060	NbL09g09070	NbL09g09080	NbL09g09150	NbL09g12580	NbL09g12820	NbL09g15270	NbL09g18250	NbL09g19180	NbL09g21160	NbL09g21220	NbL09g21230	NbL09g22070	NbL09g22080	NbL09g22650	NbL09g23450	NbL09g23700	NbL09g23790	NbL09g23800	NbL09g23990	NbL09g24000	NbL09g24630	NbL09g24640	NbL09g25220	NbL09g27270	NbL09g28010	NbL09g29490	NbL10g00470	NbL10g02460	NbL10g03050	NbL10g03240	NbL10g04490	NbL10g04520	NbL10g04990	NbL10g05110	NbL10g05140	NbL10g05380	NbL10g07520	NbL10g09810	NbL10g10370	NbL10g14870	NbL10g14880	NbL10g14890	NbL10g15080	NbL10g15580	NbL10g17580	NbL10g19390	NbL10g23690	NbL10g24740	NbL10g26690	NbL10g26700	NbL10g26890	NbL10g30060	NbL11g01980	NbL11g01990	NbL11g03170	NbL11g03180	NbL11g06580	NbL11g07410	NbL11g07730	NbL11g11700	NbL11g12330	NbL11g13030	NbL11g15500	NbL11g16710	NbL11g17800	NbL11g17810	NbL11g17830	NbL11g22010	NbL11g22870	NbL12g02230	NbL12g02310	NbL12g04200	NbL12g04210	NbL12g05180	NbL12g09640	NbL12g10430	NbL12g10450	NbL12g11590	NbL12g13380	NbL12g13480	NbL12g13500	NbL12g15240	NbL12g15400	NbL12g15410	NbL12g17030	NbL12g20100	NbL12g20480	NbL12g21490	NbL12g21500	NbL12g21970	NbL12g22260	NbL12g22270	NbL12g23700	NbL12g23720	NbL12g24010	NbL12g25520	NbL13g00870	NbL13g00880	NbL13g00930	NbL13g01400	NbL13g02950	NbL13g03080	NbL13g03350	NbL13g05120	NbL13g08400	NbL13g09400	NbL13g09410	NbL13g10460	NbL13g11080	NbL13g12430	NbL13g12860	NbL13g15120	NbL13g15950	NbL13g15960	NbL13g16240	NbL13g17900	NbL13g19550	NbL13g21600	NbL13g21610	NbL13g22360	NbL13g23270	NbL13g26320	NbL14g00500	NbL14g02790	NbL14g03530	NbL14g03540	NbL14g08640	NbL14g09620	NbL14g12700	NbL14g15120	NbL14g15140	NbL14g18310	NbL14g18320	NbL14g18790	NbL14g19710	NbL14g21730	NbL14g22710	NbL14g23390	NbL14g23930	NbL14g24140	NbL14g24150	NbL14g24820	NbL14g24950	NbL14g25100	NbL14g25640	NbL14g25910	NbL14g26280	NbL14g26290	NbL14g26990	NbL14g27000	NbL14g28300	NbL14g28310	NbL14g28320	NbL14g28360	NbL14g28370	NbL14g29890	NbL14g30610	NbL14g30620	NbL14g30630	NbL15g00330	NbL15g00370	NbL15g02010	NbL15g02140	NbL15g04370	NbL15g04560	NbL15g04770	NbL15g04810	NbL15g05170	NbL15g05180	NbL15g05790	NbL15g06240	NbL15g06250	NbL15g06850	NbL15g07730	NbL15g08180	NbL15g08190	NbL15g08350	NbL15g08360	NbL15g13740	NbL15g13750	NbL15g13760	NbL15g13950	NbL15g14310	NbL15g16020	NbL15g17000	NbL15g17940	NbL15g22420	NbL15g22900	NbL15g22980	NbL15g23190	NbL15g23670	NbL15g24420	NbL15g28470	NbL15g28630	NbL15g29370	NbL15g29380	NbL16g00680	NbL16g01200	NbL16g01210	NbL16g02640	NbL16g03340	NbL16g03390	NbL16g03560	NbL16g06780	NbL16g06790	NbL16g06800	NbL16g07920	NbL16g07930	NbL16g08220	NbL16g08960	NbL16g10580	NbL16g10830	NbL16g11780	NbL16g11790	NbL16g14200	NbL16g14460	NbL16g14620	NbL16g16080	NbL16g21490	NbL16g22860	NbL16g22870	NbL16g24760	NbL16g26800	NbL16g28130	NbL16g30610	NbL16g32350	NbL16g32680	NbL16g34830	NbL17g00210	NbL17g03540	NbL17g04080	NbL17g04090	NbL17g06470	NbL17g06480	NbL17g10290	NbL17g10420	NbL17g10500	NbL17g11500	NbL17g13200	NbL17g14460	NbL17g14780	NbL17g15790	NbL17g15800	NbL17g16370	NbL17g16380	NbL17g16400	NbL17g17740	NbL17g18500	NbL17g18720	NbL17g19170	NbL17g19870	NbL17g20070	NbL17g22820	NbL17g23480	NbL17g23880	NbL17g24850	NbL17g24860	NbL17g24980	NbL17g26230	NbL17g26260	NbL17g26900	NbL17g26910	NbL17g28300	NbL17g28710	NbL17g28790	NbL17g30980	NbL17g31620	NbL17g31860	NbL17g31870	NbL17g33860	NbL18g00950	NbL18g00960	NbL18g00990	NbL18g05440	NbL18g05690	NbL18g05700	NbL18g06320	NbL18g06720	NbL18g06730	NbL18g06740	NbL18g07070	NbL18g07140	NbL18g07840	NbL18g10330	NbL18g10550	NbL18g10730	NbL18g12090	NbL18g12720	NbL18g14260	NbL18g14270	NbL18g15100	NbL18g15600	NbL18g15610	NbL18g16200	NbL18g17440	NbL18g17450	NbL18g17460	NbL18g18130	NbL18g18710	NbL18g21150	NbL18g21160	NbL18g21170	NbL18g21730	NbL18g22480	NbL18g25090	NbL18g25700	NbL18g26030	NbL18g26040	NbL18g26550	NbL18g27650	NbL18g28870	NbL18g28880	NbL18g28900	NbL19g00540	NbL19g00550	NbL19g02030	NbL19g02040	NbL19g03820	NbL19g03830	NbL19g04990	NbL19g06350	NbL19g08260	NbL19g08430	NbL19g10850	NbL19g13880	NbL19g14230	NbL19g14260	NbL19g14510	NbL19g15220	NbL19g15530	NbL19g15640	NbL19g15650	NbL19g16680	NbL19g16700	NbL19g16710	NbL19g17760	NbL19g18030	NbL19g21060	NbL19g21070	NbL19g21580	NbL19g25990	NbL19g27170	NbL19g27880	adenosine 5'-phosphosulfate	alanine	arginine	asparagine	aspartate	chorismate	citrulline	cystathionine	cysteine	glutarate	glycerate	glycine	histidine	histidinol-p	homocysteine	homoserine	isoleucine	leucine	lysine	methionine	methionine s-oxide	methylglyoxal	n-acetylglutamic acid	o-acetyl-serine	o-succinylhomoserine	ornithine	phenylalanine	phenylpyruvate	prephenate	proline	s-methylcysteine	serine	shikimate	threonine	tryptophan	tyrosine	urea	valine
13.1 amino acid metabolism.synthesis	NbL00g04200	NbL01g04300	NbL01g06820	NbL01g08870	NbL01g09160	NbL01g09170	NbL01g09500	NbL01g11880	NbL01g11890	NbL01g11900	NbL01g12610	NbL01g14730	NbL01g15880	NbL01g16000	NbL01g19380	NbL01g19590	NbL01g19600	NbL01g19730	NbL01g20830	NbL01g21600	NbL01g22110	NbL01g23630	NbL01g24600	NbL01g24610	NbL01g25400	NbL02g00420	NbL02g01630	NbL02g01820	NbL02g02030	NbL02g02040	NbL02g02050	NbL02g02060	NbL02g02080	NbL02g02090	NbL02g05560	NbL02g08630	NbL02g08640	NbL02g09980	NbL02g16710	NbL02g20600	NbL02g20610	NbL02g20630	NbL02g20640	NbL02g23720	NbL02g27800	NbL02g29240	NbL02g29810	NbL02g29990	NbL03g00150	NbL03g02750	NbL03g03780	NbL03g07400	NbL03g13020	NbL03g13030	NbL03g13960	NbL03g13970	NbL03g15200	NbL03g16830	NbL03g18540	NbL03g23920	NbL03g24440	NbL04g01080	NbL04g01090	NbL04g01100	NbL04g07660	NbL04g08410	NbL04g09670	NbL04g10130	NbL04g10390	NbL04g12020	NbL04g12430	NbL04g12480	NbL04g14160	NbL04g18280	NbL04g18290	NbL04g18300	NbL04g24900	NbL04g24910	NbL04g25770	NbL04g25780	NbL04g25790	NbL05g00250	NbL05g00840	NbL05g02250	NbL05g02820	NbL05g02950	NbL05g03980	NbL05g04540	NbL05g04550	NbL05g06200	NbL05g06350	NbL05g10110	NbL05g14820	NbL05g16980	NbL05g26300	NbL05g26310	NbL05g26320	NbL05g26710	NbL05g27580	NbL06g00440	NbL06g00450	NbL06g00740	NbL06g01430	NbL06g01640	NbL06g02210	NbL06g02990	NbL06g10700	NbL06g10970	NbL06g12540	NbL06g12620	NbL06g12630	NbL06g17670	NbL06g20450	NbL06g20460	NbL06g22080	NbL06g22280	NbL06g22460	NbL06g22470	NbL06g23770	NbL06g23780	NbL06g24060	NbL06g24070	NbL06g28840	NbL06g30620	NbL06g30890	NbL06g31320	NbL07g02210	NbL07g02220	NbL07g09110	NbL07g11030	NbL07g11310	NbL07g11320	NbL07g11700	NbL07g11720	NbL07g11730	NbL07g14200	NbL07g14520	NbL07g14600	NbL07g19450	NbL07g19460	NbL07g20160	NbL08g01110	NbL08g03040	NbL08g05460	NbL08g06210	NbL08g07020	NbL08g09160	NbL08g12280	NbL08g12620	NbL08g12760	NbL08g15580	NbL08g16400	NbL08g16830	NbL08g16840	NbL08g17290	NbL08g19010	NbL08g21960	NbL08g22950	NbL08g23160	NbL09g00570	NbL09g01290	NbL09g04920	NbL09g06250	NbL09g07950	NbL09g08500	NbL09g09150	NbL09g12580	NbL09g12820	NbL09g18250	NbL09g19180	NbL09g22070	NbL09g22080	NbL09g22650	NbL09g23450	NbL09g23700	NbL09g23790	NbL09g23800	NbL09g23990	NbL09g24000	NbL09g24630	NbL09g24640	NbL09g27270	NbL09g28010	NbL09g29490	NbL10g00470	NbL10g02460	NbL10g03050	NbL10g03240	NbL10g04490	NbL10g04520	NbL10g05110	NbL10g05140	NbL10g05380	NbL10g09810	NbL10g10370	NbL10g14870	NbL10g14880	NbL10g14890	NbL10g15080	NbL10g23690	NbL10g24740	NbL11g01980	NbL11g01990	NbL11g06580	NbL11g07730	NbL11g11700	NbL11g12330	NbL11g13030	NbL11g15500	NbL11g16710	NbL11g17800	NbL11g17810	NbL11g17830	NbL11g22870	NbL12g02230	NbL12g02310	NbL12g09640	NbL12g10430	NbL12g10450	NbL12g13380	NbL12g13480	NbL12g13500	NbL12g17030	NbL12g20480	NbL12g21490	NbL12g21500	NbL12g21970	NbL12g22260	NbL12g22270	NbL12g23700	NbL12g23720	NbL12g24010	NbL12g25520	NbL13g00870	NbL13g00880	NbL13g01400	NbL13g02950	NbL13g03350	NbL13g05120	NbL13g10460	NbL13g11080	NbL13g12430	NbL13g12860	NbL13g15120	NbL13g16240	NbL13g19550	NbL13g23270	NbL13g26320	NbL14g00500	NbL14g02790	NbL14g03530	NbL14g03540	NbL14g08640	NbL14g09620	NbL14g12700	NbL14g15140	NbL14g18310	NbL14g18320	NbL14g18790	NbL14g21730	NbL14g23930	NbL14g24820	NbL14g24950	NbL14g25100	NbL14g25910	NbL14g28300	NbL14g28310	NbL14g28320	NbL14g28360	NbL14g28370	NbL14g30610	NbL14g30620	NbL14g30630	NbL15g00330	NbL15g00370	NbL15g02140	NbL15g04370	NbL15g04560	NbL15g05170	NbL15g05180	NbL15g06850	NbL15g07730	NbL15g08180	NbL15g08190	NbL15g13950	NbL15g14310	NbL15g16020	NbL15g17940	NbL15g22900	NbL15g22980	NbL15g23670	NbL15g24420	NbL15g28470	NbL15g28630	NbL15g29380	NbL16g01200	NbL16g01210	NbL16g03390	NbL16g03560	NbL16g06780	NbL16g06790	NbL16g06800	NbL16g07920	NbL16g07930	NbL16g08960	NbL16g10580	NbL16g10830	NbL16g11780	NbL16g11790	NbL16g14200	NbL16g14460	NbL16g16080	NbL16g21490	NbL16g26800	NbL16g30610	NbL16g32350	NbL16g32680	NbL16g34830	NbL17g03540	NbL17g04080	NbL17g04090	NbL17g11500	NbL17g15790	NbL17g15800	NbL17g16370	NbL17g16380	NbL17g16400	NbL17g18500	NbL17g18720	NbL17g19170	NbL17g19870	NbL17g22820	NbL17g23480	NbL17g24850	NbL17g24860	NbL17g26230	NbL17g28710	NbL18g05690	NbL18g05700	NbL18g06320	NbL18g06720	NbL18g06730	NbL18g06740	NbL18g07070	NbL18g07140	NbL18g07840	NbL18g10330	NbL18g10550	NbL18g10730	NbL18g12720	NbL18g14260	NbL18g14270	NbL18g15100	NbL18g15600	NbL18g15610	NbL18g16200	NbL18g17440	NbL18g17450	NbL18g17460	NbL18g18710	NbL18g22480	NbL18g25090	NbL18g26030	NbL18g26040	NbL18g26550	NbL18g28870	NbL18g28880	NbL18g28900	NbL19g00540	NbL19g00550	NbL19g02030	NbL19g02040	NbL19g03820	NbL19g03830	NbL19g04990	NbL19g08260	NbL19g08430	NbL19g10850	NbL19g13880	NbL19g14230	NbL19g14260	NbL19g14510	NbL19g15530	NbL19g17760	NbL19g18030	NbL19g21580	NbL19g25990	adenosine 5'-phosphosulfate	alanine	arginine	asparagine	aspartate	chorismate	citrulline	cystathionine	cysteine	glycine	histidine	histidinol-p	homocysteine	homoserine	isoleucine	leucine	lysine	methionine	n-acetylglutamic acid	o-acetyl-serine	o-succinylhomoserine	ornithine	phenylalanine	phenylpyruvate	prephenate	proline	s-methylcysteine	serine	shikimate	threonine	tryptophan	tyrosine	valine
13.1.1 amino acid metabolism.synthesis.central amino acid metabolism	NbL01g11880	NbL01g11890	NbL01g11900	NbL02g01820	NbL02g02030	NbL02g02040	NbL02g02050	NbL02g02060	NbL02g02080	NbL02g02090	NbL02g29240	NbL04g25770	NbL04g25780	NbL04g25790	NbL05g10110	NbL05g14820	NbL05g16980	NbL06g00740	NbL06g01640	NbL06g12620	NbL06g12630	NbL06g30890	NbL07g11030	NbL07g11310	NbL07g11320	NbL07g14600	NbL09g12580	NbL10g04490	NbL10g04520	NbL11g01980	NbL11g01990	NbL11g11700	NbL11g22870	NbL12g17030	NbL12g21970	NbL12g22260	NbL12g22270	NbL13g02950	NbL13g11080	NbL14g03530	NbL14g03540	NbL15g00330	NbL15g00370	NbL15g28470	NbL16g01200	NbL16g01210	NbL16g10580	NbL16g30610	NbL16g34830	NbL17g15790	NbL17g15800	NbL17g18720	NbL17g19870	NbL19g00540	NbL19g00550	NbL19g04990	alanine	aspartate
13.1.1.1 amino acid metabolism.synthesis.central amino acid metabolism.GABA	NbL05g16980	NbL06g01640	NbL06g12620	NbL06g12630	NbL07g11310	NbL07g11320	NbL10g04490	NbL10g04520	NbL11g01980	NbL11g01990	NbL11g22870	NbL12g17030	NbL14g03530	NbL14g03540	NbL16g01200	NbL16g01210	NbL16g10580
13.1.1.1.1 amino acid metabolism.synthesis.central amino acid metabolism.GABA.Glutamate decarboxylase	NbL06g12620	NbL06g12630	NbL07g11310	NbL07g11320	NbL11g01980	NbL11g01990	NbL12g17030	NbL16g01200	NbL16g01210
13.1.1.1.2 amino acid metabolism.synthesis.central amino acid metabolism.GABA.GABA transaminase	NbL05g16980	NbL10g04490	NbL10g04520	NbL11g22870	NbL14g03530	NbL14g03540
13.1.1.1.4 amino acid metabolism.synthesis.central amino acid metabolism.GABA.gamma-hydroxybutyrate DH	NbL06g01640	NbL16g10580
13.1.1.2 amino acid metabolism.synthesis.central amino acid metabolism.aspartate	NbL02g01820	NbL02g02080	NbL02g02090	NbL02g29240	NbL05g14820	NbL07g14600	NbL12g21970	NbL13g11080	NbL15g00330	NbL15g28470	NbL16g30610	NbL17g18720	NbL17g19870	aspartate
13.1.1.2.1 amino acid metabolism.synthesis.central amino acid metabolism.aspartate.aspartate aminotransferase	NbL02g01820	NbL02g02080	NbL02g02090	NbL02g29240	NbL05g14820	NbL07g14600	NbL12g21970	NbL13g11080	NbL15g00330	NbL15g28470	NbL16g30610	NbL17g18720	NbL17g19870
13.1.1.2.1001 amino acid metabolism.synthesis.central amino acid metabolism.aspartate	aspartate
13.1.1.3 amino acid metabolism.synthesis.central amino acid metabolism.alanine	NbL01g11880	NbL01g11890	NbL01g11900	NbL02g02030	NbL02g02040	NbL02g02050	NbL02g02060	NbL04g25770	NbL04g25780	NbL04g25790	NbL05g10110	NbL06g00740	NbL06g30890	NbL07g11030	NbL09g12580	NbL11g11700	NbL12g22260	NbL12g22270	NbL13g02950	NbL15g00370	NbL16g34830	NbL17g15790	NbL17g15800	NbL19g00540	NbL19g00550	NbL19g04990	alanine
13.1.1.3.1 amino acid metabolism.synthesis.central amino acid metabolism.alanine.alanine aminotransferase	NbL01g11880	NbL01g11890	NbL01g11900	NbL06g00740	NbL06g30890	NbL07g11030	NbL09g12580	NbL11g11700	NbL17g15790	NbL17g15800
13.1.1.3.11 amino acid metabolism.synthesis.central amino acid metabolism.alanine.alanine-glyoxylate aminotransferase	NbL02g02030	NbL02g02040	NbL02g02050	NbL02g02060	NbL04g25770	NbL04g25780	NbL04g25790	NbL05g10110	NbL12g22260	NbL12g22270	NbL13g02950	NbL15g00370	NbL16g34830	NbL19g00540	NbL19g00550	NbL19g04990
13.1.1.3.10001 amino acid synthesis.alanine	alanine
13.1.2 amino acid metabolism.synthesis.glutamate family	NbL01g15880	NbL01g24600	NbL01g24610	NbL03g13960	NbL03g13970	NbL03g18540	NbL05g00250	NbL05g00840	NbL05g06350	NbL06g22280	NbL08g03040	NbL10g05380	NbL11g15500	NbL11g16710	NbL12g24010	NbL14g23930	NbL15g04560	NbL18g18710	NbL19g08430	arginine	citrulline	n-acetylglutamic acid	ornithine	proline
13.1.2.2 amino acid metabolism.synthesis.glutamate family.proline	NbL05g00250	NbL06g22280	NbL14g23930	NbL15g04560	proline
13.1.2.2.1 amino acid metabolism.synthesis.glutamate family.proline.delta 1-pyrroline-5-carboxylate synthetase	NbL05g00250	NbL06g22280	NbL14g23930	NbL15g04560
13.1.2.2.1001 amino acid metabolism.synthesis.glutamate family.proline	proline
13.1.2.3 amino acid metabolism.synthesis.glutamate family.arginine	NbL01g15880	NbL01g24600	NbL01g24610	NbL03g13960	NbL03g13970	NbL03g18540	NbL05g00840	NbL05g06350	NbL08g03040	NbL10g05380	NbL11g15500	NbL11g16710	NbL12g24010	NbL18g18710	NbL19g08430	arginine	citrulline	n-acetylglutamic acid	ornithine
13.1.2.3.2 amino acid metabolism.synthesis.glutamate family.arginine.acetylglutamate kinase	NbL05g06350	NbL19g08430
13.1.2.3.3 amino acid metabolism.synthesis.glutamate family.arginine.N-Acetylglutamate-5-P reductase	NbL08g03040	NbL18g18710
13.1.2.3.4 amino acid metabolism.synthesis.glutamate family.arginine.acetylornithine aminotransferase	NbL10g05380	NbL12g24010
13.1.2.3.21 amino acid metabolism.synthesis.glutamate family.arginine.ornithine carbamoyltransferase	NbL01g24600	NbL01g24610	NbL03g18540	NbL11g15500
13.1.2.3.22 amino acid metabolism.synthesis.glutamate family.arginine.arginosuccinate synthase	NbL01g15880
13.1.2.3.23 amino acid metabolism.synthesis.glutamate family.arginine.argininosuccinate lyase	NbL03g13960	NbL03g13970	NbL11g16710
13.1.2.3.31 amino acid metabolism.synthesis.glutamate family.arginine.aspartate racemase	NbL05g00840
13.1.2.3.1001 amino acid metabolism.synthesis.glutamate family.arginine	ornithine
13.1.2.3.1002 amino acid metabolism.synthesis.glutamate family.arginine	arginine
13.1.2.3.1003 amino acid metabolism.synthesis.glutamate family.arginine	citrulline
13.1.2.3.1004 amino acid metabolism.synthesis.glutamate family.arginine	n-acetylglutamic acid
13.1.3 amino acid metabolism.synthesis.aspartate family	NbL01g06820	NbL01g14730	NbL01g16000	NbL01g19590	NbL01g19600	NbL01g19730	NbL02g01630	NbL02g29990	NbL03g00150	NbL03g16830	NbL04g01080	NbL04g01090	NbL04g01100	NbL04g07660	NbL04g09670	NbL04g10390	NbL04g12020	NbL04g24900	NbL04g24910	NbL05g04540	NbL05g04550	NbL05g06200	NbL06g01430	NbL06g02210	NbL06g12540	NbL06g17670	NbL06g22080	NbL06g30620	NbL06g31320	NbL07g02210	NbL07g02220	NbL07g09110	NbL07g11700	NbL07g11720	NbL07g11730	NbL08g01110	NbL08g06210	NbL08g12620	NbL08g15580	NbL08g16400	NbL08g23160	NbL09g01290	NbL09g07950	NbL09g12820	NbL09g23450	NbL09g23790	NbL09g23800	NbL09g24630	NbL09g24640	NbL09g27270	NbL09g29490	NbL10g09810	NbL10g14870	NbL10g14880	NbL10g14890	NbL10g15080	NbL11g07730	NbL12g02230	NbL12g21490	NbL12g21500	NbL12g25520	NbL13g01400	NbL13g05120	NbL13g10460	NbL13g12430	NbL14g15140	NbL14g18310	NbL14g18320	NbL14g21730	NbL14g25100	NbL14g28300	NbL14g28310	NbL14g28320	NbL14g28360	NbL14g28370	NbL14g30610	NbL14g30620	NbL14g30630	NbL15g04370	NbL15g05170	NbL15g05180	NbL15g06850	NbL15g08180	NbL15g08190	NbL15g16020	NbL16g06780	NbL16g06790	NbL16g06800	NbL16g07920	NbL16g07930	NbL16g10830	NbL16g16080	NbL16g21490	NbL16g32680	NbL17g16370	NbL17g16380	NbL17g16400	NbL18g05690	NbL18g05700	NbL18g07840	NbL18g10550	NbL18g12720	NbL18g14260	NbL18g14270	NbL18g15100	NbL18g26030	NbL18g26040	NbL18g28870	NbL18g28880	NbL18g28900	NbL19g02030	NbL19g02040	NbL19g08260	NbL19g13880	NbL19g14510	NbL19g18030	asparagine	cystathionine	homocysteine	homoserine	lysine	methionine	o-succinylhomoserine	threonine
13.1.3.1 amino acid metabolism.synthesis.aspartate family.asparagine	NbL01g16000	NbL01g19730	NbL02g01630	NbL09g07950	NbL11g07730	NbL12g02230	NbL12g21490	NbL12g21500	NbL18g26030	NbL18g26040	asparagine
13.1.3.1.1 amino acid metabolism.synthesis.aspartate family.asparagine.asparagine synthetase	NbL01g16000	NbL01g19730	NbL02g01630	NbL09g07950	NbL11g07730	NbL12g02230	NbL12g21490	NbL12g21500	NbL18g26030	NbL18g26040
13.1.3.1.1001 amino acid metabolism.synthesis.aspartate family.asparagine	asparagine
13.1.3.2 amino acid metabolism.synthesis.aspartate family.threonine	NbL06g01430	NbL06g30620	NbL09g12820	NbL12g25520	NbL16g10830	threonine
13.1.3.2.1 amino acid metabolism.synthesis.aspartate family.threonine.threonine synthase	NbL06g01430	NbL06g30620	NbL09g12820	NbL12g25520	NbL16g10830
13.1.3.2.1001 amino acid metabolism.synthesis.aspartate family.threonine	threonine
13.1.3.4 amino acid metabolism.synthesis.aspartate family.methionine	NbL01g06820	NbL01g19590	NbL01g19600	NbL02g29990	NbL03g00150	NbL04g01080	NbL04g01090	NbL04g01100	NbL04g07660	NbL04g09670	NbL04g10390	NbL04g12020	NbL04g24900	NbL04g24910	NbL05g04540	NbL05g04550	NbL08g01110	NbL08g15580	NbL08g16400	NbL08g23160	NbL09g23450	NbL09g23790	NbL09g23800	NbL09g24630	NbL09g24640	NbL09g27270	NbL09g29490	NbL10g14870	NbL10g14880	NbL10g14890	NbL10g15080	NbL13g10460	NbL13g12430	NbL14g15140	NbL14g18310	NbL14g18320	NbL14g21730	NbL14g25100	NbL14g28300	NbL14g28310	NbL14g28320	NbL14g28360	NbL14g28370	NbL14g30610	NbL14g30620	NbL14g30630	NbL15g05170	NbL15g05180	NbL15g06850	NbL15g08180	NbL15g08190	NbL15g16020	NbL16g06780	NbL16g06790	NbL16g06800	NbL16g32680	NbL18g05690	NbL18g05700	NbL18g12720	NbL18g14260	NbL18g14270	NbL18g15100	NbL19g02030	NbL19g02040	NbL19g13880	NbL19g14510	NbL19g18030	cystathionine	methionine	o-succinylhomoserine
13.1.3.4.1 amino acid metabolism.synthesis.aspartate family.methionine.cystathionine gamma-synthase	NbL02g29990	NbL04g09670	NbL14g18310	NbL14g18320	NbL19g18030
13.1.3.4.2 amino acid metabolism.synthesis.aspartate family.methionine.cystathionine beta-lyase	NbL03g00150	NbL09g27270	NbL19g13880
13.1.3.4.3 amino acid metabolism.synthesis.aspartate family.methionine.methionine synthase	NbL04g01080	NbL04g01090	NbL04g01100	NbL09g24630	NbL09g24640	NbL09g29490	NbL10g14870	NbL10g14880	NbL10g14890	NbL14g28300	NbL14g28310	NbL14g28320	NbL14g28360	NbL14g28370	NbL14g30610	NbL14g30620	NbL14g30630	NbL15g05170	NbL15g05180	NbL16g06780	NbL16g06790	NbL16g06800	NbL18g05690	NbL18g05700
13.1.3.4.11 amino acid metabolism.synthesis.aspartate family.methionine.S-adenosylmethionine synthetase	NbL01g19590	NbL01g19600	NbL04g24900	NbL04g24910	NbL05g04540	NbL05g04550	NbL08g15580	NbL09g23790	NbL09g23800	NbL10g15080	NbL13g12430	NbL14g21730	NbL15g06850	NbL15g08180	NbL15g08190	NbL15g16020	NbL18g14260	NbL18g14270	NbL19g02030	NbL19g02040
13.1.3.4.12 amino acid metabolism.synthesis.aspartate family.methionine.homocysteine S-methyltransferase	NbL01g06820	NbL04g07660	NbL04g10390	NbL04g12020	NbL08g23160	NbL09g23450	NbL13g10460	NbL14g15140	NbL16g32680
13.1.3.4.13 amino acid metabolism.synthesis.aspartate family.methionine.methionine S-methyltransferase	NbL08g16400	NbL14g25100	NbL18g15100	NbL19g14510
13.1.3.4.1001 amino acid metabolism.synthesis.aspartate family.methionine	o-succinylhomoserine
13.1.3.4.1002 amino acid metabolism.synthesis.aspartate family.methionine	cystathionine
13.1.3.4.1003 amino acid metabolism.synthesis.aspartate family.methionine	methionine
13.1.3.5 amino acid metabolism.synthesis.aspartate family.lysine	NbL03g16830	NbL05g06200	NbL06g02210	NbL06g12540	NbL06g17670	NbL08g12620	NbL09g01290	NbL10g09810	NbL13g01400	NbL13g05120	NbL15g04370	NbL16g07920	NbL16g07930	NbL16g16080	NbL16g21490	NbL18g10550	NbL18g28870	NbL18g28880	NbL18g28900	NbL19g08260	lysine
13.1.3.5.1 amino acid metabolism.synthesis.aspartate family.lysine.dihydrodipicolinate synthase	NbL10g09810
13.1.3.5.2 amino acid metabolism.synthesis.aspartate family.lysine.dihydrodipicolinate reductase	NbL06g17670	NbL08g12620	NbL16g21490	NbL18g10550
13.1.3.5.3 amino acid metabolism.synthesis.aspartate family.lysine.LL-diaminopimelic acid aminotransferase	NbL09g01290	NbL13g01400	NbL15g04370	NbL16g07920	NbL16g07930
13.1.3.5.4 amino acid metabolism.synthesis.aspartate family.lysine.diaminopimelate epimerase	NbL05g06200	NbL06g02210	NbL13g05120	NbL19g08260
13.1.3.5.5 amino acid metabolism.synthesis.aspartate family.lysine.diaminopimelate decarboxylase	NbL03g16830	NbL06g12540	NbL16g16080	NbL18g28870	NbL18g28880	NbL18g28900
13.1.3.5.1001 amino acid metabolism.synthesis.aspartate family.lysine	lysine
13.1.3.6 amino acid metabolism.synthesis.aspartate family.misc	NbL01g14730	NbL06g22080	NbL06g31320	NbL07g02210	NbL07g02220	NbL07g09110	NbL07g11700	NbL07g11720	NbL07g11730	NbL08g06210	NbL17g16370	NbL17g16380	NbL17g16400	NbL18g07840	homocysteine	homoserine
13.1.3.6.1 amino acid metabolism.synthesis.aspartate family.misc.homoserine	NbL01g14730	NbL06g22080	NbL06g31320	NbL07g02210	NbL07g02220	NbL07g09110	NbL07g11700	NbL07g11720	NbL07g11730	NbL08g06210	NbL17g16370	NbL17g16380	NbL17g16400	NbL18g07840	homoserine
13.1.3.6.1.1 amino acid metabolism.synthesis.aspartate family.misc.homoserine.aspartate kinase	NbL06g22080	NbL06g31320	NbL07g02210	NbL07g02220	NbL07g11700	NbL17g16370	NbL17g16380
13.1.3.6.1.2 amino acid metabolism.synthesis.aspartate family.misc.homoserine.aspartate semialdehyde dehydrogenase	NbL07g11720	NbL07g11730	NbL17g16400
13.1.3.6.1.3 amino acid metabolism.synthesis.aspartate family.misc.homoserine.homoserine dehydrogenase	NbL07g09110
13.1.3.6.1.4 amino acid metabolism.synthesis.aspartate family.misc.homoserine.homoserine kinase	NbL01g14730	NbL08g06210	NbL18g07840
13.1.3.6.1.10 amino acid metabolism.synthesis.aspartate family.misc.homoserine.bifunctional aspartate kinase/homoserine dehydrogenase	NbL06g22080	NbL06g31320	NbL07g02210	NbL07g02220
13.1.3.6.1.1001 amino acid metabolism.synthesis.aspartate family.misc.homoserine	homoserine
13.1.3.6.2 amino acid metabolism.synthesis.aspartate family.misc.homocysteine	homocysteine
13.1.3.6.2.1001 amino acid metabolism.synthesis.aspartate family.misc.homocysteine	homocysteine
13.1.4 amino acid metabolism.synthesis.branched chain group	NbL01g19380	NbL01g25400	NbL02g08630	NbL02g08640	NbL03g15200	NbL03g23920	NbL04g08410	NbL04g18280	NbL04g18290	NbL04g18300	NbL05g03980	NbL05g26710	NbL06g28840	NbL07g14200	NbL08g16830	NbL08g16840	NbL09g00570	NbL09g04920	NbL09g09150	NbL09g23990	NbL09g24000	NbL10g03050	NbL10g03240	NbL11g17800	NbL11g17810	NbL11g17830	NbL12g13480	NbL12g13500	NbL13g00870	NbL13g12860	NbL14g24820	NbL14g25910	NbL15g02140	NbL15g07730	NbL15g13950	NbL15g28630	NbL16g03560	NbL17g18500	NbL18g15600	NbL18g15610	NbL18g22480	NbL19g14230	NbL19g14260	isoleucine	leucine	valine
13.1.4.1 amino acid metabolism.synthesis.branched chain group.common	NbL01g25400	NbL02g08630	NbL02g08640	NbL03g15200	NbL03g23920	NbL04g08410	NbL04g18280	NbL04g18290	NbL04g18300	NbL05g26710	NbL07g14200	NbL08g16830	NbL08g16840	NbL09g04920	NbL09g09150	NbL10g03050	NbL10g03240	NbL11g17800	NbL11g17810	NbL11g17830	NbL12g13480	NbL12g13500	NbL15g28630	NbL16g03560	NbL17g18500	NbL18g15600	NbL18g15610	NbL18g22480
13.1.4.1.1 amino acid metabolism.synthesis.branched chain group.common.acetolactate synthase	NbL05g26710	NbL08g16830	NbL08g16840	NbL09g04920	NbL09g09150	NbL16g03560	NbL18g15600	NbL18g15610	NbL18g22480
13.1.4.1.2 amino acid metabolism.synthesis.branched chain group.common.ketol-acid reductoisomerase	NbL03g23920	NbL10g03050	NbL10g03240	NbL15g28630
13.1.4.1.4 amino acid metabolism.synthesis.branched chain group.common.branched-chain amino acid aminotransferase	NbL01g25400	NbL02g08630	NbL02g08640	NbL03g15200	NbL04g08410	NbL04g18280	NbL04g18290	NbL04g18300	NbL07g14200	NbL11g17800	NbL11g17810	NbL11g17830	NbL12g13480	NbL12g13500	NbL17g18500
13.1.4.3 amino acid metabolism.synthesis.branched chain group.valine specific	valine
13.1.4.3.1001 amino acid metabolism.synthesis.branched chain group.valine specific	valine
13.1.4.4 amino acid metabolism.synthesis.branched chain group.leucine specific	NbL06g28840	NbL09g00570	NbL14g24820	NbL14g25910	NbL15g13950	NbL19g14230	NbL19g14260	leucine
13.1.4.4.1 amino acid metabolism.synthesis.branched chain group.leucine specific.2-isopropylmalate synthase	NbL06g28840	NbL09g00570	NbL14g24820	NbL19g14230	NbL19g14260
13.1.4.4.3 amino acid metabolism.synthesis.branched chain group.leucine specific.3-isopropylmalate dehydrogenase	NbL14g25910	NbL15g13950
13.1.4.4.1001 amino acid metabolism.synthesis.branched chain group.leucine specific	leucine
13.1.4.5 amino acid metabolism.synthesis.branched chain group.isoleucine specific	NbL01g19380	NbL05g03980	NbL09g23990	NbL09g24000	NbL13g00870	NbL13g12860	NbL15g02140	NbL15g07730	isoleucine
13.1.4.5.1 amino acid metabolism.synthesis.branched chain group.isoleucine specific.threonine ammonia-lyase	NbL01g19380	NbL05g03980	NbL09g23990	NbL09g24000	NbL13g12860	NbL15g02140	NbL15g07730
13.1.4.5.1001 amino acid metabolism.synthesis.branched chain group.isoleucine specific	isoleucine
13.1.5 amino acid metabolism.synthesis.serine-glycine-cysteine group	NbL01g09500	NbL01g11880	NbL01g11890	NbL01g20830	NbL02g05560	NbL02g20600	NbL02g20610	NbL02g20630	NbL02g20640	NbL04g12430	NbL04g25770	NbL04g25780	NbL04g25790	NbL05g02820	NbL05g02950	NbL06g00440	NbL06g00450	NbL06g20450	NbL06g20460	NbL07g11030	NbL08g09160	NbL08g12280	NbL09g08500	NbL09g23700	NbL09g28010	NbL10g02460	NbL10g24740	NbL11g06580	NbL11g11700	NbL12g10430	NbL12g10450	NbL12g13380	NbL13g03350	NbL14g02790	NbL14g12700	NbL14g24950	NbL15g22900	NbL15g22980	NbL16g11780	NbL16g11790	NbL16g26800	NbL17g15790	NbL17g15800	NbL17g22820	NbL18g06320	NbL18g07140	NbL18g10330	NbL18g26550	NbL19g00540	NbL19g00550	NbL19g03820	NbL19g03830	adenosine 5'-phosphosulfate	cysteine	glycine	o-acetyl-serine	s-methylcysteine	serine
13.1.5.1 amino acid metabolism.synthesis.serine-glycine-cysteine group.serine	NbL01g20830	NbL02g20600	NbL02g20610	NbL06g00440	NbL06g00450	NbL06g20450	NbL06g20460	NbL09g08500	NbL09g28010	NbL12g10430	NbL16g11780	NbL16g11790	NbL18g26550	NbL19g03820	NbL19g03830	serine
13.1.5.1.1 amino acid metabolism.synthesis.serine-glycine-cysteine group.serine.phosphoglycerate dehydrogenase	NbL01g20830	NbL06g00440	NbL06g00450	NbL06g20450	NbL06g20460	NbL09g28010	NbL16g11780	NbL16g11790	NbL19g03820	NbL19g03830
13.1.5.1.2 amino acid metabolism.synthesis.serine-glycine-cysteine group.serine.phosphoserine aminotransferase	NbL02g20600	NbL02g20610	NbL12g10430
13.1.5.1.3 amino acid metabolism.synthesis.serine-glycine-cysteine group.serine.phosphoserine phosphatase	NbL09g08500	NbL18g26550
13.1.5.1.1001 amino acid metabolism.synthesis.serine-glycine-cysteine group.serine	serine
13.1.5.2 amino acid metabolism.synthesis.serine-glycine-cysteine group.glycine	NbL01g11880	NbL01g11890	NbL02g05560	NbL04g25770	NbL04g25780	NbL04g25790	NbL07g11030	NbL11g11700	NbL13g03350	NbL17g15790	NbL17g15800	NbL19g00540	NbL19g00550	glycine
13.1.5.2.2 amino acid metabolism.synthesis.serine-glycine-cysteine group.glycine.glycine transaminase	NbL01g11880	NbL01g11890	NbL07g11030	NbL11g11700	NbL17g15790	NbL17g15800
13.1.5.2.3 amino acid metabolism.synthesis.serine-glycine-cysteine group.glycine.serine glyoxylate aminotransferase	NbL04g25770	NbL04g25780	NbL04g25790	NbL19g00540	NbL19g00550
13.1.5.2.41 amino acid metabolism.synthesis.serine-glycine-cysteine group.glycine.sarcosine oxidase	NbL02g05560	NbL13g03350
13.1.5.2.1001 amino acid metabolism.synthesis.serine-glycine-cysteine group.glycine	glycine
13.1.5.3 amino acid metabolism.synthesis.serine-glycine-cysteine group.cysteine	NbL01g09500	NbL02g20630	NbL02g20640	NbL04g12430	NbL05g02820	NbL05g02950	NbL08g09160	NbL08g12280	NbL09g23700	NbL10g02460	NbL10g24740	NbL11g06580	NbL12g10450	NbL12g13380	NbL14g02790	NbL14g12700	NbL14g24950	NbL15g22900	NbL15g22980	NbL16g26800	NbL17g22820	NbL18g06320	NbL18g07140	NbL18g10330	adenosine 5'-phosphosulfate	cysteine	o-acetyl-serine	s-methylcysteine
13.1.5.3.1 amino acid metabolism.synthesis.serine-glycine-cysteine group.cysteine.OASTL	NbL04g12430	NbL05g02950	NbL08g09160	NbL08g12280	NbL09g23700	NbL10g24740	NbL11g06580	NbL14g12700	NbL14g24950	NbL15g22900	NbL17g22820	NbL18g07140	NbL18g10330
13.1.5.3.2 amino acid metabolism.synthesis.serine-glycine-cysteine group.cysteine.SAT	NbL01g09500	NbL02g20630	NbL02g20640	NbL05g02820	NbL10g02460	NbL12g10450	NbL14g02790	NbL15g22980	NbL18g06320
13.1.5.3.1001 amino acid metabolism.synthesis.serine-glycine-cysteine group.cysteine	o-acetyl-serine
13.1.5.3.1002 amino acid metabolism.synthesis.serine-glycine-cysteine group.cysteine	adenosine 5'-phosphosulfate
13.1.5.3.1003 amino acid metabolism.synthesis.serine-glycine-cysteine group.cysteine	s-methylcysteine
13.1.5.3.1004 amino acid metabolism.synthesis.serine-glycine-cysteine group.cysteine	cysteine
13.1.6 amino acid metabolism.synthesis.aromatic aa	NbL00g04200	NbL01g04300	NbL01g08870	NbL01g09160	NbL01g09170	NbL01g12610	NbL01g21600	NbL01g22110	NbL01g23630	NbL02g00420	NbL02g09980	NbL02g16710	NbL02g27800	NbL02g29810	NbL03g07400	NbL03g13020	NbL03g13030	NbL03g24440	NbL04g10130	NbL04g14160	NbL05g26300	NbL05g26310	NbL05g26320	NbL05g27580	NbL06g02990	NbL06g10970	NbL06g22460	NbL06g22470	NbL06g23770	NbL06g23780	NbL06g24060	NbL06g24070	NbL07g14520	NbL07g19450	NbL07g19460	NbL07g20160	NbL08g05460	NbL08g07020	NbL08g12760	NbL08g19010	NbL08g21960	NbL08g22950	NbL09g06250	NbL09g18250	NbL09g19180	NbL09g22070	NbL09g22080	NbL10g00470	NbL10g05110	NbL10g05140	NbL10g23690	NbL11g12330	NbL11g13030	NbL12g02310	NbL12g09640	NbL12g23700	NbL12g23720	NbL13g00880	NbL13g19550	NbL13g23270	NbL13g26320	NbL14g00500	NbL14g08640	NbL14g09620	NbL14g18790	NbL15g04370	NbL15g14310	NbL15g17940	NbL15g24420	NbL15g29380	NbL16g03390	NbL16g08960	NbL16g14460	NbL16g32350	NbL17g03540	NbL17g04080	NbL17g04090	NbL17g11500	NbL17g19170	NbL17g23480	NbL17g24850	NbL17g24860	NbL17g26230	NbL17g28710	NbL18g06720	NbL18g06730	NbL18g06740	NbL18g07070	NbL18g10730	NbL18g17440	NbL18g17450	NbL18g17460	NbL18g25090	NbL19g10850	NbL19g15530	NbL19g17760	NbL19g21580	chorismate	phenylalanine	phenylpyruvate	prephenate	shikimate	tryptophan	tyrosine
13.1.6.1 amino acid metabolism.synthesis.aromatic aa.chorismate	NbL00g04200	NbL01g08870	NbL01g21600	NbL02g00420	NbL02g16710	NbL03g13020	NbL03g13030	NbL04g14160	NbL05g26300	NbL05g26310	NbL05g26320	NbL07g14520	NbL08g07020	NbL08g19010	NbL08g22950	NbL09g18250	NbL09g22070	NbL09g22080	NbL10g05110	NbL11g12330	NbL12g09640	NbL12g23700	NbL13g26320	NbL14g08640	NbL14g09620	NbL15g14310	NbL15g17940	NbL17g23480	NbL17g26230	NbL17g28710	NbL18g07070	NbL18g17440	NbL18g17450	NbL18g17460	NbL19g21580	chorismate	shikimate
13.1.6.1.1 amino acid metabolism.synthesis.aromatic aa.chorismate.3-deoxy-D-arabino-heptulosonate 7-phosphate synthase	NbL03g13020	NbL03g13030	NbL05g26300	NbL05g26310	NbL05g26320	NbL07g14520	NbL08g19010	NbL08g22950	NbL13g26320	NbL17g28710	NbL18g17440	NbL18g17450	NbL18g17460
13.1.6.1.2 amino acid metabolism.synthesis.aromatic aa.chorismate.3-dehydroquinate synthase	NbL02g16710	NbL12g09640
13.1.6.1.5 amino acid metabolism.synthesis.aromatic aa.chorismate.shikimate kinase	NbL00g04200	NbL01g08870	NbL02g00420	NbL15g14310	NbL15g17940	NbL17g23480	NbL18g07070	NbL19g21580
13.1.6.1.6 amino acid metabolism.synthesis.aromatic aa.chorismate.5-enolpyruvylshikimate-3-phosphate synthase	NbL08g07020	NbL17g26230
13.1.6.1.7 amino acid metabolism.synthesis.aromatic aa.chorismate.chorismate synthase	NbL10g05110	NbL12g23700
13.1.6.1.10 amino acid metabolism.synthesis.aromatic aa.chorismate.dehydroquinate/shikimate dehydrogenase	NbL01g21600	NbL04g14160	NbL09g18250	NbL09g22070	NbL09g22080	NbL11g12330	NbL14g08640	NbL14g09620
13.1.6.1.1001 amino acid metabolism.synthesis.serine-glycine-cysteine group.cysteine	shikimate
13.1.6.1.1002 amino acid metabolism.synthesis.aromatic aa.chorismate	chorismate
13.1.6.2 amino acid metabolism.synthesis.aromatic aa.phenylalanine and tyrosine	NbL02g29810	NbL06g02990	NbL13g23270	NbL15g04370	NbL16g08960	NbL19g17760
13.1.6.2.1 amino acid metabolism.synthesis.aromatic aa.phenylalanine and tyrosine.chorismate mutase	NbL02g29810	NbL13g23270	NbL19g17760
13.1.6.3 amino acid metabolism.synthesis.aromatic aa.phenylalanine	NbL01g04300	NbL02g27800	NbL07g20160	NbL09g19180	NbL17g11500	NbL19g15530	phenylalanine	phenylpyruvate	prephenate
13.1.6.3.1 amino acid metabolism.synthesis.aromatic aa.phenylalanine.arogenate dehydratase / prephenate dehydratase	NbL01g04300	NbL02g27800	NbL07g20160	NbL09g19180	NbL17g11500	NbL19g15530
13.1.6.3.1001 amino acid metabolism.synthesis.aromatic aa.phenylalanine	prephenate
13.1.6.3.1002 amino acid metabolism.synthesis.aromatic aa.phenylalanine	phenylalanine
13.1.6.3.1003 amino acid metabolism.synthesis.aromatic aa.phenylalanine	phenylpyruvate
13.1.6.4 amino acid metabolism.synthesis.aromatic aa.tyrosine	NbL03g24440	NbL06g23770	NbL06g23780	NbL07g19450	NbL07g19460	NbL15g29380	NbL16g32350	NbL17g03540	NbL19g10850	tyrosine
13.1.6.4.1 amino acid metabolism.synthesis.aromatic aa.tyrosine.arogenate dehydrogenase \& prephenate dehydrogenase	NbL06g23770	NbL06g23780	NbL07g19450	NbL07g19460	NbL16g32350	NbL17g03540
13.1.6.4.2 amino acid metabolism.synthesis.aromatic aa.tyrosine.prephenate dehydrogenase	NbL06g23770	NbL07g19450	NbL07g19460	NbL16g32350	NbL17g03540
13.1.6.4.3 amino acid metabolism.synthesis.aromatic aa.tyrosine.tyrosine transaminase	NbL03g24440	NbL15g29380	NbL19g10850
13.1.6.4.1001 amino acid metabolism.synthesis.aromatic aa.tyrosine	tyrosine
13.1.6.5 amino acid metabolism.synthesis.aromatic aa.tryptophan	NbL01g09160	NbL01g09170	NbL01g12610	NbL01g22110	NbL01g23630	NbL02g09980	NbL03g07400	NbL04g10130	NbL05g27580	NbL06g10970	NbL06g22460	NbL06g22470	NbL06g24060	NbL06g24070	NbL08g05460	NbL08g12760	NbL08g21960	NbL09g06250	NbL10g00470	NbL10g05140	NbL10g23690	NbL11g13030	NbL12g02310	NbL12g23720	NbL13g00880	NbL13g19550	NbL14g00500	NbL14g18790	NbL15g24420	NbL16g03390	NbL16g14460	NbL17g04080	NbL17g04090	NbL17g19170	NbL17g24850	NbL17g24860	NbL18g06720	NbL18g06730	NbL18g06740	NbL18g10730	NbL18g25090	tryptophan
13.1.6.5.1 amino acid metabolism.synthesis.aromatic aa.tryptophan.anthranilate synthase	NbL02g09980	NbL06g22460	NbL06g22470	NbL08g05460	NbL10g00470	NbL10g05140	NbL12g02310	NbL12g23720	NbL14g00500	NbL17g19170
13.1.6.5.2 amino acid metabolism.synthesis.aromatic aa.tryptophan.anthranilate phosphoribosyltransferase	NbL03g07400	NbL04g10130	NbL05g27580	NbL09g06250	NbL13g19550	NbL14g18790	NbL16g03390	NbL18g25090
13.1.6.5.3 amino acid metabolism.synthesis.aromatic aa.tryptophan.phosphoribosyanthranilate isomerase	NbL01g12610	NbL17g04080	NbL17g04090
13.1.6.5.4 amino acid metabolism.synthesis.aromatic aa.tryptophan.indole-3-glycerol phosphate synthase	NbL01g22110	NbL06g10970	NbL11g13030	NbL16g14460
13.1.6.5.5 amino acid metabolism.synthesis.aromatic aa.tryptophan.tryptophan synthase	NbL01g09160	NbL01g09170	NbL01g23630	NbL08g12760	NbL10g23690	NbL15g24420	NbL18g06720	NbL18g06730	NbL18g06740	NbL18g10730
13.1.6.5.1001 amino acid metabolism.synthesis.aromatic aa.tryptophan	tryptophan
13.1.7 amino acid metabolism.synthesis.histidine	NbL02g23720	NbL03g02750	NbL03g03780	NbL04g12480	NbL05g02250	NbL06g10700	NbL08g17290	NbL09g22650	NbL10g10370	NbL12g20480	NbL13g15120	NbL13g16240	NbL15g23670	NbL16g14200	NbL18g16200	NbL19g25990	histidine	histidinol-p
13.1.7.1 amino acid metabolism.synthesis.histidine.ATP phosphoribosyl transferase	NbL08g17290	NbL18g16200
13.1.7.2 amino acid metabolism.synthesis.histidine.bifunctional phosphoribosyl-ATP diphosphatase and phosphoribosyl-AMP cyclohydrolase	NbL03g02750	NbL13g16240
13.1.7.3 amino acid metabolism.synthesis.histidine.phosphoribosyl-AMP cyclohydrolase	NbL10g10370	NbL12g20480
13.1.7.4 amino acid metabolism.synthesis.histidine.N'-5'-phosphoribosyl-formimino-5-aminoimidazole-4-carboxamide ribonucleotide isomerase	NbL05g02250	NbL15g23670
13.1.7.6 amino acid metabolism.synthesis.histidine.imidazoleglycerol-phosphate dehydratase	NbL04g12480	NbL09g22650
13.1.7.7 amino acid metabolism.synthesis.histidine.histidinol-phosphate aminotransferase	NbL03g03780	NbL13g15120
13.1.7.9 amino acid metabolism.synthesis.histidine.histidinol dehydrogenase	NbL02g23720	NbL06g10700	NbL16g14200	NbL19g25990
13.1.7.1001 amino acid metabolism.synthesis.histidine	histidinol-p
13.1.7.1002 amino acid metabolism.synthesis.histidine	histidine
13.2 amino acid metabolism.degradation	2-aminoadipic acid	NbL00g03330	NbL01g00730	NbL01g08350	NbL01g10400	NbL02g02470	NbL02g03940	NbL02g05040	NbL02g06640	NbL02g19610	NbL02g21310	NbL02g27900	NbL02g27910	NbL02g28750	NbL02g28760	NbL02g28770	NbL02g28780	NbL03g01380	NbL03g03060	NbL03g08420	NbL03g08430	NbL03g09570	NbL03g17640	NbL03g24440	NbL03g24500	NbL04g02890	NbL04g05200	NbL04g07910	NbL04g11220	NbL04g12250	NbL04g20470	NbL05g01580	NbL05g02420	NbL05g10110	NbL05g17800	NbL05g18760	NbL05g19310	NbL05g27550	NbL05g27850	NbL06g08200	NbL06g11210	NbL06g18730	NbL06g18740	NbL06g26260	NbL06g26760	NbL06g28730	NbL06g28740	NbL07g06120	NbL07g13030	NbL07g14510	NbL07g21330	NbL07g22090	NbL08g03830	NbL08g03840	NbL08g05280	NbL08g05290	NbL08g06470	NbL08g06490	NbL08g06990	NbL08g08410	NbL08g19370	NbL08g20780	NbL08g20790	NbL08g23090	NbL08g28500	NbL08g28510	NbL08g30600	NbL08g30610	NbL09g02610	NbL09g03880	NbL09g04370	NbL09g04380	NbL09g04390	NbL09g04400	NbL09g07740	NbL09g07750	NbL09g09080	NbL09g15270	NbL09g21160	NbL09g21220	NbL09g21230	NbL09g25220	NbL10g04990	NbL10g07520	NbL10g15580	NbL10g17580	NbL10g19390	NbL10g26690	NbL10g26700	NbL10g30060	NbL11g22010	NbL12g05180	NbL12g11590	NbL12g15240	NbL12g15400	NbL12g15410	NbL12g20100	NbL13g02950	NbL13g03080	NbL13g08400	NbL13g15950	NbL13g15960	NbL13g17900	NbL13g21600	NbL13g21610	NbL13g22360	NbL14g15120	NbL14g19710	NbL14g22710	NbL14g24140	NbL14g24150	NbL14g25640	NbL14g26280	NbL14g26290	NbL14g26990	NbL14g27000	NbL14g29890	NbL15g00370	NbL15g02010	NbL15g04770	NbL15g04810	NbL15g05790	NbL15g06240	NbL15g06250	NbL15g08350	NbL15g08360	NbL15g13740	NbL15g13750	NbL15g13760	NbL15g17000	NbL15g22420	NbL15g23190	NbL15g29370	NbL15g29380	NbL16g00680	NbL16g03340	NbL16g14620	NbL16g22860	NbL16g22870	NbL16g24760	NbL16g28130	NbL17g00210	NbL17g06470	NbL17g06480	NbL17g10290	NbL17g10420	NbL17g10500	NbL17g13200	NbL17g17740	NbL17g20070	NbL17g23880	NbL17g24980	NbL17g26260	NbL17g26900	NbL17g26910	NbL17g28790	NbL17g30980	NbL17g31860	NbL17g31870	NbL17g33860	NbL18g00950	NbL18g00960	NbL18g00990	NbL18g05440	NbL18g12090	NbL18g18130	NbL18g21150	NbL18g21160	NbL18g21170	NbL18g21730	NbL18g25700	NbL18g27650	NbL19g04990	NbL19g06350	NbL19g10850	NbL19g15220	NbL19g15640	NbL19g15650	NbL19g16680	NbL19g16700	NbL19g16710	NbL19g27170	NbL19g27880	glutarate	glycerate	methylglyoxal	urea
13.2.1 amino acid metabolism.degradation.central amino acid metabolism	NbL09g04370	NbL09g04380	NbL09g04390	NbL09g04400	NbL18g21150	NbL18g21160	NbL18g21170
13.2.1.2 amino acid metabolism.degradation.central amino acid metabolism.aspartate	NbL09g04370	NbL09g04380	NbL09g04390	NbL09g04400	NbL18g21150	NbL18g21160	NbL18g21170
13.2.2 amino acid metabolism.degradation.glutamate family	NbL02g21310	NbL02g28750	NbL02g28760	NbL02g28770	NbL02g28780	NbL07g06120	NbL08g06990	NbL08g23090	NbL09g07740	NbL09g07750	NbL12g05180	NbL12g11590	NbL14g22710	NbL14g24140	NbL14g24150	NbL14g25640	NbL15g04810	NbL15g06240	NbL15g06250	NbL17g26260	NbL18g25700	NbL19g16680	NbL19g16700	NbL19g16710	NbL19g27170	urea
13.2.2.1 amino acid metabolism.degradation.glutamate family.glutamine	NbL08g23090	NbL14g24140	NbL14g24150	NbL15g04810
13.2.2.2 amino acid metabolism.degradation.glutamate family.proline	NbL02g28750	NbL02g28760	NbL02g28770	NbL02g28780	NbL09g07740	NbL09g07750	NbL18g25700	NbL19g16680	NbL19g16700	NbL19g16710
13.2.2.3 amino acid metabolism.degradation.glutamate family.arginine	NbL02g21310	NbL07g06120	NbL08g06990	NbL12g05180	NbL12g11590	NbL14g22710	NbL14g25640	NbL15g06240	NbL15g06250	NbL17g26260	NbL19g27170	urea
13.2.2.3.1001 amino acid metabolism.degradation.glutamate family.arginine	urea
13.2.3 amino acid metabolism.degradation.aspartate family	2-aminoadipic acid	NbL02g02470	NbL02g03940	NbL02g05040	NbL02g19610	NbL03g17640	NbL05g01580	NbL05g02420	NbL05g19310	NbL06g08200	NbL06g11210	NbL06g18730	NbL06g18740	NbL07g21330	NbL07g22090	NbL08g08410	NbL08g30600	NbL08g30610	NbL09g15270	NbL09g25220	NbL10g15580	NbL10g30060	NbL12g15400	NbL12g15410	NbL15g05790	NbL15g08350	NbL15g08360	NbL15g23190	NbL16g14620	NbL16g22860	NbL16g22870	NbL17g10290	NbL17g10500	NbL17g24980	NbL17g30980	NbL17g33860	NbL18g00950	NbL18g00960	NbL18g00990	NbL18g27650	NbL19g06350	NbL19g27880	glutarate	methylglyoxal
13.2.3.1 amino acid metabolism.degradation.aspartate family.asparagine	NbL06g08200	NbL06g18730	NbL06g18740	NbL08g08410	NbL09g15270	NbL15g08350	NbL15g08360	NbL16g22860	NbL16g22870	NbL17g24980
13.2.3.1.1 amino acid metabolism.degradation.aspartate family.asparagine.L-asparaginase	NbL06g08200	NbL06g18730	NbL06g18740	NbL08g08410	NbL09g15270	NbL15g08350	NbL15g08360	NbL16g22860	NbL16g22870	NbL17g24980
13.2.3.2 amino acid metabolism.degradation.aspartate family.threonine	NbL07g22090	NbL17g10290	methylglyoxal
13.2.3.2.1001 amino acid metabolism.degradation.aspartate family.threonine	methylglyoxal
13.2.3.4 amino acid metabolism.degradation.aspartate family.methionine	NbL02g05040	NbL02g19610	NbL06g11210	NbL08g30600	NbL08g30610	NbL10g15580	NbL10g30060	NbL12g15400	NbL12g15410	NbL16g14620	NbL17g33860	NbL18g00950	NbL18g00960	NbL18g00990	NbL19g27880
13.2.3.4.1 amino acid metabolism.degradation.aspartate family.methionine.methionine gamma-lyase	NbL02g05040	NbL10g30060	NbL17g33860
13.2.3.5 amino acid metabolism.degradation.aspartate family.lysine	2-aminoadipic acid	NbL02g02470	NbL02g03940	NbL03g17640	NbL05g01580	NbL05g02420	NbL05g19310	NbL07g21330	NbL09g25220	NbL15g05790	NbL15g23190	NbL17g10500	NbL17g30980	NbL18g27650	NbL19g06350	glutarate
13.2.3.5.1 mino acid metabolism.degradation.aspartate family.lysine.lysine decarboxylase	NbL02g02470	NbL02g03940	NbL03g17640	NbL05g01580	NbL05g02420	NbL07g21330	NbL09g25220	NbL15g05790	NbL15g23190	NbL17g10500	NbL17g30980	NbL18g27650	NbL19g06350
13.2.3.5.1001 amino acid metabolism.degradation.aspartate family.lysine	glutarate
13.2.3.5.1002 amino acid metabolism.degradation.aspartate family.lysine	2-aminoadipic acid
13.2.4 amino acid metabolism.degradation.branched chain group	NbL01g00730	NbL02g06640	NbL03g01380	NbL03g09570	NbL04g02890	NbL04g05200	NbL04g07910	NbL04g20470	NbL05g10110	NbL05g17800	NbL05g27550	NbL08g03830	NbL08g03840	NbL08g06470	NbL08g06490	NbL08g28500	NbL08g28510	NbL09g09080	NbL09g21220	NbL09g21230	NbL10g04990	NbL11g22010	NbL12g15240	NbL12g20100	NbL13g02950	NbL13g03080	NbL13g08400	NbL13g17900	NbL13g22360	NbL14g15120	NbL14g29890	NbL15g00370	NbL15g02010	NbL16g03340	NbL16g24760	NbL17g10420	NbL17g13200	NbL17g26900	NbL17g26910	NbL17g28790	NbL19g04990	NbL19g15220
13.2.4.1 amino acid metabolism.degradation.branched chain group.shared	NbL03g09570	NbL04g02890	NbL04g05200	NbL04g07910	NbL04g20470	NbL05g10110	NbL08g28500	NbL08g28510	NbL09g09080	NbL09g21220	NbL09g21230	NbL10g04990	NbL12g20100	NbL13g02950	NbL13g22360	NbL14g29890	NbL15g00370	NbL19g04990	NbL19g15220
13.2.4.3 amino acid metabolism.degradation.branched chain group.valine	NbL02g06640	NbL08g06470	NbL08g06490	NbL13g03080	NbL15g02010	NbL16g24760	NbL17g26900	NbL17g26910
13.2.4.4 amino acid metabolism.degradation.branched chain group.leucine	NbL01g00730	NbL05g27550	NbL08g03830	NbL08g03840	NbL13g08400	NbL14g15120	NbL16g03340	NbL17g10420	NbL17g13200	NbL17g28790
13.2.4.5 amino acid metabolism.degradation.branched chain group.isoleucine	NbL03g01380	NbL04g05200	NbL05g17800	NbL11g22010	NbL12g15240	NbL13g17900
13.2.5 amino acid metabolism.degradation.serine-glycine-cysteine group	NbL00g03330	NbL02g27900	NbL02g27910	NbL03g03060	NbL04g12250	NbL07g13030	NbL08g05280	NbL08g05290	NbL09g03880	NbL13g15950	NbL13g15960	NbL17g00210	NbL17g17740	NbL18g12090	NbL18g21730	NbL19g15640	NbL19g15650	glycerate
13.2.5.1 amino acid metabolism.degradation.serine-glycine-cysteine group.serine	glycerate
13.2.5.1.1001 amino acid metabolism.degradation.serine-glycine-cysteine group.serine	glycerate
13.2.5.2 amino acid metabolism.degradation.serine-glycine-cysteine group.glycine	NbL02g27900	NbL02g27910	NbL03g03060	NbL04g12250	NbL08g05280	NbL08g05290	NbL13g15950	NbL13g15960	NbL17g00210	NbL18g12090	NbL19g15640	NbL19g15650
13.2.5.3 amino acid metabolism.degradation.serine-glycine-cysteine group.cysteine	NbL00g03330	NbL07g13030	NbL09g03880	NbL17g17740	NbL18g21730
13.2.6 amino acid metabolism.degradation.aromatic aa	NbL01g08350	NbL01g10400	NbL03g01380	NbL03g24440	NbL03g24500	NbL04g11220	NbL05g17800	NbL05g18760	NbL05g27850	NbL06g26260	NbL06g26760	NbL06g28730	NbL06g28740	NbL07g14510	NbL08g19370	NbL08g20780	NbL08g20790	NbL09g02610	NbL09g21160	NbL10g07520	NbL10g17580	NbL10g26690	NbL10g26700	NbL11g22010	NbL12g15240	NbL13g17900	NbL14g19710	NbL14g26990	NbL14g27000	NbL15g04770	NbL15g17000	NbL15g22420	NbL15g29370	NbL15g29380	NbL16g00680	NbL16g24760	NbL16g28130	NbL17g23880	NbL17g31860	NbL17g31870	NbL18g05440	NbL18g18130	NbL19g10850
13.2.6.2 amino acid metabolism.degradation.aromatic aa.tyrosine	NbL01g08350	NbL01g10400	NbL03g24440	NbL03g24500	NbL05g27850	NbL06g26260	NbL09g02610	NbL09g21160	NbL14g26990	NbL14g27000	NbL15g29370	NbL15g29380	NbL16g00680	NbL17g23880	NbL18g05440	NbL19g10850
13.2.6.3 amino acid metabolism.degradation.aromatic aa.tryptophan	NbL03g01380	NbL04g11220	NbL05g17800	NbL05g18760	NbL06g26760	NbL06g28730	NbL06g28740	NbL07g14510	NbL08g19370	NbL08g20780	NbL08g20790	NbL10g07520	NbL10g17580	NbL10g26690	NbL10g26700	NbL11g22010	NbL12g15240	NbL13g17900	NbL14g19710	NbL15g04770	NbL15g17000	NbL15g22420	NbL16g24760	NbL16g28130	NbL17g31860	NbL17g31870	NbL18g18130
13.2.7 amino acid metabolism.degradation.histidine	NbL03g08420	NbL03g08430	NbL10g19390	NbL13g21600	NbL13g21610	NbL14g26280	NbL14g26290	NbL15g13740	NbL15g13750	NbL15g13760	NbL17g06470	NbL17g06480	NbL17g20070
13.99 amino acid metabolism.misc	NbL01g16370	NbL02g32940	NbL07g09860	NbL07g09970	NbL08g04450	NbL09g09060	NbL09g09070	NbL10g26890	NbL11g07410	NbL13g00930	NbL13g09400	NbL13g09410	NbL14g23390	NbL16g08220	NbL17g14460	NbL17g14780	NbL17g28300	NbL17g31620	NbL19g21060	NbL19g21070
13.1001 amino acid metabolism.methionine S-oxide	methionine s-oxide
14 S-assimilation	NbL01g02650	NbL01g02660	NbL02g08250	NbL02g12400	NbL02g27850	NbL02g32750	NbL04g11680	NbL06g24870	NbL07g04380	NbL09g20750	NbL09g20760	NbL09g26240	NbL11g05820	NbL12g07480	NbL12g24710	NbL14g20140	NbL16g29510	NbL17g12720	NbL17g12730	NbL19g15550	NbL19g15560	NbL19g21260	sulfate
14.1 S-assimilation.ATPS	NbL04g11680	NbL11g05820	NbL14g20140	NbL16g29510
14.2 S-assimilation.APR	NbL02g12400	NbL02g27850	NbL09g20750	NbL09g20760	NbL19g15550	NbL19g15560
14.3 S-assimilation.sulfite redox	NbL01g02650	NbL01g02660	NbL17g12720	NbL17g12730
14.5 S-assimilation.sulfite oxidase	NbL02g32750	NbL19g21260
14.15 S-assimilation.AKN	NbL02g08250	NbL06g24870	NbL07g04380	NbL09g26240	NbL12g07480	NbL12g24710
14.1001 Mineral Nutrition	sulfate
15 metal handling	NbL00g00650	NbL00g00660	NbL00g01660	NbL00g01670	NbL01g03610	NbL01g09500	NbL01g19590	NbL01g19600	NbL01g23490	NbL02g12930	NbL02g16660	NbL02g17890	NbL02g19620	NbL02g24520	NbL03g01460	NbL03g05110	NbL03g05650	NbL03g12320	NbL03g13610	NbL04g04410	NbL04g08330	NbL04g11830	NbL04g13100	NbL04g20580	NbL04g24900	NbL04g24910	NbL05g02820	NbL05g04540	NbL05g04550	NbL05g06100	NbL05g28330	NbL06g10650	NbL06g10660	NbL06g13480	NbL06g14510	NbL06g14520	NbL06g16500	NbL06g17230	NbL06g23610	NbL07g07810	NbL07g12180	NbL08g05210	NbL08g05220	NbL08g09320	NbL08g09330	NbL08g09340	NbL08g09350	NbL08g13730	NbL08g14880	NbL08g15580	NbL08g15850	NbL08g15860	NbL08g15870	NbL08g16080	NbL08g16090	NbL08g22390	NbL08g22400	NbL08g24700	NbL08g30720	NbL08g30730	NbL09g05830	NbL09g07030	NbL09g21470	NbL09g23320	NbL09g23790	NbL09g23800	NbL10g01250	NbL10g11300	NbL10g13480	NbL10g14290	NbL10g15080	NbL10g30130	NbL11g14410	NbL11g16370	NbL12g09600	NbL12g12600	NbL12g12660	NbL12g18730	NbL12g28010	NbL12g28020	NbL13g05760	NbL13g12430	NbL13g12760	NbL13g12810	NbL13g13190	NbL13g13900	NbL13g13910	NbL13g17840	NbL13g25510	NbL14g01880	NbL14g17080	NbL14g20010	NbL14g20180	NbL14g21730	NbL14g33310	NbL15g02260	NbL15g02310	NbL15g06850	NbL15g06930	NbL15g08180	NbL15g08190	NbL15g15150	NbL15g16020	NbL15g22980	NbL15g28590	NbL16g04960	NbL16g14140	NbL16g17100	NbL16g18100	NbL16g18110	NbL16g20450	NbL16g20920	NbL17g12080	NbL17g16790	NbL17g16800	NbL17g16810	NbL17g23980	NbL17g35160	NbL18g01010	NbL18g01020	NbL18g04360	NbL18g04370	NbL18g06320	NbL18g07310	NbL18g07320	NbL18g07350	NbL18g12130	NbL18g14260	NbL18g14270	NbL18g14580	NbL18g14600	NbL18g14610	NbL18g14620	NbL18g14630	NbL18g14640	NbL18g14820	NbL18g14830	NbL18g17060	NbL18g24030	NbL18g30320	NbL19g02030	NbL19g02040	NbL19g08130	NbL19g10700	NbL19g10720	NbL19g10730	NbL19g25220	NbL19g27870	NbL19g29740	NbL19g29750
15.1 metal handling.acquisition	NbL06g10650	NbL06g10660	NbL06g16500	NbL08g09320	NbL08g09330	NbL08g09340	NbL08g09350	NbL08g16080	NbL08g16090	NbL08g22390	NbL08g22400	NbL13g05760	NbL16g14140	NbL16g20450	NbL17g23980	NbL18g07310	NbL18g07320	NbL18g07350	NbL18g14820	NbL18g14830
15.2 metal handling.binding, chelation and storage	NbL01g03610	NbL01g09500	NbL01g19590	NbL01g19600	NbL02g12930	NbL02g16660	NbL02g17890	NbL02g19620	NbL02g24520	NbL03g01460	NbL03g05650	NbL03g12320	NbL03g13610	NbL04g04410	NbL04g08330	NbL04g20580	NbL04g24900	NbL04g24910	NbL05g02820	NbL05g04540	NbL05g04550	NbL05g06100	NbL05g28330	NbL06g13480	NbL06g14510	NbL06g14520	NbL06g17230	NbL06g23610	NbL07g07810	NbL07g12180	NbL08g05210	NbL08g05220	NbL08g13730	NbL08g14880	NbL08g15580	NbL08g15850	NbL08g15860	NbL08g15870	NbL09g05830	NbL09g07030	NbL09g23790	NbL09g23800	NbL10g01250	NbL10g11300	NbL10g13480	NbL10g14290	NbL10g15080	NbL10g30130	NbL11g16370	NbL12g09600	NbL12g12600	NbL12g12660	NbL12g18730	NbL12g28010	NbL12g28020	NbL13g12430	NbL13g12810	NbL13g13190	NbL13g17840	NbL13g25510	NbL14g01880	NbL14g17080	NbL14g21730	NbL14g33310	NbL15g02260	NbL15g06850	NbL15g06930	NbL15g08180	NbL15g08190	NbL15g15150	NbL15g16020	NbL15g22980	NbL15g28590	NbL16g04960	NbL16g17100	NbL16g18100	NbL16g18110	NbL16g20920	NbL17g12080	NbL17g16790	NbL17g16800	NbL17g16810	NbL17g23980	NbL17g35160	NbL18g06320	NbL18g12130	NbL18g14260	NbL18g14270	NbL18g14580	NbL18g14600	NbL18g14610	NbL18g14620	NbL18g14630	NbL18g14640	NbL18g17060	NbL18g24030	NbL19g02030	NbL19g02040	NbL19g08130	NbL19g25220	NbL19g27870	NbL19g29740	NbL19g29750
15.3 metal handling.regulation	NbL03g05110	NbL09g23320	NbL13g12760	NbL13g13900	NbL13g13910	NbL15g02310
16 secondary metabolism	1-caffeoylquinate	1-o-benzyl-beta-glucoside	2,5-dimethoxycinnamate	2-aminobenzoate	2-coumarate	2-hydroxycinnamate	2-methoxycinnamate	3,4,5-trimethoxycinnamate	3,4-dihydroxybenzylamine	3,4-dihydroxyhydrocinnamate	3,4-dimethoxycinnamate	3,5-dimethoxycinnamate	3-(2,4-dihydoxyphenyl)propionate	3-caffeoylquinate	3-dehydroquinate	3-hydroxycinnamate	3-methoxycinnamate	3-phenylpropionate	4-(methylamino)benzoate	4-aminobenzoate	4-aminocinnamate	4-caffeoylquinate	4-coumarate	4-coumaryl alcohol	4-coumaryl aldehyde	4-hydroxy-3-methoxycinnamaldehyde	4-methoxycinnamate	5-caffeoylquinate	NbL00g02080	NbL00g02520	NbL00g02530	NbL00g04180	NbL00g04190	NbL00g04490	NbL00g04500	NbL00g04860	NbL00g04870	NbL01g01620	NbL01g02420	NbL01g02450	NbL01g05620	NbL01g06250	NbL01g06430	NbL01g07150	NbL01g07190	NbL01g09690	NbL01g10400	NbL01g10620	NbL01g10630	NbL01g11430	NbL01g12000	NbL01g13110	NbL01g13350	NbL01g13360	NbL01g15080	NbL01g15140	NbL01g16510	NbL01g17320	NbL01g17770	NbL01g19430	NbL01g19480	NbL01g20910	NbL01g23470	NbL01g23710	NbL01g24240	NbL01g24250	NbL01g24930	NbL01g25090	NbL01g26010	NbL01g26020	NbL01g26470	NbL01g26530	NbL02g00160	NbL02g00190	NbL02g00200	NbL02g00610	NbL02g00620	NbL02g00790	NbL02g00800	NbL02g01010	NbL02g02110	NbL02g02310	NbL02g02800	NbL02g03070	NbL02g03080	NbL02g03170	NbL02g04670	NbL02g05810	NbL02g06710	NbL02g06720	NbL02g07240	NbL02g07530	NbL02g07690	NbL02g08630	NbL02g10940	NbL02g11550	NbL02g11560	NbL02g11760	NbL02g12040	NbL02g12810	NbL02g16870	NbL02g17020	NbL02g17510	NbL02g17520	NbL02g17970	NbL02g18070	NbL02g18080	NbL02g18250	NbL02g18690	NbL02g18720	NbL02g18730	NbL02g19800	NbL02g20170	NbL02g20180	NbL02g20190	NbL02g22590	NbL02g23410	NbL02g23420	NbL02g23440	NbL02g25340	NbL02g25350	NbL02g26010	NbL02g26990	NbL02g29230	NbL02g29520	NbL02g29620	NbL02g29750	NbL02g29760	NbL02g31420	NbL02g32230	NbL03g00110	NbL03g00850	NbL03g00890	NbL03g01380	NbL03g03350	NbL03g04390	NbL03g04880	NbL03g07300	NbL03g11120	NbL03g11130	NbL03g11190	NbL03g12000	NbL03g14090	NbL03g14270	NbL03g14280	NbL03g15200	NbL03g15890	NbL03g15920	NbL03g15930	NbL03g17130	NbL03g18590	NbL03g18600	NbL03g18610	NbL03g18670	NbL03g19330	NbL03g22720	NbL03g23040	NbL03g24440	NbL03g24500	NbL04g01270	NbL04g01630	NbL04g01640	NbL04g02570	NbL04g03640	NbL04g03920	NbL04g04750	NbL04g05530	NbL04g07320	NbL04g07330	NbL04g07340	NbL04g07350	NbL04g07430	NbL04g08410	NbL04g13270	NbL04g14050	NbL04g14060	NbL04g14210	NbL04g14400	NbL04g14410	NbL04g14420	NbL04g15240	NbL04g15950	NbL04g16720	NbL04g16950	NbL04g17010	NbL04g17590	NbL04g18290	NbL04g19060	NbL04g19460	NbL04g19670	NbL04g20590	NbL04g21080	NbL04g22040	NbL04g22090	NbL04g22520	NbL04g23600	NbL04g24570	NbL04g26280	NbL05g00350	NbL05g00440	NbL05g03760	NbL05g03770	NbL05g04160	NbL05g04170	NbL05g04940	NbL05g07190	NbL05g07200	NbL05g07340	NbL05g08170	NbL05g10530	NbL05g10540	NbL05g10740	NbL05g11700	NbL05g11730	NbL05g16660	NbL05g17800	NbL05g19260	NbL05g19760	NbL05g22080	NbL05g22190	NbL05g22200	NbL05g22370	NbL05g22800	NbL05g23240	NbL05g23320	NbL05g23330	NbL05g25020	NbL05g25030	NbL05g25040	NbL05g25050	NbL05g25070	NbL05g25080	NbL05g25090	NbL05g25100	NbL05g25110	NbL05g25120	NbL05g25500	NbL05g25600	NbL05g25620	NbL05g25830	NbL05g26050	NbL05g27900	NbL06g00530	NbL06g01100	NbL06g04910	NbL06g05570	NbL06g05620	NbL06g05630	NbL06g05640	NbL06g05870	NbL06g06410	NbL06g07010	NbL06g07180	NbL06g07190	NbL06g07870	NbL06g07880	NbL06g08190	NbL06g08570	NbL06g09190	NbL06g10530	NbL06g11520	NbL06g11530	NbL06g13740	NbL06g13750	NbL06g13940	NbL06g13950	NbL06g14560	NbL06g14570	NbL06g14580	NbL06g14590	NbL06g16590	NbL06g18680	NbL06g20700	NbL06g20800	NbL06g21540	NbL06g21550	NbL06g21560	NbL06g21570	NbL06g21680	NbL06g23220	NbL06g23710	NbL06g24790	NbL06g25100	NbL06g27300	NbL06g27800	NbL06g29120	NbL07g00920	NbL07g00980	NbL07g01200	NbL07g01210	NbL07g01910	NbL07g02160	NbL07g02510	NbL07g03820	NbL07g03830	NbL07g04760	NbL07g05890	NbL07g08010	NbL07g08600	NbL07g09180	NbL07g09200	NbL07g13540	NbL07g15250	NbL07g19440	NbL07g20420	NbL07g21220	NbL07g21580	NbL07g21940	NbL08g02550	NbL08g02560	NbL08g03960	NbL08g03970	NbL08g04100	NbL08g04110	NbL08g04120	NbL08g04130	NbL08g04140	NbL08g04180	NbL08g04190	NbL08g04380	NbL08g04390	NbL08g05300	NbL08g05310	NbL08g05720	NbL08g05730	NbL08g06550	NbL08g06580	NbL08g06610	NbL08g09430	NbL08g09440	NbL08g10060	NbL08g10070	NbL08g11180	NbL08g11190	NbL08g12150	NbL08g13060	NbL08g13070	NbL08g15640	NbL08g16180	NbL08g16270	NbL08g19180	NbL08g19450	NbL08g19850	NbL08g20580	NbL08g20600	NbL08g20610	NbL08g20620	NbL08g22610	NbL08g23400	NbL08g25200	NbL08g27180	NbL08g27660	NbL08g27670	NbL08g30850	NbL08g30940	NbL08g30950	NbL08g31120	NbL09g00450	NbL09g00460	NbL09g01890	NbL09g01900	NbL09g03170	NbL09g04020	NbL09g07430	NbL09g08290	NbL09g08710	NbL09g09290	NbL09g09950	NbL09g09960	NbL09g10540	NbL09g10680	NbL09g10760	NbL09g10800	NbL09g12220	NbL09g14000	NbL09g14320	NbL09g14560	NbL09g14570	NbL09g15840	NbL09g16030	NbL09g16150	NbL09g17010	NbL09g19290	NbL09g21690	NbL09g21930	NbL09g22180	NbL09g22220	NbL09g23890	NbL09g24680	NbL09g25060	NbL09g26910	NbL09g26960	NbL09g27410	NbL09g27500	NbL09g27660	NbL09g28540	NbL10g00040	NbL10g00650	NbL10g01670	NbL10g01710	NbL10g02600	NbL10g05020	NbL10g05600	NbL10g06370	NbL10g06700	NbL10g06830	NbL10g07180	NbL10g07280	NbL10g07310	NbL10g07780	NbL10g07810	NbL10g08430	NbL10g08990	NbL10g09370	NbL10g09380	NbL10g09700	NbL10g09780	NbL10g10330	NbL10g10340	NbL10g10940	NbL10g11340	NbL10g12170	NbL10g13620	NbL10g13630	NbL10g14170	NbL10g14180	NbL10g14190	NbL10g14200	NbL10g14210	NbL10g14220	NbL10g14500	NbL10g15330	NbL10g15340	NbL10g15760	NbL10g16660	NbL10g16670	NbL10g18870	NbL10g18880	NbL10g18890	NbL10g18900	NbL10g18930	NbL10g19340	NbL10g19350	NbL10g20800	NbL10g21100	NbL10g21130	NbL10g21990	NbL10g22910	NbL10g23600	NbL10g23880	NbL10g23910	NbL10g23940	NbL10g23950	NbL10g23960	NbL10g23970	NbL10g23980	NbL10g23990	NbL10g24000	NbL10g24300	NbL10g24340	NbL10g24660	NbL10g26400	NbL10g26540	NbL10g26550	NbL10g27090	NbL10g27100	NbL10g27440	NbL10g28010	NbL10g28020	NbL10g28340	NbL10g28350	NbL11g01570	NbL11g01580	NbL11g03050	NbL11g03060	NbL11g03240	NbL11g03520	NbL11g03550	NbL11g04070	NbL11g04080	NbL11g04560	NbL11g05550	NbL11g05560	NbL11g05780	NbL11g05790	NbL11g05800	NbL11g06070	NbL11g06080	NbL11g06700	NbL11g06710	NbL11g07320	NbL11g10440	NbL11g10450	NbL11g11650	NbL11g12910	NbL11g13070	NbL11g13470	NbL11g13500	NbL11g13510	NbL11g13600	NbL11g13610	NbL11g13730	NbL11g15060	NbL11g15070	NbL11g15930	NbL11g15940	NbL11g16850	NbL11g17800	NbL11g17810	NbL11g18110	NbL11g18750	NbL11g18760	NbL11g18770	NbL11g19450	NbL11g19470	NbL11g19500	NbL11g20910	NbL11g20920	NbL11g22010	NbL11g22780	NbL11g22800	NbL11g22820	NbL11g22830	NbL11g22950	NbL12g04600	NbL12g04610	NbL12g05480	NbL12g06730	NbL12g06920	NbL12g09340	NbL12g09990	NbL12g10000	NbL12g10510	NbL12g11040	NbL12g11050	NbL12g12130	NbL12g12830	NbL12g13500	NbL12g14330	NbL12g14770	NbL12g14970	NbL12g15000	NbL12g15010	NbL12g15030	NbL12g15240	NbL12g16000	NbL12g16080	NbL12g16340	NbL12g17780	NbL12g19040	NbL12g19550	NbL12g19560	NbL12g19570	NbL12g19810	NbL12g20880	NbL12g20890	NbL12g21050	NbL12g21120	NbL12g21150	NbL12g21170	NbL12g21300	NbL12g22310	NbL12g22760	NbL12g23230	NbL12g23610	NbL12g23620	NbL12g24370	NbL12g24380	NbL12g25340	NbL12g26510	NbL12g26550	NbL12g27640	NbL12g27650	NbL12g28130	NbL13g00150	NbL13g00160	NbL13g00650	NbL13g00720	NbL13g02730	NbL13g04620	NbL13g04630	NbL13g04640	NbL13g04680	NbL13g04730	NbL13g04820	NbL13g05500	NbL13g05620	NbL13g07140	NbL13g07150	NbL13g07670	NbL13g07680	NbL13g07690	NbL13g08110	NbL13g09450	NbL13g10020	NbL13g10030	NbL13g10040	NbL13g11450	NbL13g11730	NbL13g11850	NbL13g11870	NbL13g12680	NbL13g12690	NbL13g14240	NbL13g14600	NbL13g15780	NbL13g15800	NbL13g16800	NbL13g17390	NbL13g17790	NbL13g17900	NbL13g17980	NbL13g18710	NbL13g18720	NbL13g18730	NbL13g18740	NbL13g19350	NbL13g19410	NbL13g19430	NbL13g24080	NbL13g26610	NbL13g26620	NbL13g26850	NbL14g00030	NbL14g00740	NbL14g00760	NbL14g01320	NbL14g01330	NbL14g02930	NbL14g04390	NbL14g04400	NbL14g05890	NbL14g06550	NbL14g06760	NbL14g06870	NbL14g07690	NbL14g08380	NbL14g10300	NbL14g12240	NbL14g12570	NbL14g12580	NbL14g12590	NbL14g12600	NbL14g12610	NbL14g12620	NbL14g13050	NbL14g14660	NbL14g14880	NbL14g15520	NbL14g15890	NbL14g15900	NbL14g15910	NbL14g16560	NbL14g16700	NbL14g20700	NbL14g20720	NbL14g20740	NbL14g20820	NbL14g22210	NbL14g23870	NbL14g24250	NbL14g24280	NbL14g24480	NbL14g24490	NbL14g24500	NbL14g25830	NbL14g25910	NbL14g26260	NbL14g27000	NbL14g27100	NbL14g27110	NbL14g27180	NbL14g27190	NbL14g27400	NbL14g27420	NbL14g28900	NbL14g29350	NbL14g29500	NbL14g29570	NbL14g31960	NbL14g32240	NbL14g32910	NbL14g32920	NbL14g33760	NbL14g33770	NbL14g33860	NbL15g00970	NbL15g01270	NbL15g01340	NbL15g01550	NbL15g01560	NbL15g01690	NbL15g01700	NbL15g02240	NbL15g02590	NbL15g02600	NbL15g02680	NbL15g02690	NbL15g03240	NbL15g03380	NbL15g05290	NbL15g07430	NbL15g07440	NbL15g07840	NbL15g08530	NbL15g09990	NbL15g10050	NbL15g10060	NbL15g10500	NbL15g10580	NbL15g10700	NbL15g10730	NbL15g10740	NbL15g13840	NbL15g13950	NbL15g14110	NbL15g14920	NbL15g15050	NbL15g15250	NbL15g15260	NbL15g15270	NbL15g15280	NbL15g15290	NbL15g15390	NbL15g15890	NbL15g16320	NbL15g16500	NbL15g17260	NbL15g17380	NbL15g18120	NbL15g18130	NbL15g18760	NbL15g19940	NbL15g20120	NbL15g20130	NbL15g21730	NbL15g23870	NbL15g23880	NbL15g23910	NbL15g23920	NbL15g23930	NbL15g23940	NbL15g23950	NbL15g23960	NbL15g26790	NbL15g26820	NbL15g26830	NbL15g27300	NbL15g27310	NbL15g28110	NbL15g29370	NbL15g29380	NbL15g30130	NbL16g02170	NbL16g02280	NbL16g02290	NbL16g02300	NbL16g02310	NbL16g02320	NbL16g02330	NbL16g02340	NbL16g02350	NbL16g02360	NbL16g02370	NbL16g02500	NbL16g02520	NbL16g02540	NbL16g02870	NbL16g04680	NbL16g04690	NbL16g04990	NbL16g05500	NbL16g05510	NbL16g05520	NbL16g05680	NbL16g05710	NbL16g05720	NbL16g05880	NbL16g05970	NbL16g07150	NbL16g07190	NbL16g07200	NbL16g07250	NbL16g07260	NbL16g07280	NbL16g08310	NbL16g09120	NbL16g09130	NbL16g11190	NbL16g11200	NbL16g11700	NbL16g12520	NbL16g14050	NbL16g15100	NbL16g16670	NbL16g17400	NbL16g17520	NbL16g17530	NbL16g17800	NbL16g17810	NbL16g17820	NbL16g17830	NbL16g18170	NbL16g18180	NbL16g18190	NbL16g20360	NbL16g20380	NbL16g21370	NbL16g21380	NbL16g22790	NbL16g23510	NbL16g24700	NbL16g25240	NbL16g25250	NbL16g26380	NbL16g26950	NbL16g29180	NbL16g29190	NbL16g29200	NbL16g30840	NbL16g30850	NbL16g34240	NbL16g34250	NbL16g34970	NbL16g35390	NbL16g35520	NbL17g04140	NbL17g04680	NbL17g04720	NbL17g04730	NbL17g04740	NbL17g05060	NbL17g05200	NbL17g06540	NbL17g07010	NbL17g09600	NbL17g09610	NbL17g09630	NbL17g09690	NbL17g09700	NbL17g09830	NbL17g10310	NbL17g10730	NbL17g13520	NbL17g13530	NbL17g14380	NbL17g15090	NbL17g15760	NbL17g16910	NbL17g18500	NbL17g18920	NbL17g18940	NbL17g19060	NbL17g20000	NbL17g20400	NbL17g22240	NbL17g22260	NbL17g22270	NbL17g23390	NbL17g23400	NbL17g23720	NbL17g26690	NbL17g26740	NbL17g26750	NbL17g26810	NbL17g26820	NbL17g28510	NbL17g28520	NbL17g28530	NbL17g28540	NbL17g28680	NbL17g28690	NbL17g29020	NbL17g29030	NbL17g29150	NbL17g30300	NbL17g31370	NbL17g31950	NbL17g33400	NbL17g33410	NbL17g33550	NbL18g01130	NbL18g01140	NbL18g03600	NbL18g03610	NbL18g05440	NbL18g05540	NbL18g05550	NbL18g06140	NbL18g08020	NbL18g09260	NbL18g10220	NbL18g11110	NbL18g11830	NbL18g12300	NbL18g14390	NbL18g14960	NbL18g14990	NbL18g15410	NbL18g15420	NbL18g17700	NbL18g17970	NbL18g17980	NbL18g20640	NbL18g21530	NbL18g21890	NbL18g23080	NbL18g23090	NbL18g25420	NbL18g26330	NbL18g27440	NbL18g28080	NbL18g28300	NbL18g28310	NbL19g00190	NbL19g00740	NbL19g02350	NbL19g03910	NbL19g05010	NbL19g05290	NbL19g07480	NbL19g09120	NbL19g09130	NbL19g09340	NbL19g10200	NbL19g10250	NbL19g10850	NbL19g13600	NbL19g13610	NbL19g13950	NbL19g13960	NbL19g14030	NbL19g14040	NbL19g14560	NbL19g15110	NbL19g15120	NbL19g16120	NbL19g16130	NbL19g16160	NbL19g16510	NbL19g17420	NbL19g17520	NbL19g17670	NbL19g17680	NbL19g20650	NbL19g22080	NbL19g22140	NbL19g22450	NbL19g24280	NbL19g24680	NbL19g26310	NbL19g26320	NbL19g26330	NbL19g26370	NbL19g26380	NbL19g26400	NbL19g28570	NbL19g28580	NbL19g28720	NbL19g29120	NbL19g29300	NbL19g29320	NbL19g29330	NbL19g29430	acetophenone	acetylsalicylate	acrylamide	alpha carotene	alpha-hydroxyphenylpropionate	alpha-pinene	alpha-tocopherol	benzaldehyde	benzoate	benzoylformic acid	benzylalcohol	beta-damascenone	beta-hydroxyphenylpropionate	beta-ionone	beta-oxophenylpropionate	beta-pinene	beta-sitosterol	beta-tocopherol	buthylhydroxytoluene	caffeate	calystegine a3	calystegine b1	calystegine b2	calystegine b3	calystegine b4	calystegine c1	campesterol	chavicol	chlorogenate	cinnamaldehyde	cinnamate	clotrimazole	coniferyl alcohol	coniferyl aldehyde	coumarine	delta carotene	delta-tocopherol	digitoxin	dihydro 4-coumaryl alcohol	dihydro coniferyl alcohol	dimethylallyl-pyrophosphate	dopa	dopamine	eugenol	farnesyl pyrophosphate	ferulate	gamma-tocopherol	geranyl pyrophosphate	geranylacetone	geranylgeranyl pyrophosphate	helicin	isopentenyl-pyrophoshate	kaempferol-3-o-rutinoside	limonene	linaloyl pyrophosphate	lycopene	lycopine	mandelate	mandelic acid	methyl-chavicol	methyl-eugenol	mevalonate	mevalonate-5-phosphate	mevalonate-5-pyrophosphate	n-cinnamoylglycine	n-methyl-calystegine b2	naringenin	neryl pyrophosphate	nicotine	noradrenaline	pentadecane	phenylacetate	phenylethanol	phytoene	propyl gallate	pseudoionone	quinate	rutin	salicin	salicylate	sesquiterpene	sinapinaldehyde	sinapinate	sinapyl alcohol	squalen	squalene	tocopherol acetate	trans-3,5-dimethoxy-4-hydroxycinnamaldehyde	trans-cinnamate	tryptamine	tyramine	zeta carotene
16.1 secondary metabolism.isoprenoids	NbL00g04180	NbL00g04190	NbL00g04860	NbL00g04870	NbL01g02420	NbL01g07150	NbL01g09690	NbL01g10400	NbL01g15140	NbL01g19430	NbL02g00610	NbL02g00620	NbL02g02110	NbL02g02310	NbL02g03070	NbL02g03080	NbL02g03170	NbL02g12040	NbL02g16870	NbL02g18250	NbL02g18720	NbL02g18730	NbL02g19800	NbL02g20170	NbL02g20180	NbL02g20190	NbL02g26990	NbL02g29230	NbL02g29620	NbL03g01380	NbL03g03350	NbL03g14090	NbL03g15890	NbL03g19330	NbL03g23040	NbL03g24440	NbL03g24500	NbL04g01270	NbL04g07330	NbL04g07430	NbL04g14050	NbL04g14060	NbL04g14400	NbL04g16720	NbL04g19060	NbL05g00350	NbL05g03760	NbL05g03770	NbL05g10740	NbL05g11700	NbL05g16660	NbL05g17800	NbL05g19260	NbL05g25600	NbL06g00530	NbL06g04910	NbL06g07180	NbL06g07190	NbL06g08570	NbL06g16590	NbL06g24790	NbL07g04760	NbL07g15250	NbL07g21580	NbL08g02550	NbL08g02560	NbL08g06610	NbL08g12150	NbL08g13060	NbL08g13070	NbL08g16270	NbL08g22610	NbL08g23400	NbL09g04020	NbL09g10680	NbL09g14320	NbL09g22180	NbL09g23890	NbL09g25060	NbL09g27500	NbL10g01670	NbL10g01710	NbL10g02600	NbL10g05020	NbL10g08990	NbL10g09780	NbL10g10940	NbL10g12170	NbL10g15760	NbL10g20800	NbL10g21100	NbL10g21990	NbL10g22910	NbL10g23600	NbL10g23880	NbL10g26400	NbL10g28340	NbL10g28350	NbL11g03050	NbL11g03060	NbL11g03240	NbL11g04070	NbL11g04080	NbL11g05550	NbL11g05560	NbL11g05780	NbL11g05790	NbL11g05800	NbL11g13730	NbL11g16850	NbL11g22010	NbL12g09990	NbL12g10000	NbL12g11040	NbL12g11050	NbL12g15240	NbL12g17780	NbL12g19040	NbL12g19810	NbL12g20880	NbL12g20890	NbL12g21050	NbL12g21300	NbL12g23610	NbL12g23620	NbL13g00720	NbL13g04730	NbL13g05500	NbL13g09450	NbL13g10020	NbL13g10030	NbL13g10040	NbL13g15780	NbL13g15800	NbL13g17900	NbL14g01320	NbL14g01330	NbL14g02930	NbL14g10300	NbL14g14660	NbL14g14880	NbL14g25830	NbL14g27000	NbL14g29500	NbL15g05290	NbL15g07430	NbL15g09990	NbL15g14110	NbL15g18120	NbL15g18130	NbL15g19940	NbL15g23870	NbL15g23880	NbL15g23910	NbL15g23920	NbL15g23930	NbL15g23940	NbL15g23950	NbL15g23960	NbL15g26820	NbL15g26830	NbL15g29370	NbL15g29380	NbL16g02170	NbL16g02500	NbL16g02520	NbL16g04680	NbL16g04690	NbL16g05500	NbL16g05510	NbL16g05520	NbL16g05680	NbL16g05710	NbL16g05880	NbL16g05970	NbL16g08310	NbL16g09120	NbL16g09130	NbL16g11700	NbL16g20360	NbL16g20380	NbL16g25240	NbL16g25250	NbL16g26950	NbL17g04720	NbL17g04730	NbL17g04740	NbL17g05060	NbL17g05200	NbL17g07010	NbL17g10730	NbL17g16910	NbL17g20000	NbL17g23390	NbL17g23400	NbL17g26740	NbL17g26750	NbL17g26810	NbL17g29020	NbL17g29150	NbL17g33400	NbL17g33410	NbL18g05440	NbL18g06140	NbL18g10220	NbL18g11110	NbL18g12300	NbL18g14390	NbL18g14990	NbL18g17970	NbL18g17980	NbL18g21530	NbL18g23080	NbL18g23090	NbL18g28300	NbL18g28310	NbL19g10850	NbL19g14560	NbL19g16120	NbL19g16130	NbL19g17520	NbL19g22080	NbL19g22140	NbL19g28720	NbL19g29120	alpha carotene	alpha-pinene	alpha-tocopherol	beta-damascenone	beta-ionone	beta-pinene	beta-sitosterol	beta-tocopherol	campesterol	delta carotene	delta-tocopherol	dimethylallyl-pyrophosphate	farnesyl pyrophosphate	gamma-tocopherol	geranyl pyrophosphate	geranylacetone	geranylgeranyl pyrophosphate	isopentenyl-pyrophoshate	limonene	linaloyl pyrophosphate	lycopene	mevalonate	mevalonate-5-phosphate	mevalonate-5-pyrophosphate	neryl pyrophosphate	phytoene	pseudoionone	sesquiterpene	squalen	squalene	tocopherol acetate	zeta carotene
16.1.1 secondary metabolism.isoprenoids.non-mevalonate pathway	NbL00g04180	NbL00g04190	NbL00g04860	NbL00g04870	NbL02g18720	NbL02g18730	NbL02g29620	NbL03g14090	NbL03g19330	NbL04g01270	NbL04g14050	NbL04g14060	NbL05g03760	NbL05g03770	NbL05g10740	NbL05g25600	NbL06g04910	NbL06g07180	NbL06g07190	NbL06g08570	NbL07g21580	NbL08g02550	NbL08g02560	NbL08g16270	NbL08g23400	NbL09g22180	NbL10g12170	NbL10g20800	NbL10g28340	NbL10g28350	NbL11g16850	NbL12g17780	NbL13g05500	NbL14g14660	NbL15g07430	NbL15g09990	NbL15g23870	NbL15g23880	NbL15g23910	NbL15g23920	NbL15g23930	NbL15g23940	NbL15g23950	NbL15g23960	NbL16g02170	NbL16g02500	NbL16g02520	NbL16g09120	NbL16g09130	NbL16g25240	NbL16g25250	NbL16g26950	NbL17g05060	NbL17g10730	NbL17g16910	NbL17g33400	NbL17g33410	NbL18g12300	NbL18g14990	NbL18g28300	NbL18g28310	NbL19g17520	NbL19g28720	beta-damascenone	beta-ionone	geranylacetone	geranylgeranyl pyrophosphate	pseudoionone
16.1.1.1 secondary metabolism.isoprenoids.non-mevalonate pathway.DXS	NbL04g14050	NbL04g14060	NbL05g25600	NbL09g22180	NbL10g20800	NbL13g05500	NbL16g02500	NbL16g02520	NbL17g05060
16.1.1.2 secondary metabolism.isoprenoids.non-mevalonate pathway.DXR	NbL06g08570	NbL16g26950
16.1.1.3 secondary metabolism.isoprenoids.non-mevalonate pathway.CMS	NbL08g16270	NbL18g14990
16.1.1.4 secondary metabolism.isoprenoids.non-mevalonate pathway.CMK	NbL04g01270
16.1.1.5 secondary metabolism.isoprenoids.non-mevalonate pathway.MCS	NbL10g28340	NbL10g28350	NbL17g33400	NbL17g33410
16.1.1.6 secondary metabolism.isoprenoids.non-mevalonate pathway.HDS	NbL00g04180	NbL00g04190	NbL00g04860	NbL00g04870	NbL07g21580	NbL16g09120	NbL16g09130	NbL17g10730
16.1.1.7 secondary metabolism.isoprenoids.non-mevalonate pathway.HDR	NbL08g02550	NbL08g02560	NbL18g28300	NbL18g28310
16.1.1.10 secondary metabolism.isoprenoids.non-mevalonate pathway.geranylgeranyl pyrophosphate synthase	NbL02g18720	NbL02g18730	NbL03g19330	NbL05g03760	NbL05g03770	NbL05g10740	NbL15g07430	NbL15g09990	NbL15g23870	NbL15g23880	NbL15g23910	NbL15g23920	NbL15g23930	NbL15g23940	NbL15g23950	NbL15g23960	NbL16g02170	NbL19g28720
16.1.1.1010 secondary metabolism.isoprenoids.mevalonate pathway	geranylgeranyl pyrophosphate
16.1.1.1011 secondary metabolism.isoprenoids.non-mevalonate pathway	beta-ionone
16.1.1.1012 secondary metabolism.isoprenoids.non-mevalonate pathway	beta-damascenone
16.1.1.1013 secondary metabolism.isoprenoids.non-mevalonate pathway	pseudoionone
16.1.1.1014 secondary metabolism.isoprenoids.non-mevalonate pathway	geranylacetone
16.1.2 secondary metabolism.isoprenoids.mevalonate pathway	NbL01g09690	NbL02g02310	NbL02g12040	NbL02g20170	NbL02g20180	NbL02g20190	NbL03g01380	NbL03g15890	NbL04g19060	NbL05g11700	NbL05g17800	NbL08g13060	NbL08g13070	NbL09g04020	NbL09g10680	NbL10g10940	NbL10g26400	NbL11g03240	NbL11g22010	NbL12g11040	NbL12g11050	NbL12g15240	NbL12g19040	NbL12g21300	NbL13g00720	NbL13g04730	NbL13g15780	NbL13g17900	NbL14g25830	NbL15g14110	NbL15g26820	NbL15g26830	NbL16g04680	NbL16g04690	NbL16g08310	NbL17g29020	NbL18g06140	NbL18g11110	NbL18g21530	NbL19g14560	alpha-pinene	beta-pinene	dimethylallyl-pyrophosphate	farnesyl pyrophosphate	geranyl pyrophosphate	isopentenyl-pyrophoshate	limonene	linaloyl pyrophosphate	mevalonate	mevalonate-5-phosphate	mevalonate-5-pyrophosphate	neryl pyrophosphate	sesquiterpene	squalene
16.1.2.1 secondary metabolism.isoprenoids.mevalonate pathway.acetyl-CoA C-acyltransferase	NbL03g01380	NbL05g17800	NbL11g22010	NbL12g15240	NbL13g17900
16.1.2.2 secondary metabolism.isoprenoids.mevalonate pathway.HMG-CoA synthase	NbL04g19060	NbL10g26400	NbL13g00720	NbL16g08310	NbL19g14560
16.1.2.3 secondary metabolism.isoprenoids.mevalonate pathway.HMG-CoA reductase	NbL02g12040	NbL02g20170	NbL02g20180	NbL02g20190	NbL03g15890	NbL12g11040	NbL12g11050	NbL17g29020
16.1.2.4 secondary metabolism.isoprenoids.mevalonate pathway.mevalonate kinase	NbL08g13060	NbL08g13070	NbL18g11110
16.1.2.5 secondary metabolism.isoprenoids.mevalonate pathway.phosphomevalonate kinase	NbL09g10680	NbL13g04730
16.1.2.6 secondary metabolism.isoprenoids.mevalonate pathway.mevalonate diphosphate decarboxylase	NbL11g03240	NbL13g15780	NbL16g04680	NbL16g04690
16.1.2.7 secondary metabolism.isoprenoids.mevalonate pathway.isopentenyl pyrophosphate:dimethyllallyl pyrophosphate isomerase	NbL02g02310	NbL10g10940	NbL12g19040	NbL12g21300
16.1.2.8 secondary metabolism.isoprenoids.mevalonate pathway.geranyl diphosphate synthase	NbL05g11700	NbL14g25830	NbL15g14110	NbL15g26820	NbL15g26830
16.1.2.9 secondary metabolism.isoprenoids.mevalonate pathway.farnesyl pyrophosphate synthetase	NbL01g09690	NbL09g04020	NbL18g06140	NbL18g21530
16.1.2.1001 secondary metabolism.isoprenoids.mevalonate pathway	mevalonate
16.1.2.1002 secondary metabolism.isoprenoids.mevalonate pathway	mevalonate-5-phosphate
16.1.2.1003 secondary metabolism.isoprenoids.mevalonate pathway	mevalonate-5-pyrophosphate
16.1.2.1004 secondary metabolism.isoprenoids.mevalonate pathway	isopentenyl-pyrophoshate
16.1.2.1005 secondary metabolism.isoprenoids.mevalonate pathway	dimethylallyl-pyrophosphate
16.1.2.1006 secondary metabolism.isoprenoids.mevalonate pathway	geranyl pyrophosphate
16.1.2.1007 secondary metabolism.isoprenoids.mevalonate pathway	neryl pyrophosphate
16.1.2.1008 secondary metabolism.isoprenoids.mevalonate pathway	farnesyl pyrophosphate
16.1.2.1009 secondary metabolism.isoprenoids.mevalonate pathway	sesquiterpene
16.1.2.1010 secondary metabolism.isoprenoids.mevalonate pathway	squalene
16.1.2.1011 secondary metabolism.isoprenoids.mevalonate pathway	linaloyl pyrophosphate
16.1.2.1012 secondary metabolism.isoprenoids.mevalonate pathway	alpha-pinene
16.1.2.1013 secondary metabolism.isoprenoids.mevalonate pathway	limonene
16.1.2.1014 secondary metabolism.isoprenoids.mevalonate pathway	beta-pinene
16.1.3 secondary metabolism.isoprenoids.tocopherol biosynthesis	NbL01g10400	NbL02g02110	NbL02g29230	NbL03g24440	NbL03g24500	NbL04g07430	NbL05g00350	NbL05g19260	NbL06g24790	NbL07g04760	NbL07g15250	NbL10g08990	NbL10g21990	NbL10g22910	NbL11g05550	NbL11g05560	NbL11g05780	NbL11g05790	NbL11g05800	NbL12g19810	NbL14g14880	NbL14g27000	NbL15g29370	NbL15g29380	NbL17g20000	NbL17g23390	NbL17g23400	NbL18g05440	NbL19g10850	alpha-tocopherol	beta-tocopherol	delta-tocopherol	gamma-tocopherol	tocopherol acetate
16.1.3.1 secondary metabolism.isoprenoids.tocopherol biosynthesis.hydroxyphenylpyruvate dioxygenase	NbL10g08990	NbL12g19810
16.1.3.2 secondary metabolism.isoprenoids.tocopherol biosynthesis.homogentisate phytyltransferase	NbL02g02110	NbL02g29230	NbL05g19260	NbL07g15250
16.1.3.3 secondary metabolism.isoprenoids.tocopherol biosynthesis.MPBQ/MSBQ methyltransferase	NbL04g07430	NbL11g05550	NbL11g05560	NbL11g05780	NbL11g05790	NbL11g05800	NbL14g14880
16.1.3.4 secondary metabolism.isoprenoids.tocopherol biosynthesis.tocopherol cyclase	NbL10g21990	NbL17g20000
16.1.3.5 secondary metabolism.isoprenoids.tocopherol biosynthesis.tocopherol methyltransferase	NbL10g22910	NbL17g23390	NbL17g23400
16.1.3.1001 secondary metabolism.isoprenoids.tocopherol biosynthesis	delta-tocopherol
16.1.3.1002 secondary metabolism.isoprenoids.tocopherol biosynthesis	tocopherol acetate
16.1.3.1003 secondary metabolism.isoprenoids.tocopherol biosynthesis	alpha-tocopherol
16.1.3.1004 secondary metabolism.isoprenoids.tocopherol biosynthesis	beta-tocopherol
16.1.3.1005 secondary metabolism.isoprenoids.tocopherol biosynthesis	gamma-tocopherol
16.1.4 secondary metabolism.isoprenoids.carotenoids	NbL01g02420	NbL01g07150	NbL01g19430	NbL02g00610	NbL02g00620	NbL02g03070	NbL02g03080	NbL02g03170	NbL02g18250	NbL02g19800	NbL04g14400	NbL06g00530	NbL06g16590	NbL08g12150	NbL08g22610	NbL09g14320	NbL09g23890	NbL09g25060	NbL09g27500	NbL10g02600	NbL10g15760	NbL11g13730	NbL12g09990	NbL12g10000	NbL12g20880	NbL12g20890	NbL12g21050	NbL13g10020	NbL13g10030	NbL13g10040	NbL14g02930	NbL15g05290	NbL15g18120	NbL15g18130	NbL15g19940	NbL16g11700	NbL16g20360	NbL16g20380	NbL17g05200	NbL18g10220	NbL18g23080	NbL18g23090	NbL19g16120	NbL19g16130	NbL19g29120	alpha carotene	delta carotene	lycopene	phytoene	zeta carotene
16.1.4.1 secondary metabolism.isoprenoids.carotenoids.phytoene synthase	NbL01g02420	NbL01g07150	NbL04g14400	NbL10g15760	NbL19g16120	NbL19g16130
16.1.4.2 secondary metabolism.isoprenoids.carotenoids.phytoene dehydrogenase	NbL06g00530	NbL16g11700
16.1.4.3 secondary metabolism.isoprenoids.carotenoids.zeta-carotene desaturase	NbL08g12150	NbL18g10220
16.1.4.4 secondary metabolism.isoprenoids.carotenoids.lycopene epsilon cyclase	NbL10g02600	NbL14g02930
16.1.4.5 secondary metabolism.isoprenoids.carotenoids.lycopene beta cyclase	NbL09g14320	NbL09g27500	NbL15g19940
16.1.4.6 secondary metabolism.isoprenoids.carotenoids.carotenoid beta ring hydroxylase	NbL06g16590	NbL16g20360	NbL16g20380	NbL18g23080	NbL18g23090
16.1.4.7 secondary metabolism.isoprenoids.carotenoids.carotenoid epsilon ring hydroxylase	NbL01g19430	NbL02g03170	NbL09g23890	NbL12g21050
16.1.4.8 secondary metabolism.isoprenoids.carotenoids.carotenoid isomerase	NbL09g25060	NbL15g05290
16.1.4.10 secondary metabolism.isoprenoids.carotenoids.carotenoid cleavage dioxygenase	NbL08g22610	NbL13g10020	NbL13g10030	NbL13g10040	NbL17g05200
16.1.4.21 secondary metabolism.isoprenoids.carotenoids.violaxanthin de-epoxidase	NbL02g00610	NbL02g00620	NbL02g03070	NbL02g03080	NbL12g20880	NbL12g20890	NbL15g18120	NbL15g18130
16.1.4.1001 secondary metabolism.isoprenoids.carotenoids.phytoene	phytoene
16.1.4.1002 secondary metabolism.isoprenoids.carotenoids.zeta carotene	zeta carotene
16.1.4.1003 secondary metabolism.isoprenoids.carotenoids.lycopene	lycopene
16.1.4.1004 secondary metabolism.isoprenoids.carotenoids.alpha carotene	alpha carotene
16.1.4.1005 secondary metabolism.isoprenoids.carotenoids.beta carotene	alpha carotene
16.1.4.1006 secondary metabolism.isoprenoids.carotenoids.delta carotene	delta carotene
16.1.5 secondary metabolism.isoprenoids.terpenoids	NbL02g16870	NbL02g26990	NbL03g23040	NbL04g16720	NbL05g11700	NbL05g16660	NbL08g06610	NbL10g01670	NbL10g01710	NbL10g09780	NbL10g23600	NbL10g23880	NbL11g03050	NbL11g03060	NbL11g04070	NbL11g04080	NbL13g09450	NbL14g01320	NbL14g01330	NbL14g10300	NbL14g29500	NbL15g26820	NbL15g26830	NbL16g05500	NbL16g05510	NbL16g05520	NbL16g05680	NbL16g05710	NbL16g05880	NbL16g05970	NbL17g07010	NbL17g26740	NbL17g26750	NbL17g26810	NbL17g29150	NbL18g14390	NbL18g17970	NbL18g17980	NbL19g22080	NbL19g22140	beta-sitosterol	campesterol	squalen
16.1.5.1001 secondary metabolism.isoprenoids.terpenoids	squalen
16.1.5.1002 secondary metabolism.isoprenoids.terpenoids	beta-sitosterol
16.1.5.1003 secondary metabolism.isoprenoids.terpenoids	campesterol
16.2 secondary metabolism.phenylpropanoids	2,5-dimethoxycinnamate	2-coumarate	2-hydroxycinnamate	2-methoxycinnamate	3,4,5-trimethoxycinnamate	3,4-dihydroxyhydrocinnamate	3,4-dimethoxycinnamate	3,5-dimethoxycinnamate	3-caffeoylquinate	3-dehydroquinate	3-hydroxycinnamate	3-methoxycinnamate	4-aminocinnamate	4-caffeoylquinate	4-coumarate	4-coumaryl alcohol	4-coumaryl aldehyde	4-hydroxy-3-methoxycinnamaldehyde	4-methoxycinnamate	5-caffeoylquinate	NbL00g02520	NbL00g02530	NbL00g04490	NbL00g04500	NbL01g01620	NbL01g06430	NbL01g11430	NbL01g20910	NbL01g23710	NbL01g24240	NbL01g24250	NbL01g26470	NbL01g26530	NbL02g00160	NbL02g00190	NbL02g00200	NbL02g02800	NbL02g07530	NbL02g10940	NbL02g11760	NbL02g17510	NbL02g17520	NbL02g18690	NbL02g22590	NbL02g29520	NbL02g31420	NbL03g11120	NbL03g11130	NbL03g15920	NbL03g15930	NbL03g22720	NbL04g01630	NbL04g01640	NbL04g05530	NbL04g15240	NbL04g16950	NbL04g20590	NbL04g22040	NbL04g22090	NbL04g26280	NbL05g00440	NbL05g04940	NbL05g10530	NbL05g10540	NbL05g19760	NbL05g22800	NbL05g23320	NbL05g23330	NbL05g25020	NbL05g25030	NbL05g25040	NbL05g25050	NbL05g25070	NbL05g25080	NbL05g25090	NbL05g25100	NbL05g25110	NbL05g25120	NbL05g25500	NbL05g26050	NbL06g05570	NbL06g05870	NbL06g06410	NbL06g11520	NbL06g11530	NbL06g13740	NbL06g13750	NbL06g13940	NbL06g13950	NbL06g14560	NbL06g14570	NbL06g21540	NbL06g21550	NbL06g21560	NbL06g21570	NbL06g27300	NbL06g27800	NbL07g00920	NbL07g01200	NbL07g01210	NbL07g02160	NbL07g03820	NbL07g03830	NbL07g05890	NbL07g20420	NbL07g21220	NbL07g21940	NbL08g03960	NbL08g03970	NbL08g04380	NbL08g04390	NbL08g05720	NbL08g05730	NbL08g06580	NbL08g11180	NbL08g11190	NbL08g15640	NbL08g16180	NbL08g25200	NbL08g31120	NbL09g01890	NbL09g01900	NbL09g10540	NbL09g10800	NbL09g12220	NbL09g14560	NbL09g14570	NbL09g16150	NbL09g19290	NbL09g22220	NbL10g00650	NbL10g05600	NbL10g07310	NbL10g07810	NbL10g09370	NbL10g09700	NbL10g10330	NbL10g10340	NbL10g21130	NbL10g23940	NbL10g23950	NbL10g23960	NbL10g23970	NbL10g23980	NbL10g23990	NbL10g24000	NbL11g03520	NbL11g06070	NbL11g06080	NbL11g06700	NbL11g06710	NbL11g12910	NbL11g13070	NbL11g15060	NbL11g15070	NbL11g18110	NbL11g20910	NbL11g20920	NbL12g06920	NbL12g12130	NbL12g14970	NbL12g15000	NbL12g15010	NbL12g15030	NbL12g19550	NbL12g19560	NbL12g19570	NbL12g21120	NbL12g21150	NbL12g21170	NbL12g22310	NbL12g22760	NbL12g23230	NbL12g24370	NbL12g24380	NbL12g26510	NbL12g26550	NbL13g04620	NbL13g04630	NbL13g04640	NbL13g04680	NbL13g04820	NbL13g12680	NbL13g12690	NbL13g18710	NbL13g18730	NbL13g18740	NbL13g24080	NbL14g00740	NbL14g04390	NbL14g04400	NbL14g06870	NbL14g07690	NbL14g08380	NbL14g16560	NbL14g16700	NbL14g23870	NbL14g27400	NbL14g27420	NbL14g28900	NbL14g29350	NbL14g32240	NbL14g33760	NbL14g33770	NbL15g02590	NbL15g02600	NbL15g10050	NbL15g10060	NbL15g13840	NbL15g16500	NbL15g17260	NbL15g17380	NbL15g21730	NbL15g30130	NbL16g02280	NbL16g02290	NbL16g02300	NbL16g02310	NbL16g02320	NbL16g02330	NbL16g02340	NbL16g02350	NbL16g02360	NbL16g02370	NbL16g02870	NbL16g05720	NbL16g07150	NbL16g07190	NbL16g07200	NbL16g07250	NbL16g07260	NbL16g15100	NbL16g16670	NbL16g17400	NbL16g17520	NbL16g17530	NbL16g18170	NbL16g18180	NbL16g21370	NbL16g21380	NbL16g24700	NbL16g29180	NbL16g29190	NbL16g29200	NbL16g34240	NbL16g34250	NbL16g35520	NbL17g04680	NbL17g06540	NbL17g09600	NbL17g09610	NbL17g09630	NbL17g09690	NbL17g09700	NbL17g10310	NbL17g15760	NbL17g23720	NbL17g28680	NbL17g28690	NbL17g29030	NbL17g30300	NbL18g01140	NbL18g05540	NbL18g05550	NbL18g09260	NbL18g11830	NbL18g14960	NbL18g21890	NbL18g28080	NbL19g03910	NbL19g05010	NbL19g10250	NbL19g15110	NbL19g15120	NbL19g16510	NbL19g17420	NbL19g22450	NbL19g24680	acetophenone	alpha-hydroxyphenylpropionate	benzaldehyde	benzoate	benzoylformic acid	benzylalcohol	beta-hydroxyphenylpropionate	beta-oxophenylpropionate	caffeate	chavicol	chlorogenate	cinnamaldehyde	cinnamate	coniferyl alcohol	coniferyl aldehyde	coumarine	dihydro 4-coumaryl alcohol	dihydro coniferyl alcohol	eugenol	ferulate	kaempferol-3-o-rutinoside	mandelic acid	methyl-chavicol	methyl-eugenol	n-cinnamoylglycine	naringenin	phenylacetate	phenylethanol	rutin	salicylate	sinapinaldehyde	sinapinate	sinapyl alcohol	trans-3,5-dimethoxy-4-hydroxycinnamaldehyde	trans-cinnamate
16.2.1 secondary metabolism.phenylpropanoids.lignin biosynthesis	4-coumarate	4-coumaryl alcohol	4-coumaryl aldehyde	NbL00g02520	NbL00g02530	NbL00g04490	NbL00g04500	NbL01g01620	NbL01g06430	NbL01g20910	NbL01g26470	NbL01g26530	NbL02g00160	NbL02g00190	NbL02g00200	NbL02g07530	NbL02g10940	NbL02g11760	NbL02g17510	NbL02g17520	NbL02g18690	NbL02g31420	NbL04g01630	NbL04g01640	NbL04g05530	NbL04g15240	NbL04g20590	NbL04g22040	NbL04g22090	NbL05g00440	NbL05g04940	NbL05g10530	NbL05g10540	NbL05g22800	NbL05g23320	NbL05g23330	NbL05g25020	NbL05g25030	NbL05g25040	NbL05g25050	NbL05g25070	NbL05g25080	NbL05g25090	NbL05g25100	NbL05g25110	NbL05g25120	NbL05g25500	NbL06g05570	NbL06g05870	NbL06g06410	NbL06g11520	NbL06g11530	NbL06g13740	NbL06g13750	NbL06g13940	NbL06g13950	NbL06g14560	NbL06g14570	NbL06g27300	NbL06g27800	NbL07g00920	NbL07g01200	NbL07g01210	NbL07g03820	NbL07g03830	NbL07g05890	NbL07g20420	NbL07g21220	NbL07g21940	NbL08g03960	NbL08g03970	NbL08g04380	NbL08g04390	NbL08g11180	NbL08g11190	NbL08g15640	NbL08g25200	NbL08g31120	NbL09g01890	NbL09g01900	NbL09g10540	NbL09g12220	NbL09g14560	NbL09g14570	NbL09g16150	NbL09g19290	NbL09g22220	NbL10g00650	NbL10g05600	NbL10g07810	NbL10g09700	NbL10g10330	NbL10g10340	NbL10g21130	NbL10g23940	NbL10g23950	NbL10g23960	NbL10g23970	NbL10g23980	NbL10g23990	NbL10g24000	NbL11g03520	NbL11g06070	NbL11g06080	NbL11g06700	NbL11g06710	NbL11g12910	NbL11g18110	NbL12g06920	NbL12g12130	NbL12g14970	NbL12g15000	NbL12g15010	NbL12g15030	NbL12g19550	NbL12g19560	NbL12g19570	NbL12g21120	NbL12g21150	NbL12g21170	NbL12g22310	NbL12g22760	NbL12g23230	NbL12g24370	NbL12g24380	NbL12g26510	NbL13g04680	NbL13g04820	NbL13g12680	NbL13g12690	NbL13g18710	NbL13g18730	NbL13g18740	NbL14g00740	NbL14g04390	NbL14g04400	NbL14g06870	NbL14g07690	NbL14g16560	NbL14g16700	NbL14g27400	NbL14g27420	NbL14g28900	NbL14g29350	NbL14g32240	NbL14g33760	NbL14g33770	NbL15g02590	NbL15g02600	NbL15g10050	NbL15g10060	NbL15g13840	NbL15g16500	NbL15g17380	NbL15g30130	NbL16g02290	NbL16g02300	NbL16g02310	NbL16g02320	NbL16g02330	NbL16g02340	NbL16g02350	NbL16g02360	NbL16g02370	NbL16g02870	NbL16g05720	NbL16g07150	NbL16g07190	NbL16g07200	NbL16g07250	NbL16g07260	NbL16g15100	NbL16g17400	NbL16g17520	NbL16g17530	NbL16g18170	NbL16g18180	NbL16g21370	NbL16g21380	NbL16g29180	NbL16g29190	NbL16g29200	NbL16g34240	NbL16g34250	NbL16g35520	NbL17g04680	NbL17g06540	NbL17g09600	NbL17g09610	NbL17g09630	NbL17g09690	NbL17g09700	NbL17g10310	NbL17g23720	NbL17g28680	NbL17g28690	NbL17g30300	NbL18g01140	NbL18g05550	NbL18g09260	NbL18g28080	NbL19g05010	NbL19g15110	NbL19g15120	NbL19g16510	coniferyl alcohol	coniferyl aldehyde	sinapinaldehyde	sinapyl alcohol	trans-cinnamate
16.2.1.1 secondary metabolism.phenylpropanoids.lignin biosynthesis.PAL	NbL05g04940	NbL08g25200	NbL08g31120	NbL10g05600	NbL10g10330	NbL10g10340	NbL12g24370	NbL12g24380	NbL13g12680	NbL13g12690	NbL15g02590	NbL15g02600	NbL15g30130	NbL16g02870	NbL16g21370	NbL16g21380
16.2.1.2 secondary metabolism.phenylpropanoids.lignin biosynthesis.C4H	NbL00g04490	NbL00g04500	NbL05g10530	NbL05g10540	NbL09g16150	NbL10g09700	NbL12g22760	NbL14g06870
16.2.1.3 secondary metabolism.phenylpropanoids.lignin biosynthesis.4CL	NbL01g01620	NbL01g06430	NbL01g26530	NbL04g22090	NbL06g05570	NbL06g11520	NbL06g11530	NbL06g13940	NbL06g13950	NbL06g27800	NbL07g00920	NbL07g05890	NbL07g21940	NbL09g14560	NbL09g14570	NbL11g06070	NbL11g06080	NbL11g06700	NbL11g06710	NbL11g12910	NbL16g05720	NbL16g15100	NbL16g17520	NbL16g17530	NbL16g35520	NbL17g10310	NbL17g23720
16.2.1.4 secondary metabolism.phenylpropanoids.lignin biosynthesis.HCT	NbL01g26470	NbL04g22040	NbL06g05870	NbL07g01200	NbL07g01210	NbL07g21220	NbL09g19290	NbL10g00650	NbL14g00740	NbL16g34240	NbL16g34250	NbL17g09690	NbL17g09700	NbL18g28080
16.2.1.5 secondary metabolism.phenylpropanoids.lignin biosynthesis.C3H	NbL04g05530	NbL08g11180	NbL08g11190	NbL14g27400	NbL14g27420	NbL14g32240	NbL16g07150	NbL16g07190	NbL16g07200	NbL18g01140	NbL18g09260
16.2.1.6 secondary metabolism.phenylpropanoids.lignin biosynthesis.CCoAOMT	NbL02g07530	NbL08g03960	NbL08g03970	NbL10g07810	NbL11g18110	NbL12g26510	NbL14g16700	NbL15g13840	NbL15g16500	NbL16g29180	NbL16g29190	NbL16g29200	NbL17g28680	NbL17g28690
16.2.1.7 secondary metabolism.phenylpropanoids.lignin biosynthesis.CCR1	NbL01g20910	NbL02g31420	NbL06g06410	NbL06g13740	NbL06g13750	NbL09g01890	NbL09g01900	NbL09g10540	NbL13g04820	NbL14g04390	NbL14g04400	NbL16g17400	NbL19g05010	NbL19g16510
16.2.1.8 secondary metabolism.phenylpropanoids.lignin biosynthesis.F5H	NbL02g00160	NbL02g00190	NbL02g00200	NbL02g11760	NbL02g17510	NbL02g17520	NbL04g01630	NbL04g01640	NbL04g15240	NbL10g21130	NbL12g14970	NbL12g15000	NbL12g15010	NbL12g15030	NbL12g19550	NbL12g19560	NbL12g19570	NbL12g21120	NbL12g21150	NbL12g21170	NbL12g22310	NbL12g23230	NbL13g04680	NbL14g16560	NbL14g28900	NbL14g29350	NbL14g33760	NbL14g33770	NbL17g04680
16.2.1.9 secondary metabolism.phenylpropanoids.lignin biosynthesis.COMT	NbL05g00440	NbL05g23320	NbL05g23330	NbL06g14560	NbL06g14570	NbL09g12220	NbL10g23940	NbL10g23950	NbL10g23960	NbL10g23970	NbL10g23980	NbL10g23990	NbL10g24000	NbL14g07690	NbL16g18170	NbL16g18180	NbL18g05550
16.2.1.10 secondary metabolism.phenylpropanoids.lignin biosynthesis.CAD	NbL00g02520	NbL00g02530	NbL04g20590	NbL05g25020	NbL05g25030	NbL05g25040	NbL05g25050	NbL05g25070	NbL05g25080	NbL05g25090	NbL05g25100	NbL05g25110	NbL05g25120	NbL05g25500	NbL06g27300	NbL07g03820	NbL07g03830	NbL08g04380	NbL08g04390	NbL12g12130	NbL15g17380	NbL16g02290	NbL16g02300	NbL16g02310	NbL16g02320	NbL16g02330	NbL16g02340	NbL16g02350	NbL16g02360	NbL16g02370	NbL19g15110	NbL19g15120
16.2.1.1001 secondary metabolism.phenylpropanoids.lignin biosynthesis	trans-cinnamate
16.2.1.1002 secondary metabolism.phenylpropanoids.lignin biosynthesis	4-coumarate
16.2.1.1003 secondary metabolism.phenylpropanoids.lignin biosynthesis	4-coumaryl aldehyde
16.2.1.1004 secondary metabolism.phenylpropanoids.lignin biosynthesis	4-coumaryl alcohol
16.2.1.1007 secondary metabolism.phenylpropanoids.lignin biosynthesis	coniferyl alcohol
16.2.1.1008 secondary metabolism.phenylpropanoids.lignin biosynthesis	coniferyl aldehyde
16.2.1.1010 secondary metabolism.phenylpropanoids.lignin biosynthesis	sinapyl alcohol
16.2.1.1011 secondary metabolism.phenylpropanoids.lignin biosynthesis	sinapinaldehyde
16.2.99 secondary metabolism.phenylpropanoids.unspecified	2,5-dimethoxycinnamate	2-coumarate	2-hydroxycinnamate	2-methoxycinnamate	3,4,5-trimethoxycinnamate	3,4-dihydroxyhydrocinnamate	3,4-dimethoxycinnamate	3,5-dimethoxycinnamate	3-caffeoylquinate	3-dehydroquinate	3-hydroxycinnamate	3-methoxycinnamate	4-aminocinnamate	4-caffeoylquinate	4-hydroxy-3-methoxycinnamaldehyde	4-methoxycinnamate	5-caffeoylquinate	acetophenone	alpha-hydroxyphenylpropionate	benzaldehyde	benzoate	benzoylformic acid	benzylalcohol	beta-hydroxyphenylpropionate	beta-oxophenylpropionate	caffeate	chavicol	chlorogenate	cinnamaldehyde	cinnamate	coumarine	dihydro 4-coumaryl alcohol	dihydro coniferyl alcohol	eugenol	ferulate	kaempferol-3-o-rutinoside	mandelic acid	methyl-chavicol	methyl-eugenol	n-cinnamoylglycine	naringenin	phenylacetate	phenylethanol	rutin	salicylate	sinapinate	trans-3,5-dimethoxy-4-hydroxycinnamaldehyde
16.2.99.1001 secondary metabolism.phenylpropanoids.unspecified	3-dehydroquinate
16.2.99.1002 secondary metabolism.phenylpropanoids.unspecified	2,5-dimethoxycinnamate
16.2.99.1003 secondary metabolism.phenylpropanoids.unspecified	trans-3,5-dimethoxy-4-hydroxycinnamaldehyde
16.2.99.1005 secondary metabolism.phenylpropanoids.unspecified	n-cinnamoylglycine
16.2.99.1006 secondary metabolism.phenylpropanoids.unspecified	coumarine
16.2.99.1007 secondary metabolism.phenylpropanoids.unspecified	5-caffeoylquinate
16.2.99.1008 secondary metabolism.phenylpropanoids.unspecified	4-methoxycinnamate
16.2.99.1009 secondary metabolism.phenylpropanoids.unspecified	4-hydroxy-3-methoxycinnamaldehyde
16.2.99.1011 secondary metabolism.phenylpropanoids.unspecified	4-caffeoylquinate
16.2.99.1012 secondary metabolism.phenylpropanoids.unspecified	4-aminocinnamate
16.2.99.1013 secondary metabolism.phenylpropanoids.unspecified	3-hydroxycinnamate
16.2.99.1014 secondary metabolism.phenylpropanoids.unspecified	3-methoxycinnamate
16.2.99.1015 secondary metabolism.phenylpropanoids.unspecified	3,4-dihydroxyhydrocinnamate
16.2.99.1016 secondary metabolism.phenylpropanoids.unspecified	3,4-dimethoxycinnamate
16.2.99.1017 secondary metabolism.phenylpropanoids.unspecified	3,5-dimethoxycinnamate
16.2.99.1018 secondary metabolism.phenylpropanoids.unspecified	3,4,5-trimethoxycinnamate
16.2.99.1019 secondary metabolism.phenylpropanoids.unspecified	2-hydroxycinnamate
16.2.99.1020 secondary metabolism.phenylpropanoids.unspecified	2-methoxycinnamate
16.2.99.1021 secondary metabolism.phenylpropanoids.unspecified	2-coumarate
16.2.99.1022 secondary metabolism.phenylpropanoids.unspecified	benzoate
16.2.99.1023 secondary metabolism.phenylpropanoids.unspecified	caffeate
16.2.99.1024 secondary metabolism.phenylpropanoids.unspecified	chlorogenate
16.2.99.1025 secondary metabolism.phenylpropanoids.unspecified	cinnamate
16.2.99.1026 secondary metabolism.phenylpropanoids.unspecified	ferulate
16.2.99.1027 secondary metabolism.phenylpropanoids.unspecified	kaempferol-3-o-rutinoside
16.2.99.1028 secondary metabolism.phenylpropanoids.unspecified	naringenin
16.2.99.1029 secondary metabolism.phenylpropanoids.unspecified	rutin
16.2.99.1030 secondary metabolism.phenylpropanoids.unspecified	salicylate
16.2.99.1031 secondary metabolism.phenylpropanoids.unspecified	sinapinate
16.2.99.1032 secondary metabolism.phenylpropanoids.unspecified	chavicol
16.2.99.1033 secondary metabolism.phenylpropanoids.unspecified	methyl-chavicol
16.2.99.1034 secondary metabolism.phenylpropanoids.unspecified	eugenol
16.2.99.1035 secondary metabolism.phenylpropanoids.unspecified	methyl-eugenol
16.2.99.1036 secondary metabolism.phenylpropanoids.unspecified	dihydro 4-coumaryl alcohol
16.2.99.1037 secondary metabolism.phenylpropanoids.unspecified	dihydro coniferyl alcohol
16.2.99.1038 secondary metabolism.phenylpropanoids.unspecified	alpha-hydroxyphenylpropionate
16.2.99.1039 secondary metabolism.phenylpropanoids.unspecified	acetophenone
16.2.99.1040 secondary metabolism.phenylpropanoids.unspecified	benzaldehyde
16.2.99.1041 secondary metabolism.phenylpropanoids.unspecified	benzylalcohol
16.2.99.1042 secondary metabolism.phenylpropanoids.unspecified	cinnamaldehyde
16.2.99.1043 secondary metabolism.phenylpropanoids.unspecified	phenylacetate
16.2.99.1044 secondary metabolism.phenylpropanoids.unspecified	mandelic acid
16.2.99.1045 secondary metabolism.phenylpropanoids.unspecified	benzoylformic acid
16.2.99.1046 secondary metabolism.phenylpropanoids.unspecified	beta-hydroxyphenylpropionate
16.2.99.1047 secondary metabolism.phenylpropanoids.unspecified	beta-oxophenylpropionate
16.2.99.1048 secondary metabolism.phenylpropanoids.unspecified	phenylethanol
16.2.99.1051 secondary metabolism.phenylpropanoids.unspecified	3-caffeoylquinate
16.4 secondary metabolism.N misc	NbL02g06710	NbL02g06720	NbL03g00110	NbL04g03640	NbL04g04750	NbL04g24570	NbL05g07340	NbL06g09190	NbL07g08600	NbL08g27180	NbL09g07430	NbL09g14000	NbL09g17010	NbL09g24680	NbL09g27410	NbL10g07180	NbL10g07780	NbL10g08430	NbL11g19450	NbL12g04600	NbL12g04610	NbL12g10510	NbL13g02730	NbL13g19350	NbL14g15520	NbL14g32910	NbL14g32920	NbL15g27300	NbL15g27310	NbL15g28110	NbL16g12520	NbL17g13520	NbL17g13530	NbL17g33550	NbL18g25420	NbL19g02350	NbL19g13950	NbL19g13960	calystegine a3	calystegine b1	calystegine b2	calystegine b3	calystegine b4	calystegine c1	n-methyl-calystegine b2	nicotine
16.4.1 secondary metabolism.N misc.alkaloid-like	NbL02g06710	NbL02g06720	NbL03g00110	NbL04g03640	NbL04g04750	NbL05g07340	NbL07g08600	NbL09g14000	NbL09g17010	NbL09g24680	NbL09g27410	NbL10g07180	NbL10g07780	NbL10g08430	NbL11g19450	NbL12g04600	NbL12g04610	NbL12g10510	NbL13g02730	NbL13g19350	NbL14g32910	NbL14g32920	NbL15g27300	NbL15g27310	NbL15g28110	NbL17g13520	NbL17g13530	NbL17g33550	NbL19g13950	NbL19g13960	calystegine a3	calystegine b1	calystegine b2	calystegine b3	calystegine b4	calystegine c1	n-methyl-calystegine b2	nicotine
16.4.1.1001 secondary metabolism.N misc.alkaloid-like	calystegine a3	nicotine
16.4.1.1002 secondary metabolism.N misc.alkaloid-like	calystegine b1
16.4.1.1003 secondary metabolism.N misc.alkaloid-like	calystegine b2
16.4.1.1004 secondary metabolism.N misc.alkaloid-like	calystegine b3
16.4.1.1005 secondary metabolism.N misc.alkaloid-like	calystegine b4
16.4.1.1006 secondary metabolism.N misc.alkaloid-like	calystegine c1
16.4.1.1007 secondary metabolism.N misc.alkaloid-like	n-methyl-calystegine b2
16.4.2 secondary metabolism.N misc.betaine	NbL04g24570	NbL06g09190	NbL09g07430	NbL16g12520	NbL18g25420	NbL19g02350
16.4.2.1 secondary metabolism.N misc.betaine.betaine-aldehyde dehydrogenase	NbL04g24570	NbL06g09190	NbL09g07430	NbL16g12520	NbL18g25420	NbL19g02350
16.4.3 secondary metabolism.N misc.cyanogenic glycosides	NbL08g27180	NbL14g15520
16.4.3.1 secondary metabolism.N misc.cyanogenic glycosides.cyanase	NbL08g27180	NbL14g15520
16.5 secondary metabolism.sulfur-containing	NbL00g02080	NbL01g10400	NbL01g12000	NbL01g13110	NbL01g17770	NbL02g01010	NbL02g05810	NbL02g08630	NbL02g25340	NbL02g25350	NbL02g26010	NbL03g07300	NbL03g14270	NbL03g14280	NbL03g15200	NbL03g24440	NbL03g24500	NbL04g08410	NbL04g13270	NbL04g14410	NbL04g14420	NbL04g17590	NbL04g18290	NbL04g19460	NbL04g21080	NbL04g22520	NbL06g08190	NbL06g10530	NbL06g20800	NbL06g29120	NbL07g08010	NbL07g13540	NbL08g27660	NbL08g27670	NbL08g30850	NbL08g30940	NbL08g30950	NbL09g00450	NbL09g00460	NbL09g09290	NbL09g09950	NbL09g09960	NbL09g22220	NbL09g26960	NbL10g13620	NbL10g13630	NbL11g04560	NbL11g10440	NbL11g10450	NbL11g11650	NbL11g13470	NbL11g13500	NbL11g13610	NbL11g17800	NbL11g17810	NbL11g18750	NbL11g18760	NbL11g18770	NbL11g19500	NbL12g13500	NbL12g15030	NbL12g27640	NbL12g27650	NbL12g28130	NbL13g00650	NbL13g05620	NbL13g14240	NbL13g16800	NbL13g17790	NbL14g05890	NbL14g15890	NbL14g15900	NbL14g15910	NbL14g24250	NbL14g24280	NbL14g25910	NbL14g27000	NbL14g29350	NbL15g08530	NbL15g13950	NbL15g15890	NbL15g29370	NbL15g29380	NbL16g14050	NbL16g17800	NbL16g17810	NbL16g17820	NbL16g17830	NbL16g26380	NbL16g30840	NbL16g30850	NbL17g15090	NbL17g18500	NbL17g20400	NbL18g01130	NbL18g01140	NbL18g03600	NbL18g03610	NbL18g05440	NbL18g15410	NbL18g15420	NbL19g00740	NbL19g07480	NbL19g10850	NbL19g16160	NbL19g24280
16.5.1 secondary metabolism.sulfur-containing.glucosinolates	NbL00g02080	NbL01g10400	NbL01g13110	NbL01g17770	NbL02g01010	NbL02g05810	NbL02g08630	NbL02g25340	NbL02g25350	NbL02g26010	NbL03g07300	NbL03g14270	NbL03g14280	NbL03g15200	NbL03g24440	NbL03g24500	NbL04g08410	NbL04g13270	NbL04g14410	NbL04g14420	NbL04g17590	NbL04g18290	NbL04g21080	NbL04g22520	NbL06g08190	NbL06g20800	NbL06g29120	NbL07g08010	NbL07g13540	NbL08g27660	NbL08g27670	NbL08g30850	NbL08g30940	NbL08g30950	NbL09g00450	NbL09g00460	NbL09g09290	NbL09g09950	NbL09g09960	NbL09g22220	NbL11g04560	NbL11g10440	NbL11g10450	NbL11g13470	NbL11g13500	NbL11g13610	NbL11g17800	NbL11g17810	NbL11g18750	NbL11g18760	NbL11g18770	NbL11g19500	NbL12g13500	NbL12g15030	NbL12g28130	NbL13g00650	NbL13g05620	NbL13g14240	NbL13g16800	NbL13g17790	NbL14g05890	NbL14g15890	NbL14g15900	NbL14g15910	NbL14g24250	NbL14g24280	NbL14g25910	NbL14g27000	NbL14g29350	NbL15g08530	NbL15g13950	NbL15g15890	NbL15g29370	NbL15g29380	NbL16g17800	NbL16g17810	NbL16g17820	NbL16g17830	NbL16g26380	NbL16g30840	NbL16g30850	NbL17g15090	NbL17g18500	NbL17g20400	NbL18g01130	NbL18g01140	NbL18g03600	NbL18g03610	NbL18g05440	NbL18g15410	NbL18g15420	NbL19g00740	NbL19g07480	NbL19g10850	NbL19g16160	NbL19g24280
16.5.1.1 secondary metabolism.sulfur-containing.glucosinolates.synthesis	NbL00g02080	NbL01g10400	NbL01g13110	NbL01g17770	NbL02g01010	NbL02g08630	NbL03g07300	NbL03g14270	NbL03g14280	NbL03g15200	NbL03g24440	NbL03g24500	NbL04g08410	NbL04g13270	NbL04g14410	NbL04g14420	NbL04g17590	NbL04g18290	NbL06g08190	NbL06g29120	NbL07g13540	NbL08g27660	NbL08g27670	NbL08g30850	NbL08g30940	NbL08g30950	NbL09g00450	NbL09g00460	NbL09g09290	NbL09g09950	NbL09g09960	NbL09g22220	NbL11g04560	NbL11g10440	NbL11g10450	NbL11g13470	NbL11g13500	NbL11g13610	NbL11g17800	NbL11g17810	NbL11g18750	NbL11g18760	NbL11g18770	NbL12g13500	NbL12g15030	NbL12g28130	NbL13g05620	NbL13g14240	NbL13g16800	NbL13g17790	NbL14g15890	NbL14g15900	NbL14g15910	NbL14g25910	NbL14g27000	NbL14g29350	NbL15g08530	NbL15g13950	NbL15g15890	NbL15g29370	NbL15g29380	NbL16g17800	NbL16g17810	NbL16g17820	NbL16g17830	NbL16g26380	NbL17g15090	NbL17g18500	NbL17g20400	NbL18g01130	NbL18g01140	NbL18g03600	NbL18g03610	NbL18g05440	NbL18g15410	NbL18g15420	NbL19g07480	NbL19g10850	NbL19g16160
16.5.1.1.1 secondary metabolism.sulfur-containing.glucosinolates.synthesis.aliphatic	NbL00g02080	NbL01g17770	NbL02g01010	NbL02g08630	NbL03g07300	NbL03g15200	NbL04g08410	NbL04g13270	NbL04g14410	NbL04g14420	NbL04g17590	NbL04g18290	NbL06g08190	NbL06g29120	NbL08g27660	NbL08g27670	NbL08g30850	NbL08g30950	NbL09g00450	NbL09g00460	NbL09g09290	NbL09g09950	NbL09g09960	NbL09g22220	NbL11g04560	NbL11g13470	NbL11g13500	NbL11g13610	NbL11g17800	NbL11g17810	NbL12g13500	NbL12g28130	NbL13g05620	NbL13g17790	NbL14g15890	NbL14g15900	NbL14g15910	NbL14g25910	NbL15g13950	NbL16g17800	NbL16g17810	NbL16g17820	NbL16g17830	NbL16g26380	NbL17g18500	NbL17g20400	NbL18g01140	NbL18g03600	NbL18g03610	NbL19g07480	NbL19g16160
16.5.1.1.1.1 secondary metabolism.sulfur-containing.glucosinolates.synthesis.aliphatic.branched-chain amino acid aminotransferase  (BCAT/MAAT)	NbL02g08630	NbL03g15200	NbL04g08410	NbL04g18290	NbL11g17800	NbL11g17810	NbL12g13500	NbL17g18500
16.5.1.1.1.3 secondary metabolism.sulfur-containing.glucosinolates.synthesis.aliphatic.methylthioalkylmalate isomerase large subunit (MAM-IL)	NbL04g17590	NbL08g27660	NbL08g27670	NbL11g04560	NbL14g15890	NbL14g15900	NbL14g15910
16.5.1.1.1.4 secondary metabolism.sulfur-containing.glucosinolates.synthesis.aliphatic.methylthioalkylmalate isomerase small subunit (MAM-IS)	NbL01g17770	NbL09g09950	NbL09g09960	NbL16g26380
16.5.1.1.1.5 secondary metabolism.sulfur-containing.glucosinolates.synthesis.aliphatic.methylthioalkylmalate dehydrogenase (MAM-D)	NbL14g25910	NbL15g13950
16.5.1.1.1.7 secondary metabolism.sulfur-containing.glucosinolates.synthesis.aliphatic.CYP83A1 phenylacetaldoxime monooxygenase	NbL08g30950	NbL13g17790	NbL17g20400	NbL18g01140
16.5.1.1.1.8 secondary metabolism.sulfur-containing.glucosinolates.synthesis.aliphatic.UDP-glycosyltransferase	NbL08g30850	NbL09g22220
16.5.1.1.1.9 secondary metabolism.sulfur-containing.glucosinolates.synthesis.aliphatic.sulfotransferase	NbL03g07300	NbL06g08190	NbL12g28130	NbL16g17800	NbL16g17810	NbL16g17820	NbL16g17830
16.5.1.1.1.10 secondary metabolism.sulfur-containing.glucosinolates.synthesis.aliphatic.flavin-containing monooxygenase	NbL02g01010	NbL09g09290	NbL13g05620
16.5.1.1.1.12 secondary metabolism.sulfur-containing.glucosinolates.synthesis.aliphatic.benzoate-CoA ligase	NbL04g13270	NbL04g14410	NbL04g14420	NbL19g16160
16.5.1.1.1.13 secondary metabolism.sulfur-containing.glucosinolates.synthesis.aliphatic.2-oxoglutarate-dependent dioxygenase	NbL00g02080	NbL06g29120	NbL09g00450	NbL09g00460	NbL11g13470	NbL11g13500	NbL11g13610	NbL18g03600	NbL18g03610	NbL19g07480
16.5.1.1.2 secondary metabolism.sulfur-containing.glucosinolates.synthesis.aromatic	NbL07g13540	NbL13g14240	NbL15g15890
16.5.1.1.2.1 secondary metabolism.sulfur-containing.glucosinolates.synthesis.aromatic.CYP79A2 monooxygenase	NbL07g13540	NbL13g14240	NbL15g15890
16.5.1.1.3 secondary metabolism.sulfur-containing.glucosinolates.synthesis.indole	NbL03g07300	NbL03g14270	NbL03g14280	NbL06g08190	NbL07g13540	NbL11g18750	NbL11g18760	NbL11g18770	NbL12g28130	NbL13g14240	NbL15g08530	NbL15g15890	NbL16g17800	NbL16g17810	NbL16g17820	NbL16g17830
16.5.1.1.3.1 secondary metabolism.sulfur-containing.glucosinolates.synthesis.indole.CYP79B2 monooxygenase	NbL07g13540	NbL13g14240	NbL15g15890
16.5.1.1.3.2 secondary metabolism.sulfur-containing.glucosinolates.synthesis.indole.CYP79B3 monooxygenase	NbL07g13540	NbL13g14240
16.5.1.1.3.3 secondary metabolism.sulfur-containing.glucosinolates.synthesis.indole.indole-3-methyl-desulfoglucosinolate sulfotransferase	NbL03g07300	NbL06g08190	NbL12g28130	NbL16g17800	NbL16g17810	NbL16g17820	NbL16g17830
16.5.1.1.3.4 secondary metabolism.sulfur-containing.glucosinolates.synthesis.indole.cytochrome P450 monooxygenase	NbL03g14270	NbL03g14280	NbL11g18750	NbL11g18760	NbL11g18770	NbL15g08530
16.5.1.1.4 secondary metabolism.sulfur-containing.glucosinolates.synthesis.shared	NbL01g10400	NbL01g13110	NbL03g24440	NbL03g24500	NbL08g30940	NbL08g30950	NbL11g10440	NbL11g10450	NbL12g15030	NbL13g16800	NbL13g17790	NbL14g27000	NbL14g29350	NbL15g29370	NbL15g29380	NbL17g15090	NbL18g01130	NbL18g01140	NbL18g05440	NbL18g15410	NbL18g15420	NbL19g10850
16.5.1.1.4.1 secondary metabolism.sulfur-containing.glucosinolates.synthesis.shared.CYP83B1 phenylacetaldoxime monooxygenase	NbL08g30940	NbL08g30950	NbL12g15030	NbL13g16800	NbL13g17790	NbL14g29350	NbL17g15090	NbL18g01130	NbL18g01140	NbL18g15410	NbL18g15420
16.5.1.1.4.2 secondary metabolism.sulfur-containing.glucosinolates.synthesis.shared.alkylthiohydroximate C-S lyase	NbL01g10400	NbL03g24440	NbL03g24500	NbL14g27000	NbL15g29370	NbL15g29380	NbL18g05440	NbL19g10850
16.5.1.1.4.3 secondary metabolism.sulfur-containing.glucosinolates.synthesis.shared.UDP-glycosyltransferase	NbL01g13110	NbL11g10440	NbL11g10450
16.5.1.2 secondary metabolism.sulfur-containing.glucosinolates.regulation	NbL02g05810	NbL02g25340	NbL02g25350	NbL02g26010	NbL04g21080	NbL04g22520	NbL06g20800	NbL11g19500	NbL14g05890	NbL19g00740	NbL19g24280
16.5.1.2.3 secondary metabolism.sulfur-containing.glucosinolates.regulation.indole	NbL02g05810	NbL02g25340	NbL02g25350	NbL02g26010	NbL04g21080	NbL04g22520	NbL06g20800	NbL11g19500	NbL14g05890	NbL19g00740	NbL19g24280
16.5.1.3 secondary metabolism.sulfur-containing.glucosinolates.degradation	NbL07g08010	NbL14g24250	NbL14g24280	NbL16g30840	NbL16g30850
16.5.1.3.1 secondary metabolism.sulfur-containing.glucosinolates.degradation.myrosinase	NbL14g24250	NbL14g24280
16.5.1.3.1.1 secondary metabolism.sulfur-containing.glucosinolates.degradation.myrosinase.TGG	NbL14g24250
16.5.1.3.3 secondary metabolism.sulfur-containing.glucosinolates.degradation.nitrilase	NbL07g08010	NbL16g30840	NbL16g30850
16.5.1.4 secondary metabolism.sulfur-containing.glucosinolates.transport	NbL13g00650
16.5.1.4.1 secondary metabolism.sulfur-containing.glucosinolates.transport.aliphatic	NbL13g00650
16.5.99 secondary metabolism.sulfur-containing.misc	NbL01g12000	NbL04g19460	NbL06g10530	NbL09g26960	NbL11g11650	NbL16g14050
16.5.99.1 secondary metabolism.sulfur-containing.misc.alliinase	NbL01g12000	NbL04g19460	NbL06g10530	NbL09g26960	NbL11g11650	NbL16g14050
16.7 secondary metabolism.wax	NbL01g05620	NbL02g12810	NbL02g32230	NbL03g18670	NbL04g07320	NbL04g07340	NbL04g07350	NbL05g27900	NbL06g05620	NbL06g05630	NbL06g05640	NbL07g00980	NbL08g20580	NbL08g20600	NbL08g20610	NbL08g20620	NbL10g00040	NbL10g27440	NbL11g01570	NbL11g01580	NbL13g07140	NbL13g07150	NbL13g19410	NbL14g00030	NbL14g22210	NbL14g24480	NbL14g24490	NbL14g24500	NbL15g10580	NbL15g15050	NbL16g34970	NbL17g22240	NbL17g22260	NbL17g22270	NbL19g14030	NbL19g14040	NbL19g20650	NbL19g28570	NbL19g28580	pentadecane
16.7.1001 secondary metabolism.wax	pentadecane
16.8 secondary metabolism.flavonoids	NbL00g02080	NbL01g02450	NbL01g06250	NbL01g07190	NbL01g10620	NbL01g10630	NbL01g13350	NbL01g13360	NbL01g15080	NbL01g16510	NbL01g17320	NbL01g19480	NbL01g23470	NbL01g24930	NbL01g25090	NbL02g00190	NbL02g00200	NbL02g04670	NbL02g07240	NbL02g07690	NbL02g10940	NbL02g17020	NbL02g17970	NbL02g18690	NbL02g23410	NbL02g23420	NbL02g23440	NbL02g29750	NbL02g29760	NbL03g00850	NbL03g00890	NbL03g04390	NbL03g04880	NbL03g11190	NbL03g17130	NbL03g18590	NbL03g18600	NbL03g18610	NbL04g02570	NbL04g03920	NbL04g14210	NbL04g15950	NbL04g17010	NbL04g23600	NbL05g04160	NbL05g04170	NbL05g11730	NbL05g22080	NbL05g22190	NbL05g22200	NbL05g22370	NbL05g22800	NbL05g23240	NbL05g25620	NbL05g25830	NbL06g01100	NbL06g07010	NbL06g07870	NbL06g07880	NbL06g14580	NbL06g14590	NbL06g20700	NbL06g21680	NbL06g23220	NbL06g25100	NbL07g01910	NbL07g02510	NbL07g09180	NbL07g09200	NbL07g19440	NbL08g04100	NbL08g04110	NbL08g04120	NbL08g04130	NbL08g04140	NbL08g04180	NbL08g04190	NbL08g05300	NbL08g05310	NbL08g06550	NbL08g09430	NbL08g09440	NbL08g10060	NbL08g10070	NbL08g15640	NbL08g19180	NbL08g19450	NbL08g19850	NbL09g03170	NbL09g10760	NbL09g10800	NbL09g16030	NbL09g21690	NbL09g21930	NbL09g22220	NbL09g26910	NbL09g27660	NbL09g28540	NbL10g06830	NbL10g07280	NbL10g11340	NbL10g14500	NbL10g15330	NbL10g15340	NbL10g16660	NbL10g16670	NbL10g18870	NbL10g18880	NbL10g18890	NbL10g18900	NbL10g18930	NbL10g19340	NbL10g19350	NbL10g23910	NbL10g24300	NbL10g24340	NbL10g24660	NbL10g26540	NbL10g26550	NbL10g27090	NbL10g27100	NbL10g28010	NbL10g28020	NbL11g03520	NbL11g03550	NbL11g07320	NbL11g13470	NbL11g13510	NbL11g13600	NbL11g13610	NbL11g15930	NbL11g15940	NbL11g19470	NbL11g22780	NbL11g22800	NbL11g22820	NbL11g22830	NbL11g22950	NbL12g05480	NbL12g06920	NbL12g09340	NbL12g12830	NbL12g14770	NbL12g14970	NbL12g15000	NbL12g15010	NbL12g15030	NbL12g16000	NbL12g16340	NbL12g19550	NbL12g21120	NbL12g23230	NbL12g25340	NbL13g04620	NbL13g04630	NbL13g04640	NbL13g07670	NbL13g07680	NbL13g07690	NbL13g08110	NbL13g11450	NbL13g11850	NbL13g11870	NbL13g14600	NbL13g16800	NbL13g17390	NbL13g17790	NbL13g17980	NbL13g18710	NbL13g18720	NbL13g18730	NbL13g18740	NbL13g19430	NbL13g26610	NbL13g26620	NbL13g26850	NbL14g00760	NbL14g06760	NbL14g12240	NbL14g12570	NbL14g12580	NbL14g12590	NbL14g12600	NbL14g12610	NbL14g12620	NbL14g13050	NbL14g20700	NbL14g20720	NbL14g20740	NbL14g20820	NbL14g26260	NbL14g29570	NbL14g31960	NbL14g33860	NbL15g01550	NbL15g01560	NbL15g01700	NbL15g02240	NbL15g02680	NbL15g02690	NbL15g03380	NbL15g07440	NbL15g07840	NbL15g10050	NbL15g10060	NbL15g10500	NbL15g10700	NbL15g10730	NbL15g10740	NbL15g14920	NbL15g15390	NbL15g16320	NbL15g18760	NbL15g20120	NbL15g20130	NbL15g26790	NbL16g02540	NbL16g04990	NbL16g07250	NbL16g07260	NbL16g07280	NbL16g11190	NbL16g11200	NbL16g18190	NbL16g23510	NbL16g35390	NbL17g04140	NbL17g06540	NbL17g09830	NbL17g14380	NbL17g19060	NbL17g26820	NbL17g28510	NbL17g28520	NbL17g28530	NbL17g28540	NbL17g30300	NbL17g31370	NbL17g31950	NbL18g08020	NbL18g17700	NbL18g20640	NbL19g00190	NbL19g09340	NbL19g10250	NbL19g13600	NbL19g13610	NbL19g17670	NbL19g17680	NbL19g26310	NbL19g26320	NbL19g26330	NbL19g26370	NbL19g26380	NbL19g26400	NbL19g29430	lycopine
16.8.1 secondary metabolism.flavonoids.anthocyanins	NbL00g02080	NbL01g02450	NbL01g07190	NbL01g10620	NbL01g10630	NbL03g00850	NbL03g00890	NbL03g17130	NbL04g02570	NbL04g15950	NbL04g17010	NbL05g22080	NbL05g22190	NbL05g22200	NbL05g22370	NbL05g25620	NbL06g07010	NbL06g23220	NbL06g25100	NbL07g09180	NbL07g09200	NbL08g06550	NbL08g09430	NbL08g09440	NbL08g15640	NbL09g21690	NbL09g27660	NbL10g06830	NbL10g07280	NbL10g11340	NbL10g14500	NbL10g24340	NbL10g24660	NbL10g26540	NbL10g26550	NbL10g27090	NbL10g27100	NbL11g03520	NbL11g03550	NbL11g13470	NbL11g13510	NbL11g13600	NbL12g12830	NbL12g14770	NbL13g11450	NbL13g11850	NbL13g11870	NbL13g17390	NbL13g17980	NbL14g12240	NbL14g12570	NbL14g12580	NbL14g12590	NbL14g12600	NbL14g12610	NbL14g12620	NbL14g20820	NbL14g29570	NbL14g31960	NbL15g01700	NbL15g02680	NbL15g02690	NbL15g14920	NbL16g02540	NbL16g04990	NbL16g07280	NbL17g04140	NbL17g14380	NbL17g19060	NbL17g26820	NbL17g30300	NbL17g31950	NbL19g00190	NbL19g10250	lycopine
16.8.1.1 secondary metabolism.flavonoids.anthocyanins.leucocyanidin dioxygenase	NbL03g00850	NbL10g26540	NbL10g26550	NbL17g31950
16.8.1.2 secondary metabolism.flavonoids.anthocyanins.anthocyanidin reductase	NbL03g00890	NbL04g17010	NbL10g24340	NbL14g12240
16.8.1.12 secondary metabolism.flavonoids.anthocyanins.anthocyanidin 3-O-glucosyltransferase	NbL03g17130	NbL04g15950	NbL05g25620	NbL06g25100	NbL08g06550	NbL08g09430	NbL08g09440	NbL08g15640	NbL09g21690	NbL09g27660	NbL10g07280	NbL10g11340	NbL10g24660	NbL11g03520	NbL11g03550	NbL12g12830	NbL13g17980	NbL14g12570	NbL14g12580	NbL14g12590	NbL14g12600	NbL14g12610	NbL14g12620	NbL14g20820	NbL16g04990	NbL16g07280	NbL17g26820	NbL17g30300
16.8.1.21 secondary metabolism.flavonoids.anthocyanins.anthocyanin 5-aromatic acyltransferase	NbL01g10620	NbL01g10630	NbL05g22080	NbL05g22190	NbL05g22200	NbL10g27090	NbL10g27100
16.8.1.1001 secondary metabolism.flavonoids.anthocyanins	lycopine
16.8.2 secondary metabolism.flavonoids.chalcones	NbL01g13350	NbL01g13360	NbL01g15080	NbL01g16510	NbL03g04880	NbL04g23600	NbL05g11730	NbL08g19450	NbL10g15330	NbL10g15340	NbL10g16660	NbL10g16670	NbL11g07320	NbL12g05480	NbL13g08110	NbL15g01550	NbL15g01560	NbL15g15390	NbL15g16320	NbL15g26790	NbL19g09340
16.8.2.1 secondary metabolism.flavonoids.chalcones.naringenin-chalcone synthase	NbL04g23600	NbL10g15330	NbL10g15340	NbL10g16660	NbL10g16670	NbL12g05480	NbL15g16320
16.8.2.2 secondary metabolism.flavonoids.chalcones.chalcone isomerase	NbL01g16510	NbL11g07320
16.8.3 secondary metabolism.flavonoids.dihydroflavonols	NbL01g24930	NbL02g00190	NbL02g00200	NbL02g04670	NbL02g10940	NbL02g17020	NbL02g17970	NbL02g18690	NbL02g23420	NbL02g23440	NbL02g29750	NbL02g29760	NbL03g00890	NbL03g04390	NbL04g03920	NbL04g15950	NbL05g22370	NbL05g22800	NbL05g23240	NbL05g25830	NbL06g01100	NbL06g07010	NbL06g07870	NbL06g07880	NbL06g14580	NbL06g14590	NbL06g21680	NbL07g01910	NbL07g02510	NbL08g10060	NbL08g10070	NbL08g15640	NbL08g19180	NbL09g10760	NbL09g22220	NbL09g26910	NbL10g18870	NbL10g18880	NbL10g18890	NbL10g18900	NbL10g18930	NbL10g19340	NbL10g19350	NbL10g23910	NbL10g24300	NbL10g24340	NbL10g28010	NbL10g28020	NbL11g03520	NbL11g13510	NbL11g13600	NbL11g13610	NbL11g15930	NbL11g15940	NbL11g19470	NbL11g22780	NbL11g22800	NbL11g22950	NbL12g06920	NbL12g09340	NbL12g14970	NbL12g15000	NbL12g15010	NbL12g15030	NbL12g16000	NbL12g16340	NbL12g19550	NbL12g21120	NbL12g23230	NbL13g14600	NbL13g16800	NbL13g17790	NbL13g18720	NbL13g18730	NbL13g18740	NbL14g12240	NbL14g13050	NbL14g20720	NbL14g20820	NbL14g31960	NbL14g33860	NbL15g07440	NbL15g10050	NbL15g10060	NbL15g18760	NbL15g20120	NbL15g20130	NbL16g04990	NbL16g07250	NbL16g07260	NbL16g11190	NbL16g11200	NbL16g18190	NbL16g23510	NbL17g06540	NbL17g09830	NbL17g30300	NbL17g31370	NbL18g08020	NbL18g17700	NbL18g20640	NbL19g17670	NbL19g17680	NbL19g26310	NbL19g26370	NbL19g26380	NbL19g29430
16.8.3.1 secondary metabolism.flavonoids.dihydroflavonols.dihydroflavonol 4-reductase	NbL02g17970	NbL03g00890	NbL03g04390	NbL10g24340	NbL10g28010	NbL10g28020	NbL12g16000	NbL13g14600	NbL14g12240	NbL14g13050	NbL18g20640	NbL19g29430
16.8.3.2 secondary metabolism.flavonoids.dihydroflavonols.flavanone 3-hydroxylase	NbL02g17020	NbL12g09340
16.8.3.3 secondary metabolism.flavonoids.dihydroflavonols.flavonoid 3-monooxygenase	NbL02g00190	NbL02g00200	NbL06g01100	NbL06g07870	NbL06g07880	NbL06g21680	NbL07g01910	NbL07g02510	NbL09g10760	NbL10g18870	NbL10g18880	NbL10g18890	NbL10g18900	NbL10g18930	NbL12g14970	NbL12g15000	NbL12g15010	NbL12g15030	NbL12g19550	NbL12g21120	NbL12g23230	NbL13g16800	NbL13g17790	NbL15g07440	NbL16g11190	NbL16g11200	NbL16g23510	NbL17g09830	NbL17g31370
16.8.4 secondary metabolism.flavonoids.flavonols	NbL00g02080	NbL01g06250	NbL01g19480	NbL01g23470	NbL01g24930	NbL01g25090	NbL02g07240	NbL02g07690	NbL02g23410	NbL02g23420	NbL02g23440	NbL03g11190	NbL04g14210	NbL05g04160	NbL05g04170	NbL05g22800	NbL06g25100	NbL07g19440	NbL08g04100	NbL08g04110	NbL08g04120	NbL08g04130	NbL08g04140	NbL08g04180	NbL08g04190	NbL08g05300	NbL08g05310	NbL08g15640	NbL08g19850	NbL09g03170	NbL09g16030	NbL09g21930	NbL09g22220	NbL09g26910	NbL09g27660	NbL10g19340	NbL10g19350	NbL11g03520	NbL11g13470	NbL11g13510	NbL11g13600	NbL11g13610	NbL11g15930	NbL11g15940	NbL11g19470	NbL11g22780	NbL11g22820	NbL11g22830	NbL12g25340	NbL13g07670	NbL13g07680	NbL13g07690	NbL13g18710	NbL13g18720	NbL13g18730	NbL13g18740	NbL13g26610	NbL13g26620	NbL14g00760	NbL14g06760	NbL14g20700	NbL14g20720	NbL14g20740	NbL14g26260	NbL15g02240	NbL15g03380	NbL15g07840	NbL15g20120	NbL15g20130	NbL16g35390	NbL17g06540	NbL17g28510	NbL17g28520	NbL17g28530	NbL17g28540	NbL18g17700	NbL19g13600	NbL19g13610	NbL19g26310	NbL19g26320	NbL19g26330	NbL19g26370	NbL19g26380	NbL19g26400
16.8.4.1 secondary metabolism.flavonoids.flavonols.flavonol synthase (FLS)	NbL00g02080	NbL03g11190	NbL11g13470	NbL11g13510	NbL11g13600	NbL11g13610
16.8.4.2 secondary metabolism.flavonoids.flavonols.flavonol 3-O-glycosyltransferase	NbL01g06250	NbL01g23470	NbL01g25090	NbL05g22800	NbL06g25100	NbL08g04100	NbL08g04110	NbL08g04120	NbL08g04130	NbL08g04140	NbL08g04180	NbL08g04190	NbL08g15640	NbL09g22220	NbL09g26910	NbL09g27660	NbL10g19340	NbL10g19350	NbL11g03520	NbL11g22780	NbL11g22820	NbL11g22830	NbL13g18710	NbL13g18720	NbL13g18730	NbL13g18740	NbL13g26610	NbL13g26620	NbL14g00760	NbL14g20700	NbL14g20720	NbL14g20740	NbL15g20120	NbL15g20130	NbL17g06540	NbL17g28510	NbL17g28520	NbL17g28530	NbL17g28540	NbL19g13600	NbL19g13610
16.8.4.3 secondary metabolism.flavonoids.flavonols.flavonol-3-O-rhamnosyltransferase	NbL15g03380	NbL16g35390
16.8.5 secondary metabolism.flavonoids.isoflavones	NbL01g17320	NbL03g18590	NbL03g18600	NbL03g18610	NbL06g20700	NbL09g10800	NbL09g28540	NbL13g04620	NbL13g04630	NbL13g04640	NbL13g19430	NbL13g26850	NbL15g10500	NbL15g10700	NbL15g10730	NbL15g10740
16.8.5.1 secondary metabolism.flavonoids.isoflavones.isoflavone reductase	NbL01g17320	NbL03g18590	NbL03g18600	NbL03g18610	NbL06g20700	NbL09g10800	NbL09g28540	NbL13g04620	NbL13g04630	NbL13g04640	NbL13g19430	NbL13g26850	NbL15g10500	NbL15g10700	NbL15g10730	NbL15g10740
16.8.8 secondary metabolism.flavonoids.flavonoid glycosylations	NbL17g30300
16.8.8.2 secondary metabolism.flavonoids.flavonoid glycosylations.flavonol-3-O-glycoside-rhamnosyltransferase	NbL17g30300
16.10 secondary metabolism.simple phenols	NbL01g26010	NbL01g26020	NbL02g00790	NbL02g00800	NbL02g11550	NbL02g11560	NbL02g18070	NbL02g18080	NbL03g12000	NbL03g22720	NbL04g19670	NbL05g07190	NbL05g07200	NbL05g08170	NbL06g23710	NbL09g08290	NbL09g08710	NbL09g15840	NbL10g06700	NbL10g09370	NbL10g09380	NbL10g14170	NbL10g14180	NbL10g14190	NbL10g14200	NbL10g14210	NbL10g14220	NbL11g20910	NbL11g20920	NbL12g06730	NbL12g16080	NbL13g00150	NbL13g00160	NbL13g11730	NbL14g06550	NbL14g27100	NbL14g27110	NbL14g27180	NbL14g27190	NbL15g00970	NbL15g01270	NbL15g01340	NbL15g01690	NbL15g03240	NbL15g15250	NbL15g15260	NbL15g15270	NbL15g15280	NbL15g15290	NbL17g18920	NbL17g18940	NbL17g26690	NbL18g26330	NbL18g27440	NbL19g05290	NbL19g09120	NbL19g09130	NbL19g10200	NbL19g29300	NbL19g29320	NbL19g29330
16.20 secondary metabolism.amino acid derivatives	3,4-dihydroxybenzylamine	dopa	dopamine	noradrenaline	tryptamine	tyramine
16.20.1001 secondary metabolism.amino acid derivatives	dopa
16.20.1002 secondary metabolism.amino acid derivatives	dopamine
16.20.1003 secondary metabolism.amino acid derivatives	noradrenaline
16.20.1004 secondary metabolism.amino acid derivatives	tryptamine
16.20.1005 secondary metabolism.amino acid derivatives	tyramine
16.20.1006 secondary metabolism.amino acid derivatives	3,4-dihydroxybenzylamine
16.99 secondary metabolism.unspecified	1-caffeoylquinate	1-o-benzyl-beta-glucoside	2-aminobenzoate	3-(2,4-dihydoxyphenyl)propionate	3-phenylpropionate	4-(methylamino)benzoate	4-aminobenzoate	NbL01g11430	NbL01g23710	NbL06g18680	NbL10g06370	NbL12g14330	NbL16g22790	acetylsalicylate	acrylamide	buthylhydroxytoluene	clotrimazole	digitoxin	helicin	mandelate	propyl gallate	quinate	salicin
16.99.1001 secondary metabolism.unspecified	digitoxin
16.99.1003 secondary metabolism.unspecified	acetylsalicylate
16.99.1004 secondary metabolism.unspecified	4-(methylamino)benzoate
16.99.1005 secondary metabolism.unspecified	4-aminobenzoate
16.99.1006 secondary metabolism.unspecified	3-phenylpropionate
16.99.1007 secondary metabolism.unspecified	2-aminobenzoate
16.99.1008 secondary metabolism.unspecified	1-o-benzyl-beta-glucoside
16.99.1009 secondary metabolism.unspecified	salicin
16.99.1010 secondary metabolism.unspecified	3-(2,4-dihydoxyphenyl)propionate
16.99.1011 secondary metabolism.unspecified	1-caffeoylquinate
16.99.1012 secondary metabolism.unspecified	buthylhydroxytoluene
16.99.1013 secondary metabolism.unspecified	mandelate
16.99.1014 secondary metabolism.unspecified	helicin	quinate
16.99.1016 secondary metabolism.unspecified	acrylamide
16.99.1017 secondary metabolism.unspecified	clotrimazole
16.99.1018 secondary metabolism.unspecified	propyl gallate
17 hormone metabolism	(s)-trans-2-amino-4-(2-aminoethoxy)-3-butenoate	1-aminocyclopropanecarboxylate	22(s),23(s)-homobrassinolide	24-epibrassinolide	24-epicastasterone	28-homocastasterone√ç¬†	6-benzylaminopurine	6-benzylaminopurine-9-(beta-glucoside)	NbL00g02080	NbL00g02130	NbL00g02330	NbL00g02500	NbL00g02860	NbL00g02870	NbL00g03420	NbL01g01480	NbL01g01660	NbL01g01710	NbL01g04750	NbL01g04780	NbL01g04790	NbL01g04800	NbL01g05690	NbL01g05700	NbL01g06450	NbL01g07450	NbL01g07870	NbL01g07880	NbL01g08080	NbL01g08860	NbL01g09370	NbL01g10220	NbL01g10290	NbL01g10720	NbL01g11280	NbL01g11300	NbL01g11540	NbL01g13110	NbL01g13120	NbL01g13170	NbL01g13680	NbL01g13730	NbL01g13740	NbL01g15190	NbL01g16350	NbL01g16390	NbL01g17810	NbL01g17920	NbL01g18310	NbL01g19480	NbL01g20120	NbL01g20130	NbL01g20140	NbL01g20470	NbL01g20570	NbL01g20760	NbL01g20770	NbL01g23470	NbL01g24190	NbL01g24470	NbL01g24480	NbL01g24510	NbL01g24780	NbL01g25090	NbL01g25790	NbL01g25820	NbL01g25830	NbL01g27180	NbL02g00880	NbL02g02130	NbL02g02140	NbL02g04000	NbL02g05540	NbL02g07380	NbL02g07390	NbL02g07600	NbL02g07610	NbL02g07890	NbL02g08140	NbL02g08600	NbL02g08950	NbL02g10440	NbL02g10930	NbL02g11480	NbL02g11720	NbL02g12260	NbL02g12270	NbL02g12730	NbL02g12740	NbL02g12890	NbL02g13140	NbL02g13160	NbL02g13330	NbL02g13450	NbL02g16600	NbL02g16780	NbL02g17030	NbL02g17560	NbL02g17730	NbL02g17900	NbL02g18390	NbL02g18400	NbL02g18750	NbL02g18760	NbL02g19170	NbL02g20420	NbL02g21420	NbL02g21910	NbL02g22440	NbL02g22530	NbL02g23780	NbL02g23830	NbL02g24220	NbL02g24820	NbL02g24830	NbL02g25260	NbL02g25290	NbL02g25770	NbL02g26360	NbL02g26530	NbL02g26940	NbL02g27160	NbL02g28250	NbL02g28260	NbL02g29010	NbL02g29020	NbL02g29030	NbL02g29160	NbL02g29750	NbL02g29760	NbL02g30170	NbL03g00540	NbL03g00550	NbL03g01810	NbL03g01940	NbL03g02110	NbL03g03890	NbL03g03970	NbL03g04250	NbL03g04260	NbL03g04290	NbL03g04300	NbL03g04310	NbL03g04430	NbL03g04530	NbL03g05070	NbL03g05190	NbL03g05240	NbL03g05250	NbL03g05590	NbL03g05600	NbL03g06000	NbL03g06090	NbL03g07300	NbL03g08250	NbL03g09970	NbL03g09980	NbL03g10210	NbL03g10400	NbL03g11600	NbL03g12020	NbL03g12970	NbL03g13130	NbL03g13140	NbL03g13150	NbL03g13730	NbL03g13810	NbL03g13820	NbL03g13910	NbL03g13930	NbL03g15080	NbL03g15090	NbL03g15130	NbL03g16530	NbL03g17180	NbL03g17190	NbL03g17600	NbL03g17660	NbL03g17670	NbL03g18440	NbL03g18480	NbL03g19290	NbL03g19300	NbL03g19640	NbL03g19900	NbL03g20010	NbL03g20490	NbL03g21050	NbL03g21180	NbL03g22040	NbL03g22760	NbL03g22770	NbL03g22830	NbL03g24810	NbL04g00980	NbL04g01310	NbL04g03490	NbL04g03930	NbL04g03940	NbL04g03950	NbL04g04660	NbL04g05100	NbL04g06110	NbL04g06120	NbL04g06140	NbL04g06450	NbL04g07240	NbL04g08440	NbL04g08950	NbL04g08960	NbL04g09250	NbL04g09310	NbL04g09320	NbL04g11130	NbL04g11140	NbL04g11150	NbL04g11160	NbL04g11580	NbL04g11620	NbL04g12660	NbL04g12670	NbL04g12680	NbL04g12690	NbL04g13290	NbL04g15560	NbL04g16150	NbL04g16230	NbL04g16480	NbL04g16610	NbL04g16620	NbL04g17810	NbL04g17820	NbL04g17830	NbL04g18910	NbL04g19340	NbL04g19490	NbL04g19500	NbL04g19510	NbL04g19520	NbL04g20330	NbL04g21140	NbL04g21150	NbL04g21270	NbL04g21280	NbL04g22580	NbL04g23310	NbL04g23320	NbL04g23330	NbL04g23340	NbL04g23350	NbL04g23840	NbL04g24030	NbL04g24520	NbL04g25360	NbL05g00050	NbL05g00060	NbL05g00700	NbL05g00930	NbL05g00970	NbL05g01510	NbL05g02280	NbL05g02290	NbL05g02520	NbL05g03620	NbL05g04160	NbL05g04170	NbL05g04880	NbL05g07960	NbL05g08850	NbL05g08970	NbL05g08980	NbL05g09490	NbL05g10060	NbL05g10240	NbL05g10380	NbL05g10520	NbL05g11490	NbL05g11900	NbL05g12010	NbL05g12950	NbL05g13470	NbL05g13480	NbL05g13720	NbL05g13730	NbL05g13780	NbL05g13790	NbL05g13920	NbL05g14380	NbL05g14390	NbL05g14810	NbL05g16020	NbL05g16330	NbL05g16340	NbL05g16440	NbL05g16540	NbL05g16660	NbL05g16920	NbL05g18440	NbL05g18450	NbL05g18460	NbL05g18470	NbL05g18600	NbL05g18820	NbL05g19680	NbL05g21360	NbL05g21760	NbL05g21850	NbL05g21950	NbL05g21960	NbL05g22650	NbL05g22660	NbL05g22800	NbL05g22850	NbL05g24150	NbL05g24320	NbL05g24340	NbL05g24450	NbL05g24460	NbL05g24700	NbL05g24710	NbL05g24720	NbL05g24730	NbL05g24740	NbL05g24750	NbL05g24760	NbL05g24770	NbL05g24780	NbL05g24790	NbL05g24940	NbL05g24950	NbL05g24960	NbL05g24970	NbL05g25530	NbL05g25990	NbL05g26000	NbL05g28060	NbL06g00080	NbL06g01110	NbL06g01120	NbL06g01130	NbL06g01260	NbL06g02120	NbL06g03330	NbL06g03420	NbL06g03430	NbL06g04720	NbL06g04960	NbL06g06460	NbL06g06740	NbL06g06950	NbL06g06960	NbL06g06990	NbL06g07010	NbL06g08260	NbL06g08280	NbL06g09090	NbL06g10630	NbL06g11500	NbL06g11720	NbL06g12310	NbL06g12640	NbL06g13320	NbL06g14870	NbL06g14880	NbL06g14890	NbL06g15930	NbL06g15940	NbL06g16650	NbL06g18000	NbL06g18840	NbL06g18850	NbL06g18860	NbL06g18870	NbL06g18920	NbL06g18930	NbL06g19340	NbL06g20520	NbL06g20550	NbL06g20560	NbL06g21210	NbL06g22360	NbL06g22550	NbL06g22960	NbL06g23720	NbL06g25720	NbL06g25950	NbL06g26570	NbL06g26580	NbL06g27090	NbL06g27100	NbL06g28320	NbL06g28670	NbL06g29120	NbL06g29670	NbL06g29720	NbL06g30030	NbL07g00230	NbL07g01850	NbL07g03580	NbL07g03600	NbL07g03720	NbL07g03770	NbL07g03780	NbL07g04590	NbL07g05050	NbL07g06190	NbL07g06260	NbL07g08880	NbL07g08900	NbL07g09410	NbL07g09420	NbL07g09700	NbL07g09710	NbL07g09750	NbL07g09810	NbL07g10940	NbL07g11690	NbL07g11710	NbL07g11920	NbL07g11990	NbL07g12000	NbL07g12010	NbL07g12910	NbL07g13220	NbL07g14420	NbL07g14430	NbL07g14690	NbL07g15600	NbL07g16010	NbL07g17550	NbL07g17560	NbL07g17790	NbL07g17800	NbL07g18260	NbL07g18270	NbL07g19440	NbL07g20090	NbL07g20100	NbL07g20450	NbL07g21150	NbL07g21880	NbL08g00840	NbL08g01100	NbL08g01160	NbL08g01170	NbL08g01180	NbL08g01250	NbL08g01340	NbL08g02450	NbL08g02460	NbL08g02750	NbL08g02760	NbL08g03000	NbL08g03010	NbL08g03020	NbL08g03330	NbL08g03600	NbL08g03820	NbL08g04490	NbL08g04590	NbL08g05300	NbL08g05310	NbL08g05600	NbL08g05610	NbL08g05970	NbL08g06870	NbL08g07920	NbL08g08090	NbL08g08870	NbL08g09550	NbL08g10010	NbL08g10830	NbL08g12640	NbL08g13400	NbL08g13410	NbL08g13420	NbL08g13430	NbL08g14710	NbL08g15640	NbL08g16470	NbL08g18500	NbL08g18800	NbL08g18970	NbL08g18980	NbL08g19410	NbL08g19440	NbL08g19690	NbL08g19720	NbL08g19800	NbL08g20290	NbL08g20300	NbL08g20730	NbL08g20740	NbL08g21880	NbL08g22770	NbL08g23360	NbL08g23440	NbL08g23900	NbL08g24280	NbL08g24790	NbL08g25290	NbL08g25350	NbL08g26540	NbL08g26620	NbL08g26630	NbL08g27650	NbL08g27730	NbL08g28490	NbL08g28910	NbL08g28930	NbL08g29480	NbL08g29490	NbL08g30810	NbL08g30820	NbL08g30830	NbL08g30840	NbL08g30850	NbL08g30860	NbL08g30870	NbL08g31210	NbL08g31290	NbL08g31300	NbL08g31310	NbL08g31320	NbL08g31340	NbL08g31440	NbL08g31450	NbL08g31510	NbL08g31520	NbL08g31530	NbL09g00220	NbL09g00450	NbL09g00460	NbL09g01420	NbL09g01430	NbL09g01440	NbL09g01830	NbL09g02420	NbL09g03170	NbL09g03180	NbL09g03460	NbL09g03470	NbL09g03480	NbL09g04410	NbL09g05890	NbL09g07010	NbL09g07800	NbL09g07820	NbL09g07830	NbL09g08620	NbL09g09000	NbL09g09190	NbL09g09980	NbL09g10190	NbL09g11110	NbL09g13340	NbL09g14880	NbL09g15230	NbL09g15250	NbL09g15770	NbL09g16030	NbL09g16130	NbL09g16140	NbL09g16560	NbL09g17890	NbL09g18020	NbL09g18140	NbL09g18290	NbL09g18840	NbL09g22220	NbL09g22770	NbL09g22780	NbL09g22790	NbL09g23250	NbL09g23260	NbL09g24440	NbL09g25320	NbL09g25350	NbL09g25990	NbL09g26780	NbL09g26950	NbL09g27000	NbL09g27080	NbL09g27360	NbL09g27770	NbL09g28090	NbL09g28350	NbL09g28450	NbL09g28950	NbL09g29040	NbL09g29310	NbL09g29350	NbL09g29360	NbL09g29600	NbL10g00390	NbL10g01020	NbL10g01360	NbL10g01830	NbL10g02330	NbL10g02540	NbL10g03860	NbL10g03910	NbL10g03920	NbL10g03980	NbL10g04450	NbL10g04510	NbL10g04540	NbL10g04620	NbL10g04700	NbL10g06160	NbL10g06170	NbL10g07090	NbL10g07100	NbL10g08190	NbL10g08580	NbL10g09260	NbL10g09670	NbL10g09780	NbL10g11500	NbL10g12790	NbL10g13030	NbL10g13810	NbL10g13820	NbL10g13830	NbL10g13840	NbL10g14160	NbL10g14370	NbL10g14790	NbL10g15320	NbL10g15350	NbL10g15970	NbL10g16370	NbL10g16630	NbL10g17560	NbL10g17600	NbL10g17610	NbL10g17620	NbL10g17650	NbL10g18740	NbL10g18750	NbL10g19370	NbL10g20610	NbL10g20620	NbL10g21120	NbL10g22180	NbL10g23000	NbL10g23190	NbL10g23200	NbL10g23410	NbL10g23630	NbL10g24280	NbL10g24360	NbL10g24370	NbL10g24390	NbL10g24400	NbL10g26760	NbL10g26770	NbL10g27620	NbL10g27730	NbL10g27940	NbL10g28330	NbL10g29160	NbL11g00060	NbL11g00160	NbL11g01470	NbL11g01860	NbL11g02380	NbL11g02390	NbL11g02480	NbL11g02660	NbL11g02670	NbL11g02680	NbL11g02730	NbL11g04370	NbL11g04920	NbL11g05010	NbL11g06200	NbL11g06210	NbL11g06770	NbL11g06780	NbL11g07400	NbL11g07440	NbL11g08520	NbL11g09220	NbL11g09230	NbL11g09810	NbL11g10440	NbL11g10450	NbL11g12600	NbL11g13470	NbL11g13500	NbL11g13510	NbL11g13600	NbL11g13610	NbL11g14990	NbL11g15310	NbL11g15710	NbL11g16100	NbL11g16540	NbL11g17840	NbL11g17870	NbL11g18720	NbL11g19200	NbL11g19210	NbL11g20230	NbL11g20670	NbL11g20940	NbL11g21310	NbL11g21320	NbL11g21350	NbL11g21680	NbL11g21690	NbL11g22780	NbL11g22930	NbL11g22960	NbL11g23310	NbL11g23470	NbL11g23530	NbL11g23540	NbL11g23880	NbL11g24280	NbL11g24630	NbL11g24920	NbL11g24930	NbL11g25130	NbL12g00340	NbL12g04890	NbL12g04900	NbL12g04950	NbL12g04960	NbL12g05520	NbL12g05530	NbL12g06930	NbL12g07080	NbL12g07380	NbL12g07390	NbL12g07660	NbL12g07750	NbL12g07990	NbL12g08000	NbL12g08380	NbL12g08440	NbL12g09700	NbL12g09710	NbL12g11800	NbL12g12330	NbL12g13020	NbL12g13150	NbL12g13530	NbL12g14840	NbL12g14850	NbL12g15140	NbL12g15150	NbL12g15590	NbL12g16360	NbL12g16370	NbL12g16870	NbL12g16900	NbL12g17180	NbL12g18480	NbL12g20730	NbL12g20740	NbL12g21200	NbL12g21430	NbL12g22190	NbL12g22730	NbL12g24790	NbL12g25400	NbL12g25420	NbL12g26260	NbL12g26630	NbL12g27170	NbL12g27820	NbL12g27830	NbL12g27920	NbL12g28130	NbL13g00560	NbL13g01090	NbL13g02590	NbL13g02600	NbL13g03370	NbL13g03380	NbL13g03390	NbL13g03400	NbL13g03410	NbL13g03420	NbL13g04810	NbL13g05420	NbL13g05970	NbL13g07080	NbL13g07850	NbL13g07860	NbL13g07870	NbL13g09510	NbL13g09540	NbL13g09550	NbL13g10200	NbL13g10900	NbL13g13290	NbL13g13970	NbL13g14230	NbL13g14450	NbL13g14690	NbL13g14710	NbL13g14720	NbL13g14730	NbL13g14740	NbL13g15380	NbL13g15870	NbL13g16530	NbL13g16550	NbL13g16560	NbL13g17200	NbL13g18960	NbL13g18970	NbL13g19130	NbL13g19450	NbL13g21590	NbL13g21760	NbL13g22890	NbL13g22900	NbL13g23190	NbL13g23420	NbL13g23910	NbL13g23950	NbL13g24450	NbL13g24460	NbL13g25110	NbL13g25290	NbL13g26600	NbL13g26610	NbL13g26620	NbL14g00350	NbL14g01720	NbL14g02090	NbL14g02610	NbL14g02740	NbL14g02880	NbL14g03310	NbL14g03320	NbL14g04040	NbL14g04050	NbL14g04080	NbL14g04190	NbL14g04480	NbL14g04490	NbL14g05300	NbL14g05880	NbL14g06420	NbL14g06760	NbL14g06830	NbL14g07200	NbL14g07360	NbL14g07910	NbL14g08590	NbL14g08740	NbL14g08800	NbL14g08950	NbL14g09250	NbL14g09530	NbL14g09540	NbL14g10140	NbL14g10450	NbL14g10550	NbL14g12170	NbL14g12270	NbL14g12280	NbL14g13970	NbL14g14420	NbL14g14430	NbL14g14440	NbL14g14450	NbL14g14610	NbL14g15870	NbL14g15880	NbL14g15970	NbL14g17370	NbL14g17650	NbL14g17770	NbL14g18020	NbL14g18030	NbL14g18660	NbL14g19430	NbL14g19440	NbL14g20420	NbL14g20600	NbL14g20720	NbL14g21650	NbL14g22640	NbL14g22650	NbL14g22680	NbL14g23230	NbL14g23240	NbL14g23980	NbL14g23990	NbL14g24740	NbL14g24810	NbL14g25500	NbL14g25560	NbL14g25570	NbL14g25900	NbL14g27240	NbL14g27250	NbL14g28190	NbL14g28640	NbL14g29310	NbL14g30530	NbL14g31070	NbL14g31080	NbL14g31360	NbL14g31730	NbL14g31740	NbL14g31760	NbL14g31770	NbL14g31960	NbL14g32680	NbL14g33720	NbL14g33730	NbL15g00040	NbL15g00160	NbL15g00170	NbL15g00270	NbL15g00730	NbL15g01360	NbL15g02240	NbL15g02920	NbL15g03690	NbL15g03710	NbL15g03800	NbL15g04590	NbL15g04990	NbL15g05000	NbL15g05820	NbL15g06260	NbL15g06280	NbL15g06290	NbL15g07330	NbL15g07840	NbL15g08580	NbL15g08590	NbL15g09510	NbL15g09660	NbL15g10010	NbL15g10020	NbL15g10190	NbL15g10920	NbL15g11020	NbL15g11510	NbL15g12630	NbL15g13250	NbL15g14710	NbL15g15300	NbL15g15310	NbL15g15690	NbL15g15800	NbL15g15910	NbL15g16330	NbL15g17510	NbL15g18760	NbL15g20020	NbL15g21030	NbL15g21040	NbL15g21650	NbL15g21820	NbL15g23410	NbL15g23540	NbL15g24170	NbL15g24870	NbL15g24890	NbL15g25490	NbL15g25500	NbL15g26550	NbL15g26990	NbL15g27030	NbL15g27040	NbL15g27050	NbL15g27060	NbL15g27150	NbL15g27160	NbL15g27170	NbL15g27180	NbL15g27870	NbL15g28220	NbL15g28460	NbL15g29350	NbL15g30070	NbL15g30080	NbL16g00890	NbL16g01410	NbL16g01420	NbL16g01450	NbL16g01460	NbL16g01470	NbL16g01480	NbL16g01490	NbL16g01510	NbL16g01520	NbL16g01530	NbL16g01730	NbL16g02200	NbL16g02220	NbL16g02410	NbL16g04480	NbL16g04490	NbL16g06300	NbL16g06310	NbL16g06420	NbL16g06470	NbL16g06550	NbL16g06850	NbL16g08080	NbL16g09110	NbL16g09930	NbL16g10250	NbL16g11030	NbL16g11180	NbL16g12050	NbL16g12060	NbL16g12090	NbL16g12240	NbL16g14120	NbL16g15060	NbL16g15270	NbL16g15280	NbL16g15340	NbL16g15820	NbL16g16170	NbL16g17030	NbL16g17800	NbL16g17810	NbL16g17820	NbL16g17830	NbL16g18440	NbL16g18450	NbL16g18460	NbL16g19850	NbL16g20720	NbL16g21790	NbL16g21980	NbL16g22970	NbL16g22980	NbL16g23000	NbL16g23010	NbL16g23030	NbL16g23040	NbL16g24600	NbL16g24960	NbL16g25720	NbL16g26580	NbL16g26590	NbL16g27360	NbL16g28100	NbL16g29480	NbL16g30620	NbL16g30630	NbL16g30840	NbL16g32070	NbL16g32080	NbL16g32420	NbL16g33230	NbL16g34120	NbL16g35030	NbL16g35510	NbL17g02550	NbL17g02560	NbL17g03620	NbL17g03630	NbL17g03640	NbL17g03650	NbL17g04700	NbL17g05200	NbL17g06520	NbL17g06820	NbL17g07190	NbL17g07610	NbL17g07730	NbL17g07740	NbL17g11130	NbL17g11190	NbL17g11200	NbL17g11210	NbL17g14130	NbL17g14620	NbL17g15050	NbL17g15700	NbL17g15940	NbL17g15950	NbL17g16390	NbL17g16560	NbL17g16630	NbL17g17600	NbL17g17680	NbL17g17820	NbL17g18310	NbL17g18810	NbL17g19130	NbL17g19260	NbL17g20260	NbL17g21270	NbL17g21460	NbL17g21470	NbL17g22040	NbL17g22320	NbL17g24560	NbL17g25190	NbL17g26350	NbL17g26360	NbL17g26890	NbL17g28140	NbL17g28240	NbL17g28530	NbL17g28550	NbL17g30380	NbL17g30930	NbL17g31760	NbL17g33120	NbL17g33350	NbL17g33360	NbL17g33370	NbL17g33380	NbL17g34670	NbL18g00030	NbL18g01380	NbL18g01490	NbL18g01590	NbL18g01600	NbL18g01610	NbL18g01620	NbL18g02310	NbL18g02530	NbL18g02540	NbL18g03600	NbL18g03610	NbL18g03620	NbL18g03690	NbL18g04290	NbL18g04790	NbL18g04990	NbL18g05580	NbL18g06470	NbL18g06480	NbL18g07080	NbL18g07090	NbL18g07100	NbL18g07980	NbL18g08270	NbL18g08750	NbL18g10530	NbL18g10540	NbL18g11640	NbL18g11900	NbL18g11910	NbL18g12430	NbL18g12730	NbL18g12810	NbL18g13400	NbL18g15170	NbL18g17030	NbL18g18320	NbL18g18330	NbL18g18740	NbL18g18750	NbL18g18850	NbL18g20170	NbL18g21140	NbL18g22000	NbL18g23030	NbL18g23720	NbL18g23800	NbL18g24070	NbL18g25760	NbL18g26110	NbL18g26120	NbL18g27540	NbL18g27550	NbL18g29070	NbL18g29080	NbL18g29100	NbL18g29110	NbL18g29140	NbL18g29150	NbL19g00900	NbL19g01270	NbL19g01570	NbL19g02230	NbL19g02360	NbL19g02370	NbL19g02840	NbL19g03660	NbL19g03670	NbL19g03920	NbL19g04230	NbL19g04890	NbL19g05080	NbL19g05090	NbL19g05300	NbL19g05420	NbL19g05500	NbL19g05530	NbL19g06420	NbL19g06630	NbL19g06640	NbL19g07460	NbL19g07480	NbL19g07700	NbL19g09940	NbL19g10330	NbL19g11050	NbL19g11110	NbL19g11220	NbL19g13630	NbL19g13680	NbL19g14200	NbL19g16000	NbL19g16990	NbL19g17000	NbL19g17010	NbL19g17130	NbL19g17670	NbL19g17680	NbL19g18610	NbL19g20540	NbL19g20550	NbL19g21000	NbL19g21010	NbL19g22240	NbL19g22740	NbL19g22920	NbL19g24190	NbL19g24350	NbL19g24370	NbL19g24410	NbL19g24820	NbL19g25560	NbL19g25880	NbL19g28000	NbL19g28310	NbL19g28690	NbL19g28700	NbL19g28870	NbL19g29020	NbL19g29560	NbL19g29760	NbL19g29770	NbL19g30830	aba	beta-indole-3-acetonitrile	brassinolide	castasterone	gibberellate (ga3)	indole-3-acetaldehyde	indole-3-acetate	indole-3-acetyl-aspartate	indole-3-butyrate	indoxyl-beta-d-glucoside	jasmonic acid	methylsalicylate	mevalonolactone	n-(3-indolylacetyl)-alanine	oxophytodienoic acid	salicylic acid-glucose	zeatin
17.1 hormone metabolism.abscisic acid	NbL00g02130	NbL01g07450	NbL01g11280	NbL01g20760	NbL01g20770	NbL01g24480	NbL02g05540	NbL02g07380	NbL02g07390	NbL02g11720	NbL02g16600	NbL02g26360	NbL02g29750	NbL02g29760	NbL03g01940	NbL03g02110	NbL03g03970	NbL03g04250	NbL03g04260	NbL03g04290	NbL03g04300	NbL03g11600	NbL03g17180	NbL03g17190	NbL03g17600	NbL03g20490	NbL04g00980	NbL04g01310	NbL04g05100	NbL04g09250	NbL04g19340	NbL04g19490	NbL04g19500	NbL04g19510	NbL04g19520	NbL05g00930	NbL05g01510	NbL05g12950	NbL05g13920	NbL05g14380	NbL05g14390	NbL05g16920	NbL05g18820	NbL05g21360	NbL05g21850	NbL05g25530	NbL06g06950	NbL06g06960	NbL06g12310	NbL06g15930	NbL06g15940	NbL06g20550	NbL06g20560	NbL07g03720	NbL07g03770	NbL07g03780	NbL07g06190	NbL07g08880	NbL07g08900	NbL07g09700	NbL07g09710	NbL07g12010	NbL07g12910	NbL07g14420	NbL07g14430	NbL08g03820	NbL08g19410	NbL08g23440	NbL08g25290	NbL08g28490	NbL09g07010	NbL09g08620	NbL09g16130	NbL09g16140	NbL09g24440	NbL09g25320	NbL09g25350	NbL09g27770	NbL09g28090	NbL09g28450	NbL09g29600	NbL10g04540	NbL10g14370	NbL10g15320	NbL10g20610	NbL10g20620	NbL10g21120	NbL10g23000	NbL10g23190	NbL10g23200	NbL10g29160	NbL11g09230	NbL11g15310	NbL11g22780	NbL11g22930	NbL11g22960	NbL11g24280	NbL12g26260	NbL13g02590	NbL13g02600	NbL13g10900	NbL13g14710	NbL13g14720	NbL13g14730	NbL13g14740	NbL13g17200	NbL13g21590	NbL13g24450	NbL13g24460	NbL13g25290	NbL14g06830	NbL14g07910	NbL14g14610	NbL14g20600	NbL14g25900	NbL14g28190	NbL14g28640	NbL14g32680	NbL15g00270	NbL15g03690	NbL15g03710	NbL15g04990	NbL15g05000	NbL15g05820	NbL15g08580	NbL15g08590	NbL15g15690	NbL15g18760	NbL15g20020	NbL15g25490	NbL15g25500	NbL15g27180	NbL16g02410	NbL16g06850	NbL16g15340	NbL16g15820	NbL16g17030	NbL17g04700	NbL17g05200	NbL17g06820	NbL17g07610	NbL17g14620	NbL17g17600	NbL17g18310	NbL17g21270	NbL17g21460	NbL17g21470	NbL17g26890	NbL17g30380	NbL17g30930	NbL17g34670	NbL18g00030	NbL18g01590	NbL18g24070	NbL18g27540	NbL18g27550	NbL19g05420	NbL19g06420	NbL19g17670	NbL19g17680	NbL19g22920	aba	mevalonolactone
17.1.1 hormone metabolism.abscisic acid.synthesis-degradation	NbL01g07450	NbL01g11280	NbL01g24480	NbL02g07380	NbL02g07390	NbL02g29750	NbL02g29760	NbL03g11600	NbL03g17180	NbL03g17190	NbL03g17600	NbL04g00980	NbL04g19340	NbL04g19490	NbL04g19500	NbL04g19510	NbL04g19520	NbL05g01510	NbL05g13920	NbL05g16920	NbL05g21360	NbL07g03720	NbL07g06190	NbL07g08880	NbL07g08900	NbL07g12010	NbL07g12910	NbL08g19410	NbL08g28490	NbL09g25320	NbL09g25350	NbL10g04540	NbL10g15320	NbL10g20610	NbL10g20620	NbL10g23000	NbL10g23190	NbL10g23200	NbL11g15310	NbL11g22780	NbL11g22930	NbL11g22960	NbL12g26260	NbL13g02590	NbL13g02600	NbL13g21590	NbL13g24450	NbL13g24460	NbL14g25900	NbL14g28190	NbL15g03690	NbL15g03710	NbL15g05820	NbL15g18760	NbL15g27180	NbL17g05200	NbL17g07610	NbL17g17600	NbL17g21270	NbL17g21460	NbL17g21470	NbL17g30380	NbL17g30930	NbL18g01590	NbL19g06420	NbL19g17670	NbL19g17680	aba	mevalonolactone
17.1.1.1 hormone metabolism.abscisic acid.synthesis-degradation.synthesis	NbL02g07380	NbL02g07390	NbL03g11600	NbL03g17180	NbL03g17190	NbL04g00980	NbL04g19340	NbL04g19490	NbL04g19500	NbL04g19510	NbL04g19520	NbL05g13920	NbL07g06190	NbL07g08880	NbL07g08900	NbL07g12010	NbL08g28490	NbL09g25320	NbL09g25350	NbL10g15320	NbL10g23190	NbL10g23200	NbL12g26260	NbL13g24450	NbL13g24460	NbL14g25900	NbL14g28190	NbL15g03690	NbL15g03710	NbL15g27180	NbL17g05200	NbL17g21460	NbL17g21470	NbL17g30380
17.1.1.1.1 hormone metabolism.abscisic acid.synthesis-degradation.synthesis.zeaxanthin epoxidase	NbL02g07380	NbL02g07390	NbL12g26260
17.1.1.1.10 hormone metabolism.abscisic acid.synthesis-degradation.synthesis.9-cis-epoxycarotenoid dioxygenase	NbL05g13920	NbL07g06190	NbL08g28490	NbL10g15320	NbL10g23190	NbL10g23200	NbL15g27180	NbL17g05200	NbL17g21460	NbL17g21470
17.1.1.1.11 hormone metabolism.abscisic acid.synthesis-degradation.synthesis.short chain alcohol dehydrogenmase (ABA2)	NbL03g11600	NbL03g17180	NbL03g17190	NbL04g19340	NbL04g19490	NbL04g19500	NbL04g19510	NbL04g19520	NbL07g12010	NbL09g25320	NbL09g25350	NbL13g24450	NbL13g24460	NbL14g25900	NbL15g03690	NbL15g03710	NbL17g30380
17.1.1.1.12 hormone metabolism.abscisic acid.synthesis-degradation.synthesis.abscisic aldehyde oxidase	NbL04g00980	NbL07g08880	NbL07g08900	NbL14g28190
17.1.1.2 hormone metabolism.abscisic acid.synthesis-degradation.degradation	NbL01g11280	NbL07g03720	NbL10g23000	NbL13g02590	NbL13g02600	NbL13g21590	NbL17g21270
17.1.1.2.1 hormone metabolism.abscisic acid.synthesis-degradation.degradation.8-hydroxylase	NbL01g11280	NbL07g03720	NbL10g23000	NbL13g02590	NbL13g02600	NbL13g21590	NbL17g21270
17.1.1.1001 hormone metabolism.abscisic acid.synthesis-degradation	mevalonolactone
17.1.1.1002 hormone metabolism.abscisic acid.synthesis-degradation	aba
17.1.2 hormone metabolism.abscisic acid.signal transduction	NbL01g20760	NbL01g20770	NbL02g05540	NbL02g26360	NbL04g05100	NbL05g12950	NbL05g14380	NbL05g14390	NbL05g21850	NbL06g20550	NbL06g20560	NbL07g03770	NbL07g03780	NbL08g03820	NbL08g23440	NbL09g16130	NbL09g16140	NbL09g28090	NbL10g21120	NbL10g29160	NbL11g24280	NbL13g10900	NbL14g06830	NbL14g07910	NbL14g14610	NbL14g20600	NbL14g32680	NbL15g00270	NbL15g20020	NbL15g25490	NbL15g25500	NbL17g04700	NbL17g06820	NbL17g34670	NbL19g05420	NbL19g22920
17.1.3 hormone metabolism.abscisic acid.induced-regulated-responsive-activated	NbL00g02130	NbL01g20760	NbL01g20770	NbL02g11720	NbL02g16600	NbL03g01940	NbL03g02110	NbL03g03970	NbL03g04250	NbL03g04260	NbL03g04290	NbL03g04300	NbL03g20490	NbL04g01310	NbL04g09250	NbL05g00930	NbL05g18820	NbL05g25530	NbL06g06950	NbL06g06960	NbL06g12310	NbL06g15930	NbL06g15940	NbL06g20560	NbL07g03780	NbL07g09700	NbL07g09710	NbL07g14420	NbL07g14430	NbL08g03820	NbL08g25290	NbL09g07010	NbL09g08620	NbL09g24440	NbL09g27770	NbL09g28090	NbL09g28450	NbL09g29600	NbL10g14370	NbL10g29160	NbL11g09230	NbL13g14710	NbL13g14720	NbL13g14730	NbL13g14740	NbL13g17200	NbL13g25290	NbL14g28640	NbL15g04990	NbL15g05000	NbL15g08580	NbL15g08590	NbL15g15690	NbL16g02410	NbL16g06850	NbL16g15340	NbL16g15820	NbL16g17030	NbL17g14620	NbL17g18310	NbL17g26890	NbL17g34670	NbL18g00030	NbL18g24070	NbL18g27540	NbL18g27550
17.2 hormone metabolism.auxin	NbL00g03420	NbL01g04750	NbL01g04780	NbL01g04790	NbL01g04800	NbL01g06450	NbL01g10220	NbL01g10720	NbL01g11540	NbL01g13110	NbL01g13170	NbL01g15190	NbL01g17920	NbL01g20120	NbL01g20130	NbL01g20140	NbL01g20570	NbL01g24190	NbL01g24510	NbL01g25790	NbL01g27180	NbL02g04000	NbL02g07890	NbL02g22440	NbL02g25260	NbL02g25770	NbL02g26530	NbL02g29010	NbL02g29020	NbL02g29030	NbL02g30170	NbL03g05190	NbL03g05590	NbL03g05600	NbL03g06000	NbL03g09980	NbL03g12970	NbL03g13730	NbL03g13910	NbL03g13930	NbL03g17660	NbL03g17670	NbL03g22040	NbL04g03490	NbL04g04660	NbL04g06110	NbL04g06120	NbL04g06140	NbL04g09310	NbL04g11130	NbL04g11140	NbL04g11150	NbL04g11160	NbL04g11580	NbL04g11620	NbL04g15560	NbL04g16610	NbL04g16620	NbL04g21270	NbL04g21280	NbL04g22580	NbL04g23840	NbL04g24030	NbL05g00970	NbL05g02520	NbL05g04880	NbL05g07960	NbL05g10380	NbL05g13480	NbL05g16020	NbL05g16440	NbL05g16540	NbL05g19680	NbL05g21950	NbL05g21960	NbL05g24150	NbL05g24700	NbL05g24710	NbL05g24720	NbL05g24730	NbL05g24740	NbL05g24750	NbL05g24760	NbL05g24770	NbL05g24780	NbL05g24790	NbL05g25990	NbL05g26000	NbL05g28060	NbL06g00080	NbL06g02120	NbL06g04720	NbL06g06990	NbL06g08260	NbL06g11500	NbL06g13320	NbL06g14870	NbL06g14880	NbL06g14890	NbL06g18930	NbL06g19340	NbL06g22550	NbL06g23720	NbL06g25950	NbL07g09810	NbL07g10940	NbL07g11990	NbL07g12000	NbL07g15600	NbL07g16010	NbL07g21880	NbL08g00840	NbL08g01160	NbL08g01170	NbL08g01180	NbL08g01250	NbL08g04590	NbL08g05970	NbL08g06870	NbL08g07920	NbL08g10010	NbL08g10830	NbL08g15640	NbL08g16470	NbL08g18800	NbL08g21880	NbL08g24280	NbL08g25350	NbL08g26540	NbL08g27650	NbL08g30810	NbL08g30820	NbL08g30830	NbL08g30840	NbL08g30850	NbL08g30860	NbL08g30870	NbL08g31210	NbL08g31290	NbL08g31300	NbL08g31310	NbL08g31320	NbL08g31340	NbL08g31440	NbL08g31450	NbL08g31510	NbL08g31520	NbL08g31530	NbL09g03180	NbL09g04410	NbL09g05890	NbL09g07800	NbL09g09000	NbL09g09190	NbL09g15250	NbL09g18290	NbL09g23250	NbL09g23260	NbL09g25990	NbL09g26950	NbL09g27360	NbL09g28950	NbL09g29040	NbL09g29310	NbL10g01830	NbL10g02330	NbL10g03860	NbL10g04620	NbL10g06160	NbL10g06170	NbL10g07090	NbL10g07100	NbL10g08580	NbL10g09260	NbL10g09670	NbL10g13030	NbL10g15970	NbL10g18740	NbL10g18750	NbL10g19370	NbL10g24280	NbL10g24360	NbL10g24370	NbL10g24390	NbL10g24400	NbL10g27940	NbL11g00060	NbL11g00160	NbL11g02480	NbL11g06200	NbL11g06210	NbL11g06770	NbL11g06780	NbL11g08520	NbL11g09220	NbL11g10440	NbL11g10450	NbL11g12600	NbL11g14990	NbL11g16100	NbL11g19200	NbL11g19210	NbL11g20230	NbL11g21310	NbL11g21320	NbL11g21350	NbL11g23310	NbL11g23470	NbL11g23880	NbL12g13020	NbL12g14840	NbL12g14850	NbL12g15140	NbL12g15150	NbL12g16360	NbL12g16370	NbL12g20730	NbL12g20740	NbL12g21200	NbL12g21430	NbL12g22730	NbL13g01090	NbL13g05970	NbL13g09510	NbL13g13290	NbL13g22900	NbL13g23950	NbL14g02090	NbL14g02610	NbL14g04190	NbL14g05880	NbL14g07360	NbL14g08590	NbL14g08800	NbL14g10450	NbL14g12170	NbL14g12270	NbL14g12280	NbL14g14420	NbL14g14430	NbL14g14440	NbL14g14450	NbL14g15870	NbL14g15880	NbL14g18020	NbL14g21650	NbL14g27240	NbL14g27250	NbL14g30530	NbL14g31730	NbL14g31740	NbL14g31760	NbL14g31770	NbL14g31960	NbL15g01360	NbL15g11510	NbL15g21030	NbL15g21040	NbL15g23410	NbL15g24890	NbL15g30070	NbL15g30080	NbL16g00890	NbL16g01450	NbL16g01460	NbL16g01470	NbL16g01480	NbL16g01490	NbL16g01510	NbL16g01520	NbL16g01530	NbL16g01730	NbL16g04480	NbL16g04490	NbL16g08080	NbL16g09930	NbL16g12240	NbL16g15060	NbL16g18440	NbL16g18450	NbL16g18460	NbL16g26580	NbL16g27360	NbL16g29480	NbL16g30840	NbL16g35510	NbL17g03630	NbL17g03640	NbL17g03650	NbL17g06520	NbL17g11190	NbL17g11200	NbL17g11210	NbL17g15700	NbL17g16630	NbL17g17680	NbL17g19130	NbL17g26350	NbL17g26360	NbL17g28140	NbL18g01380	NbL18g01490	NbL18g01600	NbL18g01610	NbL18g01620	NbL18g02310	NbL18g07080	NbL18g07090	NbL18g07980	NbL18g08270	NbL18g08750	NbL18g11640	NbL18g12430	NbL18g12810	NbL18g15170	NbL18g21140	NbL18g22000	NbL18g23030	NbL18g23720	NbL18g23800	NbL18g25760	NbL18g29070	NbL18g29080	NbL18g29100	NbL18g29110	NbL18g29140	NbL18g29150	NbL19g01270	NbL19g03920	NbL19g05300	NbL19g07460	NbL19g09940	NbL19g10330	NbL19g13630	NbL19g16990	NbL19g17000	NbL19g17010	NbL19g18610	NbL19g22740	NbL19g24190	NbL19g24350	NbL19g30830	beta-indole-3-acetonitrile	indole-3-acetaldehyde	indole-3-acetate	indole-3-acetyl-aspartate	indole-3-butyrate	indoxyl-beta-d-glucoside	n-(3-indolylacetyl)-alanine
17.2.1 hormone metabolism.auxin.synthesis-degradation	NbL01g10220	NbL01g13110	NbL01g13170	NbL04g03490	NbL04g24030	NbL05g02520	NbL06g02120	NbL07g11990	NbL07g12000	NbL08g15640	NbL08g30810	NbL08g30820	NbL08g30830	NbL08g30840	NbL08g30850	NbL08g30860	NbL08g30870	NbL09g04410	NbL09g05890	NbL09g27360	NbL10g02330	NbL11g10440	NbL11g10450	NbL14g02610	NbL14g30530	NbL14g31960	NbL15g23410	NbL16g09930	NbL16g30840	NbL17g16630	NbL18g21140	NbL18g23720	beta-indole-3-acetonitrile	indole-3-acetaldehyde	indole-3-acetate	indole-3-acetyl-aspartate	indole-3-butyrate	indoxyl-beta-d-glucoside	n-(3-indolylacetyl)-alanine
17.2.1.1001 hormone metabolism.auxin.synthesis-degradation	beta-indole-3-acetonitrile
17.2.1.1002 hormone metabolism.auxin	indole-3-acetaldehyde
17.2.1.1003 hormone metabolism.auxin	indole-3-acetate
17.2.1.1004 hormone metabolism.auxin	indole-3-acetyl-aspartate
17.2.1.1005 hormone metabolism.auxin	indole-3-butyrate
17.2.1.1006 hormone metabolism.auxin	indoxyl-beta-d-glucoside
17.2.1.1007 hormone metabolism.auxin	n-(3-indolylacetyl)-alanine
17.2.2 hormone metabolism.auxin.signal transduction	NbL00g03420	NbL01g06450	NbL01g17920	NbL02g26530	NbL02g29010	NbL02g29020	NbL02g29030	NbL02g30170	NbL03g05590	NbL03g05600	NbL03g06000	NbL04g11130	NbL04g11140	NbL04g11150	NbL04g11160	NbL04g21270	NbL04g21280	NbL05g10380	NbL05g16020	NbL06g04720	NbL06g22550	NbL06g23720	NbL08g00840	NbL08g16470	NbL08g18800	NbL08g24280	NbL08g26540	NbL09g09000	NbL09g18290	NbL09g25990	NbL09g29040	NbL10g03860	NbL10g07090	NbL10g19370	NbL11g00160	NbL11g06200	NbL11g06210	NbL11g06770	NbL11g06780	NbL11g23880	NbL12g14840	NbL12g14850	NbL12g21200	NbL12g21430	NbL13g13290	NbL13g23950	NbL14g04190	NbL14g08590	NbL14g08800	NbL14g10450	NbL14g14420	NbL14g14430	NbL14g14440	NbL14g14450	NbL14g21650	NbL15g21030	NbL15g21040	NbL16g27360	NbL16g35510	NbL17g03630	NbL17g03640	NbL17g03650	NbL17g06520	NbL17g19130	NbL18g02310	NbL18g12430	NbL18g15170	NbL18g23030	NbL19g03920	NbL19g05300	NbL19g10330	NbL19g16990	NbL19g17000	NbL19g17010	NbL19g18610	NbL19g22740
17.2.3 hormone metabolism.auxin.induced-regulated-responsive-activated	NbL01g04750	NbL01g04780	NbL01g04790	NbL01g04800	NbL01g10720	NbL01g11540	NbL01g15190	NbL01g20120	NbL01g20130	NbL01g20140	NbL01g20570	NbL01g24190	NbL01g24510	NbL01g25790	NbL01g27180	NbL02g04000	NbL02g07890	NbL02g22440	NbL02g25260	NbL02g25770	NbL03g05190	NbL03g09980	NbL03g12970	NbL03g13730	NbL03g13910	NbL03g13930	NbL03g17660	NbL03g17670	NbL03g22040	NbL04g04660	NbL04g06110	NbL04g06120	NbL04g06140	NbL04g09310	NbL04g11580	NbL04g11620	NbL04g15560	NbL04g16610	NbL04g16620	NbL04g22580	NbL04g23840	NbL05g00970	NbL05g04880	NbL05g07960	NbL05g13480	NbL05g16440	NbL05g16540	NbL05g19680	NbL05g21950	NbL05g21960	NbL05g24150	NbL05g24700	NbL05g24710	NbL05g24720	NbL05g24730	NbL05g24740	NbL05g24750	NbL05g24760	NbL05g24770	NbL05g24780	NbL05g24790	NbL05g25990	NbL05g26000	NbL05g28060	NbL06g00080	NbL06g06990	NbL06g08260	NbL06g11500	NbL06g13320	NbL06g14870	NbL06g14880	NbL06g14890	NbL06g18930	NbL06g25950	NbL07g09810	NbL07g10940	NbL07g15600	NbL07g16010	NbL07g21880	NbL08g01160	NbL08g01170	NbL08g01180	NbL08g01250	NbL08g04590	NbL08g05970	NbL08g06870	NbL08g07920	NbL08g10010	NbL08g10830	NbL08g21880	NbL08g25350	NbL08g27650	NbL08g31210	NbL08g31290	NbL08g31300	NbL08g31310	NbL08g31320	NbL08g31340	NbL08g31440	NbL08g31450	NbL08g31510	NbL08g31520	NbL08g31530	NbL09g03180	NbL09g07800	NbL09g09190	NbL09g15250	NbL09g23250	NbL09g23260	NbL09g26950	NbL09g28950	NbL09g29310	NbL10g01830	NbL10g04620	NbL10g07090	NbL10g07100	NbL10g08580	NbL10g09260	NbL10g09670	NbL10g13030	NbL10g15970	NbL10g18740	NbL10g18750	NbL10g24280	NbL10g24360	NbL10g24370	NbL10g24390	NbL10g24400	NbL10g27940	NbL11g00060	NbL11g02480	NbL11g08520	NbL11g09220	NbL11g12600	NbL11g14990	NbL11g16100	NbL11g19200	NbL11g19210	NbL11g20230	NbL11g21310	NbL11g21320	NbL11g21350	NbL11g23310	NbL11g23470	NbL12g13020	NbL12g14840	NbL12g14850	NbL12g15140	NbL12g15150	NbL12g16360	NbL12g16370	NbL12g20730	NbL12g20740	NbL12g22730	NbL13g01090	NbL13g05970	NbL13g09510	NbL13g22900	NbL14g02090	NbL14g05880	NbL14g07360	NbL14g12170	NbL14g12270	NbL14g12280	NbL14g15870	NbL14g15880	NbL14g18020	NbL14g27240	NbL14g27250	NbL14g31730	NbL14g31740	NbL14g31760	NbL14g31770	NbL15g01360	NbL15g11510	NbL15g24890	NbL15g30070	NbL15g30080	NbL16g00890	NbL16g01450	NbL16g01460	NbL16g01470	NbL16g01480	NbL16g01490	NbL16g01510	NbL16g01520	NbL16g01530	NbL16g01730	NbL16g04480	NbL16g04490	NbL16g08080	NbL16g12240	NbL16g15060	NbL16g18440	NbL16g18450	NbL16g18460	NbL16g26580	NbL16g29480	NbL17g11190	NbL17g11200	NbL17g11210	NbL17g15700	NbL17g17680	NbL17g26350	NbL17g26360	NbL17g28140	NbL18g01380	NbL18g01490	NbL18g01600	NbL18g01610	NbL18g01620	NbL18g07080	NbL18g07090	NbL18g07980	NbL18g08270	NbL18g08750	NbL18g11640	NbL18g12810	NbL18g22000	NbL18g23800	NbL18g25760	NbL18g29070	NbL18g29080	NbL18g29100	NbL18g29110	NbL18g29140	NbL18g29150	NbL19g01270	NbL19g07460	NbL19g09940	NbL19g13630	NbL19g24190	NbL19g24350	NbL19g30830
17.3 hormone metabolism.brassinosteroid	22(s),23(s)-homobrassinolide	24-epibrassinolide	24-epicastasterone	28-homocastasterone√ç¬†	NbL01g10290	NbL01g16350	NbL01g16390	NbL01g20470	NbL01g24780	NbL02g00880	NbL02g10930	NbL02g12730	NbL02g12740	NbL02g12890	NbL02g13160	NbL02g17560	NbL02g17900	NbL02g18390	NbL02g18400	NbL02g19170	NbL02g21420	NbL02g21910	NbL02g23780	NbL02g24220	NbL02g29160	NbL03g07300	NbL03g08250	NbL03g10400	NbL03g15080	NbL03g15090	NbL03g16530	NbL03g19290	NbL03g19300	NbL03g20010	NbL04g09320	NbL04g16150	NbL04g16230	NbL04g24520	NbL05g03620	NbL05g08970	NbL05g08980	NbL05g11900	NbL05g14810	NbL05g16660	NbL06g03420	NbL06g03430	NbL06g08280	NbL06g18920	NbL06g21210	NbL06g22360	NbL06g28320	NbL06g29670	NbL07g09750	NbL07g21150	NbL08g01340	NbL08g03330	NbL08g05600	NbL08g05610	NbL08g18500	NbL08g22770	NbL09g15230	NbL09g16560	NbL09g18840	NbL09g26780	NbL09g29350	NbL09g29360	NbL10g01360	NbL10g09780	NbL10g14160	NbL11g02660	NbL11g02670	NbL11g02680	NbL11g02730	NbL11g04920	NbL11g05010	NbL11g07400	NbL11g07440	NbL11g15710	NbL11g17870	NbL12g04890	NbL12g04900	NbL12g04950	NbL12g04960	NbL12g06930	NbL12g07080	NbL12g07390	NbL12g08380	NbL12g08440	NbL12g11800	NbL12g12330	NbL12g22190	NbL12g28130	NbL13g10200	NbL13g14230	NbL13g19450	NbL13g21760	NbL13g23420	NbL14g01720	NbL14g07200	NbL14g18030	NbL14g29310	NbL15g00040	NbL15g02920	NbL15g07330	NbL15g10010	NbL15g10020	NbL15g10190	NbL15g15300	NbL15g15310	NbL15g21650	NbL15g21820	NbL15g24170	NbL15g26550	NbL15g27870	NbL15g28220	NbL15g28460	NbL16g06300	NbL16g06310	NbL16g10250	NbL16g17800	NbL16g17810	NbL16g17820	NbL16g17830	NbL16g24600	NbL16g24960	NbL16g25720	NbL16g26590	NbL16g34120	NbL17g03620	NbL17g15050	NbL17g15940	NbL17g15950	NbL17g19260	NbL17g33120	NbL18g05580	NbL18g11900	NbL18g11910	NbL18g13400	NbL18g17030	NbL18g18850	NbL19g01570	NbL19g11220	NbL19g17130	NbL19g20540	NbL19g20550	NbL19g25560	NbL19g25880	NbL19g28310	NbL19g29020	NbL19g29760	NbL19g29770	brassinolide	castasterone
17.3.1 hormone metabolism.brassinosteroid.synthesis-degradation	22(s),23(s)-homobrassinolide	24-epibrassinolide	24-epicastasterone	28-homocastasterone√ç¬†	NbL01g10290	NbL01g16350	NbL01g16390	NbL01g20470	NbL02g12730	NbL02g12740	NbL02g12890	NbL02g13160	NbL02g17900	NbL02g18390	NbL02g18400	NbL02g19170	NbL02g21910	NbL02g29160	NbL03g07300	NbL03g08250	NbL03g15080	NbL03g15090	NbL03g16530	NbL04g24520	NbL05g03620	NbL05g16660	NbL06g03420	NbL06g03430	NbL06g18920	NbL06g21210	NbL06g22360	NbL06g28320	NbL06g29670	NbL08g01340	NbL08g05600	NbL08g05610	NbL08g22770	NbL09g16560	NbL09g18840	NbL09g26780	NbL10g01360	NbL10g09780	NbL11g02660	NbL11g02670	NbL11g02680	NbL11g02730	NbL11g07400	NbL11g07440	NbL11g17870	NbL12g04950	NbL12g04960	NbL12g07080	NbL12g07390	NbL12g08380	NbL12g12330	NbL12g28130	NbL13g10200	NbL13g19450	NbL13g21760	NbL14g01720	NbL14g07200	NbL15g02920	NbL15g07330	NbL15g10190	NbL15g24170	NbL15g27870	NbL15g28220	NbL16g06300	NbL16g06310	NbL16g10250	NbL16g17800	NbL16g17810	NbL16g17820	NbL16g17830	NbL17g15940	NbL17g15950	NbL17g19260	NbL18g05580	NbL18g11900	NbL18g11910	NbL18g13400	NbL19g01570	NbL19g17130	NbL19g20540	NbL19g20550	NbL19g28310	NbL19g29020	NbL19g29760	NbL19g29770	brassinolide	castasterone
17.3.1.1 hormone metabolism.brassinosteroid.synthesis-degradation.BRs	NbL01g16350	NbL01g16390	NbL02g17900	NbL02g18390	NbL02g18400	NbL02g29160	NbL03g07300	NbL03g16530	NbL06g03420	NbL06g03430	NbL06g18920	NbL06g22360	NbL06g29670	NbL08g01340	NbL10g01360	NbL11g02660	NbL11g02670	NbL11g02680	NbL11g02730	NbL11g07400	NbL11g07440	NbL12g08380	NbL12g28130	NbL13g19450	NbL14g01720	NbL15g02920	NbL15g10190	NbL15g24170	NbL15g27870	NbL15g28220	NbL16g06300	NbL16g06310	NbL16g10250	NbL16g17800	NbL16g17810	NbL16g17820	NbL16g17830	NbL17g19260	NbL18g13400	NbL19g17130	NbL19g20540	NbL19g20550	NbL19g29020	NbL19g29760	NbL19g29770
17.3.1.1.1 hormone metabolism.brassinosteroid.synthesis-degradation.BRs.DET2	NbL03g16530	NbL08g01340	NbL11g02660	NbL11g02670	NbL11g02680	NbL11g02730	NbL15g02920	NbL16g06300	NbL16g06310	NbL18g13400
17.3.1.1.2 hormone metabolism.brassinosteroid.synthesis-degradation.BRs.DWF4	NbL02g18390	NbL02g18400	NbL15g27870	NbL19g20540	NbL19g20550	NbL19g29020
17.3.1.1.3 hormone metabolism.brassinosteroid.synthesis-degradation.BRs.CPD	NbL06g22360	NbL15g24170	NbL17g19260
17.3.1.1.4 hormone metabolism.brassinosteroid.synthesis-degradation.BRs.BR6OX	NbL02g29160	NbL12g08380	NbL19g17130
17.3.1.1.5 hormone metabolism.brassinosteroid.synthesis-degradation.BRs.metabolic regulation	NbL01g16350	NbL01g16390	NbL03g07300	NbL06g03420	NbL06g03430	NbL06g18920	NbL06g29670	NbL10g01360	NbL11g07400	NbL11g07440	NbL12g28130	NbL13g19450	NbL14g01720	NbL15g10190	NbL15g28220	NbL16g17800	NbL16g17810	NbL16g17820	NbL16g17830
17.3.1.1.99 hormone metabolism.brassinosteroid.synthesis-degradation.BRs.other	NbL02g17900	NbL02g29160	NbL12g08380	NbL16g10250	NbL19g17130	NbL19g29760	NbL19g29770
17.3.1.2 hormone metabolism.brassinosteroid.synthesis-degradation.sterols	NbL01g10290	NbL01g20470	NbL02g12730	NbL02g12740	NbL02g12890	NbL02g13160	NbL02g19170	NbL02g21910	NbL03g08250	NbL03g15080	NbL03g15090	NbL04g24520	NbL05g03620	NbL05g16660	NbL06g21210	NbL06g28320	NbL08g05600	NbL08g05610	NbL08g22770	NbL09g16560	NbL09g18840	NbL09g26780	NbL10g09780	NbL11g17870	NbL12g04950	NbL12g04960	NbL12g07080	NbL12g07390	NbL12g12330	NbL13g10200	NbL13g21760	NbL14g07200	NbL15g07330	NbL17g15940	NbL17g15950	NbL18g05580	NbL18g11900	NbL18g11910	NbL19g01570	NbL19g28310
17.3.1.2.2 hormone metabolism.brassinosteroid.synthesis-degradation.sterols.SMT2	NbL01g10290	NbL01g20470	NbL06g21210	NbL08g05600	NbL08g05610	NbL08g22770	NbL09g26780	NbL13g10200	NbL18g05580	NbL18g11900	NbL18g11910
17.3.1.2.3 hormone metabolism.brassinosteroid.synthesis-degradation.sterols.CYP51	NbL17g15940	NbL17g15950
17.3.1.2.4 hormone metabolism.brassinosteroid.synthesis-degradation.sterols.FACKEL	NbL05g03620	NbL15g07330
17.3.1.2.5 hormone metabolism.brassinosteroid.synthesis-degradation.sterols.HYD1	NbL09g16560	NbL14g07200
17.3.1.2.6 hormone metabolism.brassinosteroid.synthesis-degradation.sterols.DWF7	NbL02g12890	NbL02g19170	NbL12g07080	NbL19g28310
17.3.1.2.7 hormone metabolism.brassinosteroid.synthesis-degradation.sterols.DWF5	NbL06g28320	NbL09g18840
17.3.1.2.8 hormone metabolism.brassinosteroid.synthesis-degradation.sterols.DWF1	NbL02g12730	NbL02g12740	NbL02g21910	NbL12g04950	NbL12g04960	NbL12g12330
17.3.1.2.99 hormone metabolism.brassinosteroid.synthesis-degradation.sterols.other	NbL02g13160	NbL03g08250	NbL03g15080	NbL03g15090	NbL04g24520	NbL05g16660	NbL10g09780	NbL11g17870	NbL12g07390	NbL13g21760	NbL19g01570
17.3.1.1001 hormone metabolism.brassinosteroid.synthesis-degradation	22(s),23(s)-homobrassinolide
17.3.1.1002 hormone metabolism.brassinosteroid.synthesis-degradation	24-epibrassinolide
17.3.1.1003 hormone metabolism.brassinosteroid.synthesis-degradation	24-epicastasterone
17.3.1.1004 hormone metabolism.brassinosteroid.synthesis-degradation	28-homocastasterone√ç¬†
17.3.1.1005 hormone metabolism.brassinosteroid.synthesis-degradation	brassinolide
17.3.1.1006 hormone metabolism.brassinosteroid.synthesis-degradation	castasterone
17.3.2 hormone metabolism.brassinosteroid.signal transduction	NbL01g24780	NbL02g00880	NbL02g10930	NbL02g17560	NbL02g21420	NbL02g23780	NbL02g24220	NbL03g10400	NbL03g19290	NbL03g19300	NbL03g20010	NbL04g09320	NbL04g16150	NbL04g16230	NbL05g08970	NbL05g08980	NbL05g11900	NbL05g14810	NbL06g08280	NbL07g09750	NbL07g21150	NbL08g03330	NbL08g18500	NbL09g15230	NbL09g29350	NbL09g29360	NbL10g14160	NbL11g04920	NbL11g05010	NbL11g15710	NbL12g04890	NbL12g04900	NbL12g06930	NbL12g08440	NbL12g11800	NbL13g14230	NbL13g23420	NbL14g18030	NbL15g00040	NbL15g10010	NbL15g10020	NbL15g15300	NbL15g15310	NbL15g21650	NbL15g21820	NbL15g26550	NbL15g28460	NbL16g24600	NbL16g24960	NbL16g25720	NbL16g26590	NbL16g34120	NbL17g03620	NbL17g15050	NbL18g17030	NbL18g18850	NbL19g11220	NbL19g25560	NbL19g25880
17.3.2.1 hormone metabolism.brassinosteroid.signal transduction.BRI	NbL02g00880	NbL02g17560	NbL02g24220	NbL04g16230	NbL05g08970	NbL05g08980	NbL05g14810	NbL10g14160	NbL11g05010	NbL13g14230	NbL15g00040	NbL15g15300	NbL15g15310	NbL15g21820	NbL15g28460	NbL16g24600	NbL16g25720	NbL17g03620	NbL19g11220	NbL19g25560
17.3.2.2 hormone metabolism.brassinosteroid.signal transduction.BZR	NbL01g24780	NbL02g10930	NbL02g23780	NbL03g19290	NbL03g19300	NbL04g16150	NbL05g11900	NbL11g04920	NbL11g15710	NbL12g04890	NbL12g04900	NbL12g06930	NbL12g08440	NbL15g10010	NbL15g10020	NbL15g26550	NbL19g25880
17.3.2.99 hormone metabolism.brassinosteroid.signal transduction.other	NbL02g21420	NbL03g10400	NbL03g20010	NbL04g09320	NbL06g08280	NbL07g09750	NbL07g21150	NbL08g03330	NbL08g18500	NbL09g15230	NbL09g29350	NbL09g29360	NbL12g11800	NbL13g23420	NbL14g18030	NbL15g21650	NbL16g24960	NbL16g26590	NbL16g34120	NbL17g15050	NbL18g17030	NbL18g18850
17.3.3 hormone metabolism.brassinosteroid.induced-regulated-responsive-activated	NbL12g22190	NbL14g29310	NbL17g33120
17.4 hormone metabolism.cytokinin	6-benzylaminopurine	6-benzylaminopurine-9-(beta-glucoside)	NbL00g02330	NbL00g02500	NbL00g02860	NbL00g02870	NbL01g17810	NbL01g18310	NbL01g19480	NbL01g23470	NbL01g25090	NbL01g25820	NbL01g25830	NbL02g10440	NbL02g16780	NbL03g00540	NbL03g00550	NbL03g05070	NbL03g06090	NbL03g13130	NbL03g13140	NbL03g13150	NbL03g21180	NbL04g13290	NbL04g18910	NbL04g25360	NbL05g00050	NbL05g00060	NbL05g04160	NbL05g04170	NbL05g22800	NbL06g22960	NbL07g17790	NbL07g17800	NbL07g20090	NbL07g20100	NbL07g20450	NbL08g02450	NbL08g02460	NbL08g05300	NbL08g05310	NbL08g14710	NbL08g18970	NbL08g18980	NbL08g23360	NbL09g18020	NbL09g22220	NbL09g27000	NbL10g00390	NbL10g02540	NbL10g08190	NbL10g22180	NbL11g01470	NbL11g01860	NbL11g21680	NbL11g21690	NbL11g24630	NbL12g09700	NbL12g09710	NbL12g26630	NbL12g27830	NbL13g13970	NbL13g18960	NbL13g18970	NbL13g26610	NbL13g26620	NbL14g00350	NbL14g02880	NbL14g10550	NbL14g20420	NbL14g20720	NbL14g23230	NbL14g23240	NbL15g02240	NbL15g03800	NbL15g07840	NbL15g11020	NbL15g14710	NbL15g17510	NbL16g12050	NbL16g12060	NbL16g12090	NbL16g32420	NbL16g33230	NbL17g07190	NbL17g20260	NbL17g28530	NbL19g02840	NbL19g13680	zeatin
17.4.1 hormone metabolism.cytokinin.synthesis-degradation	6-benzylaminopurine	6-benzylaminopurine-9-(beta-glucoside)	NbL00g02330	NbL00g02500	NbL01g17810	NbL01g19480	NbL01g23470	NbL01g25090	NbL01g25820	NbL01g25830	NbL02g10440	NbL03g00540	NbL03g00550	NbL03g06090	NbL03g13130	NbL03g13140	NbL03g13150	NbL04g13290	NbL04g18910	NbL05g00050	NbL05g00060	NbL05g04160	NbL05g04170	NbL05g22800	NbL06g22960	NbL07g17790	NbL07g17800	NbL07g20090	NbL07g20100	NbL08g02450	NbL08g02460	NbL08g05300	NbL08g05310	NbL08g18970	NbL08g18980	NbL08g23360	NbL09g18020	NbL09g22220	NbL09g27000	NbL10g02540	NbL10g08190	NbL11g01470	NbL11g01860	NbL11g24630	NbL12g26630	NbL12g27830	NbL13g18960	NbL13g18970	NbL13g26610	NbL13g26620	NbL14g02880	NbL14g10550	NbL14g20420	NbL14g20720	NbL15g02240	NbL15g07840	NbL15g11020	NbL15g14710	NbL15g17510	NbL17g07190	NbL17g28530	NbL19g13680	zeatin
17.4.1.1001 hormone metabolism.cytokinin.synthesis-degradation	6-benzylaminopurine
17.4.1.1002 hormone metabolism.cytokinin.synthesis-degradation	6-benzylaminopurine-9-(beta-glucoside)
17.4.1.1003 hormone metabolism.cytokinin.synthesis-degradation	zeatin
17.4.2 hormone metabolism.cytokinin.signal transduction	NbL00g02860	NbL00g02870	NbL01g18310	NbL02g16780	NbL03g05070	NbL03g21180	NbL04g25360	NbL07g20450	NbL08g14710	NbL10g00390	NbL10g22180	NbL11g21680	NbL11g21690	NbL12g09700	NbL12g09710	NbL13g13970	NbL14g00350	NbL14g23230	NbL14g23240	NbL15g03800	NbL16g12050	NbL16g12060	NbL16g12090	NbL16g32420	NbL16g33230	NbL17g20260	NbL19g02840
17.5 hormone metabolism.ethylene	(s)-trans-2-amino-4-(2-aminoethoxy)-3-butenoate	1-aminocyclopropanecarboxylate	NbL00g02080	NbL01g01480	NbL01g05690	NbL01g05700	NbL01g08080	NbL01g08860	NbL01g09370	NbL02g02130	NbL02g02140	NbL02g07600	NbL02g07610	NbL02g08140	NbL02g08600	NbL02g12260	NbL02g12270	NbL02g13140	NbL02g13330	NbL02g17730	NbL02g24820	NbL02g24830	NbL02g25290	NbL02g26940	NbL02g28250	NbL02g28260	NbL03g01810	NbL03g03890	NbL03g04310	NbL03g04430	NbL03g05240	NbL03g05250	NbL03g09970	NbL03g12020	NbL03g13810	NbL03g13820	NbL03g15130	NbL03g18440	NbL03g21050	NbL03g22760	NbL03g22770	NbL03g22830	NbL03g24810	NbL04g03930	NbL04g03940	NbL04g03950	NbL04g07240	NbL04g08440	NbL04g08960	NbL04g11130	NbL04g11140	NbL04g11150	NbL04g11160	NbL04g16480	NbL04g17810	NbL04g17820	NbL04g17830	NbL04g20330	NbL04g21140	NbL04g21150	NbL05g00700	NbL05g02280	NbL05g02290	NbL05g08850	NbL05g10060	NbL05g10240	NbL05g10520	NbL05g12010	NbL05g13470	NbL05g13780	NbL05g13790	NbL05g18440	NbL05g18450	NbL05g18460	NbL05g18470	NbL05g21760	NbL05g22650	NbL05g22660	NbL05g24340	NbL05g24450	NbL05g24460	NbL06g03330	NbL06g06460	NbL06g06740	NbL06g07010	NbL06g10630	NbL06g12640	NbL06g18000	NbL06g18840	NbL06g18850	NbL06g18860	NbL06g18870	NbL06g20520	NbL06g25720	NbL06g26570	NbL06g26580	NbL06g27090	NbL06g27100	NbL06g28670	NbL06g29120	NbL06g30030	NbL07g01850	NbL07g14690	NbL07g18260	NbL07g18270	NbL07g19440	NbL08g03000	NbL08g03010	NbL08g03020	NbL08g03600	NbL08g04490	NbL08g09550	NbL08g18800	NbL08g19690	NbL08g19720	NbL08g24790	NbL08g26620	NbL08g26630	NbL08g28910	NbL08g28930	NbL08g29480	NbL08g29490	NbL09g00220	NbL09g00450	NbL09g00460	NbL09g01830	NbL09g02420	NbL09g03460	NbL09g03470	NbL09g03480	NbL09g07820	NbL09g07830	NbL09g10190	NbL09g11110	NbL09g13340	NbL09g16030	NbL09g28350	NbL10g01020	NbL10g03910	NbL10g03920	NbL10g03980	NbL10g04450	NbL10g11500	NbL10g12790	NbL10g13810	NbL10g13820	NbL10g13830	NbL10g13840	NbL10g17600	NbL10g17610	NbL10g17620	NbL10g17650	NbL10g23410	NbL10g26760	NbL10g26770	NbL10g28330	NbL11g02380	NbL11g02390	NbL11g04370	NbL11g13470	NbL11g13500	NbL11g13510	NbL11g13600	NbL11g13610	NbL11g16540	NbL11g17840	NbL11g20670	NbL11g20940	NbL11g24920	NbL11g24930	NbL11g25130	NbL12g05520	NbL12g05530	NbL12g07380	NbL12g07750	NbL12g13530	NbL12g18480	NbL12g21430	NbL12g24790	NbL12g25400	NbL12g25420	NbL12g27820	NbL12g27920	NbL13g00560	NbL13g07850	NbL13g07860	NbL13g07870	NbL13g09540	NbL13g09550	NbL13g14690	NbL13g15380	NbL13g15870	NbL13g22890	NbL13g25110	NbL13g26600	NbL14g02740	NbL14g04040	NbL14g04050	NbL14g04080	NbL14g04480	NbL14g04490	NbL14g06760	NbL14g09250	NbL14g10140	NbL14g17370	NbL14g17650	NbL14g17770	NbL14g24810	NbL14g31070	NbL14g31080	NbL14g33720	NbL14g33730	NbL15g00160	NbL15g00170	NbL15g00730	NbL15g10920	NbL15g12630	NbL15g23540	NbL15g24870	NbL15g27150	NbL15g27160	NbL15g27170	NbL15g29350	NbL16g01410	NbL16g01420	NbL16g06470	NbL16g06550	NbL16g09110	NbL16g14120	NbL16g16170	NbL16g21980	NbL16g22970	NbL16g22980	NbL16g23000	NbL16g23010	NbL16g23030	NbL16g23040	NbL16g28100	NbL16g30620	NbL16g30630	NbL16g35030	NbL17g07730	NbL17g07740	NbL17g18810	NbL17g28240	NbL17g28550	NbL17g31760	NbL17g33350	NbL17g33360	NbL17g33370	NbL17g33380	NbL18g03600	NbL18g03610	NbL18g03620	NbL18g03690	NbL18g04290	NbL18g06470	NbL18g06480	NbL18g07100	NbL18g18740	NbL18g26110	NbL18g26120	NbL19g00900	NbL19g02360	NbL19g02370	NbL19g04230	NbL19g04890	NbL19g05080	NbL19g05090	NbL19g05500	NbL19g05530	NbL19g07480	NbL19g11050	NbL19g14200	NbL19g16000	NbL19g22240	NbL19g24370	NbL19g24410	NbL19g24820
17.5.1 hormone metabolism.ethylene.synthesis-degradation	(s)-trans-2-amino-4-(2-aminoethoxy)-3-butenoate	1-aminocyclopropanecarboxylate	NbL00g02080	NbL01g01480	NbL01g05690	NbL01g05700	NbL02g07600	NbL02g08600	NbL02g12260	NbL02g12270	NbL02g13140	NbL02g28250	NbL02g28260	NbL03g05240	NbL03g05250	NbL03g09970	NbL03g15130	NbL03g22830	NbL03g24810	NbL04g08440	NbL04g20330	NbL05g08850	NbL05g10060	NbL05g10240	NbL05g18440	NbL05g18450	NbL05g18460	NbL05g18470	NbL06g07010	NbL06g12640	NbL06g18000	NbL06g29120	NbL07g19440	NbL08g09550	NbL08g29480	NbL08g29490	NbL09g00450	NbL09g00460	NbL09g07820	NbL09g07830	NbL09g10190	NbL09g16030	NbL10g03910	NbL10g03920	NbL10g04450	NbL10g26760	NbL10g26770	NbL10g28330	NbL11g13470	NbL11g13500	NbL11g13510	NbL11g13600	NbL11g13610	NbL11g17840	NbL11g20670	NbL11g24920	NbL11g24930	NbL11g25130	NbL12g05520	NbL12g05530	NbL12g07380	NbL12g07750	NbL12g13530	NbL12g25420	NbL13g00560	NbL13g09540	NbL13g09550	NbL13g15870	NbL13g22890	NbL14g02740	NbL14g04080	NbL14g06760	NbL14g09250	NbL14g17370	NbL16g16170	NbL16g21980	NbL16g35030	NbL17g28550	NbL17g31760	NbL17g33350	NbL17g33360	NbL17g33370	NbL17g33380	NbL18g03600	NbL18g03610	NbL18g03620	NbL18g26110	NbL18g26120	NbL19g04230	NbL19g04890	NbL19g05080	NbL19g05090	NbL19g07480	NbL19g11050	NbL19g16000
17.5.1.1 hormone metabolism.ethylene.synthesis-degradation.1-aminocyclopropane-1-carboxylate synthase	NbL02g08600	NbL02g13140	NbL03g15130	NbL04g08440	NbL04g20330	NbL06g18000	NbL08g09550	NbL10g26760	NbL10g26770	NbL10g28330	NbL11g17840	NbL11g25130	NbL12g07380	NbL12g13530	NbL13g00560	NbL14g02740	NbL14g17370	NbL16g21980	NbL17g31760	NbL17g33350	NbL17g33360	NbL17g33370	NbL17g33380	NbL19g04230
17.5.1.2 hormone metabolism.ethylene.synthesis-degradation.1-aminocyclopropane-1-carboxylate oxidase	NbL02g12260	NbL02g12270	NbL02g28250	NbL02g28260	NbL03g09970	NbL03g22830	NbL03g24810	NbL06g07010	NbL10g03910	NbL10g03920	NbL11g13500	NbL11g13510	NbL11g13600	NbL11g20670	NbL11g24920	NbL11g24930	NbL12g05520	NbL12g05530	NbL13g09540	NbL13g09550	NbL13g22890	NbL14g04080	NbL19g16000
17.5.1.20 hormone metabolism.ethylene.synthesis-degradation.XBAT32	NbL01g05690	NbL01g05700	NbL16g35030
17.5.1.1001 hormone metabolism.ethylene.synthesis-degradation	1-aminocyclopropanecarboxylate
17.5.1.1002 hormone metabolism.ethylene.synthesis-degradation	(s)-trans-2-amino-4-(2-aminoethoxy)-3-butenoate
17.5.2 hormone metabolism.ethylene.signal transduction	NbL01g09370	NbL02g02130	NbL02g02140	NbL02g07610	NbL02g08140	NbL02g13330	NbL02g24820	NbL02g24830	NbL02g25290	NbL03g01810	NbL03g03890	NbL03g04310	NbL03g04430	NbL03g12020	NbL03g21050	NbL03g22760	NbL03g22770	NbL04g03930	NbL04g03940	NbL04g03950	NbL04g07240	NbL04g16480	NbL04g17810	NbL04g17820	NbL04g17830	NbL05g00700	NbL05g02280	NbL05g02290	NbL05g10060	NbL05g13780	NbL05g13790	NbL05g22650	NbL05g22660	NbL05g24340	NbL05g24450	NbL05g24460	NbL06g06460	NbL06g06740	NbL06g18840	NbL06g18850	NbL06g18860	NbL06g18870	NbL06g20520	NbL06g26570	NbL06g26580	NbL06g27090	NbL06g27100	NbL06g28670	NbL07g01850	NbL07g18260	NbL07g18270	NbL08g03600	NbL08g19690	NbL08g19720	NbL08g24790	NbL08g26620	NbL08g26630	NbL08g28910	NbL08g28930	NbL09g00220	NbL09g01830	NbL09g03460	NbL09g03470	NbL09g03480	NbL09g11110	NbL09g28350	NbL10g01020	NbL10g03980	NbL10g11500	NbL10g12790	NbL10g13810	NbL10g13820	NbL10g13830	NbL10g13840	NbL10g17600	NbL10g17610	NbL10g17620	NbL10g17650	NbL10g23410	NbL11g02380	NbL11g02390	NbL11g04370	NbL11g20940	NbL12g18480	NbL12g24790	NbL12g25400	NbL12g27820	NbL12g27920	NbL13g07850	NbL13g07860	NbL13g07870	NbL13g14690	NbL13g15380	NbL13g25110	NbL13g26600	NbL14g04040	NbL14g04050	NbL14g04480	NbL14g04490	NbL14g10140	NbL14g17650	NbL14g33720	NbL14g33730	NbL15g00160	NbL15g00170	NbL15g00730	NbL15g12630	NbL15g23540	NbL15g27150	NbL15g27160	NbL15g27170	NbL15g29350	NbL16g01410	NbL16g01420	NbL16g06470	NbL16g06550	NbL16g22970	NbL16g22980	NbL16g23000	NbL16g23010	NbL16g23030	NbL16g23040	NbL16g28100	NbL16g30620	NbL16g30630	NbL17g07730	NbL17g07740	NbL18g03690	NbL18g04290	NbL18g06470	NbL18g06480	NbL19g02360	NbL19g02370	NbL19g04890	NbL19g24370	NbL19g24410	NbL19g24820
17.5.3 hormone metabolism.ethylene.induced-regulated-responsive-activated	NbL01g08080	NbL01g08860	NbL02g17730	NbL02g26940	NbL03g13810	NbL03g13820	NbL03g18440	NbL04g03930	NbL04g08960	NbL04g11130	NbL04g11140	NbL04g11150	NbL04g11160	NbL04g17830	NbL04g21140	NbL04g21150	NbL05g10520	NbL05g12010	NbL05g13470	NbL05g21760	NbL06g03330	NbL06g10630	NbL06g25720	NbL06g30030	NbL07g14690	NbL08g03000	NbL08g03010	NbL08g03020	NbL08g04490	NbL08g18800	NbL09g02420	NbL09g13340	NbL11g16540	NbL12g21430	NbL14g17770	NbL14g24810	NbL14g31070	NbL14g31080	NbL15g10920	NbL15g24870	NbL16g09110	NbL16g14120	NbL17g18810	NbL17g28240	NbL18g07100	NbL18g18740	NbL19g00900	NbL19g05500	NbL19g05530	NbL19g14200	NbL19g22240
17.6 hormone metabolism.gibberelin	NbL01g07870	NbL01g07880	NbL01g11300	NbL01g13120	NbL01g24470	NbL02g08950	NbL02g13450	NbL02g17030	NbL02g22530	NbL02g27160	NbL03g04530	NbL03g10210	NbL03g19900	NbL05g11490	NbL05g13720	NbL05g13730	NbL05g18600	NbL05g22850	NbL05g24320	NbL05g24940	NbL05g24950	NbL05g24960	NbL05g24970	NbL06g09090	NbL06g11720	NbL06g29720	NbL07g06260	NbL07g09410	NbL07g09420	NbL07g13220	NbL08g01100	NbL08g08090	NbL08g08870	NbL08g12640	NbL08g19440	NbL08g20730	NbL08g20740	NbL08g23900	NbL08g27730	NbL09g01420	NbL09g01430	NbL09g01440	NbL09g03170	NbL09g09980	NbL09g15770	NbL09g17890	NbL09g18140	NbL09g27080	NbL10g04510	NbL10g14790	NbL10g17560	NbL10g23630	NbL10g27730	NbL11g18720	NbL12g00340	NbL12g07660	NbL12g13150	NbL12g16870	NbL12g16900	NbL12g17180	NbL12g27170	NbL13g05420	NbL13g07080	NbL13g14450	NbL13g19130	NbL13g23190	NbL13g23910	NbL14g06420	NbL14g08740	NbL14g08950	NbL14g13970	NbL14g15970	NbL14g18660	NbL14g19430	NbL14g19440	NbL14g24740	NbL14g25500	NbL14g25560	NbL14g25570	NbL15g09510	NbL15g13250	NbL15g15800	NbL15g15910	NbL15g26990	NbL15g27030	NbL15g27040	NbL15g27050	NbL15g27060	NbL16g02200	NbL16g02220	NbL16g06420	NbL16g15270	NbL16g15280	NbL16g20720	NbL16g21790	NbL17g14130	NbL17g17820	NbL17g24560	NbL17g25190	NbL18g02530	NbL18g02540	NbL18g04790	NbL18g04990	NbL18g10530	NbL18g10540	NbL18g12730	NbL19g02230	NbL19g07700	NbL19g11110	NbL19g21000	NbL19g21010	gibberellate (ga3)
17.6.1 hormone metabolism.gibberelin.synthesis-degradation	NbL01g07870	NbL01g07880	NbL01g11300	NbL02g22530	NbL02g27160	NbL03g04530	NbL03g19900	NbL05g11490	NbL05g13720	NbL05g13730	NbL05g22850	NbL06g29720	NbL07g06260	NbL07g09410	NbL07g09420	NbL07g13220	NbL08g08090	NbL08g08870	NbL08g19440	NbL08g20730	NbL08g20740	NbL09g01420	NbL09g01430	NbL09g01440	NbL09g03170	NbL09g09980	NbL09g17890	NbL10g04510	NbL10g17560	NbL10g23630	NbL10g27730	NbL12g13150	NbL13g05420	NbL13g07080	NbL13g14450	NbL13g23910	NbL14g08950	NbL14g13970	NbL14g19430	NbL14g19440	NbL14g24740	NbL14g25500	NbL14g25560	NbL14g25570	NbL15g09510	NbL15g13250	NbL15g15910	NbL15g26990	NbL15g27030	NbL15g27040	NbL15g27050	NbL15g27060	NbL16g20720	NbL16g21790	NbL17g14130	NbL17g24560	NbL17g25190	NbL18g04990	gibberellate (ga3)
17.6.1.1 hormone metabolism.gibberelin.synthesis-degradation.copalyl diphosphate synthase	NbL09g17890	NbL14g08950	NbL14g25560
17.6.1.2 hormone metabolism.gibberelin.synthesis-degradation.ent-kaurene synthase	NbL01g11300	NbL07g13220	NbL14g24740	NbL14g25570
17.6.1.3 hormone metabolism.gibberelin.synthesis-degradation.ent-kaurene oxidase	NbL03g19900	NbL15g09510
17.6.1.4 hormone metabolism.gibberelin.synthesis-degradation.ent-kaurenoic acid hydroxylase/oxygenase	NbL08g20730	NbL08g20740	NbL10g04510	NbL13g07080
17.6.1.11 hormone metabolism.gibberelin.synthesis-degradation.GA20 oxidase	NbL07g09410	NbL07g09420	NbL08g08090	NbL09g03170	NbL10g17560	NbL13g23910	NbL16g20720	NbL16g21790	NbL17g14130	NbL17g25190
17.6.1.12 hormone metabolism.gibberelin.synthesis-degradation.GA3 oxidase	NbL06g29720	NbL15g13250
17.6.1.13 hormone metabolism.gibberelin.synthesis-degradation.GA2 oxidase	NbL01g07870	NbL01g07880	NbL02g22530	NbL05g11490	NbL05g13720	NbL05g13730	NbL07g06260	NbL12g13150	NbL14g13970	NbL14g19430	NbL14g19440	NbL14g25500	NbL15g15910	NbL15g26990	NbL15g27030	NbL15g27040	NbL15g27050	NbL15g27060	NbL18g04990
17.6.1.1001 hormone metabolism.gibberelin.synthesis-degradation	gibberellate (ga3)
17.6.2 hormone metabolism.gibberelin.signal transduction	NbL02g08950	NbL02g13450	NbL05g18600	NbL05g24320	NbL05g24940	NbL05g24950	NbL05g24960	NbL05g24970	NbL06g11720	NbL08g12640	NbL08g23900	NbL08g27730	NbL09g18140	NbL12g00340	NbL12g07660	NbL12g16870	NbL12g16900	NbL12g17180	NbL12g27170	NbL14g08740	NbL14g15970	NbL15g15800	NbL16g02200	NbL16g02220	NbL16g06420	NbL16g15270	NbL16g15280	NbL17g17820	NbL18g02530	NbL18g02540	NbL18g04790	NbL18g10530	NbL18g10540	NbL19g02230	NbL19g07700	NbL19g11110	NbL19g21000	NbL19g21010
17.6.3 hormone metabolism.gibberelin.induced-regulated-responsive-activated	NbL01g13120	NbL01g24470	NbL02g13450	NbL02g17030	NbL03g10210	NbL05g24940	NbL05g24950	NbL05g24960	NbL05g24970	NbL06g09090	NbL06g11720	NbL08g01100	NbL09g15770	NbL09g27080	NbL10g14790	NbL11g18720	NbL12g00340	NbL12g07660	NbL12g16870	NbL12g16900	NbL12g17180	NbL13g19130	NbL13g23190	NbL14g06420	NbL14g18660	NbL15g15800	NbL16g02200	NbL16g02220	NbL16g15270	NbL16g15280	NbL17g17820	NbL18g04790	NbL18g12730	NbL19g21000	NbL19g21010
17.7 hormone metabolism.jasmonate	NbL01g01660	NbL01g01710	NbL02g07600	NbL02g18750	NbL02g18760	NbL02g20420	NbL03g18480	NbL03g19640	NbL04g06450	NbL04g12660	NbL04g12670	NbL04g12680	NbL04g12690	NbL05g16330	NbL05g16340	NbL06g01110	NbL06g01120	NbL06g01130	NbL06g01260	NbL06g04960	NbL06g16650	NbL07g00230	NbL07g03580	NbL07g03600	NbL07g04590	NbL07g11920	NbL07g17550	NbL07g17560	NbL08g02750	NbL08g02760	NbL08g13400	NbL08g13410	NbL08g13420	NbL08g13430	NbL08g19800	NbL09g14880	NbL09g22770	NbL09g22780	NbL09g22790	NbL10g04700	NbL10g16370	NbL10g16630	NbL10g27620	NbL11g23530	NbL11g23540	NbL12g07750	NbL12g15590	NbL12g25420	NbL13g16530	NbL13g16550	NbL13g16560	NbL14g03310	NbL14g03320	NbL14g05300	NbL14g22640	NbL14g22650	NbL14g22680	NbL14g23980	NbL14g23990	NbL14g31360	NbL15g04590	NbL15g06260	NbL15g06280	NbL15g06290	NbL15g09660	NbL15g16330	NbL16g11030	NbL16g11180	NbL16g19850	NbL16g32070	NbL16g32080	NbL17g02550	NbL17g02560	NbL17g11130	NbL17g16560	NbL17g22040	NbL17g22320	NbL17g28550	NbL18g18320	NbL18g18330	NbL18g20170	NbL19g06630	NbL19g06640	NbL19g28690	NbL19g28700	NbL19g28870	jasmonic acid	oxophytodienoic acid
17.7.1 hormone metabolism.jasmonate.synthesis-degradation	NbL01g01660	NbL01g01710	NbL02g07600	NbL02g18750	NbL02g18760	NbL02g20420	NbL03g18480	NbL03g19640	NbL04g06450	NbL04g12660	NbL04g12670	NbL04g12680	NbL04g12690	NbL06g01110	NbL06g01120	NbL06g01130	NbL06g16650	NbL07g03580	NbL07g03600	NbL07g04590	NbL07g17550	NbL07g17560	NbL08g02750	NbL08g02760	NbL08g13400	NbL08g13410	NbL08g13420	NbL08g13430	NbL08g19800	NbL09g22770	NbL09g22780	NbL09g22790	NbL10g16370	NbL10g16630	NbL10g27620	NbL12g07750	NbL12g15590	NbL12g25420	NbL13g16530	NbL13g16550	NbL13g16560	NbL14g22640	NbL14g22650	NbL14g22680	NbL14g23980	NbL14g23990	NbL14g31360	NbL15g04590	NbL15g06260	NbL15g06280	NbL15g06290	NbL15g09660	NbL15g16330	NbL16g11180	NbL16g19850	NbL16g32070	NbL16g32080	NbL17g02550	NbL17g02560	NbL17g11130	NbL17g22040	NbL17g22320	NbL17g28550	NbL18g18320	NbL18g18330	NbL18g20170	NbL19g06630	NbL19g06640	NbL19g28690	NbL19g28700	NbL19g28870	jasmonic acid	oxophytodienoic acid
17.7.1.1 hormone metabolism.jasmonate.synthesis-degradation.lipases	NbL08g19800	NbL10g16370	NbL10g27620	NbL12g15590	NbL17g22040
17.7.1.2 hormone metabolism.jasmonate.synthesis-degradation.lipoxygenase	NbL01g01660	NbL01g01710	NbL02g20420	NbL04g06450	NbL04g12660	NbL04g12670	NbL04g12680	NbL04g12690	NbL06g01110	NbL06g01120	NbL06g01130	NbL06g16650	NbL07g04590	NbL08g13400	NbL08g13410	NbL08g13420	NbL08g13430	NbL09g22770	NbL09g22780	NbL09g22790	NbL14g22640	NbL14g22650	NbL14g22680	NbL14g23980	NbL14g23990	NbL14g31360	NbL15g04590	NbL15g06260	NbL15g06280	NbL15g06290	NbL16g11180	NbL16g19850	NbL19g06630	NbL19g06640
17.7.1.3 hormone metabolism.jasmonate.synthesis-degradation.allene oxidase synthase	NbL03g19640	NbL07g03580	NbL07g03600	NbL08g02750	NbL08g02760	NbL15g09660	NbL17g11130	NbL18g18320	NbL18g18330
17.7.1.4 hormone metabolism.jasmonate.synthesis-degradation.allene oxidase cyclase	NbL02g18750	NbL02g18760	NbL19g28690	NbL19g28700
17.7.1.5 hormone metabolism.jasmonate.synthesis-degradation.12-Oxo-PDA-reductase	NbL07g17550	NbL07g17560	NbL16g32070	NbL16g32080	NbL17g02550	NbL17g02560	NbL18g20170	NbL19g28870
17.7.1.10 hormone metabolism.jasmonate.synthesis-degradation.jasmonate-O-methyltransferase	NbL03g18480	NbL10g16630	NbL13g16530	NbL13g16550	NbL13g16560	NbL15g16330	NbL17g22320
17.7.1.1001 hormone metabolism.jasmonate.synthesis-degradation	oxophytodienoic acid
17.7.1.1002 hormone metabolism.jasmonate.synthesis-degradation	jasmonic acid
17.7.2 hormone metabolism.jasmonate.signal transduction	NbL05g16330	NbL05g16340	NbL06g01260	NbL06g04960	NbL07g00230	NbL07g11920	NbL09g14880	NbL10g04700	NbL11g23530	NbL11g23540	NbL14g03310	NbL14g03320	NbL14g05300	NbL16g11030	NbL17g16560
17.8 hormone metabolism.salicylic acid	NbL01g13110	NbL01g13680	NbL01g13730	NbL01g13740	NbL02g11480	NbL02g23830	NbL04g23310	NbL04g23320	NbL04g23330	NbL04g23340	NbL04g23350	NbL05g09490	NbL07g05050	NbL07g11690	NbL07g11710	NbL08g20290	NbL08g20300	NbL08g30850	NbL10g15350	NbL10g16630	NbL11g09810	NbL11g10440	NbL13g03370	NbL13g03380	NbL13g03390	NbL13g03400	NbL13g03410	NbL13g03420	NbL13g04810	NbL13g16530	NbL13g16550	NbL13g16560	NbL14g09530	NbL14g09540	NbL15g16330	NbL17g16390	NbL17g22320	NbL19g03660	NbL19g03670	NbL19g28000	NbL19g29560	methylsalicylate	salicylic acid-glucose
17.8.1 hormone metabolism.salicylic acid.synthesis-degradation	NbL01g13110	NbL01g13680	NbL01g13730	NbL01g13740	NbL02g11480	NbL02g23830	NbL04g23310	NbL04g23320	NbL04g23330	NbL04g23340	NbL04g23350	NbL05g09490	NbL07g05050	NbL07g11690	NbL07g11710	NbL08g20290	NbL08g20300	NbL08g30850	NbL10g15350	NbL10g16630	NbL11g09810	NbL11g10440	NbL13g03370	NbL13g03380	NbL13g03390	NbL13g03400	NbL13g03410	NbL13g03420	NbL13g04810	NbL13g16530	NbL13g16550	NbL13g16560	NbL14g09530	NbL14g09540	NbL15g16330	NbL17g16390	NbL17g22320	NbL19g03660	NbL19g03670	NbL19g28000	NbL19g29560
17.8.1.1 hormone metabolism.salicylic acid.synthesis-degradation.synthesis	NbL07g05050	NbL10g15350	NbL10g16630	NbL13g03370	NbL13g03380	NbL13g03390	NbL13g03400	NbL13g03410	NbL13g03420	NbL13g16530	NbL13g16560	NbL14g09530	NbL14g09540	NbL15g16330	NbL17g22320	NbL19g03670
17.8.1.1.4 hormone metabolism.salicylic acid.synthesis-degradation.synthesis.SA glucosyltransferase ether bond making SAG	NbL07g05050	NbL13g03370	NbL13g03380	NbL13g03390	NbL13g03400	NbL13g03410	NbL13g03420	NbL14g09530	NbL14g09540
17.8.1.1.5 hormone metabolism.salicylic acid.synthesis-degradation.synthesis.SA glucosyltransferase ester and ether bond making SGE, SAG	NbL07g05050	NbL13g03370	NbL13g03380	NbL13g03400	NbL13g03410	NbL13g03420	NbL14g09530	NbL14g09540	NbL19g03670
17.8.1.1.7 hormone metabolism.salicylic acid.synthesis-degradation.synthesis.methyl-SA methylesterase	NbL10g15350	NbL10g16630	NbL13g16530	NbL13g16560	NbL15g16330	NbL17g22320
17.8.1001 hormone metabolism.salicylic acid.synthesis-degradation	salicylic acid-glucose
17.8.1002 hormone metabolism.salicylic acid.synthesis-degradation.Methylsalicylate	methylsalicylate
18 Co-factor and vitamine metabolism	NbL00g00630	NbL00g01600	NbL01g03460	NbL01g06270	NbL01g10680	NbL01g11580	NbL01g12140	NbL01g12220	NbL01g18750	NbL01g19190	NbL01g19200	NbL01g21950	NbL01g21960	NbL01g25400	NbL01g25980	NbL01g26200	NbL01g26210	NbL01g27030	NbL02g07490	NbL02g08630	NbL02g08640	NbL02g09930	NbL02g09940	NbL02g09950	NbL02g09960	NbL02g11540	NbL02g16710	NbL02g25680	NbL02g26450	NbL03g04220	NbL03g06280	NbL03g10810	NbL03g15200	NbL03g16100	NbL03g19620	NbL03g23190	NbL03g23640	NbL04g01210	NbL04g01220	NbL04g01700	NbL04g01710	NbL04g02680	NbL04g05270	NbL04g08410	NbL04g08800	NbL04g18280	NbL04g18290	NbL04g18300	NbL04g19710	NbL04g21500	NbL04g23220	NbL04g23230	NbL04g25420	NbL05g02230	NbL05g03090	NbL05g10630	NbL05g10640	NbL05g11370	NbL05g11380	NbL05g11840	NbL05g12210	NbL05g15310	NbL05g18050	NbL05g22000	NbL06g03330	NbL06g09220	NbL06g09980	NbL06g10890	NbL06g29640	NbL07g07840	NbL07g08960	NbL07g14200	NbL07g21820	NbL08g06260	NbL08g14770	NbL08g17470	NbL08g19080	NbL08g19120	NbL08g21310	NbL08g21680	NbL08g28050	NbL09g01500	NbL09g03990	NbL09g04800	NbL09g07710	NbL09g07990	NbL09g08000	NbL09g13590	NbL09g13680	NbL09g22500	NbL10g15240	NbL10g25640	NbL11g00280	NbL11g00300	NbL11g03150	NbL11g06890	NbL11g06900	NbL11g11170	NbL11g11260	NbL11g12620	NbL11g12870	NbL11g13970	NbL11g15550	NbL11g17800	NbL11g17810	NbL11g17830	NbL11g19160	NbL11g19170	NbL12g02350	NbL12g02360	NbL12g06720	NbL12g09640	NbL12g12730	NbL12g13480	NbL12g13500	NbL12g16070	NbL12g16130	NbL12g26450	NbL13g06370	NbL13g06580	NbL13g08310	NbL13g14760	NbL13g23830	NbL13g23840	NbL13g24030	NbL13g25260	NbL14g11050	NbL14g16270	NbL14g17680	NbL14g28520	NbL14g28990	NbL14g29000	NbL14g29710	NbL14g32520	NbL15g09680	NbL15g16220	NbL15g16230	NbL15g19280	NbL15g19290	NbL15g22790	NbL15g23580	NbL15g24500	NbL15g24530	NbL15g26190	NbL15g26650	NbL15g27360	NbL15g28620	NbL15g29470	NbL16g02650	NbL16g04160	NbL16g04170	NbL16g09140	NbL16g12560	NbL16g13550	NbL16g13560	NbL16g14390	NbL16g14400	NbL17g00740	NbL17g10800	NbL17g13810	NbL17g14310	NbL17g18500	NbL17g29240	NbL17g32650	NbL18g16060	NbL18g17540	NbL18g17630	NbL18g22320	NbL18g25670	NbL18g26160	NbL19g02860	NbL19g06970	NbL19g15220	NbL19g22580	NbL19g22810	NbL19g23960	NbL19g23970	lumichrome	nad	nadh	nadp	nadph	nicotinamide	nicotinate	pantothenate	ppi
18.1 Co-factor and vitamine metabolism.molybdenum cofactor	NbL02g25680	NbL04g01210	NbL04g01220	NbL04g02680	NbL05g02230	NbL09g13680	NbL12g16130	NbL14g28520	NbL14g29710	NbL15g19280	NbL15g19290	NbL15g23580	NbL19g23960	NbL19g23970
18.1.1 Co-factor and vitamine metabolism.molybdenum cofactor.gephyrin	NbL04g01210	NbL04g01220	NbL14g28520
18.2 Co-factor and vitamine metabolism.thiamine	NbL02g09930	NbL02g09940	NbL02g09950	NbL02g09960	NbL03g16100	NbL05g11370	NbL05g11380	NbL05g12210	NbL08g17470	NbL10g15240	NbL12g02350	NbL12g02360	NbL15g16220	NbL15g16230	NbL15g24500	NbL15g24530	NbL15g26190	NbL17g29240	NbL18g16060
18.2.1 Co-factor and vitamine metabolism.thiamine.thiamine diphosphokinase	NbL03g16100	NbL17g29240
18.2.2 Co-factor and vitamine metabolism.thiamine.hydroxymethylpyrimidine kinase	NbL08g17470	NbL18g16060
18.3 Co-factor and vitamine metabolism.riboflavin	NbL00g00630	NbL01g03460	NbL01g18750	NbL02g26450	NbL03g04220	NbL03g23640	NbL08g19120	NbL11g13970	NbL11g15550	NbL13g14760	NbL15g28620	NbL15g29470	NbL16g04160	NbL16g04170	NbL18g17630	NbL19g22810
18.3.1 Co-factor and vitamine metabolism.riboflavin.GTP cyclohydrolase II	NbL00g00630	NbL01g03460	NbL08g19120	NbL16g04160	NbL16g04170	NbL18g17630
18.3.2 Co-factor and vitamine metabolism.riboflavin.riboflavin synthase	NbL01g18750	NbL03g23640	NbL11g13970	NbL11g15550	NbL15g29470
18.4 Co-factor and vitamine metabolism.pantothenate	NbL01g12220	NbL01g19190	NbL01g19200	NbL01g25400	NbL01g25980	NbL02g08630	NbL02g08640	NbL02g11540	NbL03g10810	NbL03g15200	NbL04g05270	NbL04g08410	NbL04g18280	NbL04g18290	NbL04g18300	NbL04g19710	NbL06g09980	NbL07g08960	NbL07g14200	NbL08g06260	NbL10g25640	NbL11g06890	NbL11g06900	NbL11g11170	NbL11g17800	NbL11g17810	NbL11g17830	NbL12g06720	NbL12g13480	NbL12g13500	NbL13g23830	NbL13g23840	NbL13g25260	NbL14g32520	NbL16g13550	NbL17g13810	NbL17g18500	NbL17g32650	NbL19g15220
18.4.1 Co-factor and vitamine metabolism.pantothenate.branched-chain amino acid aminotransferase	NbL01g25400	NbL02g08630	NbL02g08640	NbL03g15200	NbL04g08410	NbL04g18280	NbL04g18290	NbL04g18300	NbL07g14200	NbL11g17800	NbL11g17810	NbL11g17830	NbL12g13480	NbL12g13500	NbL17g18500
18.4.2 Co-factor and vitamine metabolism.pantothenate.3-methyl-2-oxobutanoate hydroxymethyltransferase (KPHMT,PANB)	NbL07g08960	NbL17g13810
18.4.3 Co-factor and vitamine metabolism.pantothenate.2-dehydropantoate 2-reductase	NbL19g15220
18.4.4 Co-factor and vitamine metabolism.pantothenate.pantoate beta-alanine ligase (PANC, pantothenate synthetase)	NbL04g05270	NbL14g32520
18.4.5 Co-factor and vitamine metabolism.pantothenate.pantothenate kinase (PANK)	NbL01g12220	NbL01g19190	NbL01g19200	NbL06g09980	NbL08g06260	NbL11g11170	NbL16g13550
18.4.6 Co-factor and vitamine metabolism.pantothenate.phosphopantothenoylcysteine synthetase (PPCS)	NbL01g25980	NbL04g19710	NbL11g06890	NbL11g06900	NbL13g25260
18.4.7 Co-factor and vitamine metabolism.pantothenate.phosphopantothenoylcysteine decarboxylase (PPCDC)	NbL10g25640	NbL17g32650
18.4.8 Co-factor and vitamine metabolism.pantothenate.pantetheine-phosphate adenylyltransferase  (PPAT)	NbL02g11540	NbL12g06720
18.4.9 Co-factor and vitamine metabolism.pantothenate.dephospho-CoA kinase (DPCK)	NbL03g10810	NbL13g23830	NbL13g23840
18.5 Co-factor and vitamine metabolism.folate & vitamine K	NbL00g01600	NbL01g12140	NbL02g16710	NbL03g06280	NbL08g19080	NbL09g04800	NbL09g07710	NbL11g11260	NbL12g09640	NbL12g12730	NbL14g11050	NbL18g17540	NbL18g22320	NbL18g25670
18.5.2 Co-factor and vitamine metabolism.folate & vitamine K.vitamine K	NbL00g01600	NbL01g12140	NbL03g06280	NbL08g19080	NbL09g04800	NbL09g07710	NbL11g11260	NbL12g12730	NbL14g11050	NbL18g17540	NbL18g22320	NbL18g25670
18.5.2.1 Co-factor and vitamine metabolism.folate & vitamine K.vitamine K.isochorismate synthase	NbL09g07710	NbL18g25670
18.5.2.4 Co-factor and vitamine metabolism.folate & vitamine K.vitamine K.o-Succinyl-BenzoylCoa Synthetase	NbL00g01600	NbL12g12730
18.5.2.5 Co-factor and vitamine metabolism.folate & vitamine K.vitamine K.naphthoate synthase	NbL01g12140	NbL11g11260
18.5.2.7 Co-factor and vitamine metabolism.folate & vitamine K.vitamine K.DHNA Phytyltransferase	NbL08g19080	NbL18g17540
18.5.2.8 Co-factor and vitamine metabolism.folate & vitamine K.vitamine K.2-phytyl-1,4-naphthoquinone methyltransferase	NbL03g06280	NbL09g04800	NbL14g11050	NbL18g22320
18.5.2.8.1 Co-factor and vitamine metabolism.folate & vitamine K.vitamine K.2-phytyl-1,4-naphthoquinone methyltransferase.PHYLLO	NbL03g06280	NbL14g11050
18.6 Co-factor and vitamine metabolism.biotin	NbL01g06270	NbL07g07840	NbL08g21680	NbL09g13590	NbL09g22500	NbL13g06370	NbL13g08310
18.6.1 Co-factor and vitamine metabolism.biotin.biotin synthase	NbL09g13590	NbL13g08310
18.6.2 Co-factor and vitamine metabolism.biotin.Diaminopelargonic acid aminotransferase  and dethiobiotin synthetase	NbL01g06270
18.7 Co-factor and vitamine metabolism.iron-sulphur clusters	NbL01g11580	NbL01g21950	NbL01g21960	NbL04g23220	NbL04g23230	NbL05g18050	NbL06g10890	NbL06g29640	NbL08g14770	NbL09g01500	NbL09g03990	NbL11g03150	NbL11g12620	NbL11g12870	NbL16g02650	NbL16g13560	NbL16g14390	NbL16g14400	NbL17g00740	NbL17g14310	NbL19g06970	NbL19g22580
18.8 Co-factor and vitamine metabolism.ubiquinone	NbL05g15310	NbL15g27360
18.8.1 Co-factor and vitamine metabolism.ubiquinone.hexaprenyldihydroxybenzoate methyltransferase	NbL05g15310	NbL15g27360
18.11 Co-factor and vitamine metabolism.lipoic acid	NbL01g10680	NbL03g23190	NbL04g25420	NbL05g22000	NbL11g19160	NbL11g19170	NbL19g02860
18.12 Co-factor and vitamine metabolism.NADH kinase	NbL05g11840	NbL15g26650
18.13 Co-factor and vitamine metabolism.isochorismatase	NbL04g21500	NbL16g09140
18.1001 Co-factor and vitamine metabolism	nicotinate
18.1002 Co-factor and vitamine metabolism	nicotinamide
18.1003 Co-factor and vitamine metabolism	nad
18.1004 Co-factor and vitamine metabolism	nadh
18.1005 Co-factor and vitamine metabolism	nadp
18.1006 Co-factor and vitamine metabolism	nadph
18.1007 Co-factor and vitamine metabolism	ppi
18.1008 Co-factor and vitamine metabolism	pantothenate
18.1009 Co-factor and vitamine metabolism.lumichrome	lumichrome
19 tetrapyrrole synthesis	NbL01g07430	NbL01g07440	NbL01g08120	NbL01g08410	NbL01g08420	NbL02g09310	NbL02g18910	NbL02g31650	NbL03g00740	NbL03g00750	NbL03g00760	NbL03g04070	NbL03g04080	NbL03g08920	NbL03g18260	NbL03g20020	NbL03g20090	NbL03g23450	NbL03g23460	NbL04g03160	NbL04g04610	NbL04g07600	NbL04g15920	NbL04g15930	NbL05g08650	NbL05g11520	NbL05g11530	NbL05g21380	NbL05g21710	NbL05g21720	NbL05g22260	NbL06g10200	NbL06g11350	NbL06g19770	NbL06g25930	NbL07g00480	NbL07g00490	NbL07g05490	NbL07g05500	NbL07g12860	NbL07g12870	NbL08g00220	NbL08g20670	NbL08g21890	NbL08g24010	NbL08g27710	NbL08g27720	NbL09g01260	NbL09g01270	NbL09g03190	NbL09g03200	NbL09g03910	NbL09g05280	NbL09g05290	NbL09g09690	NbL09g18700	NbL09g18710	NbL09g21630	NbL09g21640	NbL10g01050	NbL10g01060	NbL10g02970	NbL10g06060	NbL10g06070	NbL10g19730	NbL10g22220	NbL10g27120	NbL11g06120	NbL11g06730	NbL11g17130	NbL11g17140	NbL12g01280	NbL12g14600	NbL13g05990	NbL13g08930	NbL13g08940	NbL13g09600	NbL13g14940	NbL13g14950	NbL13g18230	NbL13g18540	NbL13g18550	NbL13g20030	NbL13g20730	NbL13g20740	NbL14g01180	NbL14g01190	NbL14g04920	NbL14g04930	NbL14g14190	NbL14g15960	NbL14g27650	NbL14g27660	NbL14g30120	NbL14g33080	NbL15g09110	NbL15g26960	NbL15g26970	NbL15g29610	NbL15g29620	NbL16g06990	NbL16g07000	NbL16g13820	NbL16g13830	NbL16g14920	NbL16g14930	NbL17g02490	NbL17g05960	NbL17g05970	NbL17g07630	NbL17g17590	NbL17g20200	NbL17g24050	NbL17g24060	NbL17g27140	NbL17g27150	NbL18g21710	NbL18g22900	NbL19g10830	NbL19g15770	NbL19g20000	NbL19g28600
19.1 tetrapyrrole synthesis.glu-tRNA synthetase	NbL01g07430	NbL01g07440	NbL05g21380	NbL08g27710	NbL08g27720	NbL10g02970	NbL14g15960
19.2 tetrapyrrole synthesis.glu-tRNA reductase	NbL07g05490	NbL07g05500	NbL08g00220	NbL11g17130	NbL11g17140	NbL17g27140	NbL17g27150
19.3 tetrapyrrole synthesis.GSA	NbL03g04070	NbL03g04080	NbL13g14940	NbL13g14950	NbL13g20030
19.4 tetrapyrrole synthesis.ALA dehydratase	NbL10g22220	NbL17g20200
19.5 tetrapyrrole synthesis.porphobilinogen deaminase	NbL07g12860	NbL07g12870	NbL09g03910	NbL17g17590	NbL18g21710
19.6 tetrapyrrole synthesis.uroporphyrinogen III synthase	NbL03g20020
19.7 tetrapyrrole synthesis.uroporphyrinogen decarboxylase	NbL01g08120	NbL05g21710	NbL05g21720	NbL06g19770	NbL10g06060	NbL10g06070	NbL12g14600	NbL17g02490
19.8 tetrapyrrole synthesis.coproporphyrinogen III oxidase	NbL04g03160	NbL06g11350	NbL14g30120	NbL16g14920	NbL16g14930
19.9 tetrapyrrole synthesis.protoporphyrin IX oxidase	NbL08g24010	NbL11g06120	NbL11g06730	NbL14g14190
19.10 tetrapyrrole synthesis.magnesium chelatase	NbL03g00740	NbL03g00750	NbL03g00760	NbL05g22260	NbL10g27120	NbL13g18230	NbL13g18540	NbL13g18550
19.11 tetrapyrrole synthesis.magnesium protoporphyrin IX methyltransferase	NbL07g00480	NbL07g00490
19.12 tetrapyrrole synthesis.magnesium-protoporphyrin IX monomethyl ester (oxidative) cyclase	NbL14g27650	NbL14g27660	NbL16g06990	NbL16g07000
19.13 tetrapyrrole synthesis.divinyl chlorophyllide-a 8-vinyl-reductase	NbL04g15920	NbL04g15930	NbL09g21630	NbL09g21640	NbL17g07630
19.14 tetrapyrrole synthesis.protochlorophyllide reductase	NbL01g08410	NbL01g08420	NbL03g23450	NbL03g23460	NbL06g25930	NbL09g03190	NbL09g03200	NbL15g29610	NbL15g29620	NbL17g24050	NbL17g24060
19.15 tetrapyrrole synthesis.chlorophyll synthase	NbL05g08650	NbL19g10830
19.16 tetrapyrrole synthesis.chlorophyll b synthase	NbL03g08920	NbL09g09690	NbL13g09600	NbL13g20730	NbL13g20740
19.20 tetrapyrrole synthesis.ferrochelatase	NbL09g05280	NbL09g05290	NbL10g19730	NbL17g05960	NbL17g05970	NbL18g22900
19.21 tetrapyrrole synthesis.heme oxygenase	NbL03g20090	NbL10g01050	NbL10g01060	NbL14g01180	NbL14g01190	NbL15g09110
19.30 tetrapyrrole synthesis.uroporphyrin-III C-methyltransferase	NbL08g21890	NbL13g05990
19.32 tetrapyrrole synthesis.sirohydrochlorin ferrochelatase	NbL02g31650	NbL19g20000
19.40 tetrapyrrole synthesis.regulation	NbL02g09310	NbL04g04610	NbL09g01260	NbL09g01270	NbL12g01280	NbL14g04920	NbL14g04930	NbL14g33080
19.99 tetrapyrrole synthesis.unspecified	NbL02g18910	NbL04g07600	NbL05g11520	NbL05g11530	NbL06g10200	NbL08g20670	NbL09g18700	NbL09g18710	NbL13g08930	NbL13g08940	NbL15g26960	NbL15g26970	NbL16g13820	NbL16g13830	NbL19g15770	NbL19g28600
20 stress	NbL00g00010	NbL00g00810	NbL00g00820	NbL00g01200	NbL00g02460	NbL00g02580	NbL00g03200	NbL00g03710	NbL00g03720	NbL00g03730	NbL00g03740	NbL00g04040	NbL00g04410	NbL00g04560	NbL00g04570	NbL00g04850	NbL00g04990	NbL00g05000	NbL00g05010	NbL00g05030	NbL00g05050	NbL00g05070	NbL00g05110	NbL00g05120	NbL00g05130	NbL00g05150	NbL00g05160	NbL00g05170	NbL00g05200	NbL00g05220	NbL00g05240	NbL00g05250	NbL00g05270	NbL00g05290	NbL00g05310	NbL00g05320	NbL00g05340	NbL00g05360	NbL00g05410	NbL00g05450	NbL00g05460	NbL00g05470	NbL00g05490	NbL00g05510	NbL00g05530	NbL00g05540	NbL00g05580	NbL00g05590	NbL00g05600	NbL00g05650	NbL00g05690	NbL00g05700	NbL00g05710	NbL00g05730	NbL00g05790	NbL00g05820	NbL00g05850	NbL00g05870	NbL00g05890	NbL01g00010	NbL01g01630	NbL01g01960	NbL01g03040	NbL01g03050	NbL01g03120	NbL01g03130	NbL01g03160	NbL01g03900	NbL01g03910	NbL01g04500	NbL01g05980	NbL01g05990	NbL01g06150	NbL01g08210	NbL01g08330	NbL01g08750	NbL01g09730	NbL01g09740	NbL01g10330	NbL01g10940	NbL01g11020	NbL01g11030	NbL01g11040	NbL01g11080	NbL01g11100	NbL01g11310	NbL01g12040	NbL01g12050	NbL01g12480	NbL01g13190	NbL01g13480	NbL01g13620	NbL01g13870	NbL01g14650	NbL01g14660	NbL01g15380	NbL01g15670	NbL01g15680	NbL01g15690	NbL01g16060	NbL01g16270	NbL01g16780	NbL01g17550	NbL01g19480	NbL01g20060	NbL01g20260	NbL01g20270	NbL01g20290	NbL01g20540	NbL01g20550	NbL01g20820	NbL01g21060	NbL01g21070	NbL01g21080	NbL01g23430	NbL01g23470	NbL01g23770	NbL01g23940	NbL01g24150	NbL01g24160	NbL01g24570	NbL01g24920	NbL01g25090	NbL01g25140	NbL01g25270	NbL01g26050	NbL01g26290	NbL01g26300	NbL01g26900	NbL01g26910	NbL01g27130	NbL02g00240	NbL02g00280	NbL02g00290	NbL02g00370	NbL02g00380	NbL02g01110	NbL02g02020	NbL02g02240	NbL02g02420	NbL02g03630	NbL02g03640	NbL02g03650	NbL02g04450	NbL02g04760	NbL02g04850	NbL02g04950	NbL02g04960	NbL02g05440	NbL02g05450	NbL02g05460	NbL02g05470	NbL02g05480	NbL02g05780	NbL02g06070	NbL02g06990	NbL02g08550	NbL02g09230	NbL02g09390	NbL02g09400	NbL02g09410	NbL02g09420	NbL02g09870	NbL02g10130	NbL02g10140	NbL02g11310	NbL02g11330	NbL02g11540	NbL02g11940	NbL02g12300	NbL02g13620	NbL02g16100	NbL02g16860	NbL02g16900	NbL02g16910	NbL02g16920	NbL02g17000	NbL02g17620	NbL02g18750	NbL02g18760	NbL02g20690	NbL02g20800	NbL02g22810	NbL02g22820	NbL02g23790	NbL02g24250	NbL02g24490	NbL02g24500	NbL02g24770	NbL02g25120	NbL02g25210	NbL02g25450	NbL02g25520	NbL02g26090	NbL02g26720	NbL02g26730	NbL02g27070	NbL02g27170	NbL02g27490	NbL02g27560	NbL02g28080	NbL02g28460	NbL02g28650	NbL02g28660	NbL02g28670	NbL02g29040	NbL02g29630	NbL02g29900	NbL02g30010	NbL02g30660	NbL02g30670	NbL02g31140	NbL02g33250	NbL02g33260	NbL03g00560	NbL03g00860	NbL03g00900	NbL03g01870	NbL03g02470	NbL03g02630	NbL03g02640	NbL03g02770	NbL03g03280	NbL03g04060	NbL03g04360	NbL03g05430	NbL03g05440	NbL03g05460	NbL03g06560	NbL03g06900	NbL03g07910	NbL03g07920	NbL03g09060	NbL03g09120	NbL03g09530	NbL03g09650	NbL03g09660	NbL03g09690	NbL03g09940	NbL03g10980	NbL03g11960	NbL03g12100	NbL03g13110	NbL03g13120	NbL03g13190	NbL03g13900	NbL03g14220	NbL03g14230	NbL03g14460	NbL03g14470	NbL03g15100	NbL03g15360	NbL03g16010	NbL03g16240	NbL03g16400	NbL03g17320	NbL03g17330	NbL03g17350	NbL03g17950	NbL03g17960	NbL03g18460	NbL03g18550	NbL03g18870	NbL03g19200	NbL03g19440	NbL03g19970	NbL03g21120	NbL03g21130	NbL03g21210	NbL03g21400	NbL03g21410	NbL03g21550	NbL03g21690	NbL03g21890	NbL03g22660	NbL03g22910	NbL03g22920	NbL03g24000	NbL03g24330	NbL04g00780	NbL04g00790	NbL04g00810	NbL04g00820	NbL04g02190	NbL04g02240	NbL04g02300	NbL04g02600	NbL04g03070	NbL04g05620	NbL04g06000	NbL04g06820	NbL04g07600	NbL04g07760	NbL04g08090	NbL04g08100	NbL04g08810	NbL04g08820	NbL04g09330	NbL04g10060	NbL04g10170	NbL04g10940	NbL04g11380	NbL04g11510	NbL04g11800	NbL04g12610	NbL04g13690	NbL04g13930	NbL04g13990	NbL04g14170	NbL04g16160	NbL04g16260	NbL04g16270	NbL04g17600	NbL04g17650	NbL04g17660	NbL04g17670	NbL04g17680	NbL04g17690	NbL04g17740	NbL04g17750	NbL04g19230	NbL04g19610	NbL04g19740	NbL04g19750	NbL04g19940	NbL04g19950	NbL04g21680	NbL04g21810	NbL04g21950	NbL04g22210	NbL04g23380	NbL04g23430	NbL04g23460	NbL04g23590	NbL04g24070	NbL04g24160	NbL04g24340	NbL04g24550	NbL04g24880	NbL04g25140	NbL04g25150	NbL04g25190	NbL04g25300	NbL04g25390	NbL04g25860	NbL04g25870	NbL04g26250	NbL04g26260	NbL05g00340	NbL05g00480	NbL05g00490	NbL05g00670	NbL05g01270	NbL05g01280	NbL05g01610	NbL05g01640	NbL05g01650	NbL05g01970	NbL05g02140	NbL05g02660	NbL05g02800	NbL05g02810	NbL05g03210	NbL05g03220	NbL05g03840	NbL05g04070	NbL05g04160	NbL05g04170	NbL05g04360	NbL05g05250	NbL05g06690	NbL05g06720	NbL05g06730	NbL05g07240	NbL05g07760	NbL05g07820	NbL05g08460	NbL05g08520	NbL05g08740	NbL05g08750	NbL05g08790	NbL05g08800	NbL05g08810	NbL05g10330	NbL05g10340	NbL05g12140	NbL05g12150	NbL05g12920	NbL05g13020	NbL05g13360	NbL05g13400	NbL05g13680	NbL05g14540	NbL05g14550	NbL05g14590	NbL05g14610	NbL05g14890	NbL05g15170	NbL05g15990	NbL05g16000	NbL05g16330	NbL05g16340	NbL05g16520	NbL05g16530	NbL05g17090	NbL05g17100	NbL05g17460	NbL05g18090	NbL05g18100	NbL05g19070	NbL05g19130	NbL05g20200	NbL05g20870	NbL05g20920	NbL05g21650	NbL05g22030	NbL05g22800	NbL05g22920	NbL05g23610	NbL05g23980	NbL05g24870	NbL05g25140	NbL05g25260	NbL05g25300	NbL05g25320	NbL05g25330	NbL05g25350	NbL05g26160	NbL06g00790	NbL06g00810	NbL06g01020	NbL06g01050	NbL06g01260	NbL06g03630	NbL06g04080	NbL06g04450	NbL06g05470	NbL06g05480	NbL06g05860	NbL06g05880	NbL06g06530	NbL06g07300	NbL06g07860	NbL06g08170	NbL06g10800	NbL06g11830	NbL06g12250	NbL06g12260	NbL06g13650	NbL06g13860	NbL06g14110	NbL06g14390	NbL06g14990	NbL06g15070	NbL06g15280	NbL06g15290	NbL06g16150	NbL06g16350	NbL06g16490	NbL06g16610	NbL06g16620	NbL06g16880	NbL06g17470	NbL06g17580	NbL06g17680	NbL06g20050	NbL06g20240	NbL06g21250	NbL06g21660	NbL06g21670	NbL06g21830	NbL06g22070	NbL06g22170	NbL06g22940	NbL06g22950	NbL06g23120	NbL06g23290	NbL06g23520	NbL06g23580	NbL06g23670	NbL06g25060	NbL06g25290	NbL06g25300	NbL06g25700	NbL06g26100	NbL06g26200	NbL06g26210	NbL06g26460	NbL06g27340	NbL06g27410	NbL06g27420	NbL06g27600	NbL06g27620	NbL06g28280	NbL06g28770	NbL06g29770	NbL06g31520	NbL06g31530	NbL07g00270	NbL07g00800	NbL07g01180	NbL07g01230	NbL07g01890	NbL07g02130	NbL07g02140	NbL07g02180	NbL07g02420	NbL07g02840	NbL07g03170	NbL07g03450	NbL07g04050	NbL07g04190	NbL07g04510	NbL07g05180	NbL07g05710	NbL07g07070	NbL07g07100	NbL07g07810	NbL07g08380	NbL07g08550	NbL07g08560	NbL07g08930	NbL07g09330	NbL07g09390	NbL07g09630	NbL07g09640	NbL07g09840	NbL07g09950	NbL07g10520	NbL07g10650	NbL07g10660	NbL07g10670	NbL07g10860	NbL07g11040	NbL07g11210	NbL07g11790	NbL07g12020	NbL07g12030	NbL07g12040	NbL07g12070	NbL07g12180	NbL07g14820	NbL07g15080	NbL07g15950	NbL07g16230	NbL07g16320	NbL07g16540	NbL07g16610	NbL07g16620	NbL07g16630	NbL07g17970	NbL07g18240	NbL07g19660	NbL07g20970	NbL07g20980	NbL07g21180	NbL07g22510	NbL07g22540	NbL07g22580	NbL07g22590	NbL07g22610	NbL08g00440	NbL08g00450	NbL08g00460	NbL08g00470	NbL08g00810	NbL08g00820	NbL08g00830	NbL08g00870	NbL08g00880	NbL08g01570	NbL08g01930	NbL08g02720	NbL08g03690	NbL08g04280	NbL08g04460	NbL08g05300	NbL08g05310	NbL08g05350	NbL08g06700	NbL08g07630	NbL08g07650	NbL08g07680	NbL08g07690	NbL08g09670	NbL08g10670	NbL08g11470	NbL08g11740	NbL08g11760	NbL08g11770	NbL08g12550	NbL08g12570	NbL08g12580	NbL08g12610	NbL08g12800	NbL08g12810	NbL08g13020	NbL08g13740	NbL08g13750	NbL08g13760	NbL08g13800	NbL08g14370	NbL08g14380	NbL08g14510	NbL08g15360	NbL08g15850	NbL08g15860	NbL08g15870	NbL08g16000	NbL08g16290	NbL08g16300	NbL08g16310	NbL08g16330	NbL08g16340	NbL08g16350	NbL08g16360	NbL08g16370	NbL08g16380	NbL08g16420	NbL08g16930	NbL08g16940	NbL08g18950	NbL08g18960	NbL08g19300	NbL08g19490	NbL08g19790	NbL08g19940	NbL08g20210	NbL08g21170	NbL08g21980	NbL08g22540	NbL08g24150	NbL08g24170	NbL08g24560	NbL08g24580	NbL08g24720	NbL08g24820	NbL08g24840	NbL08g25290	NbL08g25530	NbL08g25950	NbL08g25960	NbL08g26660	NbL08g26670	NbL08g26870	NbL08g26880	NbL08g27640	NbL08g27870	NbL08g28120	NbL08g28200	NbL08g29630	NbL08g29650	NbL08g30470	NbL08g30620	NbL08g30630	NbL08g30640	NbL08g30680	NbL08g30690	NbL08g30740	NbL08g31270	NbL08g31590	NbL08g31610	NbL08g31620	NbL08g31740	NbL08g31750	NbL08g32030	NbL08g32040	NbL09g00480	NbL09g02030	NbL09g02140	NbL09g02390	NbL09g02470	NbL09g02840	NbL09g02850	NbL09g04000	NbL09g04010	NbL09g04330	NbL09g05440	NbL09g05690	NbL09g07110	NbL09g07340	NbL09g07600	NbL09g07860	NbL09g08450	NbL09g08460	NbL09g08470	NbL09g08480	NbL09g08490	NbL09g09490	NbL09g09590	NbL09g09600	NbL09g09760	NbL09g09880	NbL09g09890	NbL09g10300	NbL09g10640	NbL09g10650	NbL09g11540	NbL09g11810	NbL09g11970	NbL09g13520	NbL09g14620	NbL09g15330	NbL09g15460	NbL09g16420	NbL09g16930	NbL09g17140	NbL09g17860	NbL09g18060	NbL09g18380	NbL09g19840	NbL09g19850	NbL09g19910	NbL09g20100	NbL09g20790	NbL09g22220	NbL09g22730	NbL09g23340	NbL09g23660	NbL09g25190	NbL09g25200	NbL09g25210	NbL09g25540	NbL09g26910	NbL09g27040	NbL09g27050	NbL09g27530	NbL09g27810	NbL09g27820	NbL09g27830	NbL09g27890	NbL09g28720	NbL09g28970	NbL09g29050	NbL09g29260	NbL09g29270	NbL09g29520	NbL10g00110	NbL10g00980	NbL10g01010	NbL10g01030	NbL10g01080	NbL10g01090	NbL10g01650	NbL10g02030	NbL10g02070	NbL10g03760	NbL10g03990	NbL10g04000	NbL10g04630	NbL10g04650	NbL10g04700	NbL10g04790	NbL10g05230	NbL10g05250	NbL10g06030	NbL10g06050	NbL10g06500	NbL10g06630	NbL10g06640	NbL10g06650	NbL10g06810	NbL10g07000	NbL10g07010	NbL10g08570	NbL10g08890	NbL10g09180	NbL10g09190	NbL10g09790	NbL10g09800	NbL10g10640	NbL10g10910	NbL10g11390	NbL10g11430	NbL10g11840	NbL10g11850	NbL10g11890	NbL10g12500	NbL10g12960	NbL10g13420	NbL10g13780	NbL10g14230	NbL10g14320	NbL10g14390	NbL10g14770	NbL10g14810	NbL10g15070	NbL10g15520	NbL10g16070	NbL10g16680	NbL10g17240	NbL10g17420	NbL10g18290	NbL10g18310	NbL10g18770	NbL10g19340	NbL10g19350	NbL10g19640	NbL10g21290	NbL10g21350	NbL10g21660	NbL10g21670	NbL10g23650	NbL10g25160	NbL10g25640	NbL10g25880	NbL10g25890	NbL10g25900	NbL10g25910	NbL10g25980	NbL10g26210	NbL10g28490	NbL10g28500	NbL10g28530	NbL10g28570	NbL10g28580	NbL10g28620	NbL10g29460	NbL10g29470	NbL10g29730	NbL10g29890	NbL10g29900	NbL10g30110	NbL11g00240	NbL11g00420	NbL11g01420	NbL11g02850	NbL11g02960	NbL11g04410	NbL11g04420	NbL11g04480	NbL11g04550	NbL11g04930	NbL11g04940	NbL11g05090	NbL11g05100	NbL11g05910	NbL11g06560	NbL11g06570	NbL11g06610	NbL11g07060	NbL11g07470	NbL11g07660	NbL11g07970	NbL11g08260	NbL11g09110	NbL11g09770	NbL11g09780	NbL11g09860	NbL11g09930	NbL11g09940	NbL11g09950	NbL11g10390	NbL11g10660	NbL11g10970	NbL11g11410	NbL11g11520	NbL11g11680	NbL11g12400	NbL11g13570	NbL11g14450	NbL11g14530	NbL11g14750	NbL11g15470	NbL11g16640	NbL11g18800	NbL11g18810	NbL11g19360	NbL11g19580	NbL11g19590	NbL11g20060	NbL11g20270	NbL11g20630	NbL11g21160	NbL11g21240	NbL11g21250	NbL11g21360	NbL11g21660	NbL11g21750	NbL11g22460	NbL11g22730	NbL11g23320	NbL11g23330	NbL11g23530	NbL11g23540	NbL11g23610	NbL11g23620	NbL11g24500	NbL11g24510	NbL11g24670	NbL12g00210	NbL12g00430	NbL12g00470	NbL12g00700	NbL12g01220	NbL12g01410	NbL12g01430	NbL12g01850	NbL12g02160	NbL12g02170	NbL12g02180	NbL12g03050	NbL12g03060	NbL12g03070	NbL12g03190	NbL12g03260	NbL12g03270	NbL12g03280	NbL12g03830	NbL12g03920	NbL12g04030	NbL12g04430	NbL12g04980	NbL12g05320	NbL12g05660	NbL12g05850	NbL12g06070	NbL12g06720	NbL12g07620	NbL12g07980	NbL12g08140	NbL12g09400	NbL12g09410	NbL12g09420	NbL12g09440	NbL12g09780	NbL12g10880	NbL12g11470	NbL12g12060	NbL12g12640	NbL12g12660	NbL12g13030	NbL12g13130	NbL12g13580	NbL12g14030	NbL12g14060	NbL12g14090	NbL12g14610	NbL12g14630	NbL12g14640	NbL12g14930	NbL12g14950	NbL12g15180	NbL12g15310	NbL12g15320	NbL12g15880	NbL12g15890	NbL12g16450	NbL12g16860	NbL12g16910	NbL12g17380	NbL12g18100	NbL12g18110	NbL12g18190	NbL12g18570	NbL12g18580	NbL12g18620	NbL12g19060	NbL12g19440	NbL12g19890	NbL12g19900	NbL12g20530	NbL12g20760	NbL12g20770	NbL12g21900	NbL12g22240	NbL12g22250	NbL12g23150	NbL12g23160	NbL12g23790	NbL12g24060	NbL12g25010	NbL12g26100	NbL12g26310	NbL12g27410	NbL12g27790	NbL12g27950	NbL13g00280	NbL13g00290	NbL13g00500	NbL13g01060	NbL13g01280	NbL13g01320	NbL13g02090	NbL13g02130	NbL13g02340	NbL13g02420	NbL13g02430	NbL13g02440	NbL13g02630	NbL13g02760	NbL13g03830	NbL13g04760	NbL13g05090	NbL13g05730	NbL13g06040	NbL13g06100	NbL13g06780	NbL13g07430	NbL13g07440	NbL13g07750	NbL13g08090	NbL13g08890	NbL13g09530	NbL13g09640	NbL13g09860	NbL13g09970	NbL13g11370	NbL13g11490	NbL13g12230	NbL13g12240	NbL13g12250	NbL13g12580	NbL13g13080	NbL13g13090	NbL13g13110	NbL13g13120	NbL13g13340	NbL13g13360	NbL13g13380	NbL13g13930	NbL13g14340	NbL13g14630	NbL13g14890	NbL13g14900	NbL13g15670	NbL13g15680	NbL13g16510	NbL13g16520	NbL13g16790	NbL13g17500	NbL13g18380	NbL13g18430	NbL13g18440	NbL13g18450	NbL13g18710	NbL13g18990	NbL13g19270	NbL13g19400	NbL13g20140	NbL13g20600	NbL13g21120	NbL13g21310	NbL13g21390	NbL13g21510	NbL13g21770	NbL13g21970	NbL13g22600	NbL13g22850	NbL13g22880	NbL13g23960	NbL13g25270	NbL13g25280	NbL13g26180	NbL13g26610	NbL13g26620	NbL13g26660	NbL14g00090	NbL14g00120	NbL14g00130	NbL14g00540	NbL14g00760	NbL14g00860	NbL14g00870	NbL14g00920	NbL14g00930	NbL14g00980	NbL14g00990	NbL14g01170	NbL14g01260	NbL14g01280	NbL14g02320	NbL14g03220	NbL14g03310	NbL14g03320	NbL14g03370	NbL14g03390	NbL14g03890	NbL14g04030	NbL14g04280	NbL14g04300	NbL14g04340	NbL14g05670	NbL14g05930	NbL14g06080	NbL14g06950	NbL14g07010	NbL14g07610	NbL14g07790	NbL14g08510	NbL14g08860	NbL14g09360	NbL14g09630	NbL14g10320	NbL14g10340	NbL14g10670	NbL14g10690	NbL14g10700	NbL14g10720	NbL14g10740	NbL14g11280	NbL14g11590	NbL14g11600	NbL14g11860	NbL14g11870	NbL14g13130	NbL14g14320	NbL14g14350	NbL14g15300	NbL14g15860	NbL14g16130	NbL14g16370	NbL14g16850	NbL14g18380	NbL14g18390	NbL14g18730	NbL14g18820	NbL14g19610	NbL14g19790	NbL14g20050	NbL14g20900	NbL14g21100	NbL14g21130	NbL14g21140	NbL14g21440	NbL14g21900	NbL14g22320	NbL14g23560	NbL14g23600	NbL14g23820	NbL14g23830	NbL14g24280	NbL14g25010	NbL14g25020	NbL14g25270	NbL14g25420	NbL14g25860	NbL14g26780	NbL14g26840	NbL14g26850	NbL14g27730	NbL14g28010	NbL14g28230	NbL14g29260	NbL14g29480	NbL14g29490	NbL14g29620	NbL14g29990	NbL14g30700	NbL14g30800	NbL14g31070	NbL14g31080	NbL14g31840	NbL14g32130	NbL14g33340	NbL15g01250	NbL15g01790	NbL15g01950	NbL15g02240	NbL15g02320	NbL15g02460	NbL15g02800	NbL15g02810	NbL15g02820	NbL15g02830	NbL15g04230	NbL15g04510	NbL15g04620	NbL15g04630	NbL15g05160	NbL15g05710	NbL15g05720	NbL15g05730	NbL15g05740	NbL15g05750	NbL15g06590	NbL15g07190	NbL15g07640	NbL15g07840	NbL15g09320	NbL15g10110	NbL15g10480	NbL15g10790	NbL15g10910	NbL15g10930	NbL15g11470	NbL15g11480	NbL15g12020	NbL15g12050	NbL15g12730	NbL15g13210	NbL15g13650	NbL15g14000	NbL15g14070	NbL15g14080	NbL15g14320	NbL15g14550	NbL15g15030	NbL15g15110	NbL15g15120	NbL15g15230	NbL15g15680	NbL15g15720	NbL15g17800	NbL15g18290	NbL15g19000	NbL15g19010	NbL15g19780	NbL15g19790	NbL15g19990	NbL15g20290	NbL15g20510	NbL15g20770	NbL15g21240	NbL15g22100	NbL15g22320	NbL15g22330	NbL15g22430	NbL15g22440	NbL15g22990	NbL15g23120	NbL15g23130	NbL15g24120	NbL15g24690	NbL15g24980	NbL15g24990	NbL15g25030	NbL15g25560	NbL15g28120	NbL15g28320	NbL15g28720	NbL15g29060	NbL15g30460	NbL15g30690	NbL16g01060	NbL16g01610	NbL16g02050	NbL16g02110	NbL16g02610	NbL16g02940	NbL16g03260	NbL16g03980	NbL16g04180	NbL16g04430	NbL16g05490	NbL16g06210	NbL16g06220	NbL16g07350	NbL16g07890	NbL16g08520	NbL16g08590	NbL16g08600	NbL16g08800	NbL16g11030	NbL16g11090	NbL16g11240	NbL16g11280	NbL16g11290	NbL16g11460	NbL16g11470	NbL16g15390	NbL16g15810	NbL16g15900	NbL16g17300	NbL16g17460	NbL16g17970	NbL16g18950	NbL16g19890	NbL16g19900	NbL16g20060	NbL16g20320	NbL16g20590	NbL16g20600	NbL16g20930	NbL16g21080	NbL16g21180	NbL16g21500	NbL16g21610	NbL16g23320	NbL16g24180	NbL16g24190	NbL16g24360	NbL16g24370	NbL16g24680	NbL16g24750	NbL16g25040	NbL16g25390	NbL16g26270	NbL16g26280	NbL16g26320	NbL16g26500	NbL16g26930	NbL16g27410	NbL16g27690	NbL16g28300	NbL16g29100	NbL16g29780	NbL16g29790	NbL16g31080	NbL16g31260	NbL16g31340	NbL16g31380	NbL16g33160	NbL16g33180	NbL16g33190	NbL16g33520	NbL16g34320	NbL16g35210	NbL16g35220	NbL17g00200	NbL17g01860	NbL17g02180	NbL17g03230	NbL17g03240	NbL17g03490	NbL17g03500	NbL17g03690	NbL17g03800	NbL17g03880	NbL17g04190	NbL17g04390	NbL17g04430	NbL17g06100	NbL17g06500	NbL17g06510	NbL17g06540	NbL17g06650	NbL17g06920	NbL17g06930	NbL17g06940	NbL17g06950	NbL17g06970	NbL17g06990	NbL17g07700	NbL17g09310	NbL17g10480	NbL17g11020	NbL17g11380	NbL17g12320	NbL17g12330	NbL17g12370	NbL17g12380	NbL17g13480	NbL17g13770	NbL17g14140	NbL17g14640	NbL17g14750	NbL17g14980	NbL17g15250	NbL17g15260	NbL17g15270	NbL17g15280	NbL17g15580	NbL17g15590	NbL17g15600	NbL17g15810	NbL17g16040	NbL17g16790	NbL17g16800	NbL17g16810	NbL17g17310	NbL17g19650	NbL17g19660	NbL17g20230	NbL17g21820	NbL17g21830	NbL17g22520	NbL17g23420	NbL17g23430	NbL17g23490	NbL17g23500	NbL17g23730	NbL17g23830	NbL17g23860	NbL17g24280	NbL17g25610	NbL17g26500	NbL17g27340	NbL17g27420	NbL17g28270	NbL17g28280	NbL17g28290	NbL17g28380	NbL17g28390	NbL17g28420	NbL17g28530	NbL17g29300	NbL17g29460	NbL17g29470	NbL17g29630	NbL17g30700	NbL17g30710	NbL17g30720	NbL17g30730	NbL17g30770	NbL17g30780	NbL17g30790	NbL17g31020	NbL17g31030	NbL17g31220	NbL17g32250	NbL17g32400	NbL17g32580	NbL17g32650	NbL17g32990	NbL17g33490	NbL17g33520	NbL17g33560	NbL17g33580	NbL17g34050	NbL17g34060	NbL17g34070	NbL17g34230	NbL17g34410	NbL17g34420	NbL18g00030	NbL18g01990	NbL18g02000	NbL18g02240	NbL18g02890	NbL18g03300	NbL18g03480	NbL18g03490	NbL18g03500	NbL18g03510	NbL18g03520	NbL18g03530	NbL18g04270	NbL18g04350	NbL18g04590	NbL18g04600	NbL18g04820	NbL18g05490	NbL18g06090	NbL18g06100	NbL18g07550	NbL18g07700	NbL18g07710	NbL18g08620	NbL18g09620	NbL18g09850	NbL18g10560	NbL18g10580	NbL18g10590	NbL18g10610	NbL18g10800	NbL18g10810	NbL18g10880	NbL18g10890	NbL18g11030	NbL18g11070	NbL18g11080	NbL18g12410	NbL18g12420	NbL18g12440	NbL18g12530	NbL18g13180	NbL18g13680	NbL18g13690	NbL18g14250	NbL18g14580	NbL18g14600	NbL18g14610	NbL18g14620	NbL18g14630	NbL18g14640	NbL18g14760	NbL18g15010	NbL18g15030	NbL18g15050	NbL18g15060	NbL18g15070	NbL18g15090	NbL18g15120	NbL18g15710	NbL18g16420	NbL18g17390	NbL18g17410	NbL18g17910	NbL18g19120	NbL18g19780	NbL18g19980	NbL18g20770	NbL18g20780	NbL18g20830	NbL18g21260	NbL18g21550	NbL18g21560	NbL18g21990	NbL18g23130	NbL18g23970	NbL18g24220	NbL18g24380	NbL18g24490	NbL18g24910	NbL18g25430	NbL18g25440	NbL18g25590	NbL18g25790	NbL18g26490	NbL18g26500	NbL18g26510	NbL18g26520	NbL18g26530	NbL18g26910	NbL18g26920	NbL18g27020	NbL18g27190	NbL18g28990	NbL18g29530	NbL18g29540	NbL18g30110	NbL18g30250	NbL18g30310	NbL18g30340	NbL19g01310	NbL19g01490	NbL19g01500	NbL19g01510	NbL19g01520	NbL19g01790	NbL19g01800	NbL19g02050	NbL19g02060	NbL19g02440	NbL19g02590	NbL19g02600	NbL19g02660	NbL19g03710	NbL19g03900	NbL19g04430	NbL19g04600	NbL19g04610	NbL19g04620	NbL19g05190	NbL19g05200	NbL19g05210	NbL19g05770	NbL19g05860	NbL19g06320	NbL19g06840	NbL19g06850	NbL19g08800	NbL19g08810	NbL19g08820	NbL19g08830	NbL19g09690	NbL19g09710	NbL19g10630	NbL19g10920	NbL19g10980	NbL19g12470	NbL19g12540	NbL19g13710	NbL19g14170	NbL19g14180	NbL19g15810	NbL19g15820	NbL19g16240	NbL19g16540	NbL19g16550	NbL19g16560	NbL19g17020	NbL19g17530	NbL19g17900	NbL19g18010	NbL19g18020	NbL19g19320	NbL19g19340	NbL19g21980	NbL19g22300	NbL19g22490	NbL19g22500	NbL19g22750	NbL19g23240	NbL19g23250	NbL19g23630	NbL19g23710	NbL19g24430	NbL19g24540	NbL19g24840	NbL19g25260	NbL19g25870	NbL19g26790	NbL19g27110	NbL19g27120	NbL19g28690	NbL19g28700	NbL19g28860	NbL19g30190	NbL19g30200	NbL19g30210	NbL19g30640	ascorbate	betaine	dehydroascorbate	melezitose	proline
[truncated: 1,600,464 more chars]
