# Supplementary material for: Transcriptional deregulation of stress-growth balance in Nicotiana benthamiana biofactories producing insect sex pheromones
Source: Front Plant Sci. 2022 Oct 26;13:941338. doi: 10.3389/fpls.2022.941338 (PMC9645294; doi:10.3389/fpls.2022.941338)
Supplement: Supplementary file 9 [file DataSheet_6.xlsx]

## Sheet: Header
Supplemental Data Sheet S6: Results of Gene Set Enrichment Analysis for SxP. (A) All GSEA results: MapMan onotology v.3 BINs were used as gene sets. Size of each gene set, TAG values (the percent of genes in each gene set that contributed to the enrichment score), NES (normalised enrichment scores), p-values (statistical significance of the enrichment score for a single gene set) and q-values (re…

## Sheet: (A) allResults
BIN NAME	SIZE	TAG			NES			p-value			q-value
		v1.0-l-TAG	v1.0-h-TAG	v1.2-h-TAG	v1.0-l-NES	v1.0-h-NES	v1.2-h-NES	v1.0-l-P	v1.0-h-P	v1.2-h-P	v1.0-l-Q	v1.0-h-Q	v1.2-h-Q
1 PS	409	-0.41	-0.74	-0.71	-0.673277	-3.49022	-3.49486	1	0	0	1	0	0
1.1 PS.LIGHTREACTION	234	0.02	-0.84	-0.81	0.308951	-3.55469	-3.63415	1	0	0	0.999989	0	0
1.1.1 PS.LIGHTREACTION.PHOTOSYSTEM II	97	-0.47	-0.94	-0.9	-0.386947	-3.3471	-3.34344	1	0	0	0.99971	0	0
1.1.1.1 PS.LIGHTREACTION.PHOTOSYSTEM II.LHC-II	35	0.23	-0.94	-0.94	1.06069	-2.80046	-2.83712	0.369637	0	0	0.70565	0	0
1.1.1.2 PS.LIGHTREACTION.PHOTOSYSTEM II.PSII POLYPEPTIDE SUBUNITS	59	-0.66	-0.97	-0.87	-1.10847	-3.04818	-2.99792	0.255952	0	0	0.497804	0	0
1.1.2 PS.LIGHTREACTION.PHOTOSYSTEM I	66	0.97	-0.92	-0.98	0.795932	-3.20358	-3.27725	0.831697	0	0	0.963566	0	0
1.1.2.1 PS.LIGHTREACTION.PHOTOSYSTEM I.LHC-I	28	1	-1	-1	1.01733	-2.55486	-2.71053	0.433754	0	0	0.784757	0	0
1.1.2.2 PS.LIGHTREACTION.PHOTOSYSTEM I.PSI POLYPEPTIDE SUBUNITS	36	0.97	-0.97	-0.97	0.925362	-2.91705	-2.92354	0.563718	0	0	0.853099	0	0
1.1.4 PS.LIGHTREACTION.ATP SYNTHASE	17	0.06	-0.88	-0.82	1.15245	-1.961	-2.24165	0.280201	0	0	0.539706	0.0012084	0
1.1.5 PS.LIGHTREACTION.OTHER ELECTRON CARRIER (OX/RED)	20	-0.75	-0.7	-0.65	-1.37267	-1.87137	-2.0592	0.10567	0	0	0.185651	0.00412661	0.000366362
1.2 PS.PHOTORESPIRATION	55	-0.35	-0.64	-0.6	-0.639637	-2.04152	-1.87134	0.994152	0	0	1	0.00034046	0.00419705
1.2.4 PS.PHOTORESPIRATION.GLYCINE CLEAVAGE	17	-1	-0.88	-0.75	-0.606868	-1.9017	-1.79012	0.942356	0.00230947	0.0043573	1	0.00301552	0.00870145
1.2.6 PS.PHOTORESPIRATION.HYDROXYPYRUVATE REDUCTASE	15	0.13	-0.13	-0.07	0.569839	-0.809781	-0.785251	0.956597	0.753456	0.747863	1	0.940703	0.936163
1.3 PS.CALVIN CYCLE	112	-0.65	-0.76	-0.78	-1.343	-2.73909	-2.78014	0.045283	0	0	0.201823	0	0
1.3.13 PS.CALVIN CYCLE.RUBISCO INTERACTING	27	-0.78	-0.85	-0.88	-1.72327	-2.14582	-2.1843	0	0	0	0.0312491	0	5.97222e-05
1.3.6 PS.CALVIN CYCLE.ALDOLASE	18	-0.56	-0.56	-0.43	-0.843312	-1.25035	-1.57035	0.714623	0.162291	0.0339703	0.93175	0.247878	0.0468413
10 CELL WALL	452	-0.3	-0.3	-0.29	-1.55135	-1.20572	-1.80804	0	0.0142857	0	0.0865779	0.296676	0.00773359
10.1 CELL WALL.PRECURSOR SYNTHESIS	95	-0.32	0.21	-0.36	-1.65752	0.797615	-0.925737	0	0.85736	0.6469	0.050345	0.91969	0.747902
10.1.6 CELL WALL.PRECURSOR SYNTHESIS.GAE	20	-0.4	-0.5	NA	-1.62618	-1.44885	NA	0.0129199	0.0794045	NA	0.0623248	0.0942914	NA
10.2 CELL WALL.CELLULOSE SYNTHESIS	68	0.25	-0.51	-0.7	0.744345	-1.27837	-2.06945	0.89886	0.111782	0	0.99954	0.219346	0.000289405
10.2.1 CELL WALL.CELLULOSE SYNTHESIS.CELLULOSE SYNTHASE	35	-0.2	-0.54	-0.6	-1.18293	-0.843266	-1.27255	0.218837	0.724138	0.18	0.378206	0.883595	0.219861
10.3 CELL WALL.HEMICELLULOSE SYNTHESIS	17	0.12	0.24	NA	0.552244	1.36138	NA	0.960549	0.121864	NA	1	0.164577	NA
10.5 CELL WALL.CELL WALL PROTEINS	61	-0.41	-0.34	-0.32	-1.57796	-1.18591	-1.95999	0.00316456	0.163435	0	0.0751848	0.317959	0.00116437
10.5.1 CELL WALL.CELL WALL PROTEINS.AGPS	22	-0.73	-0.5	-0.67	-1.77774	-2.04769	-2.35764	0.0025	0	0	0.0207593	0.000224211	0
10.5.1.1 CELL WALL.CELL WALL PROTEINS.AGPS.AGP	22	-0.73	-0.5	-0.67	-1.75139	-2.08337	-2.35861	0.00505051	0	0	0.025354	4.68662e-05	0
10.6 CELL WALL.DEGRADATION	105	-0.29	-0.34	-0.38	-1.24856	-1.34591	-1.5405	0.05	0.0230263	0.00486618	0.307179	0.159884	0.0585374
10.6.1 CELL WALL.DEGRADATION.CELLULASES AND BETA -1,4-GLUCANASES	23	-0.35	-0.57	-0.69	-1.34426	-1.5625	-1.59746	0.102902	0.0321782	0.0295359	0.203239	0.046959	0.0413928
10.6.2 CELL WALL.DEGRADATION.MANNAN-XYLOSE-ARABINOSE-FUCOSE	30	-0.27	0.47	0.42	-1.50173	1.02548	1.72569	0.0220386	0.423729	0.0034188	0.113877	0.586712	0.0174628
10.6.3 CELL WALL.DEGRADATION.PECTATE LYASES AND POLYGALACTURONASES	50	0.14	-0.44	-0.47	0.932923	-1.45835	-1.74787	0.564103	0.031941	0.00757576	0.87653	0.0910299	0.0125103
10.7 CELL WALL.MODIFICATION	55	-0.29	0.25	0.35	-1.35069	0.933015	1.23666	0.0539683	0.56651	0.178982	0.201302	0.72931	0.288462
10.8 CELL WALL.PECTIN*ESTERASES	45	-0.29	-0.24	-0.31	-1.72011	-1.02683	-1.12523	0	0.400538	0.278571	0.0310009	0.576197	0.397675
10.8.1 CELL WALL.PECTIN*ESTERASES.PME	32	-0.34	-0.31	-0.48	-1.78742	-1.21852	-1.62875	0	0.189125	0.0184757	0.0196668	0.283648	0.0339971
11 LIPID METABOLISM	499	NA	NA	0.15	NA	NA	1.14271	NA	NA	0.104987	NA	NA	0.409177
11.1 LIPID METABOLISM.FA SYNTHESIS AND FA ELONGATION	140	-0.21	-0.34	-0.26	-1.13503	-1.66883	-1.40179	0.165939	0	0.0169492	0.460498	0.0232096	0.12555
11.1.1 LIPID METABOLISM.FA SYNTHESIS AND FA ELONGATION.ACETYL COA CARBOXYLATION	20	-0.55	-0.7	-0.67	-0.594076	-1.91534	-1.85065	0.951282	0	0.00221729	1	0.00261009	0.00543356
11.1.1.2 LIPID METABOLISM.FA SYNTHESIS AND FA ELONGATION.ACETYL COA CARBOXYLATION.HETEROMERIC COMPLEX	15	-0.67	-0.73	NA	-0.979448	-1.76069	NA	0.484412	0.0136364	NA	0.708551	0.0112127	NA
11.1.8 LIPID METABOLISM.FA SYNTHESIS AND FA ELONGATION.ACYL COA LIGASE	24	0.33	0.5	0.32	1.45685	1.63386	1.49101	0.0742574	0.0178253	0.0482759	0.153832	0.0333859	0.0827933
11.10 LIPID METABOLISM.GLYCOLIPID SYNTHESIS	21	0.24	-0.48	-0.44	0.685668	-1.00394	-1.49145	0.86733	0.453704	0.0655738	1	0.617968	0.0780035
11.2 LIPID METABOLISM.FA DESATURATION	25	0.08	-0.44	-0.47	0.651747	-1.9188	-2.05048	0.918963	0	0	1	0.00251349	0.000400209
11.3 LIPID METABOLISM.PHOSPHOLIPID SYNTHESIS	60	0.13	-0.25	-0.23	0.717818	-1.05185	-1.30418	0.920749	0.377522	0.101942	1	0.525818	0.187835
11.6 LIPID METABOLISM.LIPID TRANSFER PROTEINS ETC	25	0.52	0.2	0.27	1.26775	1.03334	1.0975	0.178849	0.429577	0.327103	0.385292	0.578893	0.480878
11.8 LIPID METABOLISM.'EXOTICS'(STEROIDS, SQUALENE ETC)	116	0.16	0.2	0.31	0.893737	0.953431	1.29065	0.684426	0.551775	0.0944272	0.869177	0.701791	0.237864
11.8.1 LIPID METABOLISM.'EXOTICS' (STEROIDS, SQUALENE ETC).SPHINGOLIPIDS	57	-0.32	0.23	0.12	-1.08382	0.964099	0.975702	0.3	0.509524	0.513605	0.533293	0.68854	0.658466
11.9 LIPID METABOLISM.LIPID DEGRADATION	188	0.29	0.4	0.41	0.911501	1.98736	1.8123	0.658477	0	0	0.846937	0.00101102	0.00825378
11.9.2 LIPID METABOLISM.LIPID DEGRADATION.LIPASES	55	0.33	0.31	0.5	0.853172	2.01748	1.59307	0.707576	0	0.0145867	0.901205	0.000802431	0.0436412
11.9.2.1 LIPID METABOLISM.LIPID DEGRADATION.LIPASES.TRIACYLGLYCEROL LIPASE	32	0.38	0.34	0.3	0.891934	2.01858	1.7639	0.627419	0	0.00177305	0.868401	0.000855927	0.0125415
11.9.3 LIPID METABOLISM.LIPID DEGRADATION.LYSOPHOSPHOLIPASES	77	-0.23	0.27	0.31	-1.18619	1.70324	1.75303	0.159609	0	0	0.376721	0.0181366	0.0135232
11.9.3.1 LIPID METABOLISM.LIPID DEGRADATION.LYSOPHOSPHOLIPASES.PHOSPHOLIPASE D	16	-0.44	-0.31	NA	-1.2596	-1.82456	NA	0.179551	0.00227273	NA	0.293837	0.00641005	NA
11.9.3.2 LIPID METABOLISM.LIPID DEGRADATION.LYSOPHOSPHOLIPASES.CARBOXYLESTERASE	23	-0.43	0.52	0.4	-1.39745	1.98471	1.83007	0.079452	0	0	0.170563	0.000960465	0.007292
11.9.4 LIPID METABOLISM.LIPID DEGRADATION.BETA-OXIDATION	59	0.54	0.71	0.56	1.28932	1.86941	1.69801	0.120863	0	0.00311042	0.35703	0.00358514	0.0205829
11.9.4.3 LIPID METABOLISM.LIPID DEGRADATION.BETA-OXIDATION.ENOYL COA HYDRATASE	15	0.67	0.47	0.33	1.01807	0.973826	0.570215	0.435678	0.479789	0.962894	0.788609	0.673699	1
11.9.4.5 LIPID METABOLISM.LIPID DEGRADATION.BETA-OXIDATION.ACYL-COA THIOESTERASE	18	0.5	0.44	0.22	0.792858	1.76457	1.54411	0.765411	0.00511945	0.0293578	0.954581	0.0101043	0.0621709
12 N-METABOLISM	37	-0.03	-0.51	-0.53	-0.702098	-1.48694	-1.5723	0.912676	0.0271003	0.0194647	1	0.0771589	0.0477353
13 AMINO ACID METABOLISM	418	0.18	0.18	0.15	1.26207	1.31547	1.05692	0.0285714	0.0154578	0.29364	0.393322	0.206139	0.551858
13.1 AMINO ACID METABOLISM.SYNTHESIS	289	-0.26	-0.33	-0.36	-0.919746	-0.945898	-1.36592	0.790419	0.721698	0	0.786584	0.731134	0.14611
13.1.1 AMINO ACID METABOLISM.SYNTHESIS.CENTRAL AMINO ACID METABOLISM	37	0.32	0.41	0.58	1.55569	1.56682	1.44484	0.0185185	0.0177994	0.0539629	0.0982905	0.0521719	0.109226
13.1.1.3 AMINO ACID METABOLISM.SYNTHESIS.CENTRAL AMINO ACID METABOLISM.ALANINE	15	0.4	-0.47	NA	1.27472	-0.730485	NA	0.187285	0.832924	NA	0.379099	0.985684	NA
13.1.2 AMINO ACID METABOLISM.SYNTHESIS.GLUTAMATE FAMILY	17	0.12	0.18	-0.2	0.793683	0.731419	-0.987653	0.75	0.821678	0.457701	0.957954	0.983258	0.627624
13.1.3 AMINO ACID METABOLISM.SYNTHESIS.ASPARTATE FAMILY	81	-0.67	-0.49	-0.66	-2.11108	-1.34062	-1.84184	0	0.0201729	0	0.000573454	0.163186	0.00582755
13.1.3.4 AMINO ACID METABOLISM.SYNTHESIS.ASPARTATE FAMILY.METHIONINE	45	-0.31	-0.56	-0.53	-1.88174	-0.847729	-1.50732	0	0.75	0.0195599	0.00707318	0.880261	0.0722566
13.1.3.5 AMINO ACID METABOLISM.SYNTHESIS.ASPARTATE FAMILY.LYSINE	16	-0.94	-0.56	-0.53	-1.61314	-1.53162	-1.59237	0.0153846	0.0376106	0.0241758	0.0669546	0.0566322	0.0424549
13.1.4 AMINO ACID METABOLISM.SYNTHESIS.BRANCHED CHAIN GROUP	29	-0.55	-0.34	-0.44	-0.664542	-1.2736	-1.05092	0.934718	0.153846	0.382096	1	0.222901	0.534325
13.1.4.1 AMINO ACID METABOLISM.SYNTHESIS.BRANCHED CHAIN GROUP.COMMON	17	0.06	0.06	-0.5	0.702807	0.725166	-1.05055	0.839864	0.833625	0.389908	1	0.980987	0.530647
13.1.5 AMINO ACID METABOLISM.SYNTHESIS.SERINE-GLYCINE-CYSTEINE GROUP	40	0.2	0.1	-0.41	0.994374	0.834465	-1.18666	0.487023	0.728	0.185022	0.810135	0.888821	0.310986
13.1.5.3 AMINO ACID METABOLISM.SYNTHESIS.SERINE-GLYCINE-CYSTEINE GROUP.CYSTEINE	18	0.33	0.17	-0.2	1.64644	0.998611	-0.898934	0.0118443	0.469965	0.583333	0.061458	0.634733	0.790256
13.1.6 AMINO ACID METABOLISM.SYNTHESIS.AROMATIC AA	74	-0.28	-0.24	-0.31	-0.95146	-0.994844	-1.43709	0.594891	0.496988	0.0209974	0.722269	0.635914	0.108872
13.1.6.1 AMINO ACID METABOLISM.SYNTHESIS.AROMATIC AA.CHORISMATE	27	-0.26	-0.11	-0.32	-0.83507	-0.930959	-1.66192	0.728997	0.540793	0.0117371	0.941135	0.746473	0.0270764
13.1.6.5 AMINO ACID METABOLISM.SYNTHESIS.AROMATIC AA.TRYPTOPHAN	32	0.06	-0.31	-0.38	0.692861	-0.926952	-1.24403	0.907668	0.592138	0.153846	1	0.750746	0.245726
13.2 AMINO ACID METABOLISM.DEGRADATION	117	0.39	0.4	0.41	1.97687	2.14034	1.79709	0	0	0	0.00301199	0	0.00991358
13.2.2 AMINO ACID METABOLISM.DEGRADATION.GLUTAMATE FAMILY	19	-0.11	0.42	0.41	-1.26547	1.89494	1.90917	0.171662	0	0	0.292571	0.00243611	0.00348479
13.2.3 AMINO ACID METABOLISM.DEGRADATION.ASPARTATE FAMILY	23	0.39	0.35	0.07	1.80824	1.53417	0.9984	0	0.0381944	0.475499	0.0165404	0.0647733	0.630849
13.2.4 AMINO ACID METABOLISM.DEGRADATION.BRANCHED CHAIN GROUP	26	0.69	0.62	0.83	1.85541	1.87379	1.78552	0.00153374	0.0017301	0.00378788	0.0107316	0.00340421	0.0108021
13.2.6 AMINO ACID METABOLISM.DEGRADATION.AROMATIC AA	28	0.54	0.39	0.52	1.45108	1.80232	1.75798	0.0440457	0.00163666	0.00702988	0.155098	0.00693864	0.0131072
13.2.6.3 AMINO ACID METABOLISM.DEGRADATION.AROMATIC AA.TRYPTOPHAN	19	0.53	0.74	0.5	1.01227	1.45941	1.46566	0.461149	0.0634648	0.0499109	0.781927	0.101302	0.0983311
14 S-ASSIMILATION	18	-0.33	0.67	-0.19	-2.04829	1.02923	-0.621382	0	0.434708	0.927739	0.00113392	0.581457	1
15 METAL HANDLING	74	0.24	0.43	0.24	1.18732	0.804592	0.850889	0.169139	0.833828	0.759411	0.482028	0.917362	0.871345
15.2 METAL HANDLING.BINDING, CHELATION AND STORAGE	50	-0.28	-0.28	0.04	-1.04396	-0.718471	0.819655	0.344937	0.943548	0.765517	0.611105	0.991029	0.910671
16 SECONDARY METABOLISM	433	0.32	0.35	0.28	1.7759	2.02005	1.39862	0	0	0.00398406	0.0239769	0.000846547	0.141347
16.1 SECONDARY METABOLISM.ISOPRENOIDS	140	0.27	0.18	-0.33	0.914603	1.03798	-1.36946	0.640726	0.369748	0.0198864	0.849191	0.571753	0.144528
16.1.1 SECONDARY METABOLISM.ISOPRENOIDS.NON-MEVALONATE PATHWAY	41	0.27	0.2	-0.31	0.649242	0.86606	-1.53538	0.950845	0.690705	0.0181406	1	0.848909	0.0600564
16.1.2 SECONDARY METABOLISM.ISOPRENOIDS.MEVALONATE PATHWAY	31	0.35	0.45	0.46	0.85101	1.64593	1.56731	0.680885	0.0117647	0.0218978	0.900844	0.0312265	0.0528531
16.1.3 SECONDARY METABOLISM.ISOPRENOIDS.TOCOPHEROL BIOSYNTHESIS	20	0.2	-0.4	-0.45	1.06608	-0.935537	-1.10931	0.381426	0.559908	0.32093	0.707165	0.746577	0.421694
16.1.4 SECONDARY METABOLISM.ISOPRENOIDS.CAROTENOIDS	34	0.24	-0.65	-0.58	0.82622	-2.04013	-1.50817	0.714286	0	0.0517647	0.926447	0.000327851	0.0727679
16.2 SECONDARY METABOLISM.PHENYLPROPANOIDS	115	0.42	0.56	0.44	2.02169	2.22071	1.89634	0	0	0	0.0019801	0	0.00439184
16.2.1 SECONDARY METABOLISM.PHENYLPROPANOIDS.LIGNIN BIOSYNTHESIS	93	0.47	0.58	0.43	2.10564	2.28041	1.84959	0	0	0.00163934	0	0	0.00618051
16.4 SECONDARY METABOLISM.N MISC	22	0.18	0.5	0.47	0.695584	1.24355	0.94767	0.875	0.174061	0.550476	1	0.283637	0.711947
16.5 SECONDARY METABOLISM.SULFUR-CONTAINING	47	0.4	0.38	0.32	1.70292	1.46633	0.990616	0.0015528	0.0275527	0.464286	0.0402261	0.0987474	0.645073
16.5.1 SECONDARY METABOLISM.SULFUR-CONTAINING.GLUCOSINOLATES	43	0.4	0.4	0.3	1.76919	1.46625	0.977297	0.00153374	0.035313	0.490534	0.0247894	0.0976546	0.658714
16.5.1.1 SECONDARY METABOLISM.SULFUR-CONTAINING.GLUCOSINOLATES.SYNTHESIS	38	0.34	0.42	0.33	1.86323	1.56523	1.11296	0.00318471	0.0152542	0.300178	0.00971273	0.0514349	0.45606
16.5.1.1.1 SECONDARY METABOLISM.SULFUR-CONTAINING.GLUCOSINOLATES.SYNTHESIS.ALIPHATIC	28	0.32	0.32	0.21	1.6815	1.20932	0.873632	0.00652529	0.209898	0.643369	0.0480156	0.325253	0.843424
16.7 SECONDARY METABOLISM.WAX	21	0.48	-0.43	-0.29	0.832346	-1.19546	-1.25828	0.692683	0.230594	0.163043	0.919161	0.30889	0.230833
16.8 SECONDARY METABOLISM.FLAVONOIDS	99	0.47	0.58	0.35	1.90835	2.2617	1.72805	0	0	0.00158479	0.00793634	0	0.0174674
16.8.1 SECONDARY METABOLISM.FLAVONOIDS.ANTHOCYANINS	20	0.5	0.6	-0.25	1.38299	2.15806	-0.995643	0.0969305	0	0.451754	0.232021	0	0.621941
16.8.3 SECONDARY METABOLISM.FLAVONOIDS.DIHYDROFLAVONOLS	46	0.26	0.41	0.33	1.46189	1.90949	1.71567	0.0434109	0	0.00173913	0.150818	0.00210044	0.0178878
16.8.3.3 SECONDARY METABOLISM.FLAVONOIDS.DIHYDROFLAVONOLS.FLAVONOID 3-MONOOXYGENASE	15	NA	NA	0.47	NA	NA	1.86179	NA	NA	0.00183486	NA	NA	0.00565106
16.8.4 SECONDARY METABOLISM.FLAVONOIDS.FLAVONOLS	30	0.57	0.63	0.57	1.63734	1.99439	1.82578	0.0141066	0	0.0018018	0.0617165	0.000917629	0.0072504
17 HORMONE METABOLISM	487	NA	NA	0.27	NA	NA	1.71651	NA	NA	0	NA	NA	0.0181449
17.1 HORMONE METABOLISM.ABSCISIC ACID	74	0.43	0.46	0.46	1.8792	2.06446	2.09553	0	0	0	0.00901384	0.000250895	0
17.1.1 HORMONE METABOLISM.ABSCISIC ACID.SYNTHESIS-DEGRADATION	32	0.44	0.09	0.2	1.4947	1.27145	1.17732	0.0444444	0.143519	0.245614	0.142352	0.253158	0.365764
17.1.1.1 HORMONE METABOLISM.ABSCISIC ACID.SYNTHESIS-DEGRADATION.SYNTHESIS	21	0.52	0.19	0.11	1.64167	1.20579	1.01544	0.0164745	0.227496	0.438182	0.0627044	0.326316	0.603071
17.1.2 HORMONE METABOLISM.ABSCISIC ACID.SIGNAL TRANSDUCTION	26	0.46	0.69	0.52	1.90397	2.18538	2.01941	0	0	0	0.00762231	0	0.00101246
17.1.3 HORMONE METABOLISM.ABSCISIC ACID.INDUCED-REGULATED-RESPONSIVE-ACTIVATED	21	0.48	0.67	0.78	1.85321	1.99104	2.16361	0.00171233	0	0	0.00994319	0.00096699	0
17.2 HORMONE METABOLISM.AUXIN	150	0.35	0.18	0.18	1.29891	0.996955	1.06961	0.0651907	0.471248	0.321321	0.341784	0.631389	0.53079
17.2.2 HORMONE METABOLISM.AUXIN.SIGNAL TRANSDUCTION	46	0.35	1	0.05	1.40805	0.441383	0.82319	0.058193	1	0.753425	0.204409	1	0.909629
17.2.3 HORMONE METABOLISM.AUXIN.INDUCED-REGULATED-RESPONSIVE-ACTIVATED	89	0.42	0.21	0.22	1.26898	0.960514	1.03246	0.099455	0.539683	0.399371	0.387331	0.692796	0.58374
17.3 HORMONE METABOLISM.BRASSINOSTEROID	87	0.28	0.28	-0.26	1.55339	0.865941	-0.928881	0.0136054	0.746334	0.61157	0.0981754	0.844746	0.745657
17.3.1 HORMONE METABOLISM.BRASSINOSTEROID.SYNTHESIS-DEGRADATION	48	0.27	-0.21	-0.5	1.37745	-1.02036	-1.26604	0.0691177	0.427835	0.135831	0.23661	0.58743	0.225598
17.3.1.1 HORMONE METABOLISM.BRASSINOSTEROID.SYNTHESIS-DEGRADATION.BRS	16	0.44	0.38	NA	1.74755	0.998452	NA	0.00653595	0.446078	NA	0.0295319	0.63143	NA
17.3.1.2 HORMONE METABOLISM.BRASSINOSTEROID.SYNTHESIS-DEGRADATION.STEROLS	32	-0.13	-0.41	-0.46	-0.658389	-1.31934	-1.57085	0.922006	0.093199	0.0151844	1	0.176119	0.047436
17.3.2 HORMONE METABOLISM.BRASSINOSTEROID.SIGNAL TRANSDUCTION	36	0.28	0.39	0.42	1.32904	1.13918	0.632105	0.106545	0.28013	0.958194	0.296021	0.400525	1
17.3.2.99 HORMONE METABOLISM.BRASSINOSTEROID.SIGNAL TRANSDUCTION.OTHER	15	0.27	0.6	NA	1.07587	0.626025	NA	0.389456	0.923345	NA	0.68476	1	NA
17.4 HORMONE METABOLISM.CYTOKININ	28	0.43	0.36	0.36	1.59777	0.984844	0.911888	0.0110236	0.484193	0.597902	0.0767084	0.655906	0.772154
17.4.1 HORMONE METABOLISM.CYTOKININ.SYNTHESIS-DEGRADATION	15	0.47	-0.13	NA	1.60774	-0.854794	NA	0.0210896	0.676339	NA	0.0723367	0.878288	NA
17.5 HORMONE METABOLISM.ETHYLENE	116	0.22	0.34	0.35	1.16192	1.5863	1.68405	0.206522	0.00425532	0.00155521	0.520777	0.0468266	0.0224706
17.5.1 HORMONE METABOLISM.ETHYLENE.SYNTHESIS-DEGRADATION	50	0.26	0.34	0.21	1.25382	1.64389	1.03632	0.153846	0.00314961	0.409699	0.39728	0.0311404	0.579085
17.5.2 HORMONE METABOLISM.ETHYLENE.SIGNAL TRANSDUCTION	43	-0.19	0.14	0.42	-1.00622	1.1988	1.87274	0.44	0.218009	0	0.685879	0.333261	0.00546559
17.5.3 HORMONE METABOLISM.ETHYLENE.INDUCED-REGULATED-RESPONSIVE-ACTIVATED	21	0.29	0.52	0.41	1.19678	1.4413	1.46133	0.223154	0.0588235	0.0685413	0.478332	0.10921	0.100103
17.6 HORMONE METABOLISM.GIBBERELIN	30	0.27	0.4	0.46	1.19601	1.81127	1.56852	0.226708	0	0.0290102	0.470383	0.00632405	0.053114
17.7 HORMONE METABOLISM.JASMONATE	44	-0.18	0.57	0.32	-0.887838	1.93276	1.70111	0.672176	0	0.00167224	0.84612	0.00157689	0.0209357
17.7.1 HORMONE METABOLISM.JASMONATE.SYNTHESIS-DEGRADATION	32	-0.22	0.53	0.38	-0.955951	1.69457	1.65425	0.522427	0.00687285	0.00727273	0.722253	0.0200464	0.0282775
17.8 HORMONE METABOLISM.SALICYLIC ACID	24	0.42	0.33	0.17	0.765514	1.33885	1.242	0.798387	0.117355	0.19224	0.988983	0.184777	0.285341
17.8.1 HORMONE METABOLISM.SALICYLIC ACID.SYNTHESIS-DEGRADATION	24	0.42	0.33	0.17	0.777976	1.33697	1.21289	0.798013	0.116751	0.22	0.974275	0.185232	0.321635
18 CO-FACTOR AND VITAMINE METABOLISM	138	0.15	-0.18	-0.29	0.886879	-1.05625	-1.41374	0.702667	0.309524	0.0167598	0.875431	0.520403	0.119127
18.2 CO-FACTOR AND VITAMINE METABOLISM.THIAMINE	16	-0.63	-0.81	NA	-0.598086	-1.22176	NA	0.926829	0.206349	NA	1	0.28173	NA
18.4 CO-FACTOR AND VITAMINE METABOLISM.PANTOTHENATE	26	0.23	0.23	0.14	1.05092	0.912459	1.15733	0.391442	0.58804	0.277154	0.728702	0.767724	0.387385
18.7 CO-FACTOR AND VITAMINE METABOLISM.IRON-SULPHUR CLUSTERS	15	0.13	0.8	NA	0.718963	1.35899	NA	0.834829	0.103215	NA	1	0.165567	NA
19 TETRAPYRROLE SYNTHESIS	109	0.05	-0.72	-0.6	0.865075	-2.84901	-2.67561	0.746667	0	0	0.894671	0	0
2 MAJOR CHO METABOLISM	175	0.17	0.16	0.16	1.40119	1.36446	1.14693	0.0181582	0.024	0.175	0.208193	0.16452	0.404285
2.1 MAJOR CHO METABOLISM.SYNTHESIS	63	0.29	0.13	-0.36	0.92972	0.872007	-1.16049	0.58705	0.682589	0.1959	0.873685	0.844967	0.344048
2.1.1 MAJOR CHO METABOLISM.SYNTHESIS.SUCROSE	16	-1	-0.31	-0.31	-0.494959	-1.35056	-1.04494	0.983294	0.110843	0.397826	1	0.160864	0.534641
2.1.2 MAJOR CHO METABOLISM.SYNTHESIS.STARCH	47	0.21	0.17	-0.38	1.08318	1.04593	-1.00576	0.339478	0.410049	0.45641	0.681864	0.557159	0.606132
2.1.2.2 MAJOR CHO METABOLISM.SYNTHESIS.STARCH.STARCH SYNTHASE	18	0.11	0.06	-0.71	1.21502	0.798965	-1.21947	0.219723	0.755137	0.196682	0.449555	0.921869	0.270584
2.2 MAJOR CHO METABOLISM.DEGRADATION	112	0.14	0.18	0.18	1.53911	1.51906	1.40215	0.00795756	0.00292826	0.0250391	0.10801	0.0718243	0.14161
2.2.1 MAJOR CHO METABOLISM.DEGRADATION.SUCROSE	50	-0.34	0.18	0.21	-1.00223	1.36788	1.5439	0.472622	0.0705521	0.0119048	0.690642	0.163952	0.061282
2.2.1.3 MAJOR CHO METABOLISM.DEGRADATION.SUCROSE.INVERTASES	20	-0.35	0.1	NA	-1.82685	1.06895	NA	0.00510204	0.378893	NA	0.0132276	0.512654	NA
2.2.1.3.1 MAJOR CHO METABOLISM.DEGRADATION.SUCROSE.INVERTASES.NEUTRAL	15	-0.4	0.13	NA	-1.74766	1.24101	NA	0.00481928	0.198934	NA	0.0251234	0.285373	NA
2.2.2 MAJOR CHO METABOLISM.DEGRADATION.STARCH	61	0.23	0.18	0.2	2.02158	1.43808	1.08676	0	0.0292308	0.323481	0.00165008	0.107928	0.500866
2.2.2.1 MAJOR CHO METABOLISM.DEGRADATION.STARCH.STARCH CLEAVAGE	26	0.42	0.31	0.28	1.98157	1.64905	1.53572	0	0.00834725	0.0235081	0.00331255	0.0308986	0.0636107
2.2.2.1.2 MAJOR CHO METABOLISM.DEGRADATION.STARCH.STARCH CLEAVAGE.BETA AMYLASE	18	0.5	0.33	0.35	1.93276	1.38376	1.40214	0	0.0794473	0.0981132	0.00617379	0.150064	0.139806
20.1 STRESS.BIOTIC	266	0.15	0.4	0.36	1.16868	1.93362	1.88554	0.144208	0	0	0.513268	0.00160423	0.00515302
20.1.3 STRESS.BIOTIC.SIGNALLING	24	-0.17	0.58	0.3	-0.771313	1.56886	1.04959	0.831551	0.0268817	0.4	1	0.0519103	0.565034
20.1.7 STRESS.BIOTIC.PR-PROTEINS	106	-0.28	0.25	0.36	-1.22793	1.47254	1.37554	0.095057	0.0183876	0.0419355	0.323821	0.0967278	0.156946
20.2 STRESS.ABIOTIC	483	NA	NA	0.2	NA	NA	1.17413	NA	NA	0.0857503	NA	NA	0.358977
20.2.1 STRESS.ABIOTIC.HEAT	277	0.2	0.21	0.23	0.928643	1.07912	1.01953	0.655621	0.294494	0.413502	0.871112	0.503598	0.597427
20.2.2 STRESS.ABIOTIC.COLD	26	0.42	0.65	0.25	0.867206	1.62561	1.7228	0.640065	0.0181818	0.00535714	0.899773	0.0355286	0.0174767
20.2.3 STRESS.ABIOTIC.DROUGHT/SALT	97	0.12	0.13	-0.27	0.794192	0.695862	-1.02987	0.850975	0.971791	0.362398	0.961832	0.990972	0.565894
20.2.4 STRESS.ABIOTIC.TOUCH/WOUNDING	17	-0.24	0.53	0.53	-1.34867	1.82976	1.65432	0.116625	0.00512821	0.0176678	0.200782	0.00533749	0.0288477
20.2.5 STRESS.ABIOTIC.LIGHT	17	-0.06	-0.29	-0.25	-0.657631	-1.34937	-1.38859	0.894444	0.124378	0.0864486	1	0.15823	0.133419
20.2.99 STRESS.ABIOTIC.UNSPECIFIED	52	0.4	0.31	0.25	1.19669	1.18859	1.12236	0.193353	0.191523	0.271186	0.47363	0.341143	0.443878
21 REDOX	300	0.13	-0.24	-0.31	1.06083	-0.949208	-0.955507	0.31338	0.658031	0.619377	0.711009	0.728263	0.694293
21.1 REDOX.THIOREDOXIN	104	0.09	0.09	0.15	0.807663	0.701274	0.779484	0.844972	0.976574	0.875	0.947202	0.994978	0.949668
21.1.1 REDOX.THIOREDOXIN.PDIL	20	-0.55	0.65	0.12	-0.957722	1.29191	0.75015	0.516373	0.146953	0.798276	0.730005	0.227544	0.952441
21.2 REDOX.ASCORBATE AND GLUTATHIONE	115	0.14	0.3	0.27	0.965454	0.870222	0.893019	0.541223	0.723435	0.691958	0.839275	0.844387	0.810202
21.2.1 REDOX.ASCORBATE AND GLUTATHIONE.ASCORBATE	44	-0.3	-0.36	-0.27	-1.27219	-1.06266	-1.26204	0.0890208	0.354167	0.11194	0.287079	0.5194	0.228403
21.2.2 REDOX.ASCORBATE AND GLUTATHIONE.GLUTATHIONE	24	0.29	-0.42	0.39	1.20896	-0.938901	1.05707	0.227806	0.561446	0.380952	0.454041	0.743703	0.555755
21.4 REDOX.GLUTAREDOXINS	30	0.4	-0.3	0.33	0.911901	-1.32501	0.889233	0.578947	0.0927835	0.588561	0.850853	0.172909	0.813644
21.5 REDOX.PEROXIREDOXIN	15	-0.8	-0.67	-0.67	-1.32411	-1.70137	-1.45563	0.117647	0.0179372	0.0502183	0.223428	0.0178545	0.0976223
21.6 REDOX.DISMUTASES AND CATALASES	20	0.15	0.1	-0.43	0.973131	0.762631	-0.901072	0.472414	0.807107	0.621212	0.83497	0.962875	0.791095
22 POLYAMINE METABOLISM	22	0.32	0.64	0.5	0.858485	1.97645	1.18766	0.656198	0	0.251773	0.89925	0.00100458	0.356608
22.1 POLYAMINE METABOLISM.SYNTHESIS	21	0.05	0.62	0.5	0.915776	1.93059	1.18558	0.604918	0	0.242857	0.851577	0.00151624	0.35727
23 NUCLEOTIDE METABOLISM	237	0.17	-0.25	-0.33	0.963428	-0.921838	-0.859853	0.561298	0.730942	0.902913	0.839284	0.751903	0.854953
23.1 NUCLEOTIDE METABOLISM.SYNTHESIS	56	-0.64	-0.66	-0.6	-1.56003	-1.69661	-1.62505	0.0168539	0	0.0123153	0.0835132	0.0185362	0.0342351
23.1.1 NUCLEOTIDE METABOLISM.SYNTHESIS.PYRIMIDINE	18	-0.56	-0.67	NA	-1.37223	-1.24505	NA	0.101562	0.182403	NA	0.183196	0.252263	NA
23.1.2 NUCLEOTIDE METABOLISM.SYNTHESIS.PURINE	28	-0.75	-0.68	-0.74	-1.51817	-1.67704	-1.89992	0.025	0.00243902	0.00225225	0.103538	0.0219027	0.00321405
23.2 NUCLEOTIDE METABOLISM.DEGRADATION	49	0.24	0.24	0.32	1.28826	1.38072	1.25865	0.114855	0.0644122	0.131488	0.354606	0.15178	0.272826
23.3 NUCLEOTIDE METABOLISM.SALVAGE	63	0.32	0.3	0.21	1.47747	0.972027	1.0401	0.0188133	0.500785	0.39399	0.141254	0.674051	0.578591
23.3.1 NUCLEOTIDE METABOLISM.SALVAGE.PHOSPHORIBOSYLTRANSFERASES	16	0.38	-0.25	NA	0.960479	-0.686183	NA	0.501812	0.889423	NA	0.84192	0.986176	NA
23.3.2 NUCLEOTIDE METABOLISM.SALVAGE.NUCLEOSIDE KINASES	16	0.31	0.06	0.63	0.738916	0.757189	0.72847	0.819376	0.785714	0.830018	1	0.965281	0.971689
23.3.3 NUCLEOTIDE METABOLISM.SALVAGE.NUDIX HYDROLASES	24	0.42	0.46	0.36	1.59287	1.08124	1.28428	0.0266041	0.344234	0.166951	0.078427	0.50232	0.244515
23.4 NUCLEOTIDE METABOLISM.PHOSPHOTRANSFER AND PYROPHOSPHATASES	49	0.12	0.22	-0.33	0.972197	0.883058	-1.323	0.511628	0.64377	0.104762	0.831768	0.825596	0.173195
23.4.99 NUCLEOTIDE METABOLISM.PHOSPHOTRANSFER AND PYROPHOSPHATASES.MISC	16	-0.31	0.31	-0.07	-0.639507	1.02026	-0.722982	0.912322	0.436842	0.839912	1	0.595045	0.994554
23.5 NUCLEOTIDE METABOLISM.DEOXYNUCLEOTIDE METABOLISM	17	-0.29	-0.47	NA	-0.973394	-1.88478	NA	0.486683	0.00225225	NA	0.705872	0.00369573	NA
24 BIODEGRADATION OF XENOBIOTICS	43	0.33	0.42	0.36	0.854232	1.83057	1.59736	0.718654	0	0.0102389	0.90394	0.00536104	0.0424025
25 C1-METABOLISM	62	-0.21	-0.39	-0.57	-1.04192	-1.21623	-1.34672	0.35	0.137838	0.0467532	0.61001	0.284044	0.156424
25.1 C1-METABOLISM.GLYCINE HYDROXYMETHYLTRANSFERASE	15	-0.6	-0.13	NA	-1.3985	-0.70128	NA	0.0925	0.896074	NA	0.172476	0.986853	NA
26.1 MISC.MISC2	44	0.43	0.34	0.46	1.40487	1.17016	1.10417	0.0758514	0.214052	0.297578	0.205868	0.364112	0.47024
26.10 MISC.CYTOCHROME P450	102	0.51	0.44	0.38	2.07483	2.0652	1.93431	0	0	0	0.00045229	0.000275985	0.00337295
26.12 MISC.PEROXIDASES	29	0.34	0.45	0.4	1.61077	1.36506	1.83575	0.0181818	0.0871022	0	0.0725235	0.165437	0.00734445
26.13 MISC.ACID AND OTHER PHOSPHATASES	81	0.43	0.4	0.4	1.25503	1.58665	1.60174	0.117733	0.00147929	0.010101	0.404046	0.0473903	0.042195
26.16 MISC.MYROSINASES-LECTIN-JACALIN	19	-0.11	-0.21	0.38	-0.629918	-1.12925	1.17496	0.932039	0.286046	0.253497	1	0.40504	0.360604
26.17 MISC.DYNAMIN	15	NA	NA	0.33	NA	NA	0.858883	NA	NA	0.687609	NA	NA	0.860092
26.18 MISC.INVERTASE/PECTIN METHYLESTERASE INHIBITOR FAMILY PROTEIN	15	0.27	-0.27	NA	0.999536	-1.54906	NA	0.471795	0.0528736	NA	0.800448	0.0513688	NA
26.19 MISC.PLASTOCYANIN-LIKE	22	-0.27	0.41	0.5	-1.07859	1.5666	1.69523	0.343137	0.0321489	0.00562852	0.540835	0.051527	0.0207058
26.2 MISC.UDP GLUCOSYL AND GLUCORONYL TRANSFERASES	194	0.22	0.24	0.23	0.899924	1.43903	1.1794	0.696932	0.00788436	0.140719	0.865029	0.109527	0.365376
26.21 MISC.PROTEASE INHIBITOR/SEED STORAGE/LIPID TRANSFER PROTEIN (LTP) FAMILY PROTEIN	44	-0.27	-0.45	-0.37	-0.92668	-1.92502	-1.87165	0.581121	0	0	0.78157	0.00223135	0.00432424
26.22 MISC.SHORT CHAIN DEHYDROGENASE/REDUCTASE (SDR)	34	0.35	0.38	0.28	1.23343	1.49621	1.42464	0.20517	0.0339257	0.0577617	0.415266	0.0839204	0.122681
26.24 MISC.GCN5-RELATED N-ACETYLTRANSFERASE	32	0.25	-0.28	0.18	1.12054	-0.932924	1.07358	0.317188	0.545679	0.368421	0.609422	0.747347	0.526069
26.28 MISC.GDSL-MOTIF LIPASE	52	0.29	-0.44	-0.36	0.928087	-1.81709	-1.8937	0.587879	0	0	0.861796	0.0064238	0.0034814
26.3 MISC.GLUCO-, GALACTO- AND MANNOSIDASES	95	0.34	-0.34	-0.36	1.61581	-1.10981	-1.29149	0	0.254386	0.0548303	0.0709445	0.431376	0.199926
26.3.2 MISC.GLUCO-, GALACTO- AND MANNOSIDASES.BETA-GALACTOSIDASE	22	0.59	-0.5	0.53	1.71119	-1.64968	0.584468	0.00986842	0.0145985	0.952727	0.0386753	0.0263235	1
26.4 MISC.BETA 1,3 GLUCAN HYDROLASES	54	-0.41	0.24	0.29	-1.84494	1.22184	1.02594	0	0.17496	0.409015	0.0110603	0.311736	0.591063
26.4.1 MISC.BETA 1,3 GLUCAN HYDROLASES.GLUCAN ENDO-1,3-BETA-GLUCOSIDASE	41	-0.44	0.24	-0.29	-1.77485	1.3026	-0.876157	0.00576369	0.11254	0.661137	0.0200891	0.216604	0.83102
26.5 MISC.ACYL TRANSFERASES	19	0.32	-0.32	NA	0.625835	-0.885485	NA	0.945091	0.629464	NA	1	0.815296	NA
26.6 MISC.O-METHYL TRANSFERASES	22	-0.36	-0.41	-0.47	-0.82479	-1.15245	-1.02473	0.714646	0.264706	0.419355	0.954025	0.371907	0.568838
26.7 MISC.OXIDASES - COPPER, FLAVONE ETC	105	0.17	0.38	0.42	0.970118	1.5447	1.30881	0.508796	0.00150376	0.0673077	0.831682	0.060754	0.233349
26.8 MISC.NITRILASES, *NITRILE LYASES, BERBERINE BRIDGE ENZYMES, RETICULINE OXIDASES, TROPONINE REDUCTASES	43	0.35	0.26	-0.14	1.09728	1.16954	-0.842414	0.326625	0.20903	0.753425	0.647175	0.362809	0.867806
26.9 MISC.GLUTATHIONE S TRANSFERASES	37	0.57	0.49	0.46	1.65666	2.23981	1.94886	0.0104012	0	0	0.058185	0	0.00324599
27.1 RNA.PROCESSING	436	NA	NA	-0.35	NA	NA	-1.02523	NA	NA	0.334694	NA	NA	0.572112
27.1.1 RNA.PROCESSING.SPLICING	120	0.21	0.98	1	0.664512	0.434626	0.399376	0.989624	1	1	1	1	1
27.1.19 RNA.PROCESSING.RIBONUCLEASES	70	0.14	0.31	-0.45	0.833978	0.944376	-0.687188	0.746835	0.549254	0.972222	0.920585	0.710934	1
27.1.2 RNA.PROCESSING.RNA HELICASE	71	-0.42	-0.56	-0.61	-0.628061	-1.64877	-1.50093	0.996587	0.00578035	0.00985222	1	0.026061	0.0742535
27.1.3 RNA.PROCESSING.3' END PROCESSING	48	0.31	0.04	0.09	0.9193	0.828195	1.30779	0.575758	0.741158	0.11165	0.852822	0.892204	0.229386
27.2 RNA.TRANSCRIPTION	137	0.29	-0.23	0.29	0.61073	-0.509223	0.533559	0.997326	1	1	1	1	1
27.3.11 RNA.REGULATION OF TRANSCRIPTION.C2H2 ZINC FINGER FAMILY	80	0.29	-0.28	-0.38	0.704956	-0.714494	-1.18758	0.944904	0.968553	0.171123	1	0.981826	0.312379
27.3.12 RNA.REGULATION OF TRANSCRIPTION.C3H ZINC FINGER FAMILY	35	0.23	0.34	0.3	1.07838	1.43888	1.19177	0.353698	0.0592105	0.221269	0.683555	0.108432	0.352266
27.3.2 RNA.REGULATION OF TRANSCRIPTION.ALFIN-LIKE	15	0.27	0.33	NA	1.45375	1.13917	NA	0.0736301	0.306338	NA	0.154564	0.397837	NA
27.3.20 RNA.REGULATION OF TRANSCRIPTION.G2-LIKE TRANSCRIPTION FACTOR FAMILY, GARP	42	0.17	0.45	0.36	0.940818	1.17615	1.39849	0.564184	0.210181	0.0511464	0.866385	0.356128	0.139684
27.3.22 RNA.REGULATION OF TRANSCRIPTION.HB,HOMEOBOX TRANSCRIPTION FACTOR FAMILY	88	0.3	0.33	0.37	1.67988	2.10442	2.01648	0.00274725	0	0	0.0471004	0.000101089	0.000867819
27.3.23 RNA.REGULATION OF TRANSCRIPTION.HSF,HEAT-SHOCK TRANSCRIPTION FACTOR FAMILY	27	0.37	0.11	0.13	1.49306	1.36305	1.27969	0.0534846	0.0936508	0.146168	0.135766	0.164404	0.248431
27.3.24 RNA.REGULATION OF TRANSCRIPTION.MADS BOX TRANSCRIPTION FACTOR FAMILY	18	0.33	0.39	NA	1.87428	1.53851	NA	0.00330033	0.0334507	NA	0.00915349	0.0632792	NA
27.3.25 RNA.REGULATION OF TRANSCRIPTION.MYB DOMAIN TRANSCRIPTION FACTOR FAMILY	86	0.28	0.26	0.4	1.04066	0.842189	1.24953	0.388658	0.770642	0.1424	0.741079	0.88677	0.275831
27.3.26 RNA.REGULATION OF TRANSCRIPTION.MYB-RELATED TRANSCRIPTION FACTOR FAMILY	63	0.3	-0.14	0.17	1.04105	-1.82421	0.988564	0.383582	0	0.492201	0.745801	0.00629113	0.645564
27.3.29 RNA.REGULATION OF TRANSCRIPTION.TCP TRANSCRIPTION FACTOR FAMILY	28	-0.25	-0.43	-0.56	-0.924957	-1.27143	-1.36548	0.586006	0.139303	0.0855107	0.779616	0.222667	0.144666
27.3.3 RNA.REGULATION OF TRANSCRIPTION.AP2/EREBP, APETALA2/ETHYLENE-RESPONSIVE ELEMENT BINDING PROTEIN FAMILY	55	0.27	0.49	0.49	1.48057	1.47287	1.76463	0.0307467	0.0139535	0.00345423	0.140615	0.0977083	0.0129156
27.3.30 RNA.REGULATION OF TRANSCRIPTION.TRIHELIX, TRIPLE-HELIX TRANSCRIPTION FACTOR FAMILY	43	-0.16	0.02	0.32	-0.474279	0.527577	0.763238	0.997253	0.996885	0.84965	1	1	0.951274
27.3.32 RNA.REGULATION OF TRANSCRIPTION.WRKY DOMAIN TRANSCRIPTION FACTOR FAMILY	56	0.29	0.61	0.5	1.10688	2.3719	2.24262	0.301994	0	0	0.625218	0	0
27.3.34 RNA.REGULATION OF TRANSCRIPTION.ORPHAN FAMILY	19	0.47	-0.79	-1	1.02318	-1.78604	-1.79947	0.423729	0.00722892	0	0.785535	0.0090645	0.00833063
27.3.35 RNA.REGULATION OF TRANSCRIPTION.BZIP TRANSCRIPTION FACTOR FAMILY	101	0.21	0.5	0.46	1.25286	1.58741	1.87687	0.115591	0.00298063	0	0.394785	0.0478811	0.00554069
27.3.4 RNA.REGULATION OF TRANSCRIPTION.ARF, AUXIN RESPONSE FACTOR FAMILY	38	-0.34	-0.58	-0.59	-1.08894	-1.6447	-1.6531	0.291005	0.00802139	0.00221239	0.527109	0.0264605	0.0278883
27.3.40 RNA.REGULATION OF TRANSCRIPTION.AUX/IAA FAMILY	29	0.72	0.24	-0.35	2.02534	0.949997	-1.43037	0	0.546823	0.083151	0.00247513	0.702038	0.110926
27.3.44 RNA.REGULATION OF TRANSCRIPTION.CHROMATIN REMODELING FACTORS	71	0.35	-0.32	0.21	1.1837	-0.953709	0.651776	0.179598	0.548961	0.986087	0.486354	0.7285	1
27.3.5 RNA.REGULATION OF TRANSCRIPTION.ARR	18	-0.17	0.17	NA	-1.0559	0.833761	NA	0.364865	0.703316	NA	0.59251	0.885657	NA
27.3.50 RNA.REGULATION OF TRANSCRIPTION.GENERAL TRANSCRIPTION	33	-0.42	-0.52	-0.66	-0.890278	-0.786815	-1.42166	0.633053	0.839806	0.0552995	0.854093	0.946304	0.114337
27.3.52 RNA.REGULATION OF TRANSCRIPTION.GLOBAL TRANSCRIPTION FACTOR GROUP	35	0.49	0.06	0.27	0.974055	0.479417	0.377778	0.497731	1	1	0.838314	1	0.999702
27.3.54 RNA.REGULATION OF TRANSCRIPTION.HISTONE ACETYLTRANSFERASES	22	0.41	-0.32	-0.45	0.92727	-0.491278	-0.807856	0.579032	0.997449	0.755708	0.853371	1	0.906553
27.3.55 RNA.REGULATION OF TRANSCRIPTION.HDA	26	-0.38	0.27	1	-0.687994	0.835504	0.454231	0.90027	0.716194	0.994828	1	0.891325	1
27.3.57 RNA.REGULATION OF TRANSCRIPTION.JUMONJI FAMILY	18	0.17	-0.28	NA	0.818202	-0.684513	NA	0.732082	0.899083	NA	0.932109	0.981126	NA
27.3.59 RNA.REGULATION OF TRANSCRIPTION.METHYL BINDING DOMAIN PROTEINS	21	0.38	0.1	0.26	1.19199	0.886299	0.775135	0.240196	0.616984	0.768939	0.475285	0.822601	0.950644
27.3.6 RNA.REGULATION OF TRANSCRIPTION.BHLH,BASIC HELIX-LOOP-HELIX FAMILY	120	0.25	0.19	0.28	1.01598	0.941836	1.21618	0.432065	0.568182	0.119685	0.776875	0.713065	0.319043
27.3.60 RNA.REGULATION OF TRANSCRIPTION.NIN-LIKE BZIP-RELATED FAMILY	15	-0.33	0.47	NA	-1.4947	1.11271	NA	0.0509383	0.337931	NA	0.114381	0.447701	NA
27.3.63 RNA.REGULATION OF TRANSCRIPTION.PHD FINGER TRANSCRIPTION FACTOR	31	0.19	-0.35	-0.23	0.534082	-1.19029	-0.670114	0.980707	0.194175	0.91224	1	0.314058	0.999864
27.3.67 RNA.REGULATION OF TRANSCRIPTION.PUTATIVE TRANSCRIPTION REGULATOR	272	0.18	0.08	0.08	0.898742	0.744818	0.802884	0.735981	0.984252	0.927835	0.86288	0.971789	0.934358
27.3.68 RNA.REGULATION OF TRANSCRIPTION.PWWP DOMAIN PROTEIN	20	0.25	1	NA	0.820619	0.461004	NA	0.738694	0.994889	NA	0.932242	1	NA
27.3.69 RNA.REGULATION OF TRANSCRIPTION.SET-DOMAIN TRANSCRIPTIONAL REGULATOR FAMILY	49	0.39	-0.47	-0.34	0.583419	-1.66482	-1.36263	0.983655	0.00522193	0.0671296	1	0.0236738	0.145706
27.3.7 RNA.REGULATION OF TRANSCRIPTION.C2C2(ZN) CO-LIKE, CONSTANS-LIKE ZINC FINGER FAMILY	32	0.38	0.09	-0.16	1.49153	0.92772	-1.18004	0.0360502	0.564274	0.233796	0.1346	0.737082	0.31922
27.3.71 RNA.REGULATION OF TRANSCRIPTION.SNF7	21	0.14	0.81	0.8	0.92803	1.74124	1.79461	0.548281	0.00356506	0	0.856663	0.0125105	0.00988183
27.3.73 RNA.REGULATION OF TRANSCRIPTION.ZN-FINGER(CCHC)	20	0.2	-1	NA	0.388181	-1.13172	NA	0.996743	0.293839	NA	1	0.404054	NA
27.3.8 RNA.REGULATION OF TRANSCRIPTION.C2C2(ZN) DOF ZINC FINGER FAMILY	26	0.5	0.46	0.61	1.04878	1.40745	2.14296	0.366013	0.076412	0	0.729311	0.13154	0
27.3.85 RNA.REGULATION OF TRANSCRIPTION.SIGMA LIKE PLANT	15	0.2	-0.8	-0.75	1.59248	-1.35367	-1.59152	0.0253623	0.0942029	0.0222222	0.0768011	0.1598	0.0420444
27.3.9 RNA.REGULATION OF TRANSCRIPTION.C2C2(ZN) GATA TRANSCRIPTION FACTOR FAMILY	38	0.37	0.32	-0.3	1.01675	0.840488	-0.91119	0.446372	0.732372	0.587822	0.780463	0.885878	0.772074
27.3.99 RNA.REGULATION OF TRANSCRIPTION.UNCLASSIFIED	482	0.19	0.27	-0.15	0.764383	0.722646	-0.92107	0.992432	1	0.788382	0.985807	0.979018	0.753547
27.4 RNA.RNA BINDING	358	-0.27	-0.25	-0.15	-0.607534	-0.889717	-0.837951	1	0.905213	0.96831	1	0.811198	0.870501
28.1 DNA.SYNTHESIS/CHROMATIN STRUCTURE	427	-0.25	-0.49	-0.4	-1.49475	-2.07553	-1.43645	0	0	0	0.11695	0.000139377	0.10783
28.1.3 DNA.SYNTHESIS/CHROMATIN STRUCTURE.HISTONE	91	-0.63	-0.56	-0.46	-2.80023	-2.34743	-1.75747	0	0	0	0	0	0.0117062
28.1.3.2 DNA.SYNTHESIS/CHROMATIN STRUCTURE.HISTONE.CORE	81	-0.7	-0.63	-0.51	-2.8208	-2.41546	-1.97757	0	0	0	0	0	0.000796799
28.1.3.2.1 DNA.SYNTHESIS/CHROMATIN STRUCTURE.HISTONE.CORE.H2A	38	-0.66	-0.63	-0.46	-2.16918	-1.84414	-1.65975	0	0.00259067	0.0116009	0.000282939	0.00527149	0.0268669
28.1.3.2.2 DNA.SYNTHESIS/CHROMATIN STRUCTURE.HISTONE.CORE.H2B	16	-0.81	-0.69	-0.53	-1.98926	-1.70439	-1.48376	0	0.0181406	0.0537383	0.00197231	0.017716	0.0812758
28.1.3.2.3 DNA.SYNTHESIS/CHROMATIN STRUCTURE.HISTONE.CORE.H3	18	-0.83	-0.72	-0.53	-2.29891	-1.84785	-1.64371	0	0.00240385	0.0190024	0	0.0051466	0.0297719
28.1.3.2.4 DNA.SYNTHESIS/CHROMATIN STRUCTURE.HISTONE.CORE.H4	23	-0.87	-0.83	-0.81	-2.40179	-2.12073	-1.75807	0	0	0.0115741	0	0	0.0119201
28.2 DNA.REPAIR	101	0.42	-0.42	-0.36	1.32575	-1.33803	-1.13783	0.0638003	0.0433437	0.242507	0.298263	0.163458	0.377928
28.99 DNA.UNSPECIFIED	207	0.21	0.19	-0.3	1.00885	0.629646	-0.970681	0.465087	1	0.541667	0.785607	1	0.661354
29.1 PROTEIN.AA ACTIVATION	135	-0.5	-0.49	-0.53	-1.20838	-1.98273	-2.19185	0.119149	0	0	0.344563	0.000837374	6.28655e-05
29.1.30 PROTEIN.AA ACTIVATION.PSEUDOURIDYLATE SYNTHASE	22	-0.5	-0.45	-0.38	-1.42847	-1.3772	-1.33285	0.0687023	0.089372	0.113082	0.152294	0.144328	0.16623
29.2.1.1 PROTEIN.SYNTHESIS.RIBOSOMAL PROTEIN.PROKARYOTIC	195	-0.75	-0.48	-0.54	-2.07867	-2.93753	-2.83644	0	0	0	0.000623598	0	0
29.2.1.1.1 PROTEIN.SYNTHESIS.RIBOSOMAL PROTEIN.PROKARYOTIC.CHLOROPLAST	109	-0.84	-0.74	-0.73	-2.11349	-3.1627	-3.04091	0	0	0	0.000630799	0	0
29.2.1.1.1.1 PROTEIN.SYNTHESIS.RIBOSOMAL PROTEIN.PROKARYOTIC.CHLOROPLAST.30S SUBUNIT	25	-0.84	-1	-0.92	-1.72011	-2.5183	-2.43345	0.0102041	0	0	0.0299319	0	0
29.2.1.1.1.2 PROTEIN.SYNTHESIS.RIBOSOMAL PROTEIN.PROKARYOTIC.CHLOROPLAST.50S SUBUNIT	84	-0.85	-0.68	-0.67	-2.02024	-2.95732	-2.76924	0	0	0	0.00148286	0	0
29.2.1.1.2 PROTEIN.SYNTHESIS.RIBOSOMAL PROTEIN.PROKARYOTIC.MITOCHONDRION	16	-0.69	1	-0.53	-1.5866	0.597466	-0.612924	0.0318627	0.939716	0.941573	0.0745546	1	1
29.2.1.1.3 PROTEIN.SYNTHESIS.RIBOSOMAL PROTEIN.PROKARYOTIC.UNKNOWN ORGANELLAR	72	-0.63	-0.21	-0.31	-1.4093	-1.44487	-1.62124	0.0268199	0.00898204	0	0.167886	0.0956704	0.0345663
29.2.1.1.3.1 PROTEIN.SYNTHESIS.RIBOSOMAL PROTEIN.PROKARYOTIC.UNKNOWN ORGANELLAR.30S SUBUNIT	24	-0.67	-0.5	-0.64	-1.2112	-1.9106	-2.12557	0.192935	0	0	0.348237	0.00262378	0.000100179
29.2.1.1.3.2 PROTEIN.SYNTHESIS.RIBOSOMAL PROTEIN.PROKARYOTIC.UNKNOWN ORGANELLAR.50S SUBUNIT	47	-0.51	-1	-0.38	-1.37152	-0.619582	-0.607386	0.0496894	0.994083	0.987654	0.181101	1	0.998597
29.2.1.2 PROTEIN.SYNTHESIS.RIBOSOMAL PROTEIN.EUKARYOTIC	485	-0.78	-0.62	-0.7	-2.88509	-1.70492	-1.97841	0	0	0	0	0.0179204	0.00082631
29.2.1.2.1 PROTEIN.SYNTHESIS.RIBOSOMAL PROTEIN.EUKARYOTIC.40S SUBUNIT	179	-0.81	-0.64	-0.72	-2.63917	-1.60853	-1.87787	0	0	0	0	0.0345284	0.00413262
29.2.1.2.2 PROTEIN.SYNTHESIS.RIBOSOMAL PROTEIN.EUKARYOTIC.60S SUBUNIT	305	-0.76	-0.6	-0.65	-2.73339	-1.60172	-1.82806	0	0	0	0	0.035291	0.00630581
29.2.1.99 PROTEIN.SYNTHESIS.RIBOSOMAL PROTEIN.UNKNOWN	17	-0.53	-0.65	-0.4	-1.26392	-0.979452	-0.989497	0.160287	0.487059	0.502146	0.290573	0.671153	0.628305
29.2.2 PROTEIN.SYNTHESIS.RIBOSOME BIOGENESIS	155	-0.4	-0.43	-0.53	-1.03993	-1.46254	-1.4269	0.29918	0	0.0120482	0.609192	0.0896624	0.111886
29.2.2.1 PROTEIN.SYNTHESIS.RIBOSOME BIOGENESIS.EXPORT FROM NUCLEUS	19	0.26	0.26	0.17	1.23889	1.15047	1.25408	0.208681	0.276224	0.19646	0.415951	0.385173	0.273902
29.2.2.3 PROTEIN.SYNTHESIS.RIBOSOME BIOGENESIS.PRE-RRNA PROCESSING AND MODIFICATIONS	107	-0.39	-0.64	-0.62	-1.43608	-1.73676	-1.75211	0.00714286	0	0	0.148055	0.0137611	0.0121332
29.2.2.3.1 PROTEIN.SYNTHESIS.RIBOSOME BIOGENESIS.PRE-RRNA PROCESSING AND MODIFICATIONS.SNORNPS	29	-0.52	-0.62	-0.77	-1.99774	-1.87375	-1.66305	0.0026455	0.00239234	0.012848	0.0018574	0.00411034	0.0273094
29.2.2.3.3 PROTEIN.SYNTHESIS.RIBOSOME BIOGENESIS.PRE-RRNA PROCESSING AND MODIFICATIONS.METHYLOTRANSFERASES	23	-0.7	-0.43	-0.53	-1.30664	-1.60706	-1.37343	0.137662	0.00970874	0.0984683	0.242188	0.0343904	0.142741
29.2.2.3.5 PROTEIN.SYNTHESIS.RIBOSOME BIOGENESIS.PRE-RRNA PROCESSING AND MODIFICATIONS.DEXD-BOX HELICASES	27	-0.26	-0.52	-0.55	-0.416933	-1.10865	-1.35994	1	0.3	0.14059	1	0.429857	0.146235
29.2.2.3.99 PROTEIN.SYNTHESIS.RIBOSOME BIOGENESIS.PRE-RRNA PROCESSING AND MODIFICATIONS.MISC	15	0.2	1	NA	0.55504	0.443887	NA	0.972174	0.994898	NA	1	1	NA
29.2.3 PROTEIN.SYNTHESIS.INITIATION	157	-0.37	-0.05	-0.34	-0.793274	-0.486048	-0.645993	0.969697	1	1	0.989366	1	1
29.2.4 PROTEIN.SYNTHESIS.ELONGATION	74	-0.62	-0.26	-0.22	-1.45404	-1.86514	-1.83716	0.0174825	0	0	0.138888	0.0042713	0.00586359
29.2.5 PROTEIN.SYNTHESIS.RELEASE	20	-0.35	-0.4	-0.59	-1.02744	-1.63495	-1.37585	0.415	0.00742574	0.109091	0.635776	0.0283762	0.142431
29.3 PROTEIN.TARGETING	451	NA	NA	0.28	NA	NA	0.849114	NA	NA	0.915816	NA	NA	0.86969
29.3.1 PROTEIN.TARGETING.NUCLEUS	82	0.12	-0.27	-1	0.846052	-0.595879	-0.431554	0.746853	1	1	0.906059	1	1
29.3.2 PROTEIN.TARGETING.MITOCHONDRIA	44	-0.43	-1	-1	-1.23831	-0.432742	-0.690551	0.133127	1	0.957711	0.314801	0.999217	1
29.3.3 PROTEIN.TARGETING.CHLOROPLAST	65	-0.63	-0.69	-0.65	-0.98815	-2.13196	-2.13816	0.480263	0	0	0.697411	0	0.000104733
29.3.4 PROTEIN.TARGETING.SECRETORY PATHWAY	273	0.19	0.48	0.44	0.932393	1.93475	1.64797	0.665485	0	0	0.872258	0.00167398	0.0288663
29.3.4.1 PROTEIN.TARGETING.SECRETORY PATHWAY.ER	34	0.21	0.65	0.64	0.753371	1.60391	1.3079	0.843014	0.0112179	0.119626	0.992268	0.0414836	0.231888
29.3.4.2 PROTEIN.TARGETING.SECRETORY PATHWAY.GOLGI	25	0.48	0.64	0.45	0.872832	1.22078	0.750926	0.65981	0.198642	0.817518	0.892226	0.310876	0.956685
29.3.4.3 PROTEIN.TARGETING.SECRETORY PATHWAY.VACUOLE	54	0.39	0.57	0.33	1.02184	1.82283	1.83448	0.417311	0	0	0.783402	0.00585731	0.00713488
29.3.4.99 PROTEIN.TARGETING.SECRETORY PATHWAY.UNSPECIFIED	145	0.15	0.5	0.41	0.919822	1.8498	1.50908	0.637775	0	0.0075643	0.856699	0.00431037	0.0754949
29.3.5 PROTEIN.TARGETING.PEROXISOMES	24	0.04	1	0.1	0.637111	0.457646	0.574985	0.92891	0.991482	0.980634	1	1	1
29.3.99 PROTEIN.TARGETING.UNKNOWN	15	0.4	0.53	NA	1.4378	1.31767	NA	0.0689655	0.113553	NA	0.168384	0.205268	NA
29.4.1 PROTEIN.POSTRANSLATIONAL MODIFICATION.KINASE	193	0.19	0.32	0.29	1.10826	1.57873	0.933431	0.256724	0.00387597	0.609971	0.626764	0.0487122	0.731659
29.4.1.57 PROTEIN.POSTRANSLATIONAL MODIFICATION.KINASE.RECEPTOR LIKE CYTOPLASMATIC KINASE VII	58	0.14	0.36	0.36	0.909532	1.84276	1.12876	0.607613	0	0.264943	0.846827	0.00456776	0.434215
29.5.1 PROTEIN.DEGRADATION.SUBTILASES	40	0.2	-0.35	-0.36	0.607366	-0.91691	-1.40931	0.970451	0.603912	0.0592417	1	0.758569	0.121092
29.5.11.1 PROTEIN.DEGRADATION.UBIQUITIN.UBIQUITIN	47	0.51	0.43	0.52	0.650858	1.81316	1.68458	0.965099	0	0.00331675	1	0.0063931	0.0228772
29.5.11.20 PROTEIN.DEGRADATION.UBIQUITIN.PROTEASOM	133	0.31	0.7	0.69	1.06373	2.06393	1.49361	0.32053	0	0.00466563	0.708359	0.000229987	0.0823354
29.5.11.3 PROTEIN.DEGRADATION.UBIQUITIN.E2	74	0.5	0.55	0.61	1.35913	2.03972	2.11895	0.0625889	0	0	0.254514	0.000561914	0
29.5.11.4.1 PROTEIN.DEGRADATION.UBIQUITIN.E3.HECT	23	0.3	0.35	0.25	0.675799	0.581335	1.21228	0.903909	0.980066	0.193772	1	1	0.319741
29.5.11.4.2 PROTEIN.DEGRADATION.UBIQUITIN.E3.RING	427	NA	NA	0.31	NA	NA	1.60074	NA	NA	0	NA	NA	0.0419159
29.5.11.4.3 PROTEIN.DEGRADATION.UBIQUITIN.E3.SCF	283	0.23	0.33	0.44	0.994257	1.28056	1.66492	0.487833	0.0246433	0	0.804625	0.241958	0.0262034
29.5.11.4.3.1 PROTEIN.DEGRADATION.UBIQUITIN.E3.SCF.SKP	23	-0.17	0.61	0.76	-1.20867	1.61132	1.54133	0.192105	0.0204082	0.035461	0.348209	0.0390922	0.0616451
29.5.11.4.3.2 PROTEIN.DEGRADATION.UBIQUITIN.E3.SCF.FBOX	253	0.22	0.3	0.39	0.980629	1.15461	1.65314	0.510949	0.145058	0	0.831545	0.380263	0.0280518
29.5.11.4.5 PROTEIN.DEGRADATION.UBIQUITIN.E3.BTB/POZ CULLIN3	29	0.38	0.31	0.28	1.50068	1.79054	1.42824	0.0311475	0.00176056	0.0739437	0.138322	0.00755124	0.121443
29.5.11.4.5.2 PROTEIN.DEGRADATION.UBIQUITIN.E3.BTB/POZ CULLIN3.BTB/POZ	21	0.43	0.29	0.26	1.49426	1.52842	1.24975	0.0578512	0.0417362	0.178182	0.137156	0.0672438	0.278217
29.5.11.5 PROTEIN.DEGRADATION.UBIQUITIN.UBIQUITIN PROTEASE	52	0.19	0.56	0.45	1.08237	1.03205	0.9774	0.344361	0.400657	0.480769	0.678178	0.578441	0.662899
29.5.2 PROTEIN.DEGRADATION.AUTOPHAGY	27	0.44	0.67	0.84	1.505	1.75084	1.86621	0.0351438	0.00489396	0.00337268	0.140062	0.0116147	0.0055598
29.5.3 PROTEIN.DEGRADATION.CYSTEINE PROTEASE	68	0.37	0.56	0.37	1.85325	1.70454	1.30181	0	0	0.100494	0.0105646	0.018261	0.23288
29.5.4 PROTEIN.DEGRADATION.ASPARTATE PROTEASE	55	0.36	-0.24	0.2	1.22903	-1.36646	1.2396	0.173853	0.0433604	0.161062	0.421153	0.151718	0.286607
29.5.5 PROTEIN.DEGRADATION.SERINE PROTEASE	109	0.15	0.25	0.15	0.951078	1.07291	0.752216	0.55526	0.324363	0.937299	0.856094	0.507196	0.960408
29.5.7 PROTEIN.DEGRADATION.METALLOPROTEASE	60	0.35	-0.53	-0.32	0.512124	-1.33565	-1.10094	0.997037	0.0537313	0.291667	1	0.163885	0.430799
29.5.9 PROTEIN.DEGRADATION.AAA TYPE	49	0.24	0.2	0.19	1.16276	1.44698	1.17727	0.237237	0.0269841	0.198319	0.523489	0.108458	0.362657
29.6 PROTEIN.FOLDING	136	-0.47	-0.35	-0.3	-1.54501	-1.92899	-1.72967	0	0	0	0.0880199	0.00211814	0.0144432
29.7 PROTEIN.GLYCOSYLATION	86	-0.22	0.51	0.2	-1.11296	0.977652	0.846682	0.263359	0.495509	0.750842	0.493424	0.668607	0.869422
29.8 PROTEIN.ASSEMBLY AND COFACTOR LIGATION	40	0.28	-0.45	-0.36	0.44655	-1.91098	-1.8105	1	0.00251256	0.00240385	1	0.00270095	0.00763236
3 MINOR CHO METABOLISM	154	0.25	0.21	0.25	1.58709	1.2253	1.03123	0	0.106326	0.380518	0.0785115	0.308549	0.582237
3.2 MINOR CHO METABOLISM.TREHALOSE	28	0.29	0.25	0.25	1.73986	1.19604	0.784383	0.00487013	0.217676	0.754417	0.0307586	0.330618	0.947972
3.2.3 MINOR CHO METABOLISM.TREHALOSE.POTENTIAL TPS/TPP	18	0.72	0.22	NA	1.48459	1.19616	NA	0.038206	0.238516	NA	0.139206	0.332937	NA
3.4 MINOR CHO METABOLISM.MYO-INOSITOL	21	0.48	-0.1	-0.32	1.4741	-0.803613	-0.985662	0.0628099	0.772622	0.484305	0.142515	0.93799	0.627783
3.5 MINOR CHO METABOLISM.OTHERS	59	-0.19	0.22	0.22	-0.889205	0.957945	0.973306	0.703264	0.526074	0.495727	0.84975	0.694755	0.660001
3.6 MINOR CHO METABOLISM.CALLOSE	19	0.26	0.26	0.29	1.5736	1.30762	1.00139	0.0311475	0.123103	0.456328	0.0865215	0.212023	0.632145
30.1 SIGNALLING.IN SUGAR AND NUTRIENT PHYSIOLOGY	55	-0.24	0.27	0.3	-1.12658	1.71525	1.17511	0.263473	0.00148368	0.222034	0.474296	0.0166936	0.363458
30.11 SIGNALLING.LIGHT	180	0.33	0.22	-0.1	1.73392	1.10375	-0.848058	0	0.252022	0.859477	0.0316995	0.463442	0.873924
30.11.1 SIGNALLING.LIGHT.COP9 SIGNALOSOME	20	-0.2	0.5	0.44	-0.72734	1.00839	0.507006	0.877806	0.445804	0.98513	1	0.619478	1
30.2 SIGNALLING.RECEPTOR KINASES	417	NA	NA	0.31	NA	NA	1.25509	NA	NA	0.0296097	NA	NA	0.275269
30.2.10 SIGNALLING.RECEPTOR KINASES.LEUCINE RICH REPEAT X	21	-0.19	0.52	0.53	-0.997121	1.0742	1.1205	0.440204	0.375874	0.329861	0.691377	0.507702	0.444137
30.2.11 SIGNALLING.RECEPTOR KINASES.LEUCINE RICH REPEAT XI	52	-0.21	0.29	-0.3	-1.23286	0.999615	-1.22796	0.108197	0.467717	0.151079	0.319861	0.636297	0.264256
30.2.16 SIGNALLING.RECEPTOR KINASES.CATHARANTHUS ROSEUS-LIKE RLK1	28	-0.64	-0.32	0.13	-1.39665	-1.35025	0.960605	0.060686	0.0869565	0.516814	0.168446	0.159277	0.685556
30.2.17 SIGNALLING.RECEPTOR KINASES.DUF 26	57	0.25	0.42	0.42	1.64026	1.31446	1.77725	0.00298507	0.0873635	0.0034662	0.0615784	0.205536	0.011373
30.2.19 SIGNALLING.RECEPTOR KINASES.LEGUME-LECTIN	18	0.56	0.67	0.67	0.982519	1.58406	1.82351	0.486301	0.0281195	0.0017452	0.832036	0.047092	0.00721317
30.2.2 SIGNALLING.RECEPTOR KINASES.LEUCINE RICH REPEAT II	22	0.55	-0.14	-0.11	1.21326	-0.805419	-0.808768	0.224756	0.762791	0.734513	0.448824	0.941622	0.910952
30.2.20 SIGNALLING.RECEPTOR KINASES.WHEAT LRK10 LIKE	22	0.32	0.5	0.57	1.25492	1.82724	1.85867	0.171141	0.00181488	0	0.399586	0.00536634	0.00559142
30.2.22 SIGNALLING.RECEPTOR KINASES.PROLINE EXTENSIN LIKE	20	-0.45	-0.4	NA	-1.9315	-1.12765	NA	0.00251256	0.279904	NA	0.00414582	0.404289	NA
30.2.24 SIGNALLING.RECEPTOR KINASES.S-LOCUS GLYCOPROTEIN LIKE	29	-0.28	0.38	0.29	-1.38322	1.15724	1.0365	0.066482	0.25624	0.422609	0.17711	0.380494	0.58297
30.2.3 SIGNALLING.RECEPTOR KINASES.LEUCINE RICH REPEAT III	56	-0.48	-0.57	-0.74	-1.40331	-2.46285	-2.161	0.0339506	0	0	0.170495	0	0.00010972
30.2.6 SIGNALLING.RECEPTOR KINASES.LEUCINE RICH REPEAT VI	21	-0.19	-0.38	-0.29	-0.649648	-1.13633	-1.02125	0.940447	0.260546	0.441379	1	0.399004	0.572744
30.2.8 SIGNALLING.RECEPTOR KINASES.LEUCINE RICH REPEAT VIII	28	-0.14	-0.11	-0.22	-1.12599	-0.77152	-0.871213	0.256065	0.818414	0.661504	0.470167	0.961994	0.836108
30.2.8.2 SIGNALLING.RECEPTOR KINASES.LEUCINE RICH REPEAT VIII.VIII-2	17	-0.24	0.29	NA	-1.48444	1.27059	NA	0.0617577	0.174475	NA	0.119938	0.252157	NA
30.2.9 SIGNALLING.RECEPTOR KINASES.LEUCINE RICH REPEAT IX	17	0.29	-0.59	NA	0.844635	-1.38074	NA	0.661565	0.0925508	NA	0.904142	0.14338	NA
30.2.99 SIGNALLING.RECEPTOR KINASES.MISC	29	0.1	0.21	0.48	0.959626	1.21278	1.38956	0.503185	0.222586	0.0815603	0.838549	0.322223	0.146476
30.3 SIGNALLING.CALCIUM	318	-0.17	0.35	0.24	-1.65381	1.44519	1.0478	0	0.00253807	0.340599	0.0504497	0.108529	0.564701
30.4 SIGNALLING.PHOSPHINOSITIDES	86	0.44	0.34	0.44	1.30745	1.20923	1.38851	0.0898876	0.143082	0.047138	0.329166	0.322907	0.145564
30.4.1 SIGNALLING.PHOSPHINOSITIDES.PHOSPHATIDYLINOSITOL-4-PHOSPHATE 5-KINASE	31	0.39	0.29	0.48	1.23878	0.596765	0.979134	0.179173	0.971186	0.487633	0.411694	1	0.663037
30.5 SIGNALLING.G-PROTEINS	327	-0.31	-0.23	-0.22	-0.764806	-0.854282	-0.882339	0.992126	0.964103	0.881226	1	0.873085	0.823
30.6 SIGNALLING.MAP KINASES	86	0.28	0.42	0.46	1.11628	1.24964	1.29441	0.266762	0.104348	0.0919176	0.610411	0.278856	0.237501
30.7 SIGNALLING.14-3-3 PROTEINS	33	0.09	-1	-0.24	0.928418	-0.501416	-0.955107	0.56135	0.997506	0.528169	0.866271	1	0.690164
30.8 SIGNALLING.MISC	15	0.33	0.47	NA	0.754852	1.07547	NA	0.792746	0.375643	NA	0.995003	0.508158	NA
31.1 CELL.ORGANISATION	495	-0.17	-0.25	0.14	-0.998557	-0.716213	0.714967	0.488636	1	1	0.693763	0.986565	0.979743
31.1.1 CELL.ORGANISATION.CYTOSKELETON	159	-0.12	0.18	-0.23	-0.956044	0.416688	-0.994656	0.617801	1	0.442136	0.728076	0.999297	0.619394
31.1.1.1 CELL.ORGANISATION.CYTOSKELETON.ACTIN	43	-0.09	0.26	-0.02	-0.967039	1.41477	-0.580745	0.517045	0.0549273	0.995157	0.716368	0.126538	0.99475
31.1.1.1.1 CELL.ORGANISATION.CYTOSKELETON.ACTIN.ACTIN	22	-0.23	0.27	-0.27	-1.57858	1.20324	-0.679229	0.0179487	0.209459	0.919101	0.0768678	0.328215	1
31.1.1.2 CELL.ORGANISATION.CYTOSKELETON.MIKROTUBULI	84	-0.27	-0.44	-0.51	-0.995389	-1.12664	-1.17499	0.473684	0.213816	0.158809	0.683782	0.402554	0.323996
31.1.1.3 CELL.ORGANISATION.CYTOSKELETON.MYOSIN	32	0.47	0.03	-0.16	0.95077	0.674105	-1.30736	0.530351	0.924875	0.117241	0.845829	0.998709	0.186331
31.2 CELL.DIVISION	160	0.14	-0.28	-0.19	0.924389	-1.05846	-0.78413	0.629771	0.272085	0.968661	0.850272	0.519661	0.931874
31.3 CELL.CYCLE	143	-0.24	-0.24	-0.12	-1.18869	-1.54668	-1.04766	0.111111	0	0.350877	0.376491	0.0514588	0.532779
31.3.1 CELL.CYCLE.PEPTIDYLPROLYL ISOMERASE	56	-0.25	-0.16	-0.2	-0.698149	-0.740349	-1.11791	0.97281	0.923077	0.256281	1	0.988183	0.408751
31.4 CELL.VESICLE TRANSPORT	279	0.2	0.46	0.44	0.867141	1.49789	1.29122	0.803717	0.00257069	0.038674	0.894967	0.0839272	0.239652
33.1 DEVELOPMENT.STORAGE PROTEINS	15	0.33	0.33	0.47	0.702644	1.35426	1.60817	0.854975	0.13036	0.025729	1	0.168985	0.0406628
33.3 DEVELOPMENT.SQUAMOSA PROMOTER BINDING LIKE (SPL)	27	-0.07	-0.22	0.18	-0.996882	-1.03571	0.801766	0.488189	0.412658	0.761278	0.685619	0.55953	0.930841
34.1 TRANSPORT.P- AND V-ATPASES	97	-0.25	0.51	-0.44	-0.581819	0.764762	-0.346213	0.996241	0.917731	1	1	0.964469	0.999934
34.1.1 TRANSPORT.P- AND V-ATPASES.H+-TRANSPORTING TWO-SECTOR ATPASE	42	-0.5	0.57	1	-0.821669	1.16086	0.703349	0.775623	0.234219	0.910891	0.953044	0.376205	0.984879
34.1.1.2 TRANSPORT.P- AND V-ATPASES.H+-TRANSPORTING TWO-SECTOR ATPASE.SUBUNIT C	15	-1	0.6	-1	-0.791368	1.18204	-0.633843	0.762712	0.254448	0.943355	0.985189	0.348247	1
34.10 TRANSPORT.NUCLEOTIDES	20	0.25	-0.25	-0.31	1.11827	-0.950883	-0.7448	0.326014	0.503686	0.830578	0.610101	0.729827	0.977872
34.12 TRANSPORT.METAL	100	0.17	0.35	-0.14	1.24133	1.29343	-0.834585	0.118949	0.0983146	0.812866	0.414906	0.227588	0.871098
34.13 TRANSPORT.PEPTIDES AND OLIGOPEPTIDES	53	0.36	0.45	0.38	1.49443	1.9724	1.9128	0.0364431	0	0	0.139755	0.000998123	0.00347342
34.14 TRANSPORT.UNSPECIFIED CATIONS	73	0.32	0.1	0.18	1.23518	0.861095	0.793521	0.136691	0.73525	0.832787	0.41564	0.851377	0.938916
34.15 TRANSPORT.POTASSIUM	63	0.44	-0.25	0.34	0.861013	-0.764771	0.663421	0.694084	0.915452	0.96519	0.898668	0.964271	1
34.16 TRANSPORT.ABC TRANSPORTERS AND MULTIDRUG RESISTANCE SYSTEMS	132	0.31	0.14	0.14	1.36769	1.08838	0.932338	0.0351562	0.285915	0.616747	0.244251	0.490107	0.729517
34.18 TRANSPORT.UNSPECIFIED ANIONS	37	-0.19	0.38	0.34	-1.05349	0.81366	0.637057	0.343243	0.756178	0.956063	0.592959	0.910235	1
34.19 TRANSPORT.MAJOR INTRINSIC PROTEINS	70	0.33	0.37	0.45	1.46424	1.08911	1.49799	0.0135135	0.306333	0.0217391	0.150672	0.491741	0.0806767
34.19.1 TRANSPORT.MAJOR INTRINSIC PROTEINS.PIP	40	0.35	0.38	0.49	1.8454	1.44232	1.54552	0.0015015	0.0457516	0.0267559	0.0103298	0.109745	0.0626218
34.19.2 TRANSPORT.MAJOR INTRINSIC PROTEINS.TIP	19	-0.26	-0.53	-0.41	-1.38884	-2.1103	-1.38964	0.0924171	0	0.0854701	0.174357	4.89965e-05	0.134172
34.2 TRANSPORT.SUGARS	83	0.34	0.23	0.21	1.63327	1.84273	1.67022	0.00410959	0	0.00322581	0.0624924	0.00443341	0.0250552
34.21 TRANSPORT.CALCIUM	48	-0.54	-0.15	-0.1	-1.92412	-1.10232	-1.15712	0.0030581	0.269231	0.220141	0.0041178	0.438062	0.347118
34.22 TRANSPORT.CYCLIC NUCLEOTIDE OR CALCIUM REGULATED CHANNELS	27	0.26	0.44	0.5	1.135	1.62441	1.48943	0.274448	0.013986	0.0440141	0.58049	0.0352674	0.0828411
34.3 TRANSPORT.AMINO ACIDS	73	0.27	0.33	0.33	1.50085	1.80189	1.87374	0.0112202	0.00147493	0	0.141015	0.00677344	0.00582996
34.4 TRANSPORT.NITRATE	28	0.71	0.64	0.38	2.03122	1.7737	1.29514	0	0	0.123264	0.00211346	0.00916418	0.239018
34.7 TRANSPORT.PHOSPHATE	19	-0.32	0.37	0.38	-0.953516	1.74128	1.69843	0.514066	0.00658979	0.0151803	0.722703	0.0127767	0.0210197
34.8 TRANSPORT.METABOLITE TRANSPORTERS AT THE ENVELOPE MEMBRANE	61	-0.43	-0.34	-0.43	-1.24128	-0.959145	-1.31475	0.124567	0.550562	0.0877193	0.314068	0.719345	0.180117
34.9 TRANSPORT.METABOLITE TRANSPORTERS AT THE MITOCHONDRIAL MEMBRANE	97	-0.38	0.24	-0.35	-0.987491	1.14563	-1.10371	0.481203	0.20524	0.253659	0.692838	0.391401	0.428801
34.99 TRANSPORT.MISC	153	0.32	0.34	0.27	1.17956	1.32928	1.35052	0.160759	0.0444444	0.0326264	0.491582	0.192605	0.181761
35.1.1 NOT ASSIGNED.NO ONTOLOGY.ABC1 FAMILY PROTEIN	21	0.43	-0.52	-0.53	1.3365	-1.59742	-1.22237	0.134707	0.0218978	0.21135	0.28652	0.0358393	0.269498
35.1.12 NOT ASSIGNED.NO ONTOLOGY.PUMILIO/PUF RNA-BINDING DOMAIN-CONTAINING PROTEIN	16	0.25	-0.06	-1	0.700552	-0.692983	-0.583732	0.857621	0.884161	0.970046	1	0.987244	0.999928
35.1.19 NOT ASSIGNED.NO ONTOLOGY.C2 DOMAIN-CONTAINING PROTEIN	49	0.1	0.16	0.05	0.883458	1.19853	0.944655	0.65243	0.2096	0.55614	0.878084	0.331267	0.714601
35.1.2 NOT ASSIGNED.NO ONTOLOGY.AGENET DOMAIN-CONTAINING PROTEIN	18	-1	-0.44	-0.56	-0.560803	-1.06007	-1.19546	0.975309	0.37355	0.237778	1	0.520689	0.303166
35.1.20 NOT ASSIGNED.NO ONTOLOGY.FORMIN HOMOLOGY 2 DOMAIN-CONTAINING PROTEIN	20	-0.2	-0.6	NA	-1.17386	-1.6298	NA	0.237864	0.011655	NA	0.391442	0.0293622	NA
35.1.21 NOT ASSIGNED.NO ONTOLOGY.EPSIN N-TERMINAL HOMOLOGY (ENTH) DOMAIN-CONTAINING PROTEIN	20	-0.25	0.6	0.47	-1.59124	1.15678	1.02046	0.0331754	0.261863	0.460036	0.0743834	0.378683	0.599571
35.1.27 NOT ASSIGNED.NO ONTOLOGY.TETRATRICOPEPTIDE REPEAT (TPR)	39	-0.13	-0.28	0.19	-1.59553	-0.794019	0.680238	0.00552486	0.8125	0.908784	0.0738941	0.947794	0.997899
35.1.3 NOT ASSIGNED.NO ONTOLOGY.ARMADILLO/BETA-CATENIN REPEAT FAMILY PROTEIN	52	0.23	0.42	0.44	1.37166	1.92107	1.45441	0.0522496	0	0.039356	0.241529	0.00173266	0.103739
35.1.40 NOT ASSIGNED.NO ONTOLOGY.GLYCINE RICH PROTEINS	29	0.31	0.52	0.32	0.950859	1.18658	1.2601	0.547504	0.243548	0.163478	0.851136	0.342412	0.273304
35.1.41 NOT ASSIGNED.NO ONTOLOGY.HYDROXYPROLINE RICH PROTEINS	65	-0.23	0.15	0.33	-1.44113	0.816062	0.942068	0.013245	0.810047	0.583618	0.145991	0.910524	0.715911
35.1.5 NOT ASSIGNED.NO ONTOLOGY.PENTATRICOPEPTIDE (PPR) REPEAT-CONTAINING PROTEIN	488	-0.45	-0.59	-0.53	-2.19267	-2.8786	-2.46818	0	0	0	0.000162298	0	0
4 GLYCOLYSIS	136	0.2	-0.21	-0.16	1.00841	-0.90556	-0.847448	0.436767	0.680147	0.847262	0.781053	0.780011	0.869235
4.1 GLYCOLYSIS.CYTOSOLIC BRANCH	103	0.2	0.31	0.23	0.979926	0.95296	0.872189	0.50983	0.559647	0.706177	0.827737	0.699021	0.836533
4.1.16 GLYCOLYSIS.CYTOSOLIC BRANCH.PHOSPHO-ENOL-PYRUVATE CARBOXYLASE KINASE (PPCK)	16	0.31	-0.38	NA	0.916451	-0.737379	NA	0.578767	0.834146	NA	0.85503	0.984879	NA
4.2 GLYCOLYSIS.PLASTID BRANCH	31	0.35	0.29	-0.19	0.934934	0.756849	-0.845295	0.547112	0.821782	0.732558	0.876374	0.961037	0.867787
4.3 GLYCOLYSIS.UNCLEAR/DUALLY TARGETED	28	0.21	-0.43	-0.29	0.874609	-1.36633	-1.33802	0.655118	0.0823244	0.116484	0.893265	0.149815	0.162844
5 FERMENTATION	18	0.33	0.39	0.2	1.3368	1.46861	0.765561	0.123333	0.0589255	0.794275	0.290006	0.098254	0.953479
7 OPP	59	0.07	0.46	0.3	0.538595	1.24514	0.767226	1	0.148693	0.86172	1	0.283491	0.956736
7.1 OPP.OXIDATIVE PP	29	0.14	0.59	0.52	1.13383	1.39949	1.26861	0.294586	0.0838608	0.153169	0.578376	0.137908	0.262554
7.2 OPP.NON-REDUCTIVE PP	19	-0.74	-0.58	-0.75	-1.44522	-1.45435	-1.83117	0.070922	0.057554	0.00451467	0.145181	0.0921224	0.00613724
8 TCA / ORG TRANSFORMATION	119	-0.29	-0.13	-0.25	-0.973451	-0.787858	-1.00186	0.494881	0.927336	0.428571	0.711938	0.951178	0.610758
8.1 TCA / ORG TRANSFORMATION.TCA	77	-0.38	0.25	-0.22	-0.859399	0.677832	-0.683491	0.758503	0.979876	0.981333	0.904031	1	1
8.1.1 TCA / ORG TRANSFORMATION.TCA.PYRUVATE DH	34	-0.41	-0.24	-0.41	-0.770985	-0.923143	-0.954058	0.851852	0.576923	0.546539	1	0.754414	0.687875
8.1.1.1 TCA / ORG TRANSFORMATION.TCA.PYRUVATE DH.E1	16	0.25	0.19	NA	0.364847	0.810853	NA	1	0.72449	NA	1	0.910695	NA
8.2 TCA / ORG TRANSFORMATION.OTHER ORGANIC ACID TRANSFORMATIONS	35	-0.23	-0.14	-0.25	-1.46868	-1.01893	-0.673023	0.0268817	0.409326	0.944444	0.128228	0.585991	1
9 MITOCHONDRIAL ELECTRON TRANSPORT / ATP SYNTHESIS	168	-0.31	0.61	0.46	-1.1494	1.48042	1.3057	0.108491	0.00661376	0.0540541	0.434512	0.093447	0.229739
9.1 MITOCHONDRIAL ELECTRON TRANSPORT / ATP SYNTHESIS.NADH-DH	61	-0.49	0.77	0.63	-0.978297	1.45899	1.50961	0.496644	0.0188383	0.0198347	0.705443	0.100392	0.0762839
9.1.1 MITOCHONDRIAL ELECTRON TRANSPORT / ATP SYNTHESIS.NADH-DH.COMPLEX I	21	-0.38	0.71	0.57	-0.807645	1.38481	1.0011	0.745152	0.0809353	0.454855	0.971405	0.150648	0.628492
9.1.2 MITOCHONDRIAL ELECTRON TRANSPORT / ATP SYNTHESIS.NADH-DH.LOCALISATION NOT CLEAR	40	-0.48	0.8	0.71	-0.965774	1.25936	1.51305	0.495751	0.14897	0.0306947	0.713804	0.266133	0.0751755
9.6 MITOCHONDRIAL ELECTRON TRANSPORT / ATP SYNTHESIS.CYTOCHROME C	16	-0.44	0.31	NA	-1.47247	0.72894	NA	0.0702576	0.847273	NA	0.127616	0.981336	NA
9.7 MITOCHONDRIAL ELECTRON TRANSPORT / ATP SYNTHESIS.CYTOCHROME C OXIDASE	18	-0.17	0.11	NA	-1.0969	1.06165	NA	0.322196	0.395062	NA	0.513996	0.525291	NA
9.9 MITOCHONDRIAL ELECTRON TRANSPORT / ATP SYNTHESIS.F1-ATPASE	32	-0.38	0.53	0.53	-1.10452	0.69923	0.873357	0.299728	0.912397	0.663415	0.501531	0.992297	0.838966

## Sheet: (B) Figure
BIN NAME	SIZE	v1.0-l	v1.0-h	v1.2-h
1 PS	409	NA	-0.74	-0.71	photosynthesis
1.1 PS.LIGHTREACTION	234	NA	-0.84	-0.81
1.1.1 PS.LIGHTREACTION.PHOTOSYSTEM II	97	NA	-0.94	-0.9
1.1.1.1 PS.LIGHTREACTION.PHOTOSYSTEM II.LHC-II	35	NA	-0.94	-0.94
1.1.1.2 PS.LIGHTREACTION.PHOTOSYSTEM II.PSII POLYPEPTIDE SUBUNITS	59	NA	-0.97	-0.87
1.1.2 PS.LIGHTREACTION.PHOTOSYSTEM I	66	NA	-0.92	-0.98
1.1.2.1 PS.LIGHTREACTION.PHOTOSYSTEM I.LHC-I	28	NA	-1	-1
1.1.2.2 PS.LIGHTREACTION.PHOTOSYSTEM I.PSI POLYPEPTIDE SUBUNITS	36	NA	-0.97	-0.97
1.1.4 PS.LIGHTREACTION.ATP SYNTHASE	17	NA	-0.88	-0.82
1.1.5 PS.LIGHTREACTION.OTHER ELECTRON CARRIER (OX/RED)	20	NA	-0.7	-0.65
1.2 PS.PHOTORESPIRATION	55	NA	-0.64	-0.6
1.2.4 PS.PHOTORESPIRATION.GLYCINE CLEAVAGE	17	NA	-0.88	-0.75
1.3 PS.CALVIN CYCLE	112	NA	-0.76	-0.78
1.3.13 PS.CALVIN CYCLE.RUBISCO INTERACTING	27	NA	-0.85	-0.88
19 TETRAPYRROLE SYNTHESIS	109	NA	-0.72	-0.6
29.3.3 PROTEIN.TARGETING.CHLOROPLAST	65	NA	-0.69	-0.65
28.1 DNA.SYNTHESIS/CHROMATIN STRUCTURE	427	NA	-0.49	NA	DNA synthesis
28.1.3 DNA.SYNTHESIS/CHROMATIN STRUCTURE.HISTONE	91	-0.63	-0.56	NA
28.1.3.2 DNA.SYNTHESIS/CHROMATIN STRUCTURE.HISTONE.CORE	81	-0.7	-0.63	-0.51
28.1.3.2.1 DNA.SYNTHESIS/CHROMATIN STRUCTURE.HISTONE.CORE.H2A	38	-0.66	-0.63	NA
28.1.3.2.2 DNA.SYNTHESIS/CHROMATIN STRUCTURE.HISTONE.CORE.H2B	16	-0.81	NA	NA
28.1.3.2.3 DNA.SYNTHESIS/CHROMATIN STRUCTURE.HISTONE.CORE.H3	18	-0.83	-0.72	NA
28.1.3.2.4 DNA.SYNTHESIS/CHROMATIN STRUCTURE.HISTONE.CORE.H4	23	-0.87	-0.83	NA
23.1.2 NUCLEOTIDE METABOLISM.SYNTHESIS.PURINE	28	NA	NA	-0.74
23.5 NUCLEOTIDE METABOLISM.DEOXYNUCLEOTIDE METABOLISM	17	NA	-0.47	NA
29.1 PROTEIN.AA ACTIVATION	135	NA	-0.49	-0.53	protein synthesis
29.2.1.1 PROTEIN.SYNTHESIS.RIBOSOMAL PROTEIN.PROKARYOTIC	195	-0.75	-0.48	-0.54
29.2.1.1.1 PROTEIN.SYNTHESIS.RIBOSOMAL PROTEIN.PROKARYOTIC.CHLOROPLAST	109	-0.84	-0.74	-0.73
29.2.1.1.1.1 PROTEIN.SYNTHESIS.RIBOSOMAL PROTEIN.PROKARYOTIC.CHLOROPLAST.30S SUBUNIT	25	NA	-1	-0.92
29.2.1.1.1.2 PROTEIN.SYNTHESIS.RIBOSOMAL PROTEIN.PROKARYOTIC.CHLOROPLAST.50S SUBUNIT	84	-0.85	-0.68	-0.67
29.2.1.1.3.1 PROTEIN.SYNTHESIS.RIBOSOMAL PROTEIN.PROKARYOTIC.UNKNOWN ORGANELLAR.30S SUBUNIT	24	NA	-0.5	-0.64
29.2.1.2 PROTEIN.SYNTHESIS.RIBOSOMAL PROTEIN.EUKARYOTIC	485	-0.78	NA	-0.7
29.2.1.2.1 PROTEIN.SYNTHESIS.RIBOSOMAL PROTEIN.EUKARYOTIC.40S SUBUNIT	179	-0.81	NA	-0.72
29.2.1.2.2 PROTEIN.SYNTHESIS.RIBOSOMAL PROTEIN.EUKARYOTIC.60S SUBUNIT	305	-0.76	NA	-0.65
29.2.2.3.1 PROTEIN.SYNTHESIS.RIBOSOME BIOGENESIS.PRE-RRNA PROCESSING AND MODIFICATIONS.SNORNPS	29	-0.52	-0.62	NA
29.2.4 PROTEIN.SYNTHESIS.ELONGATION	74	NA	-0.26	-0.22
29.6 PROTEIN.FOLDING	136	NA	-0.35	NA
29.8 PROTEIN.ASSEMBLY AND COFACTOR LIGATION	40	NA	-0.45	-0.36
10 CELL WALL	452	NA	NA	-0.29	cell wall
10.2 CELL WALL.CELLULOSE SYNTHESIS	68	NA	NA	-0.7
10.5 CELL WALL.CELL WALL PROTEINS	61	NA	NA	-0.32
10.5.1 CELL WALL.CELL WALL PROTEINS.AGPS	22	NA	-0.5	-0.67
10.5.1.1 CELL WALL.CELL WALL PROTEINS.AGPS.AGP	22	NA	-0.5	-0.67
13.1.3 AMINO ACID METABOLISM.SYNTHESIS.ASPARTATE FAMILY	81	-0.67	NA	-0.66	aspartate synthesis
13.1.3.4 AMINO ACID METABOLISM.SYNTHESIS.ASPARTATE FAMILY.METHIONINE	45	-0.31	NA	NA
13.2 AMINO ACID METABOLISM.DEGRADATION	117	0.39	0.4	0.41	aminoacid degradation
13.2.2 AMINO ACID METABOLISM.DEGRADATION.GLUTAMATE FAMILY	19	NA	0.42	0.41
13.2.4 AMINO ACID METABOLISM.DEGRADATION.BRANCHED CHAIN GROUP	26	NA	0.62	NA
13.2.6 AMINO ACID METABOLISM.DEGRADATION.AROMATIC AA	28	NA	0.39	NA
16 SECONDARY METABOLISM	433	NA	0.35	NA	secondary metabolism
16.1.4 SECONDARY METABOLISM.ISOPRENOIDS.CAROTENOIDS	34	NA	-0.65	NA
16.2 SECONDARY METABOLISM.PHENYLPROPANOIDS	115	0.42	0.56	0.44
16.2.1 SECONDARY METABOLISM.PHENYLPROPANOIDS.LIGNIN BIOSYNTHESIS	93	0.47	0.58	0.43
16.5.1.1 SECONDARY METABOLISM.SULFUR-CONTAINING.GLUCOSINOLATES.SYNTHESIS	38	0.34	NA	NA
16.8 SECONDARY METABOLISM.FLAVONOIDS	99	0.47	0.58	NA
16.8.1 SECONDARY METABOLISM.FLAVONOIDS.ANTHOCYANINS	20	NA	0.6	NA
16.8.3 SECONDARY METABOLISM.FLAVONOIDS.DIHYDROFLAVONOLS	46	NA	0.41	NA
16.8.3.3 SECONDARY METABOLISM.FLAVONOIDS.DIHYDROFLAVONOLS.FLAVONOID 3-MONOOXYGENASE	15	NA	NA	0.47
16.8.4 SECONDARY METABOLISM.FLAVONOIDS.FLAVONOLS	30	NA	0.63	0.57
17.1 HORMONE METABOLISM.ABSCISIC ACID	74	0.43	0.46	0.46	hormone metabolism
17.1.2 HORMONE METABOLISM.ABSCISIC ACID.SIGNAL TRANSDUCTION	26	0.46	0.69	0.52
17.1.3 HORMONE METABOLISM.ABSCISIC ACID.INDUCED-REGULATED-RESPONSIVE-ACTIVATED	21	0.48	0.67	0.78
17.5.2 HORMONE METABOLISM.ETHYLENE.SIGNAL TRANSDUCTION	43	NA	NA	0.42
17.6 HORMONE METABOLISM.GIBBERELIN	30	NA	0.4	NA
17.7 HORMONE METABOLISM.JASMONATE	44	NA	0.57	NA
2.2.2 MAJOR CHO METABOLISM.DEGRADATION.STARCH	61	0.23	NA	NA	starch cleavage
2.2.2.1 MAJOR CHO METABOLISM.DEGRADATION.STARCH.STARCH CLEAVAGE	26	0.42	NA	NA
2.2.2.1.2 MAJOR CHO METABOLISM.DEGRADATION.STARCH.STARCH CLEAVAGE.BETA AMYLASE	18	0.5	NA	NA
20.1 STRESS.BIOTIC	266	NA	0.4	0.36	stress
20.2.4 STRESS.ABIOTIC.TOUCH/WOUNDING	17	NA	0.53	NA
22 POLYAMINE METABOLISM	22	NA	0.64	NA	polyamine metabolism
22.1 POLYAMINE METABOLISM.SYNTHESIS	21	NA	0.62	NA
27.3.22 RNA.REGULATION OF TRANSCRIPTION.HB,HOMEOBOX TRANSCRIPTION FACTOR FAMILY	88	NA	0.33	0.37	transcription factors
27.3.24 RNA.REGULATION OF TRANSCRIPTION.MADS BOX TRANSCRIPTION FACTOR FAMILY	18	0.33	NA	NA
27.3.26 RNA.REGULATION OF TRANSCRIPTION.MYB-RELATED TRANSCRIPTION FACTOR FAMILY	63	NA	-0.14	NA
27.3.32 RNA.REGULATION OF TRANSCRIPTION.WRKY DOMAIN TRANSCRIPTION FACTOR FAMILY	56	NA	0.61	0.5
27.3.35 RNA.REGULATION OF TRANSCRIPTION.BZIP TRANSCRIPTION FACTOR FAMILY	101	NA	NA	0.46
27.3.40 RNA.REGULATION OF TRANSCRIPTION.AUX/IAA FAMILY	29	0.72	NA	NA
27.3.71 RNA.REGULATION OF TRANSCRIPTION.SNF7	21	NA	NA	0.8
27.3.8 RNA.REGULATION OF TRANSCRIPTION.C2C2(ZN) DOF ZINC FINGER FAMILY	26	NA	NA	0.61
29.3.4 PROTEIN.TARGETING.SECRETORY PATHWAY	273	0	0.48	0.44	protein degradation
29.3.4.1 PROTEIN.TARGETING.SECRETORY PATHWAY.ER	34	0	0.65	0
29.3.4.3 PROTEIN.TARGETING.SECRETORY PATHWAY.VACUOLE	54	0	0.57	0.33
29.3.4.99 PROTEIN.TARGETING.SECRETORY PATHWAY.UNSPECIFIED	145	0	0.5	0
29.4.1 PROTEIN.POSTRANSLATIONAL MODIFICATION.KINASE	193	0	0.32	0
29.4.1.57 PROTEIN.POSTRANSLATIONAL MODIFICATION.KINASE.RECEPTOR LIKE CYTOPLASMATIC KINASE VII	58	0	0.36	0
29.5.11.1 PROTEIN.DEGRADATION.UBIQUITIN.UBIQUITIN	47	0	0.43	0.52
29.5.11.20 PROTEIN.DEGRADATION.UBIQUITIN.PROTEASOM	133	0	0.7	0
29.5.11.3 PROTEIN.DEGRADATION.UBIQUITIN.E2	74	0	0.55	0.61
29.5.11.4.2 PROTEIN.DEGRADATION.UBIQUITIN.E3.RING	427	0	0	0.31
29.5.11.4.3 PROTEIN.DEGRADATION.UBIQUITIN.E3.SCF	283	0	0	0.44
29.5.11.4.3.1 PROTEIN.DEGRADATION.UBIQUITIN.E3.SCF.SKP	23	0	0.61	0
29.5.11.4.3.2 PROTEIN.DEGRADATION.UBIQUITIN.E3.SCF.FBOX	253	0	0	0.39
29.5.11.4.5 PROTEIN.DEGRADATION.UBIQUITIN.E3.BTB/POZ CULLIN3	29	0	0.31	0
29.5.2 PROTEIN.DEGRADATION.AUTOPHAGY	27	0	0.67	0.84
29.5.3 PROTEIN.DEGRADATION.CYSTEINE PROTEASE	68	0.37	0.56	0
30.2.17 SIGNALLING.RECEPTOR KINASES.DUF 26	57	0	0	0.42	receptor kinases
30.2.19 SIGNALLING.RECEPTOR KINASES.LEGUME-LECTIN	18	0	0.67	0.67
30.2.20 SIGNALLING.RECEPTOR KINASES.WHEAT LRK10 LIKE	22	0	0.5	0.57
30.2.22 SIGNALLING.RECEPTOR KINASES.PROLINE EXTENSIN LIKE	20	-0.45	0	0
30.2.3 SIGNALLING.RECEPTOR KINASES.LEUCINE RICH REPEAT III	56	0	-0.57	-0.74
11.1.1 LIPID METABOLISM.FA SYNTHESIS AND FA ELONGATION.ACETYL COA CARBOXYLATION	20	NA	-0.7	-0.67	lipid synthesis
11.2 LIPID METABOLISM.FA DESATURATION	25	NA	-0.44	-0.47
11.9 LIPID METABOLISM.LIPID DEGRADATION	188	NA	0.4	0.41	lipid degradation
11.9.2 LIPID METABOLISM.LIPID DEGRADATION.LIPASES	55	NA	0.31	NA
11.9.2.1 LIPID METABOLISM.LIPID DEGRADATION.LIPASES.TRIACYLGLYCEROL LIPASE	32	NA	0.34	NA
11.9.3.1 LIPID METABOLISM.LIPID DEGRADATION.LYSOPHOSPHOLIPASES.PHOSPHOLIPASE D	16	NA	-0.31	NA
11.9.3.2 LIPID METABOLISM.LIPID DEGRADATION.LYSOPHOSPHOLIPASES.CARBOXYLESTERASE	23	NA	0.52	0.4
11.9.4 LIPID METABOLISM.LIPID DEGRADATION.BETA-OXIDATION	59	NA	0.71	NA
