# Supplementary material for: Transcriptional deregulation of stress-growth balance in Nicotiana benthamiana biofactories producing insect sex pheromones
Source: Front Plant Sci. 2022 Oct 26;13:941338. doi: 10.3389/fpls.2022.941338 (PMC9645294; doi:10.3389/fpls.2022.941338)
Supplement: Supplementary file 10 [file Table_1.xlsx]

## Sheet: Phenodata
Supplementary Table S1: Sample and experiment information with plant heights, pheromone contents and transgene copy numbers. For each sample, sample name & ID, SxP version, transgenic line name & ID, line generation and experimenal group are shown. Two experiments were performed, with dates of planting and sampling shown for each. Day of sampling indicates the age of the plant at the time of samp…
Sample							Experiment					Physical & molecular phenotype
SampleName	SampleID	SxPVersion	LineName	LineID	Generation	Group	Exp	DateinSoil	DateOfSampling	DaySampled	RNAisol	Height [cm]	(Z)-11-hexadecenal	(Z)-11-hexadecen-1-ol	(Z)-11-hexadecenyl acetate	TIC	(Z)-11-hexadecenal/TIC	(Z)-11-hexadecen-1-ol/TIC	(Z)-11-hexadecenyl acetate/TIC	PheromoneProductionCategory	AtrΔ11_TotalCounts	HarFAR_TotalCounts	EaDAct_TotalCounts
v1.0-l1-1	5_1_10_1	v1.0	v1.0-low1	5_1_10	T3	v1.0-l	exp1	5.10.2018	9.11.2018	35	Y	15.5	879.885	371596	2726.69	501000000	1.76e-06	0.000742	5.44e-06	low_producer	3235	818	76
v1.0-l1-2	5_1_10_2	v1.0	v1.0-low1	5_1_10	T3	v1.0-l	exp1	5.10.2018	9.11.2018	35	Y	17	1764.32	346570	1786.11	583000000	3.03e-06	0.000594	3.06e-06	low_producer	3955	1013	106
v1.0-l1-3	5_1_10_3	v1.0	v1.0-low1	5_1_10	T3	v1.0-l	exp1	5.10.2018	9.11.2018	35	Y	14	1309.47	336052	1835.47	560000000	2.34e-06	0.0006	3.28e-06	low_producer	1635	439	46
v1.0-l1-4	5_1_10_4	v1.0	v1.0-low1	5_1_10	T3	v1.0-l	exp1	5.10.2018	9.11.2018	35	Y	14.5	1256.4	259820	1431.44	560000000	2.24e-06	0.000464	2.56e-06	low_producer	4256	1107	123
v1.0-l1-5	5_1_10_5	v1.0	v1.0-low1	5_1_10	T3	v1.0-l	exp1	5.10.2018	9.11.2018	35	N	13.5	1903	282827	1001	519000000	3.67e-06	0.000545	1.93e-06	low_producer	NA	NA	NA
v1.0-l1-6	5_1_10_6	v1.0	v1.0-low1	5_1_10	T3	v1.0-l	exp1	5.10.2018	9.11.2018	35	N	13	1956	356889	1958	498000000	3.93e-06	0.000717	3.93e-06	low_producer	NA	NA	NA
v1.0-l1-7	5_1_10_7	v1.0	v1.0-low1	5_1_10	T3	v1.0-l	exp1	5.10.2018	9.11.2018	35	N	13.5	1849	334792	2924	573000000	3.23e-06	0.000584	5.1e-06	low_producer	NA	NA	NA
v1.0-l1-8	5_1_10_8	v1.0	v1.0-low1	5_1_10	T3	v1.0-l	exp1	5.10.2018	9.11.2018	35	N	15.5	267	251169	2304	508000000	5.26e-07	0.000494	4.54e-06	low_producer	NA	NA	NA
v1.0-l2-1	5_2_5_1	v1.0	v1.0-low2	5_2_5	T3	v1.0-l	exp1	5.10.2018	9.11.2018	35	N	17.5	2621	466894	2266	766000000	3.42e-06	0.00061	2.96e-06	low_producer	NA	NA	NA
v1.0-l2-2	5_2_5_2	v1.0	v1.0-low2	5_2_5	T3	v1.0-l	exp1	5.10.2018	9.11.2018	35	N	18	4410	599760	2442	670000000	6.58e-06	0.000895	3.64e-06	low_producer	NA	NA	NA
v1.0-l2-3	5_2_5_3	v1.0	v1.0-low2	5_2_5	T3	v1.0-l	exp1	5.10.2018	9.11.2018	35	N	15	4381	560250	2455	732000000	5.98e-06	0.000765	3.35e-06	low_producer	NA	NA	NA
v1.0-l2-4	5_2_5_4	v1.0	v1.0-low2	5_2_5	T3	v1.0-l	exp1	5.10.2018	9.11.2018	35	Y	20	4585.19	492560	3134.7	803000000	5.71e-06	0.000613	3.9e-06	low_producer	3322	948	98
v1.0-l2-5	5_2_5_5	v1.0	v1.0-low2	5_2_5	T3	v1.0-l	exp1	5.10.2018	9.11.2018	35	Y	19	6332	427628	2059.27	684000000	9.26e-06	0.000625	3.01e-06	low_producer	4657	1267	174
v1.0-l2-6	5_2_5_6	v1.0	v1.0-low2	5_2_5	T3	v1.0-l	exp1	5.10.2018	9.11.2018	35	Y	19	2823.73	370640	2081.9	584000000	4.84e-06	0.000635	3.57e-06	low_producer	3510	1121	131
v1.0-l2-7	5_2_5_7	v1.0	v1.0-low2	5_2_5	T3	v1.0-l	exp1	5.10.2018	9.11.2018	35	N	17	2722	385152	2595	713000000	3.82e-06	0.00054	3.64e-06	low_producer	NA	NA	NA
v1.0-l2-8	5_2_5_8	v1.0	v1.0-low2	5_2_5	T3	v1.0-l	exp1	5.10.2018	9.11.2018	35	Y	20.5	5957.53	644989	2766.16	647000000	9.21e-06	0.000997	4.28e-06	low_producer	5713	1539	194
v1.0-h1-1	5_1_7_1	v1.0	v1.0-high1	5_1_7	T3	v1.0-h	exp1	5.10.2018	28.11.2018	54	Y	7.5	53044.8	5.20737e+06	2430.41	1093876171	4.85e-05	0.00476	2.22e-06	high_producer	20709	4225	297
v1.0-h1-2	5_1_7_2	v1.0	v1.0-high1	5_1_7	T3	v1.0-h	exp1	5.10.2018	28.11.2018	54	N	7.5	67526	10187491	4584	1410000000	4.79e-05	0.00723	3.25e-06	high_producer	NA	NA	NA
v1.0-h1-3	5_1_7_3	v1.0	v1.0-high1	5_1_7	T3	v1.0-h	exp1	5.10.2018	28.11.2018	54	Y	7.5	44924.8	5.55944e+06	4011.35	1130000000	3.98e-05	0.00492	3.55e-06	high_producer	34035	6905	338
v1.0-h1-4	5_1_7_4	v1.0	v1.0-high1	5_1_7	T3	v1.0-h	exp1	5.10.2018	28.11.2018	54	Y	6.5	51014.5	7.16143e+06	4354.01	1080000000	4.72e-05	0.00663	4.03e-06	high_producer	24005	4249	236
v1.0-h1-5	5_1_7_5	v1.0	v1.0-high1	5_1_7	T3	v1.0-h	exp1	5.10.2018	28.11.2018	54	N	7	41951	3661478	4723	1240000000	3.38e-05	0.00295	3.81e-06	high_producer	NA	NA	NA
v1.0-h1-6	5_1_7_6	v1.0	v1.0-high1	5_1_7	T3	v1.0-h	exp1	5.10.2018	28.11.2018	54	N	6.5	80841	9559945	11569	1290000000	6.27e-05	0.00741	8.97e-06	high_producer	NA	NA	NA
v1.0-h1-7	5_1_7_7	v1.0	v1.0-high1	5_1_7	T3	v1.0-h	exp1	5.10.2018	28.11.2018	54	Y	7.5	18247.2	1.13909e+06	2204.24	1100000000	1.66e-05	0.00104	2e-06	high_producer	10486	2728	307
v1.0-h1-8	5_1_7_8	v1.0	v1.0-high1	5_1_7	T3	v1.0-h	exp1	5.10.2018	28.11.2018	54	N	6.5	29877	4059213	2356	859000000	3.48e-05	0.00473	2.74e-06	high_producer	NA	NA	NA
v1.0-h2-1	5_2_4_1	v1.0	v1.0-high2	5_2_4	T3	v1.0-h	exp1	5.10.2018	28.11.2018	54	N	7.5	45161	7200028	4495	1270000000	3.56e-05	0.00567	3.54e-06	high_producer	NA	NA	NA
v1.0-h2-2	5_2_4_2	v1.0	v1.0-high2	5_2_4	T3	v1.0-h	exp1	5.10.2018	28.11.2018	54	N	8	53939	6743801	2960	1150000000	4.69e-05	0.00586	2.57e-06	high_producer	NA	NA	NA
v1.0-h2-3	5_2_4_3	v1.0	v1.0-high2	5_2_4	T3	v1.0-h	exp1	5.10.2018	28.11.2018	54	Y	8	58660.4	4.32561e+06	7873.4	1220000000	4.81e-05	0.00355	6.45e-06	high_producer	22773	5830	467
v1.0-h2-4	5_2_4_4	v1.0	v1.0-high2	5_2_4	T3	v1.0-h	exp1	5.10.2018	28.11.2018	54	Y	7	89823.9	7.80455e+06	11431.9	1150000000	7.81e-05	0.00679	9.94e-06	high_producer	15858	3714	417
v1.0-h2-5	5_2_4_5	v1.0	v1.0-high2	5_2_4	T3	v1.0-h	exp1	5.10.2018	28.11.2018	54	N	10	67049	3814911	7553	1080000000	6.21e-05	0.00353	6.99e-06	high_producer	NA	NA	NA
v1.0-h2-6	5_2_4_6	v1.0	v1.0-high2	5_2_4	T3	v1.0-h	exp1	5.10.2018	28.11.2018	54	Y	7	84331.5	3.26054e+06	6402.13	1190000000	7.09e-05	0.00274	5.38e-06	high_producer	13991	4007	389
v1.0-h2-7	5_2_4_7	v1.0	v1.0-high2	5_2_4	T3	v1.0-h	exp1	5.10.2018	28.11.2018	54	Y	7	55523.8	3.64372e+06	6155.32	1170000000	4.75e-05	0.00311	5.26e-06	high_producer	10869	3504	389
v1.0-h2-8	5_2_4_8	v1.0	v1.0-high2	5_2_4	T3	v1.0-h	exp1	5.10.2018	28.11.2018	54	N	7.5	61797	3929026	12744	1220000000	5.07e-05	0.00322	1.04e-05	high_producer	NA	NA	NA
v1.0-wt-1	WT_1	NA	NA	NA	NA	v1.0-wt	exp1	5.10.2018	9.11.2018	35	Y	19	NA	NA	NA	NA	NA	NA	NA	no_producer	NA	NA	NA
v1.0-wt-2	WT_2	NA	NA	NA	NA	v1.0-wt	exp1	5.10.2018	9.11.2018	35	Y	18.5	NA	NA	NA	NA	NA	NA	NA	no_producer	NA	NA	NA
v1.0-wt-3	WT_3	NA	NA	NA	NA	v1.0-wt	exp1	5.10.2018	9.11.2018	35	N	17.5	NA	NA	NA	NA	NA	NA	NA	no_producer	NA	NA	NA
v1.0-wt-4	WT_4	NA	NA	NA	NA	v1.0-wt	exp1	5.10.2018	9.11.2018	35	Y	18	NA	NA	NA	NA	NA	NA	NA	no_producer	NA	NA	NA
v1.0-wt-5	WT_5	NA	NA	NA	NA	v1.0-wt	exp1	5.10.2018	9.11.2018	35	Y	18.5	NA	NA	NA	NA	NA	NA	NA	no_producer	NA	NA	NA
v1.2-l1-1	SXP12_411	v1.2	v1.2-high1	4_1	T2	v1.2-h	exp2	27.04.2021	3.6.2021	35	Y	6.5	111434	9880464	2125074	532231932	0.000209371	0.0185642	0.00399276	high_producer	13806	1987	11520
v1.2-l1-2	SXP12_412	v1.2	v1.2-high1	4_1	T2	v1.2-h	exp2	27.04.2021	3.6.2021	35	N	10.5	NA	NA	NA	NA	NA	NA	NA	NA	NA	NA	NA
v1.2-l1-3	SXP12_413	v1.2	v1.2-high1	4_1	T2	v1.2-h	exp2	27.04.2021	3.6.2021	35	Y	13	91846	6045780	1756706	434973137	0.000211153	0.0138992	0.00403865	high_producer	12431	1766	11332
v1.2-l1-4	SXP12_414	v1.2	v1.2-high1	4_1	T2	v1.2-h	exp2	27.04.2021	3.6.2021	35	N	13.5	NA	NA	NA	NA	NA	NA	NA	NA	NA	NA	NA
v1.2-l1-5	SXP12_415	v1.2	v1.2-high1	4_1	T2	v1.2-h	exp2	27.04.2021	3.6.2021	35	N	8.5	NA	NA	NA	NA	NA	NA	NA	NA	NA	NA	NA
v1.2-l1-6	SXP12_416	v1.2	v1.2-high1	4_1	T2	v1.2-h	exp2	27.04.2021	3.6.2021	35	Y	12	112697	11989676	2581305	588118240	0.000191623	0.0203865	0.00438909	high_producer	16593	2386	14768
v1.2-l1-7	SXP12_417	v1.2	v1.2-high1	4_1	T2	v1.2-h	exp2	27.04.2021	3.6.2021	35	N	7.5	NA	NA	NA	NA	NA	NA	NA	NA	NA	NA	NA
v1.2-l1-8	SXP12_418	v1.2	v1.2-high1	4_1	T2	v1.2-h	exp2	27.04.2021	3.6.2021	35	Y	15	105611	10034564	2370560	545121493	0.000193738	0.0184079	0.00434868	high_producer	14275	2332	13104
v1.2-l1-9	SXP12_419	v1.2	v1.2-high1	4_1	T2	v1.2-h	exp2	27.04.2021	3.6.2021	35	N	13	NA	NA	NA	NA	NA	NA	NA	NA	NA	NA	NA
v1.2-l1-10	SXP12_4110	v1.2	v1.2-high1	4_1	T2	v1.2-h	exp2	27.04.2021	3.6.2021	35	N	11	40408	3134129	590313	364478902	0,000110865	0,008598931	0,001619608	NA	NA	NA	NA
v1.2-l1-11	SXP12_4111	v1.2	v1.2-high1	4_1	T2	v1.2-h	exp2	27.04.2021	3.6.2021	35	N	7	NA	NA	NA	NA	NA	NA	NA	NA	NA	NA	NA
v1.2-l2-1	SXP12_431	v1.2	v1.2-high2	4_3	T2	v1.2-h	exp2	27.04.2021	3.6.2021	35	N	6.5	NA	NA	NA	NA	NA	NA	NA	NA	NA	NA	NA
v1.2-l2-2	SXP12_432	v1.2	v1.2-high2	4_3	T2	v1.2-h	exp2	27.04.2021	3.6.2021	35	Y	8.5	88035	10891992	2265392	546070606	0.000161215	0.0199461	0.00414853	high_producer	8455	1216	8202
v1.2-l2-3	SXP12_433	v1.2	v1.2-high2	4_3	T2	v1.2-h	exp2	27.04.2021	3.6.2021	35	N	13	NA	NA	NA	NA	NA	NA	NA	NA	NA	NA	NA
v1.2-l2-4	SXP12_434	v1.2	v1.2-high2	4_3	T2	v1.2-h	exp2	27.04.2021	3.6.2021	35	Y	13.5	106731	9604706	2468529	588994894	0.000181209	0.0163069	0.00419109	high_producer	20667	2847	17273
v1.2-l2-5	SXP12_435	v1.2	v1.2-high2	4_3	T2	v1.2-h	exp2	27.04.2021	3.6.2021	35	N	5	NA	NA	NA	NA	NA	NA	NA	NA	NA	NA	NA
v1.2-l2-6	SXP12_436	v1.2	v1.2-high2	4_3	T2	v1.2-h	exp2	27.04.2021	3.6.2021	35	N	8	88851	7360623	1796702	476431610	0,000186493	0,015449485	0,003771165	NA	NA	NA	NA
v1.2-l2-7	SXP12_437	v1.2	v1.2-high2	4_3	T2	v1.2-h	exp2	27.04.2021	3.6.2021	35	N	11	NA	NA	NA	NA	NA	NA	NA	NA	NA	NA	NA
v1.2-l2-8	SXP12_438	v1.2	v1.2-high2	4_3	T2	v1.2-h	exp2	27.04.2021	3.6.2021	35	N	12.5	NA	NA	NA	NA	NA	NA	NA	NA	NA	NA	NA
v1.2-l2-9	SXP12_439	v1.2	v1.2-high2	4_3	T2	v1.2-h	exp2	27.04.2021	3.6.2021	35	Y	11	115540	12452249	2558065	565724170	0.000204234	0.0220112	0.00452175	high_producer	22867	3291	20014
v1.2-l2-10	SXP12_4310	v1.2	v1.2-high2	4_3	T2	v1.2-h	exp2	27.04.2021	3.6.2021	35	Y	13	81418	9812011	2046100	550463821	0.000147908	0.017825	0.00371705	high_producer	18730	2794	15723
v1.2-l2-11	SXP12_4311	v1.2	v1.2-high2	4_3	T2	v1.2-h	exp2	27.04.2021	3.6.2021	35	N	13	NA	NA	NA	NA	NA	NA	NA	NA	NA	NA	NA
v1.2-l2-12	SXP12_4312	v1.2	v1.2-high2	4_3	T2	v1.2-h	exp2	27.04.2021	3.6.2021	35	N	15.5	NA	NA	NA	NA	NA	NA	NA	NA	NA	NA	NA
v1.2-wt-1	Nb_WT1	NA	NA	NA	NA	v1.2-wt	exp2	27.04.2021	3.6.2021	35	Y	38	NA	NA	NA	NA	NA	NA	NA	no_producer	NA	NA	NA
v1.2-wt-2	Nb_WT2	NA	NA	NA	NA	v1.2-wt	exp2	27.04.2021	3.6.2021	35	Y	37.5	NA	NA	NA	NA	NA	NA	NA	no_producer	NA	NA	NA
v1.2-wt-3	Nb_WT3	NA	NA	NA	NA	v1.2-wt	exp2	27.04.2021	3.6.2021	35	Y	36.5	NA	NA	NA	NA	NA	NA	NA	no_producer	NA	NA	NA
v1.2-wt-4	Nb_WT4	NA	NA	NA	NA	v1.2-wt	exp2	27.04.2021	3.6.2021	35	Y	36.5	NA	NA	NA	NA	NA	NA	NA	no_producer	NA	NA	NA
v1.2-wt-5	Nb_WT5	NA	NA	NA	NA	v1.2-wt	exp2	27.04.2021	3.6.2021	35	N	44	NA	NA	NA	NA	NA	NA	NA	NA	NA	NA	NA
v1.2-wt-6	Nb_WT6	NA	NA	NA	NA	v1.2-wt	exp2	27.04.2021	3.6.2021	35	N	34	NA	NA	NA	NA	NA	NA	NA	NA	NA	NA	NA
