# Supplementary material for: Transcriptional deregulation of stress-growth balance in Nicotiana benthamiana biofactories producing insect sex pheromones
Source: Front Plant Sci. 2022 Oct 26;13:941338. doi: 10.3389/fpls.2022.941338 (PMC9645294; doi:10.3389/fpls.2022.941338)
Supplement: Supplementary file 11 [file Table_2.xlsx]

## Sheet: Sheet2
Supplementary Table S2: List of genes referred to in the manuscript together with their descriptions and corresponding IDs. Gene symbols used in the manuscript, their descriptions, paralogue gene names with corresponding Arabidopsis thaliana (At) and Nicotiana benthamiana (Nb) identifiers and prioritized Nb IDs, used for network analysis (see Method section for details and Supplemental Data Sheet…
Gene Symbol	Full Description	Gene Name	AtID	NbID	Prioritised NbID
MYC2	transcription factor MYC2	MYC2	AT1G32640	NbL07g06680, NbL13g01820, NbL13g01830, NbL16g07500	NbL13g01830
PAL	phenylalanine ammonia lyase	PAL1	AT2G37040	NbL05g04940, NbL08g31120, NbL13g12680, NbL13g12690, NbL15g02600, NbL15g30130, NbL16g02870	NbL05g04940
		PAL2	AT3G53260	NbL10g05600	NbL10g05600
		PAL4	AT3G10340	NbL08g25200	NbL08g25200
C4H	cinnamate-4-hydroxylase	C4H	AT2G30490	NbL00g04500, NbL05g10530, NbL05g10540, NbL09g16150, NbL14g06870	NbL14g06870
13-LOX	13-lipoxygenase	LOX2	AT3G45140	NbL01g01660, NbL01g01710	NbL01g01710
		LOX3	AT1G17420	NbL06g01120, NbL16g11180	NbL06g01120
		LOX4	AT1G72520	NbL06g01110	NbL06g01110
		LOX6	AT1G67560	NbL14g22680, NbL15g06280, NbL15g06290	NbL15g06290
PYL1/2	pyrabactin resistance 1 (PYR1)/PYR1-Like (PYL)/regulatory component of ABA Receptor (RCAR)	PYR1	AT4G17870	NbL09g10450, NbL13g04910	NbL13g04910
		PYL2	AT2G26040	NbL17g06100	NbL17g06100
PYL8	pyrabactin resistance 1 (PYR1)/PYR1-Like (PYL)/regulatory component of ABA Receptor (RCAR)	PYL8	AT5G53160	NbL06g16120, NbL08g10130, NbL11g12720, NbL16g19570	NbL08g10130
		PYL9	AT1G01360	NbL04g20380, NbL10g29040, NbL18g08090, NbL19g15350	NbL18g08090
ABF2	abscisic acid responsive elements-binding factor 2	ABF2	AT1G45249	NbL01g20760, NbL01g20770, NbL03g20490, NbL15g08580, NbL17g18310	NbL01g20770
ABF3	abscisic acid responsive elements-binding factor 3	ABF3	AT4G34000	NbL06g20560, NbL07g03770, NbL07g03780, NbL08g03820, NbL09g28090	NbL08g03820
GA20ox	gibberellin 20-oxidase	GA20OX	AT4G25420	NbL16g21790	NbL16g21790
GA2ox	gibberellin 2-oxidase	GA2OX1	AT1G78440	NbL14g13970	NbL14g13970
		GA2OX2	AT1G30040	NbL01g07870, NbL01g07880, NbL02g22530	NbL01g07880
		GA2OX9	AT5G58660	NbL18g26110, NbL18g26120	NbL18g26110
GA3ox	gibberellin 3-oxidase	GA3OX1	AT1G15550	NbL06g29720, NbL15g13250	NbL06g29720
GID1	GA insensitive dwarf 1	GID1b	AT3G63010	NbL02g08950, NbL09g18140, NbL18g02530, NbL18g02540	NbL02g08950
		GID1c	AT5G27320	NbL08g12640, NbL18g10530, NbL18g10540	NbL18g10530
AOC	allene oxide cyclase	AOC1	AT3G25760	NbL02g18750	NbL02g18750
		AOC3	AT3G25780	NbL02g18760, NbL19g28690, NbL19g28700	NbL19g28700
4CL2	4-coumarate-CoA ligase	4CL2	AT3G21240	NbL06g05570, NbL06g27800, NbL07g00920	NbL07g00920
		4CL3	AT1G65060	NbL06g13950	NbL06g13950
		OPCL1	AT1G20510	NbL01g24240, NbL01g24250, NbL11g15070	NbL01g24240
CYP74A	allene oxide synthase	AOS	AT5G42650	NbL07g03580, NbL15g09660, NbL17g11130, NbL18g18320	NbL07g03580
HEL	hevein-like, pathogenesis-related 4	PR4	AT3G04720	NbL08g11740, NbL08g11760, NbL08g11770	NbL08g11760
CHI-B	basic endochitinase B	HCHIB	AT3G12500	NbL02g20690, NbL06g21250, NbL07g02840, NbL09g29260, NbL12g06070	NbL02g20690
TIFY6B	jasmonate-ZIM-domain protein 3	JAZ3	AT3G17860	NbL06g04960, NbL07g00230, NbL07g11920, NbL17g16560	NbL06g04960
TIFY10A	jasmonate-ZIM-domain protein 1	JAZ1	AT1G19180	NbL05g16330, NbL05g16340, NbL10g04700, NbL11g23530, NbL11g23540, NbL14g03310, NbL14g03320	NbL10g04700
TIFY10B	protein TIFY 10B	TIFY10B	AT1G74950	NbL04g20950	NbL04g20950
EIN3	ethylene-insensitive 3	EIN3	AT3G20770	NbL04g01110, NbL08g11310, NbL08g11320, NbL09g13830, NbL09g13840, NbL09g13850, NbL13g08620, NbL13g08630, NbL14g28400, NbL14g28410, NbL18g09390, NbL18g09400	NbL09g13840
WRKY70	WRKY transcription factor 70	WRKY70	AT3G56400	NbL05g09580, NbL13g11090, NbL19g11840	NbL05g09580
MYB73	MYB domain protein 73	MYB73	AT4G37260	NbL15g08380, NbL15g09250, NbL16g23870, NbL16g23880	NbL15g09250
WRKY57	WRKY transcription factor 57	WRKY57	AT1G69310	NbL01g15620, NbL11g08080	NbL11g08080
