# Supplementary material for: Transcriptional deregulation of stress-growth balance in Nicotiana benthamiana biofactories producing insect sex pheromones
Source: Front Plant Sci. 2022 Oct 26;13:941338. doi: 10.3389/fpls.2022.941338 (PMC9645294; doi:10.3389/fpls.2022.941338)
Supplement: Supplementary file 12 [file Table_3.xlsx]

## Sheet: Sheet3
Supplementary Table S3: Statistical analysis of the nontargeted volatilome data published in Mateos-Fernández et al. (2021). Fold changes are given for each compund and group (comparing adult and young SxPv1.0 and SxPv1.2 plants to adult and young wt plants, respectively) and were calculated as the log2 of ratios between the median GC/MS peak areas for producers versus wt. For each comparison we …
Compound	v1.0_young		v1.0_adult		v1.2_young		v1.2_adult
Cyclohexane, 1,1,3,5-tetramethyl-, cis-	0.83	*	0.43		1.65	**	2.34	**
Ethanone, 1-(2,4,5-trimethylphenyl)-	3.7	**	3.39	***	0		0
1-Naphthalenol, 1,2,3,4-tetrahydro-2,5,8-trimethyl-	0.33		0.37		-0.36		0.3
Aristol-1(10)-en-9-yl isovalerate	0		3.06	**	0		0
Benzyl isopentenyl ether	1.34	**	0.26		1.26	**	0.6
Limonene	-0.97	**	-2.29	*	-0.77	**	-2.4	*
Linalool	-2.82	***	-3.2		-1.45	*	-2.87
gamma-terpinene	-1.05	**	-2.23	*	-0.4		-1.82	*
cis-Ocimenol	-0.73		-2.66		-1.77	*	-2.2
1,3,8-p-Menthatriene	0		-1.22		0		-1.02
trans-Ocimenol	-0.67		-2.46		-0.77		-2.08
p-Menth-1-en-9-al	1.66		-1.36		0		-0.93
alpha-Terpineol	-1.35	**	-3.12	*	-1.37	*	-2.67	*
p-Menth-1-en-9-al_bis	-0.82	**	-1.54		-1.06	**	-0.7
cis-Linaloloxide	-1.02	**	-1.41	*	-1.16	**	-1.23	*
o-cymene	0.17		-0.51		0		-0.47
Cadalene	0.47		3.57	**	0		0
Naphthalene, 1,2-dihydro-1,1,6-trimethyl-	-0.11		0.15		-0.27		-0.11
1, 1, 5-Trimethyl-1, 2-dihydronaphthalene	0.13		0.28		-0.23		-0.14
beta-damascenone	-0.5		-0.22		-0.58	*	0.51
beta-damascone (1-(2,6,6-trimethyl-1-cyclohexenyl)-2-buten-1-one)	0		1.02	**	0		1.11	**
safranal	2.35	**	1.22	**	2.13	**	1.64	**
6-Methyl-3,5-heptadiene-2-one	1.45	**	1.92	**	0.5	*	1.17	*
beta-Ionone	1.27	**	2.18	**	0.49		2.64	**
Benzene, 1,3,5-trimethyl-2-(1,2-propadienyl)-	1.7	**	5.11	**	0		0.12
Decanoic acid	1.46	**	1.73	***	0.54	*	1.01	**
1-Pentadecene	4.7	**	4.88	**	4.46	**	4.93	**
3-hexenal	4.39	**	4.79	**	0.53		5.01	**
E-2-hexenal bis	3.98	**	5.23	**	0.35		5.99	**
4-Oxohex-2-enal	4.82	**	4.09	**	0.33		5.15	**
4-Hexen-3-one, 5-methyl-	4.71	*	0.83		0		1.28	*
Benzeneacetaldehyde	-0.32		-0.56	*	0		0.07
Phenol, 3,5-dimethyl-	-0.38		-0.16		-0.31		0.14
Benzene, 4-ethenyl-1,2-dimethyl-	-0.54		-0.54		-0.3		-0.34
Benzaldehyde, 3-methyl-	1.48	**	1.05	*	1.69	***	1.05	**
Z11-16Ald	2.68	**	3.48	**	0		2.95	**
Z11-16OH	5.97	*	8.15	**	0		6.68	**
Z11-16OAc	0.46		0		4.71	**	6.21	**
