# Supplementary material for: Transcriptional deregulation of stress-growth balance in Nicotiana benthamiana biofactories producing insect sex pheromones
Source: Front Plant Sci. 2022 Oct 26;13:941338. doi: 10.3389/fpls.2022.941338 (PMC9645294; doi:10.3389/fpls.2022.941338)
Supplement: Supplementary file 13 [file Table_4.xlsx]

## Sheet: Caption
Supplementary Table S4: Expression of hormone and metabolism-related genes in SxP high producers. Differential expression values for ABA (A), GA (B), phenylpropanoid (C) and 13-LOX (D) related genes in v1.0 and v1.2 high producers. N. benthamiana gene IDs with gene names, logFC and adjusted p-values (pAdj) are given.

## Sheet: (A) ABA
	NbID	GeneName	v1.0-h_logFC	v1.0-h_pAdj	v1.2-h_logFC	v1.2-h_pAdj
biosynthesis	NbL02g07380	zeaxanthin epoxidase (ABA1)	-0.618374	0.00641673	-0.867316	1.07733e-05
	NbL12g26260	zeaxanthin epoxidase (ABA1)	-0.535469	0.03568	-0.555613	0.00503928
	NbL02g07390	zeaxanthin epoxidase (ABA1)	-1.1513	0.000663111	-2.03715	0.094347
	NbL19g28420	neoxanthin synthase (ABA4)	-1.0893	8.9755e-06	-1.9105	1.31344e-07
	NbL12g07030	neoxanthin synthase (ABA4)	1.07195	0.0081696	0.997957	0.000164363
	NbL02g12840	neoxanthin synthase (ABA4)	3.09284	0.00160981	NA	NA
	NbL05g13920	9-cis-epoxycarotenoid dioxygenase (NCED)	2.65393	0.000394725	2.03183	6.88116e-06
	NbL15g27180	9-cis-epoxycarotenoid dioxygenase (NCED)	2.94824	0.0217413	3.85359	6.74779e-06
	NbL03g11600	xanthoxin oxidase (ABA2)	-1.4873	5.91252e-05	-2.08581	3.26538e-08
	NbL13g24450	xanthoxin oxidase (ABA2)	1.05781	0.0197753	0.13508	0.602985
degradation	NbL07g03710	abscisic acid 8-hydroxlase (CYP707A4)	-2.49581	0.000842685	NA	NA
	NbL18g19020	abscisic acid 8-hydroxlase (CYP707A4)	-1.72898	0.0161129	NA	NA
	NbL15g08680	abscisic acid 8-hydroxlase (CYP707A4)	1.76307	0.000204412	0.0248118	0.839744
	NbL03g20420	abscisic acid 8-hydroxlase (CYP707A4)	1.518	2.75831e-05	0.547908	0.010767
	NbL07g03720	abscisic acid 8-hydroxlase (CYP707A4)	-2.85156	0.00230324	NA	NA
perception, signalling	NbL09g10450	PYL1a,b	0.390844	0.119733	-0.579943	0.00156504
	NbL13g04910	PYL1c	-1.1039	0.000520147	NA	NA
	NbL17g06100	PYL2	-1.39816	0.0015438	NA	NA
	NbL18g08090	PYL8a	0.912281	0.00410014	0.545852	0.00127596
	NbL08g10130	PYL8b	2.13968	1.0164e-07	0.765018	2.37265e-05
	NbL06g16120	PYL8c	0.114592	0.68081	0.427594	0.0131311
	NbL10g29040	PYL8d	0.719384	0.0350471	0.355244	0.01716
	NbL16g19570	PYL8e	1.15187	0.00112754	1.19422	5.52453e-05
	NbL19g15350	PYL8f	0.498354	0.0260628	0.634925	0.00467725
	NbL04g20380	PYL8g	0.705571	0.00328173	0.265332	0.178529
	NbL01g20760	ABF2	2.93586	0.000401066	2.5245	6.43405e-07
	NbL01g20770	ABF2	2.97524	0.000301546	2.67052	9.92113e-08
	NbL15g08580	ABF2	-0.528703	0.711791	1.17187	0.00252665
	NbL03g20490	ABF2	1.56704	0.0933196	2.19987	0.0075864
	NbL07g03770	ABF3	1.04609	0.000260823	1.3845	0.000170159
	NbL09g28090	ABF3	1.76704	0.00106394	1.11306	2.33261e-06
	NbL06g20560	ABF3	1.89138	4.14099e-06	1.41774	3.94456e-06
	NbL08g03820	ABF3	1.91684	0.0155152	7.17051	0.00581362

## Sheet: (B) GA
	NbID	GeneName	v1.0-h_logFC	v1.0-h_pAdj	v1.2-h_logFC	v1.2-h_pAdj
biosynthesis	NbL16g21790	GA20OX	-5.90549	0.000192126	-6.33794	8.64399e-08
	NbL15g13250	GA3OX	4.38111	0.0224782	NA	NA
	NbL06g29720	GA3OX	4.28244	0.233563	6.33966	0.0184631
	NbL01g07880	GA2OX2	2.53521	0.0269537	4.53678	0.000255777
	NbL14g13970	GA2OX1	-0.591011	0.261985	1.39478	0.0139877
	NbL02g22530	GA2OX2	6.58563	0.018011	NA	NA
	NbL01g07870	GA2OX2	2.67861	0.0129084	4.23596	7.87984e-05
	NbL18g26110	GA2OX9	-1.15995	0.00015216	-0.871313	2.2374e-05
	NbL18g26120	GA2OX9	-1.03705	0.000156653	-0.778358	4.62891e-05
perception, signalling	NbL02g08950	GID1	3.13585	0.000248879	2.73812	1.87037e-05
	NbL09g18140	GID1	2.31247	0.000391475	2.80115	1.52911e-07
	NbL18g02530	GID1	2.98496	0.00371447	2.30157	7.8857e-05
	NbL18g02540	GID1	3.04864	0.00293871	2.4246	2.97779e-05
	NbL08g12640	GID1	1.77544	2.5633e-05	1.69385	6.18896e-09
	NbL18g10530	GID1	3.3565	0.000617273	3.35126	2.9753e-07
	NbL18g10540	GID1	3.24147	0.000442458	3.33587	4.40966e-06
	NbL16g15270	DELLA	-0.295455	0.033153	-0.214108	0.219857
	NbL16g02200	DELLA	-0.458804	0.0234257	-1.04293	8.63244e-07
	NbL05g24970	DELLA	-0.76828	0.00174531	NA	NA
	NbL05g24960	DELLA	-0.657628	0.00928674	NA	NA
	NbL05g24950	DELLA	-1.10694	1.53677e-05	-1.54815	2.76706e-06
	NbL05g24940	DELLA	-1.12137	2.66366e-05	-1.39991	4.44908e-06

## Sheet: (C) phenylpropanoid
	NbID	GeneName	v1.0-h_logFC	v1.0-h_pAdj	v1.2-h_logFC	v1.2-h_pAdj
	NbL05g04940	PAL	3.71655	5.99837e-07	1.26882	0.000557807
	NbL08g31120	PAL	3.8378	0.00423531	NA	NA
	NbL10g05600	PAL	2.61101	0.0030204	0.772959	0.00836171
	NbL13g12680	PAL	3.37969	2.90025e-08	1.72809	2.58718e-06
	NbL13g12690	PAL	3.48451	8.35708e-09	1.62929	2.51536e-06
	NbL15g02600	PAL	2.30425	2.26191e-05	0.1719	0.589177
	NbL15g30130	PAL	2.45557	7.89364e-05	0.191341	0.588325
	NbL00g04500	C4H	2.76899	2.316e-05	0.527231	0.24593
	NbL05g10530	C4H	2.71531	8.73379e-05	-0.15524	0.714083
	NbL05g10540	C4H	2.63505	0.000141721	0.0902345	0.829868
	NbL09g16150	C4H	2.34393	3.28367e-05	0.323956	0.363636
	NbL14g06870	C4H	3.13859	1.68794e-05	0.471059	0.285919
	NbL06g05570	4CL	2.19866	0.000464974	0.242205	0.484043
	NbL06g27800	4CL	2.14169	7.00966e-06	1.11162	7.92103e-07
	NbL07g00920	4CL	3.11471	0.000215798	0.732107	0.132476

## Sheet: (D) 13-LOX
	NbID	GeneName	v1.0-h_logFC	v1.0-h_pAdj	v1.2-h_logFC	v1.2-h_pAdj
	NbL01g01660	13-LOX	3.11682	0.0172175	-0.913311	0.261931
	NbL01g01710	13-LOX	4.60249	0.00264841	3.55717	0.00654757
	NbL16g11180	13-LOX	1.03658	0.0279647	0.835089	0.000433187
	NbL06g01120	13-LOX	3.46472	0.0145786	1.88066	0.158972
	NbL06g01110	13-LOX	1.89763	0.00021101	1.26189	0.00131013
	NbL15g06280	13-LOX	2.03732	1.25201e-05	1.18396	0.238313
	NbL14g22680	13-LOX	1.71399	2.47504e-07	1.17606	3.295e-07
	NbL15g06290	13-LOX	2.2179	2.53473e-07	1.92256	0.00105703
